# Supplementary material for: Dissecting Melanoma Ecosystem Heterogeneity from Molecular Characteristics to Genetic Variation at Single-Cell Resolution
Source: Int J Mol Sci. 2025 Oct 13;26(20):9956. doi: 10.3390/ijms26209956 (PMC12562883; doi:10.3390/ijms26209956)
Supplement: Supplementary file 1 [file ijms-26-09956-s001.zip]

Archive with 6 entries (6 files):
- Melanoma Study Code.R
- Supplemental Figures.pdf
- Supplementary Table S1.xlsx
- Supplementary Table S2.xlsx
- Supplementary Table S3.xlsx
- Supplementary Table S4.xlsx
