# Supplementary material for: Dissecting Melanoma Ecosystem Heterogeneity from Molecular Characteristics to Genetic Variation at Single-Cell Resolution
Source: Int J Mol Sci. 2025 Oct 13;26(20):9956. doi: 10.3390/ijms26209956 (PMC12562883; doi:10.3390/ijms26209956)
Supplement: Supplementary file 1 [file ijms-26-09956-s001.zip › Melanoma Study Code.R]

#Article: Dissecting Melanoma Ecosystem Heterogeneity from Molecular Characteristics to Genetic Variation at Single-Cell Resolution----

#Rstudio Encoding: UTF-8

#Results2.1----
#Single-Cell Landscape of Melanoma Ecosystem in Multiple Body Sites----
library(Seurat)
library(dplyr)
library(ggplot2)
library(jjAnno)
library(scRNAtoolVis)

mycolors <- c( "#93b5cf","#e16c96","#a4cab6","#ed9db2","#f2481b",
               "#1781b5","#f6cec1","#57c3c2","#c08eaf","#f8c387",
               "#22a2c3","#813c85","#55bb8a","#EE856D","#fa7e23",
               "#77CEF3","#f1ca17","#B56B52","#76ABB9","#ec8aa4",
               "#9587A1","#b9dec9","#eba0b3","#add5a2","#ea8958",
               "#c06f98","#63bbd0","#ce5e8a","#11659a","#f07c82",
               "#ABA08E","#ED6766")


my50colors <- c('#ED6766','#FAB815','#4C86C4','#41B749','#3BC1C5','#9587A1','#74AB74',
                '#F48B1D','#CED796','#FBE4DE','#B56B52','#77CEF3','#EDE8AA','#D18DBA',
                '#A4D391','#DED6E5','#F182AA','#F6EEAF','#EE856D','#7CBBE7','#F48B69',
                '#59BD7E','#FAD2B6','#76ABB9','#A99596','#F6CA22','#E9A09B','#8A959B',
                '#ABA08E','#CBE0F1','#CA8E4F','#F8C0CB','#E4C08E','#919B92','#C8CABF',
                '#B9965E','#EDEDED','#9987A1','#63CAD3','#D3DCE1','#99D3BC','#E3B161',
                '#DECEBF','#E7E7E9','#A6A6A6','#BFA08D','#BB3C27','#117AB7','#E18E3B')


color_sample <- c("#F6CA22","#76ABB9","#8A959B","#813c85","#CBE0F1","#74AB74")


color_cluster = c("#77CEF3","#E16C96","#F6CA22","#ED9DB2","#fa7e23",
                  "#41B749","#CED796","#9987A1","#BB3C27","#B56B52",
                  "#11659a") 

color_group <- c("#f1939c","#63bbd0","#55bb8a","#FAD2B6","#E3B161","#ED6766","#f2481b")


color_ann <- c("#f1939c","#7CBBE7","#add5a2","#FAD2B6","#E3B161","#ED6766","#f2481b")

#Data processing----
##Non-acral skin----
###Data collation----
library(Seurat)
library(dplyr)
library(rhdf5)
assays <- dir("……/GSE193304/rawdata/")
dir <- paste0("……/GSE193304/rawdata/", assays)
samples_name = c('skin1','skin2','skin3','skin4','skin5','skin6')

scelist <- list()
for(i in 1:length(dir)){
  h5 <-  Read10X_h5(filename = dir[i])
  
  #不设置min.cell过滤基因会导致Cell Cycle Scoring报错:
  #Insufficient data values to produce 24 bins.
  scelist[[i]] <- CreateSeuratObject(h5, project = samples_name[i],
                                     min.cells = 3,min.features = 200)
  #给细胞barcode加个前缀，防止合并后barcode重名
  scelist[[i]] <- RenameCells(scelist[[i]], add.cell.id = samples_name[i])
  #计算线粒体基因比例
  if(T){
    scelist[[i]][["percent.mt"]] <- PercentageFeatureSet(scelist[[i]],pattern = "^MT-")
  }
  #计算核糖体基因比例
  if(T){
    scelist[[i]][["percent.rb"]] <- PercentageFeatureSet(scelist[[i]],pattern = "^RP[SL]")
  }
  #计算红细胞基因比例
  if(T){
    HB.genes <- c("HBA1","HBA2","HBB","HBD","HBE1","HBG1","HBG2","HBM","HBQ1","HBZ")
    HB.genes <- CaseMatch(HB.genes, rownames(scelist[[i]]))
    scelist[[i]][["percent.HB"]] <- PercentageFeatureSet(scelist[[i]], features = HB.genes)
  }
}
##给列表命名并保存数据
names(scelist) <- samples_name

sce <- merge(scelist[[1]], scelist[2:length(scelist)])
sce$sample <- sce$orig.ident
sce$orig.ident <- "skin"

sce$sample_ori <- recode(sce@meta.data$sample,
                         "skin1" = "GSM5788492",
                         "skin2" = "GSM5788495",
                         "skin3" = "GSM5788497",
                         "skin4" = "GSM5788499",
                         "skin5" = "GSM5788501",
                         "skin6" = "GSM5788503")

sce$GSM <- recode(sce@meta.data$sample,
                  "skin1" = "GSM5788492",
                  "skin2" = "GSM5788495",
                  "skin3" = "GSM5788497",
                  "skin4" = "GSM5788499",
                  "skin5" = "GSM5788501",
                  "skin6" = "GSM5788503")
dim(sce)
ncol(sce) 
nrow(sce)

###QC----
sce <- subset(sce, subset = nFeature_RNA > 200 & nFeature_RNA < 7500 & percent.mt < 20 & nCount_RNA > 300)
dim(sce)
# 创建元数据数据框
metadata <- sce@meta.data
metadata$sample <- metadata$sample
metadata$mitoRatio <- metadata$percent.mt / 100
metadata$log10GenesPerUMI <- log10(metadata$nFeature_RNA) / log10(metadata$nCount_RNA)

#可视化每个样本的细胞计数
metadata %>% 
  ggplot(aes(x=sample, fill=sample)) + 
  geom_bar() +
  theme_classic() +
  theme(axis.text.x = element_text(angle = 45, vjust = 1, hjust=1)) +
  theme(plot.title = element_text(hjust=0.5, face="bold")) +
  ggtitle("NCells")

# 可视化每个细胞的UMI/转录本数目
metadata %>% 
  ggplot(aes(color=sample, x=nCount_RNA, fill= sample)) + 
  geom_density(alpha = 0.2) + 
  scale_x_log10() + 
  theme_classic() +
  ylab("Cell density") +
  geom_vline(xintercept = 300)

# 通过频数图可视化每个细胞检测出的基因数分布
metadata %>% 
  ggplot(aes(color=sample, x=nFeature_RNA, fill= sample)) + 
  geom_density(alpha = 0.2) + 
  theme_classic() +
  scale_x_log10() + 
  geom_vline(xintercept = 200)

# 通过箱线图可视化每个细胞检测到的基因的分布
metadata %>% 
  ggplot(aes(x=sample, y=log10(nFeature_RNA), fill=sample)) + 
  geom_boxplot() + 
  theme_classic() +
  theme(axis.text.x = element_text(angle = 45, vjust = 1, hjust=1)) +
  theme(plot.title = element_text(hjust=0.5, face="bold")) +
  ggtitle("NCells vs nFeature_RNAs")

# 可视化检测到的基因数和UMI数之间的关系，并且观察是否存在大量低数目的基因数/UMI数的细胞
metadata %>% 
  ggplot(aes(x=nCount_RNA, y=nFeature_RNA, color=mitoRatio)) + 
  geom_point() + 
  scale_colour_gradient(low = "gray90", high = "black") +
  stat_smooth(method=lm) +
  scale_x_log10() + 
  scale_y_log10() + 
  theme_classic() +
  geom_vline(xintercept = 300) +
  geom_hline(yintercept = 200) +
  facet_wrap(~sample)

# 可视化每个细胞检测到的线粒体基因表达分布
metadata %>% 
  ggplot(aes(color=sample, x=mitoRatio, fill=sample)) + 
  geom_density(alpha = 0.2) + 
  scale_x_log10() + 
  theme_classic() +
  geom_vline(xintercept = 0.2)

# 通过可视化每一个UMI检测到的基因数来可视化基因表达的整体复杂性
metadata %>%
  ggplot(aes(x=log10GenesPerUMI, color = sample, fill=sample)) +
  geom_density(alpha = 0.2) +
  theme_classic() +
  geom_vline(xintercept = 0.8)

###Standard process----
sce <- NormalizeData(sce) %>% FindVariableFeatures(nfeatures = 3000) %>% ScaleData()
sce <- RunPCA(sce, features = VariableFeatures(object = sce), verbose = F)


DimPlot(sce, reduction = "pca",cols = color_sample)
DimHeatmap(sce, dims = 1:5, cells = 500, balanced = TRUE)
##确定PC维度数
ElbowPlot(sce, ndims = 50)
##主成分累计贡献度大于90%；pc本身对方差贡献小于5%；两个连续pcs之间差异小于0.1%
#计算每个主成分的变化
pct <- sce [["pca"]]@stdev / sum( sce [["pca"]]@stdev)* 100
cumu <- cumsum(pct)
#主成分累计贡献度大于90%；pc本身对方差贡献小于5%；
co1 <- which(cumu > 90 & pct < 5)[1]
co1  
# 两个连续PCs之间差异小于0.1%.
co2 <-sort(which((pct[1:length(pct) - 1]- pct[2:length(pct)]) > 0.1), decreasing = T)[1] + 1
co2  
pcs <- min(co1, co2)
pcs 
plot_df <-data.frame(pct = pct, cumu = cumu, rank = 1:length(pct))

# Elbow plot 可视化
library(ggplot2)
ggplot(plot_df,aes(cumu, pct, label = rank,color = rank > pcs)) + 
  geom_text()+
  geom_vline(xintercept = 90, color = "grey") +
  geom_hline(yintercept = min(pct[pct > 5]),color = "grey")+
  theme_bw()

##FindClusters
pc_num= 1:pcs
sce <- FindNeighbors(sce, dims = pc_num) %>% FindClusters(resolution = c(1:10/10)) 

##确认最合适的resolution值
colnames(sce@meta.data)
library(clustree)
p1 <- clustree(sce, prefix = 'RNA_snn_res.')+coord_flip()
p1


Idents(sce) <- "RNA_snn_res.0.2"
sce <- sce %>% RunTSNE(dims = pc_num) %>% RunUMAP(dims = pc_num)

DimPlot(sce, label = T, reduction = "tsne",cols = mycolors)
DimPlot(sce, label = T, reduction = "umap",cols = mycolors)
DimPlot(sce, label = T, reduction = "tsne",group.by = "sample",cols = color_sample)
DimPlot(sce, label = T, reduction = "umap",group.by = "sample",cols = color_sample)

###Harmony----
library(harmony)
DimPlot(object = sce, reduction = "pca", pt.size = .1, group.by = "sample",cols = mycolors)
VlnPlot(object = sce, features = "PC_1", group.by = "sample", pt.size = .1,cols = mycolors)
cellinfo <- subset(sce@meta.data,select = c("orig.ident","nCount_RNA","nFeature_RNA","percent.mt","sample","sample_ori","GSM"))


sce_harmony <- sce
sce_harmony@meta.data <- cellinfo
colnames(sce_harmony@meta.data)
sce_harmony <- RunHarmony(sce_harmony, group.by.vars = "sample",
                          assay.use = "RNA", 
                          max.iter.harmony = 20, 
                          lambda = 1,
                          plot_convergence = TRUE)

harmony_embeddings  <-  Embeddings(sce_harmony, 'harmony')
DimPlot(object = sce_harmony, reduction = "harmony", group.by = "sample",cols = color_sample)
VlnPlot(object = sce_harmony, features = "harmony_1", group.by = "sample", cols = color_sample)


sce_harmony <- FindNeighbors(sce_harmony,reduction = "harmony") %>% FindClusters(resolution = c(1:10/10))
sce_harmony <- sce_harmony %>% RunTSNE(reduction = "harmony", dims = pc_num) %>% RunUMAP(reduction = "harmony", dims = pc_num) 

colnames(sce_harmony@meta.data)
library(clustree)
p1 <- clustree(sce_harmony, prefix = 'RNA_snn_res.')+coord_flip()
p1
Idents(sce_harmony) <- "RNA_snn_res.0.2"

DimPlot(sce_harmony, label = T, reduction = "tsne",cols = mycolors)
DimPlot(sce_harmony, label = T, reduction = "umap",cols = mycolors)
DimPlot(sce_harmony, label = T, reduction = "tsne",group.by = "sample",cols = mycolors)
DimPlot(sce_harmony, label = T, reduction = "umap",group.by = "sample",cols = mycolors)


###Cell type annotation----

Idents(sce_harmony) <- "RNA_snn_res.0.2"
sce.markers <- FindAllMarkers(object = sce_harmony,
                              only.pos = F, 
                              min.pct = 0.25,
                              logfc.threshold = 0.5)
sce.markers$pct=sce.markers$pct.1/sce.markers$pct.2
sce.markers_used <- sce.markers %>%
  dplyr::filter(p_val_adj<0.05&pct.1>pct.2&pct>1.5&avg_log2FC>1) %>%
  group_by(cluster) %>%
  slice_max(n = 10, order_by = avg_log2FC)

Idents(sce_harmony) <- "RNA_snn_res.0.2"

sce_harmony <- RenameIdents(object = sce_harmony, 
                            "0" = "Basal keratinocytes",
                            "1" = "Suprabasal keratinocytes",
                            "2" = "Basal keratinocytes",
                            "3" = "Basal keratinocytes",
                            "4" = "Monocytes/Macrophages",
                            "5" = "Suprabasal keratinocytes",
                            "6" = "T cells",
                            "7" = "Melanocytes",
                            "8" = "Suprabasal keratinocytes",
                            "9" = "Fibroblasts",
                            "10" = "Endothelial cells")
ident <- as.data.frame(Idents(sce_harmony))
sce_harmony@meta.data$cell_ann <- ident$`Idents(sce_harmony)`


#对细胞进行分组
sce_harmony$cell_group <- recode(sce_harmony@meta.data$cell_ann,
                                 "Melanocytes" = "Melanocyte",
                                 "Basal keratinocytes" = "Basal keratinocyte",
                                 "Suprabasal keratinocytes" = "Suprabasal keratinocyte",
                                 "T cells" = "Lymphoid",
                                 "Monocytes/Macrophages"="Myeloid",
                                 "Endothelial cells" = "Endothelial",
                                 "Fibroblasts" = "Fibroblast")

saveRDS(sce_harmony,"……/sce_Non_acral_skin.rds")

##Acral skin----
###Data collation----
assays <- dir("……/GSE202352_GSE179162_acral_all/rawdata/")
dir <- paste0("……/GSE202352_GSE179162_acral_all/rawdata/", assays)


samples_name = c('acral1','acral2','acral3','acral4','acral5','acral6','acral7','acral8')
scelist <- list()
for(i in 1:length(dir)){
  counts <- Read10X(data.dir = dir[i])
  #不设置min.cell过滤基因会导致Cell Cycle Scoring报错:
  #Insufficient data values to produce 24 bins.
  scelist[[i]] <- CreateSeuratObject(counts, project = samples_name[i],
                                     min.cells = 3,min.features = 200)
  #给细胞barcode加个前缀，防止合并后barcode重名
  scelist[[i]] <- RenameCells(scelist[[i]], add.cell.id = samples_name[i])
  #计算线粒体基因比例
  if(T){
    scelist[[i]][["percent.mt"]] <- PercentageFeatureSet(scelist[[i]],pattern = "^MT-")
  }
  #计算核糖体基因比例
  if(T){
    scelist[[i]][["percent.rb"]] <- PercentageFeatureSet(scelist[[i]],pattern = "^RP[SL]")
  }
  #计算红细胞基因比例
  if(T){
    HB.genes <- c("HBA1","HBA2","HBB","HBD","HBE1","HBG1","HBG2","HBM","HBQ1","HBZ")
    HB.genes <- CaseMatch(HB.genes, rownames(scelist[[i]]))
    scelist[[i]][["percent.HB"]] <- PercentageFeatureSet(scelist[[i]], features = HB.genes)
  }
}

names(scelist) <- samples_name

sce <- merge(scelist[[1]], scelist[2:length(scelist)])
sce$sample <- sce$orig.ident
sce$orig.ident <- "acral"


sce$sample_ori <- recode(sce@meta.data$sample,
                         "acral1" = "Sample_AR31_palm_dermis",
                         "acral2" = "Sample_AR31_palm_epi",
                         "acral3" = "Sample_Subject1_sole",
                         "acral4" = "Sample_Subject2_sole",
                         "acral5" = "Sample_Subject3_palm_dermis",
                         "acral6" = "Sample_Subject3_palm_epi",
                         "acral7" = "Sample_Subject4_palm_dermis",
                         "acral8" = "Sample_Subject4_palm_epi")


sce$GSM <- recode(sce@meta.data$sample,
                  "acral1" = "GSM5410887",
                  "acral1" = "GSM5410888",
                  "acral1" = "GSM6111845",
                  "acral1" = "GSM6111847",
                  "acral1" = "GSM6111849",
                  "acral2" = "GSM6111851",
                  "acral3" = "GSM6111853",
                  "acral4" = "GSM6111855")

###QC----

sce <- subset(sce, subset = nFeature_RNA > 200 & nFeature_RNA < 7500 & percent.mt < 20 & nCount_RNA > 300)
dim(sce)
# 创建元数据数据框
metadata <- sce@meta.data
metadata$sample <- metadata$sample
metadata$mitoRatio <- metadata$percent.mt / 100
metadata$log10GenesPerUMI <- log10(metadata$nFeature_RNA) / log10(metadata$nCount_RNA)

#可视化每个样本的细胞计数
metadata %>% 
  ggplot(aes(x=sample, fill=sample)) + 
  geom_bar() +
  theme_classic() +
  theme(axis.text.x = element_text(angle = 45, vjust = 1, hjust=1)) +
  theme(plot.title = element_text(hjust=0.5, face="bold")) +
  ggtitle("NCells")

# 可视化每个细胞的UMI/转录本数目
metadata %>% 
  ggplot(aes(color=sample, x=nCount_RNA, fill= sample)) + 
  geom_density(alpha = 0.2) + 
  scale_x_log10() + 
  theme_classic() +
  ylab("Cell density") +
  geom_vline(xintercept = 300)

# 通过频数图可视化每个细胞检测出的基因数分布
metadata %>% 
  ggplot(aes(color=sample, x=nFeature_RNA, fill= sample)) + 
  geom_density(alpha = 0.2) + 
  theme_classic() +
  scale_x_log10() + 
  geom_vline(xintercept = 200)

# 通过箱线图可视化每个细胞检测到的基因的分布
metadata %>% 
  ggplot(aes(x=sample, y=log10(nFeature_RNA), fill=sample)) + 
  geom_boxplot() + 
  theme_classic() +
  theme(axis.text.x = element_text(angle = 45, vjust = 1, hjust=1)) +
  theme(plot.title = element_text(hjust=0.5, face="bold")) +
  ggtitle("NCells vs nFeature_RNAs")

# 可视化检测到的基因数和UMI数之间的关系，并且观察是否存在大量低数目的基因数/UMI数的细胞
metadata %>% 
  ggplot(aes(x=nCount_RNA, y=nFeature_RNA, color=mitoRatio)) + 
  geom_point() + 
  scale_colour_gradient(low = "gray90", high = "black") +
  stat_smooth(method=lm) +
  scale_x_log10() + 
  scale_y_log10() + 
  theme_classic() +
  geom_vline(xintercept = 300) +
  geom_hline(yintercept = 200) +
  facet_wrap(~sample)

# 可视化每个细胞检测到的线粒体基因表达分布
metadata %>% 
  ggplot(aes(color=sample, x=mitoRatio, fill=sample)) + 
  geom_density(alpha = 0.2) + 
  scale_x_log10() + 
  theme_classic() +
  geom_vline(xintercept = 0.2)

# 通过可视化每一个UMI检测到的基因数来可视化基因表达的整体复杂性
metadata %>%
  ggplot(aes(x=log10GenesPerUMI, color = sample, fill=sample)) +
  geom_density(alpha = 0.2) +
  theme_classic() +
  geom_vline(xintercept = 0.8)

###Standard process----
sce <- NormalizeData(sce) %>% FindVariableFeatures(nfeatures = 3000) %>% ScaleData()
sce <- RunPCA(sce, features = VariableFeatures(object = sce), verbose = F)

DimPlot(sce, reduction = "pca",cols = color_sample)
DimHeatmap(sce, dims = 1:5, cells = 500, balanced = TRUE)
##确定PC维度数
ElbowPlot(sce, ndims = 50)
##主成分累计贡献度大于90%；pc本身对方差贡献小于5%；两个连续pcs之间差异小于0.1%
#计算每个主成分的变化
pct <- sce [["pca"]]@stdev / sum( sce [["pca"]]@stdev)* 100
cumu <- cumsum(pct)
#主成分累计贡献度大于90%；pc本身对方差贡献小于5%；
co1 <- which(cumu > 90 & pct < 5)[1]
co1 
# 两个连续PCs之间差异小于0.1%.
co2 <-sort(which((pct[1:length(pct) - 1]- pct[2:length(pct)]) > 0.1), decreasing = T)[1] + 1
co2
pcs <- min(co1, co2)
pcs 
plot_df <-data.frame(pct = pct, cumu = cumu, rank = 1:length(pct))

# Elbow plot 可视化
library(ggplot2)
ggplot(plot_df,aes(cumu, pct, label = rank,color = rank > pcs)) + 
  geom_text()+
  geom_vline(xintercept = 90, color = "grey") +
  geom_hline(yintercept = min(pct[pct > 5]),color = "grey")+
  theme_bw()
##FindClusters
pc_num= 1:pcs
sce <- FindNeighbors(sce, dims = pc_num) %>% FindClusters(resolution = c(1:10/10)) 

##确认最合适的resolution值
colnames(sce@meta.data)
library(clustree)
p1 <- clustree(sce, prefix = 'RNA_snn_res.')+coord_flip()
p1


Idents(sce) <- "RNA_snn_res.0.2"
sce <- sce %>% RunTSNE(dims = pc_num) %>% RunUMAP(dims = pc_num)

DimPlot(sce, label = T, reduction = "tsne",cols = mycolors)
DimPlot(sce, label = T, reduction = "umap",cols = mycolors)
DimPlot(sce, label = T, reduction = "tsne",group.by = "sample",cols = color_sample)
DimPlot(sce, label = T, reduction = "umap",group.by = "sample",cols = color_sample)

###Harmony----
library(harmony)
DimPlot(object = sce, reduction = "pca", pt.size = .1, group.by = "sample",cols = mycolors)
VlnPlot(object = sce, features = "PC_1", group.by = "sample", pt.size = .1,cols = mycolors)
cellinfo <- subset(sce@meta.data,select = c("orig.ident","nCount_RNA","nFeature_RNA","percent.mt","sample","sample_ori","GSM"))

sce_harmony <- sce
sce_harmony@meta.data <- cellinfo
colnames(sce_harmony@meta.data)

sce_harmony <- RunHarmony(sce_harmony, group.by.vars = "GSM",
                          assay.use = "RNA", 
                          max.iter.harmony = 20, 
                          lambda = 1,
                          plot_convergence = TRUE)

harmony_embeddings  <-  Embeddings(sce_harmony, 'harmony')
DimPlot(object = sce_harmony, reduction = "harmony", group.by = "sample",cols = color_sample)
VlnPlot(object = sce_harmony, features = "harmony_1", group.by = "sample", cols = color_sample)


sce_harmony <- FindNeighbors(sce_harmony,reduction = "harmony") %>% FindClusters(resolution = c(1:10/10))
sce_harmony <- sce_harmony %>% RunTSNE(reduction = "harmony", dims = pc_num) %>% RunUMAP(reduction = "harmony", dims = pc_num) 

colnames(sce_harmony@meta.data)
library(clustree)
p1 <- clustree(sce_harmony, prefix = 'RNA_snn_res.')+coord_flip()
p1


Idents(sce_harmony) <- "RNA_snn_res.0.3"
DimPlot(sce_harmony, label = T, reduction = "tsne",cols = color_cluster)
DimPlot(sce_harmony, label = T, reduction = "umap",cols = color_cluster)
DimPlot(sce_harmony, label = T, reduction = "tsne",group.by = "sample",cols = mycolors,repel = T)
DimPlot(sce_harmony, label = T, reduction = "umap",group.by = "sample",cols = mycolors,repel = T)

###Cell type annotation----
Idents(sce_harmony) <- "RNA_snn_res.0.3"
sce.markers <- FindAllMarkers(object = sce_harmony,
                              only.pos = F, #根据需要进行选择
                              min.pct = 0.25,
                              logfc.threshold = 0.5)
sce.markers$pct=sce.markers$pct.1/sce.markers$pct.2

sce.markers_used <- sce.markers %>%
  dplyr::filter(p_val_adj<0.05&pct.1>pct.2&pct>1.5&avg_log2FC>1) %>%
  group_by(cluster) %>%
  slice_max(n = 10, order_by = avg_log2FC)

Idents(sce_harmony) <- "RNA_snn_res.0.3"

sce_harmony <- RenameIdents(object = sce_harmony, 
                            "0" = "Suprabasal keratinocytes",
                            "1" = "Basal keratinocytes",
                            "2" = "Suprabasal keratinocytes",
                            "3" = "Fibroblasts",
                            "4" = "Fibroblasts",
                            "5" = "Smooth muscle cells",
                            "6" = "Endothelial cells",
                            "7" = "T cells",
                            "8" = "Basal keratinocytes",
                            "9" = "Endothelial cells",
                            "10" = "Basal keratinocytes",
                            "11" = "Melanocytes")
ident <- as.data.frame(Idents(sce_harmony))
sce_harmony@meta.data$cell_ann <- ident$`Idents(sce_harmony)`

#对细胞进行分组
sce_harmony$cell_group <- recode(sce_harmony@meta.data$cell_ann,
                                 "Melanocytes" = "Melanocyte",
                                 "Basal keratinocytes" = "Basal keratinocyte",
                                 "Suprabasal keratinocytes" = "Suprabasal keratinocyte",
                                 "T cells" = "Lymphoid",
                                 "Endothelial cells" = "Endothelial",
                                 "Fibroblasts" = "Fibroblast",
                                 "Smooth muscle cells" = "Smooth muscle")

saveRDS(sce_harmony,"……/sce_acral_skin.rds")


##Eye----
###Data collation----

dir <- paste0("……/GSE135922_eye/rawdata", assays)

samples_name = c('macula_donor_1','macula_donor_2','peripheral_donor_1','peripheral_donor_2','macula_donor_5','macula_donor_6','macula_donor_7','peripheral_donor_5','peripheral_donor_6','peripheral_donor_7')
scelist <- list()

files=dir("……/GSE135922_eye/rawdata")  
files=grep("tsv$", files, value=T)  

for(i in 1:length(files)){
  data <- read.table(dir[i], header = TRUE,check.names = F)
  rownames(data) <- data[,1]
  data <- data[,-1]
  #不设置min.cell过滤基因会导致Cell Cycle Scoring报错:
  #Insufficient data values to produce 24 bins.
  scelist[[i]] <- CreateSeuratObject(counts =t(data[,3:ncol(data)]), project = samples_name[i],
                                     min.cells = 3,min.features = 200)
  
  #给细胞barcode加个前缀，防止合并后barcode重名
  scelist[[i]] <- RenameCells(scelist[[i]], add.cell.id = samples_name[i])
  #计算线粒体基因比例
  if(T){
    scelist[[i]][["percent.mt"]] <- PercentageFeatureSet(scelist[[i]],pattern = "^MT-")
  }
  #计算核糖体基因比例
  if(T){
    scelist[[i]][["percent.rb"]] <- PercentageFeatureSet(scelist[[i]],pattern = "^RP[SL]")
  }
  #计算红细胞基因比例
  if(T){
    HB.genes <- c("HBA1","HBA2","HBB","HBD","HBE1","HBG1","HBG2","HBM","HBQ1","HBZ")
    HB.genes <- CaseMatch(HB.genes, rownames(scelist[[i]]))
    scelist[[i]][["percent.HB"]] <- PercentageFeatureSet(scelist[[i]], features = HB.genes)
  }
}

names(scelist) <- samples_name

sce <- merge(scelist[[1]], scelist[2:length(scelist)])
sce$sample_ori <- sce$orig.ident
sce$orig.ident <- "eye"
sce$sample <- recode(sce@meta.data$sample_ori,
                     "macula_donor_1" = "eye1",
                     "peripheral_donor_1" = "eye1",
                     "macula_donor_2" = "eye2",
                     "peripheral_donor_2" = "eye2",
                     "macula_donor_5" = "eye3",
                     "peripheral_donor_5" = "eye3",
                     "macula_donor_6" = "eye4",
                     "peripheral_donor_6" = "eye4",
                     "macula_donor_7" = "eye5",
                     "peripheral_donor_7" = "eye5")


sce$GSM <- recode(sce@meta.data$sample_ori,
                  "macula_donor_1" = "GSM4037981",
                  "macula_donor_2" = "GSM4037982",
                  "peripheral_donor_1" = "GSM4037984",
                  "peripheral_donor_2" = "GSM4037985",
                  "macula_donor_5" = "GSM4037988",
                  "macula_donor_6" = "GSM4037989",
                  "macula_donor_7" = "GSM4037990",
                  "peripheral_donor_5" = "GSM4037992",
                  "peripheral_donor_6" = "GSM4037993",
                  "peripheral_donor_7" = "GSM4037994")
###QC----
sce <- subset(sce, subset = nFeature_RNA > 200 & nFeature_RNA < 7500 & percent.mt < 20 & nCount_RNA > 300)
dim(sce)
Idents(sce) <- "sample"
VlnPlot(sce, features = c("nFeature_RNA", "nCount_RNA", "percent.mt"), ncol = 3,group.by = "sample",cols = color_sample)
plot1 <- FeatureScatter(sce, feature1 = "nCount_RNA", feature2 = "percent.mt",cols = color_sample)
plot2 <- FeatureScatter(sce, feature1 = "nCount_RNA", feature2 = "nFeature_RNA",cols = color_sample)
plot1 + plot2

# 创建元数据数据框
metadata <- sce@meta.data
metadata$sample <- metadata$sample
metadata$mitoRatio <- metadata$percent.mt / 100
metadata$log10GenesPerUMI <- log10(metadata$nFeature_RNA) / log10(metadata$nCount_RNA)

#可视化每个样本的细胞计数
metadata %>% 
  ggplot(aes(x=sample, fill=sample)) + 
  geom_bar() +
  theme_classic() +
  theme(axis.text.x = element_text(angle = 45, vjust = 1, hjust=1)) +
  theme(plot.title = element_text(hjust=0.5, face="bold")) +
  ggtitle("NCells")

# 可视化每个细胞的UMI/转录本数目
metadata %>% 
  ggplot(aes(color=sample, x=nCount_RNA, fill= sample)) + 
  geom_density(alpha = 0.2) + 
  scale_x_log10() + 
  theme_classic() +
  ylab("Cell density") +
  geom_vline(xintercept = 300)

# 通过频数图可视化每个细胞检测出的基因数分布
metadata %>% 
  ggplot(aes(color=sample, x=nFeature_RNA, fill= sample)) + 
  geom_density(alpha = 0.2) + 
  theme_classic() +
  scale_x_log10() + 
  geom_vline(xintercept = 200)

# 通过箱线图可视化每个细胞检测到的基因的分布
metadata %>% 
  ggplot(aes(x=sample, y=log10(nFeature_RNA), fill=sample)) + 
  geom_boxplot() + 
  theme_classic() +
  theme(axis.text.x = element_text(angle = 45, vjust = 1, hjust=1)) +
  theme(plot.title = element_text(hjust=0.5, face="bold")) +
  ggtitle("NCells vs nFeature_RNAs")

# 可视化检测到的基因数和UMI数之间的关系，并且观察是否存在大量低数目的基因数/UMI数的细胞
metadata %>% 
  ggplot(aes(x=nCount_RNA, y=nFeature_RNA, color=mitoRatio)) + 
  geom_point() + 
  scale_colour_gradient(low = "gray90", high = "black") +
  stat_smooth(method=lm) +
  scale_x_log10() + 
  scale_y_log10() + 
  theme_classic() +
  geom_vline(xintercept = 300) +
  geom_hline(yintercept = 200) +
  facet_wrap(~sample)

# 可视化每个细胞检测到的线粒体基因表达分布
metadata %>% 
  ggplot(aes(color=sample, x=mitoRatio, fill=sample)) + 
  geom_density(alpha = 0.2) + 
  scale_x_log10() + 
  theme_classic() +
  geom_vline(xintercept = 0.2)

# 通过可视化每一个UMI检测到的基因数来可视化基因表达的整体复杂性
metadata %>%
  ggplot(aes(x=log10GenesPerUMI, color = sample, fill=sample)) +
  geom_density(alpha = 0.2) +
  theme_classic() +
  geom_vline(xintercept = 0.8)

###Standard process----
sce <- NormalizeData(sce) %>% FindVariableFeatures(nfeatures = 3000) %>% ScaleData()
sce <- RunPCA(sce, features = VariableFeatures(object = sce), verbose = F)

DimPlot(sce, reduction = "pca",cols = color_sample)
DimHeatmap(sce, dims = 1:5, cells = 500, balanced = TRUE)


##确定PC维度数
ElbowPlot(sce, ndims = 50)
##主成分累计贡献度大于90%；pc本身对方差贡献小于5%；两个连续pcs之间差异小于0.1%
#计算每个主成分的变化
pct <- sce [["pca"]]@stdev / sum( sce [["pca"]]@stdev)* 100
cumu <- cumsum(pct)
#主成分累计贡献度大于90%；pc本身对方差贡献小于5%；
co1 <- which(cumu > 90 & pct < 5)[1]
co1
# 两个连续PCs之间差异小于0.1%.
co2 <-sort(which((pct[1:length(pct) - 1]- pct[2:length(pct)]) > 0.1), decreasing = T)[1] + 1
co2
pcs <- min(co1, co2)
pcs
plot_df <-data.frame(pct = pct, cumu = cumu, rank = 1:length(pct))

# Elbow plot 可视化
library(ggplot2)
ggplot(plot_df,aes(cumu, pct, label = rank,color = rank > pcs)) + 
  geom_text()+
  geom_vline(xintercept = 90, color = "grey") +
  geom_hline(yintercept = min(pct[pct > 5]),color = "grey")+
  theme_bw()
##FindClusters
pc_num= 1:pcs
sce <- FindNeighbors(sce, dims = pc_num) %>% FindClusters(resolution = c(1:10/10)) 
##确认最合适的resolution值
colnames(sce@meta.data)
library(clustree)
p1 <- clustree(sce, prefix = 'RNA_snn_res.')+coord_flip()
p1


Idents(sce) <- "RNA_snn_res.0.2"
sce <- sce %>% RunTSNE(dims = pc_num) %>% RunUMAP(dims = pc_num)

DimPlot(sce, label = T, reduction = "tsne",cols = mycolors)
DimPlot(sce, label = T, reduction = "umap",cols = mycolors)
DimPlot(sce, label = T, reduction = "tsne",group.by = "sample",cols = color_sample)
DimPlot(sce, label = T, reduction = "umap",group.by = "sample",cols = color_sample)


###Harmony----


library(harmony)
DimPlot(object = sce, reduction = "pca", pt.size = .1, group.by = "sample",cols = mycolors)
VlnPlot(object = sce, features = "PC_1", group.by = "sample", pt.size = .1,cols = mycolors)
cellinfo <- subset(sce@meta.data,select = c("orig.ident","nCount_RNA","nFeature_RNA","percent.mt","sample","sample_ori","GSM"))

sce_harmony <- sce
sce_harmony@meta.data <- cellinfo
colnames(sce_harmony@meta.data)

sce_harmony <- RunHarmony(sce_harmony, group.by.vars = "sample_ori",
                          assay.use = "RNA", 
                          max.iter.harmony = 20, 
                          lambda = 1,
                          plot_convergence = TRUE)

harmony_embeddings  <-  Embeddings(sce_harmony, 'harmony')
DimPlot(object = sce_harmony, reduction = "harmony", group.by = "sample",cols = color_sample)
VlnPlot(object = sce_harmony, features = "harmony_1", group.by = "sample", cols = color_sample)


sce_harmony <- FindNeighbors(sce_harmony,reduction = "harmony") %>% FindClusters(resolution = c(1:10/10))
sce_harmony <- sce_harmony %>% RunTSNE(reduction = "harmony", dims = pc_num) %>% RunUMAP(reduction = "harmony", dims = pc_num) 

colnames(sce_harmony@meta.data)
library(clustree)
p1 <- clustree(sce_harmony, prefix = 'RNA_snn_res.')+coord_flip()
p1

Idents(sce_harmony) <- "RNA_snn_res.0.2"
DimPlot(sce_harmony, label = T, reduction = "tsne",cols = color_cluster)
DimPlot(sce_harmony, label = T, reduction = "umap",cols = color_cluster)
DimPlot(sce_harmony, label = T, reduction = "tsne",group.by = "sample",cols = mycolors,repel = T)
DimPlot(sce_harmony, label = T, reduction = "umap",group.by = "sample",cols = mycolors,repel = T)


###Cell type annotation----

Idents(sce_harmony) <- "RNA_snn_res.0.2"
sce.markers <- FindAllMarkers(object = sce_harmony,
                              only.pos = F, 
                              min.pct = 0.25,
                              logfc.threshold = 0.5)
sce.markers$pct=sce.markers$pct.1/sce.markers$pct.2

sce.markers_used <- sce.markers %>%
  dplyr::filter(p_val_adj<0.05&pct.1>pct.2&pct>1.5&avg_log2FC>1) %>%
  group_by(cluster) %>%
  slice_max(n = 10, order_by = avg_log2FC)

Idents(sce_harmony) <- "RNA_snn_res.0.2"

sce_harmony <- RenameIdents(object = sce_harmony, 
                            "0" = "Endothelial cells",
                            "1" = "Endothelial cells",
                            "2" = "Fibroblasts",
                            "3" = "Monocytes/Macrophages",
                            "4" = "Monocytes/Macrophages",
                            "5" = "T cells",
                            "6" = "Smooth muscle cells",
                            "7" = "Melanocytes",
                            "8" = "B cells",
                            "9" = "Endothelial cells",
                            "10" = "Schwann cells",
                            "11" = "Retinal pigment epithelium cells",
                            "12" = "Photoreceptor cells")
ident <- as.data.frame(Idents(sce_harmony))
sce_harmony@meta.data$cell_ann <- ident$`Idents(sce_harmony)`


sce_harmony$cell_group <- recode(sce_harmony@meta.data$cell_ann,
                                 "Melanocytes" = "Melanocyte",
                                 "T cells" = "Lymphoid",
                                 "B cells" = "Lymphoid",
                                 "Monocytes/Macrophages"="Myeloid",
                                 "Endothelial cells" = "Endothelial",
                                 "Fibroblasts" = "Fibroblast",
                                 "Smooth muscle cells" = "Smooth muscle",
                                 "Photoreceptor cells" = "Photoreceptor",
                                 "Schwann cells" = "Schwann",
                                 "Retinal pigment epithelium cells"  = "Retinal pigment epithelium")

saveRDS(sce_harmony,"……/sce_eye.rds")


##CM----
###Data collation----
library(Seurat)
library(dplyr)

CM1_h5 <- Read10X_h5("……/GSM6622299_CM1_filtered_feature_bc_matrix.h5")
CM1 <- CreateSeuratObject(counts = CM1_h5, project = "CM", min.cells = 3, min.features = 200)

CM2_h5 <- Read10X_h5("……/GSM6622300_CM2_filtered_feature_bc_matrix.h5")
CM2 <- CreateSeuratObject(counts = CM2_h5, project = "CM", min.cells = 3, min.features = 200)

CM3_h5 <- Read10X_h5("……/GSM6622301_CM3_filtered_feature_bc_matrix.h5")
CM3 <- CreateSeuratObject(counts = CM3_h5, project = "CM", min.cells = 3, min.features = 200)
scelist <- list(CM1=CM1,CM2=CM2,CM3=CM3)

scelist$CM1$sample <- recode(scelist$CM1@meta.data$orig.ident,
                             "CM" = "CM1")
scelist$CM2$sample <- recode(scelist$CM2@meta.data$orig.ident,
                             "CM" = "CM2")
scelist$CM3$sample <- recode(scelist$CM3@meta.data$orig.ident,
                             "CM" = "CM3")

scelist$CM1$GSM <- recode(scelist$CM1@meta.data$orig.ident,
                          "CM" = "GSM6622299")
scelist$CM2$GSM <- recode(scelist$CM2@meta.data$orig.ident,
                          "CM" = "GSM6622300")
scelist$CM3$GSM <- recode(scelist$CM3@meta.data$orig.ident,
                          "CM" = "GSM6622301")


samples_name = c('CM1','CM2','CM3')
for(i in 1:length(scelist)){
  #给细胞barcode加个前缀，防止合并后barcode重名
  scelist[[i]] <- RenameCells(scelist[[i]], add.cell.id = samples_name[i])
  #计算线粒体基因比例
  if(T){
    scelist[[i]][["percent.mt"]] <- PercentageFeatureSet(scelist[[i]],pattern = "^MT-")
  }
  #计算核糖体基因比例
  if(T){
    scelist[[i]][["percent.rb"]] <- PercentageFeatureSet(scelist[[i]],pattern = "^RP[SL]")
  }
  #计算红细胞基因比例
  if(T){
    HB.genes <- c("HBA1","HBA2","HBB","HBD","HBE1","HBG1","HBG2","HBM","HBQ1","HBZ")
    HB.genes <- CaseMatch(HB.genes, rownames(scelist[[i]]))
    scelist[[i]][["percent.HB"]] <- PercentageFeatureSet(scelist[[i]], features = HB.genes)
  }
}

###QC----

sce <- merge(scelist[[1]], scelist[2:length(scelist)])
dim(sce)
ncol(sce) 
nrow(sce) 
VlnPlot(sce, features = c("nFeature_RNA", "nCount_RNA", "percent.mt"), ncol = 3)
sce <- subset(sce, subset = nFeature_RNA > 200 & nFeature_RNA < 7500 & percent.mt < 20 & nCount_RNA > 300)
dim(sce)
ncol(sce) 
nrow(sce) 
Idents(sce) <- "sample"
VlnPlot(sce, features = c("nFeature_RNA", "nCount_RNA", "percent.mt"), ncol = 3,cols = color_sample)
plot1 <- FeatureScatter(sce, feature1 = "nCount_RNA", feature2 = "percent.mt",cols = color_sample)
plot2 <- FeatureScatter(sce, feature1 = "nCount_RNA", feature2 = "nFeature_RNA",cols = color_sample)
plot1 + plot2

# 创建元数据数据框
metadata <- sce@meta.data
metadata$sample <- metadata$sample
metadata$mitoRatio <- metadata$percent.mt / 100
metadata$log10GenesPerUMI <- log10(metadata$nFeature_RNA) / log10(metadata$nCount_RNA)

#可视化每个样本的细胞计数
metadata %>% 
  ggplot(aes(x=sample, fill=sample)) + 
  geom_bar() +
  theme_classic() +
  theme(axis.text.x = element_text(angle = 45, vjust = 1, hjust=1)) +
  theme(plot.title = element_text(hjust=0.5, face="bold")) +
  ggtitle("NCells")

# 可视化每个细胞的UMI/转录本数目
metadata %>% 
  ggplot(aes(color=sample, x=nCount_RNA, fill= sample)) + 
  geom_density(alpha = 0.2) + 
  scale_x_log10() + 
  theme_classic() +
  ylab("Cell density") +
  geom_vline(xintercept = 500)

# 通过频数图可视化每个细胞检测出的基因数分布
metadata %>% 
  ggplot(aes(color=sample, x=nFeature_RNA, fill= sample)) + 
  geom_density(alpha = 0.2) + 
  theme_classic() +
  scale_x_log10() + 
  geom_vline(xintercept = 200)

# 通过箱线图可视化每个细胞检测到的基因的分布
metadata %>% 
  ggplot(aes(x=sample, y=log10(nFeature_RNA), fill=sample)) + 
  geom_boxplot() + 
  theme_classic() +
  theme(axis.text.x = element_text(angle = 45, vjust = 1, hjust=1)) +
  theme(plot.title = element_text(hjust=0.5, face="bold")) +
  ggtitle("NCells vs nFeature_RNAs")

# 可视化检测到的基因数和UMI数之间的关系，并且观察是否存在大量低数目的基因数/UMI数的细胞
metadata %>% 
  ggplot(aes(x=nCount_RNA, y=nFeature_RNA, color=mitoRatio)) + 
  geom_point() + 
  scale_colour_gradient(low = "gray90", high = "black") +
  stat_smooth(method=lm) +
  scale_x_log10() + 
  scale_y_log10() + 
  theme_classic() +
  geom_vline(xintercept = 500) +
  geom_hline(yintercept = 200) +
  facet_wrap(~sample)

# 可视化每个细胞检测到的线粒体基因表达分布
metadata %>% 
  ggplot(aes(color=sample, x=mitoRatio, fill=sample)) + 
  geom_density(alpha = 0.2) + 
  scale_x_log10() + 
  theme_classic() +
  geom_vline(xintercept = 0.2)

# 通过可视化每一个UMI检测到的基因数来可视化基因表达的整体复杂性
metadata %>%
  ggplot(aes(x=log10GenesPerUMI, color = sample, fill=sample)) +
  geom_density(alpha = 0.2) +
  theme_classic() +
  geom_vline(xintercept = 0.8)

###Standard process----
sce <-  NormalizeData(sce) %>% FindVariableFeatures(nfeatures = 3000) %>% ScaleData()
sce <- RunPCA(sce, features = VariableFeatures(object = sce), verbose = F)


DimPlot(sce, reduction = "pca")
DimHeatmap(sce, dims = 1:5, cells = 500, balanced = TRUE)
##确定PC维度数
ElbowPlot(sce, ndims = 50)
##主成分累计贡献度大于90%；pc本身对方差贡献小于5%；两个连续pcs之间差异小于0.1%
#计算每个主成分的变化
pct <- sce [["pca"]]@stdev / sum( sce [["pca"]]@stdev)* 100
cumu <- cumsum(pct)
#主成分累计贡献度大于90%；pc本身对方差贡献小于5%；
co1 <- which(cumu > 90 & pct < 5)[1]
co1
# 两个连续PCs之间差异小于0.1%.
co2 <-sort(which((pct[1:length(pct) - 1]- pct[2:length(pct)]) > 0.1), decreasing = T)[1] + 1
co2
pcs <- min(co1, co2)
pcs
plot_df <-data.frame(pct = pct,   cumu = cumu, rank = 1:length(pct))

# Elbow plot 可视化
library(ggplot2)
ggplot(plot_df,aes(cumu, pct, label = rank,color = rank > pcs)) + 
  geom_text()+
  geom_vline(xintercept = 90, color = "grey") +
  geom_hline(yintercept = min(pct[pct > 5]),color = "grey")+
  theme_bw()

##FindClusters
pc_num= 1:pcs
sce <- FindNeighbors(sce, dims = pc_num) %>% FindClusters(resolution = c(1:10/10)) 

##确认最合适的resolution值
colnames(sce@meta.data)
library(clustree)
p1 <- clustree(sce, prefix = 'RNA_snn_res.')+coord_flip()
p1

Idents(sce) <- "RNA_snn_res.0.3"
sce <- sce %>% RunTSNE(dims = pc_num) %>% RunUMAP(dims = pc_num)

DimPlot(sce, label = T, reduction = "tsne",cols = color_cluster)
DimPlot(sce, label = T, reduction = "umap",cols = color_cluster)
DimPlot(sce, label = T, reduction = "tsne",group.by = "sample",cols = color_sample)
DimPlot(sce, label = T, reduction = "umap",group.by = "sample",cols = color_sample)

###Harmony----
library(harmony)
DimPlot(object = sce, reduction = "pca", pt.size = .1, group.by = "sample",cols = color_cluster)
VlnPlot(object = sce, features = "PC_1", group.by = "sample", pt.size = .1,cols = color_cluster)
cellinfo <- subset(sce@meta.data,select = c("orig.ident","nCount_RNA","nFeature_RNA","sample","GSM",
                                            "percent.mt","percent.rb","percent.HB"))
sce_harmony <- sce
sce_harmony@meta.data <- cellinfo

sce_harmony <- RunHarmony(sce_harmony, group.by.vars = "sample",
                          assay.use = "RNA", 
                          max.iter.harmony = 20, 
                          lambda = 1,
                          plot_convergence = TRUE)

harmony_embeddings  <-  Embeddings(sce_harmony, 'harmony')
DimPlot(object = sce_harmony, reduction = "harmony", group.by = "sample",cols = color_sample)
VlnPlot(object = sce_harmony, features = "harmony_1", group.by = "sample", cols = color_sample)

sce_harmony <- FindNeighbors(sce_harmony,reduction = "harmony") %>% FindClusters(resolution = c(1:10/10))
sce_harmony <- sce_harmony %>% RunTSNE(reduction = "harmony", dims = pc_num) %>% RunUMAP(reduction = "harmony", dims = pc_num) 


colnames(sce_harmony@meta.data)
library(clustree)
p1 <- clustree(sce_harmony, prefix = 'RNA_snn_res.')+coord_flip()
p1


#暂定resolution为0.3
Idents(sce_harmony) <- "RNA_snn_res.0.3"
DimPlot(sce_harmony, label = T, reduction = "tsne",cols = color_cluster)
DimPlot(sce_harmony, label = T, reduction = "umap",cols = color_cluster)
DimPlot(sce_harmony, label = T, reduction = "tsne",group.by = "sample",cols = color_sample)
DimPlot(sce_harmony, label = T, reduction = "umap",group.by = "sample",cols = color_sample)

###Cell type annotation----
Idents(sce_harmony) <- "RNA_snn_res.0.3"
sce.markers <- FindAllMarkers(object = sce_harmony,
                              only.pos = F, 
                              min.pct = 0.25,
                              logfc.threshold = 0.5)


sce.markers$pct=sce.markers$pct.1/sce.markers$pct.2
sce.markers_used <- sce.markers %>%
  dplyr::filter(p_val_adj<0.05 & pct.1>0.5 &pct.1>pct.2&pct>1.5&avg_log2FC>1) %>%
  group_by(cluster) %>%
  slice_max(n = 10, order_by = avg_log2FC)

Idents(sce_harmony) <- "RNA_snn_res.0.3"

sce_harmony <- RenameIdents(object = sce_harmony, 
                            "0" = "Melanoma cells",
                            "1" = "Melanoma cells",
                            "2" =  "T cells",
                            "3" =  "T cells",
                            "4" =  "B cells",
                            "5" =  "Melanoma cells",
                            "6" =  "T cells",
                            "7" =  "Endothelial cells",
                            "8" =  "Fibroblasts",
                            "9" =  "Smooth muscle cells",
                            "10" = "Monocytes/Macrophages",
                            "11" = "T cells")


ident <- as.data.frame(Idents(sce_harmony))
sce_harmony@meta.data$cell_ann <- ident$`Idents(sce_harmony)`

order_ann =c("Smooth muscle cells","Fibroblasts","Endothelial cells","Monocytes/Macrophages","B cells","T cells","Melanoma cells")

sce_harmony$cell_group <- recode(sce_harmony@meta.data$cell_ann,
                                 "Melanoma cells" = "Melanoma",
                                 "T cells" = "Lymphoid",
                                 "B cells" = "Lymphoid",
                                 "Endothelial cells" = "Endothelial",
                                 "Fibroblasts" = "Fibroblast",
                                 "Smooth muscle cells" = "Smooth muscle",
                                 "Monocytes/Macrophages"="Myeloid")

saveRDS(sce_harmony,"……/sce_CM.rds")


##AM----
###Data collation----
library(Seurat)
library(dplyr)
library(rhdf5)


#读取h5文件
h5file <- H5Fopen("……/GSE189889_acral_2101.debatched.iscva.h5")
#查看h5文件中的数据集
h5ls(h5file)
#读取表达矩阵等信息
expr <- h5read(h5file, "matrix")
#读取表达矩阵
data <- h5read(h5file, "/matrix/data")
#读取基因名
gene_names <- h5read(h5file, "/matrix/gene_names")
#读取细胞名
barcodes <- h5read(h5file, "/matrix/barcodes")
#读取行索引
indices <- h5read(h5file, "/matrix/indices")
#读取列指针
indptr <- h5read(h5file, "/matrix/indptr")

shp <- h5read(h5file, "/matrix/shape")
#将表达矩阵转换为稀疏矩阵
expr_sparse <- Matrix::sparseMatrix(i = indices+1, p = indptr , x = data, dims = shp, repr = "T")

#将稀疏矩阵转换为data.frame格式
expr_df <- as.data.frame(expr_sparse)

#给data.frame添加行名和列名
rownames(expr_df) <- gene_names
colnames(expr_df) <- barcodes

#创建Seurat对象
sce <- CreateSeuratObject(counts = expr_df)

#将h5格式中的细胞注释信息嵌入进seurat对象（需要根据具体的h5数据结构）
mate <- h5read(h5file, "/artifacts/all/")
mate <- as.data.frame(mate)
mate2 <- as.data.frame(mate[["covs"]]) #seurat对象的matedata
rownames(mate2)<-mate2[,23]
sce@meta.data <- mate2
#关闭h5文件
H5Fclose(h5file)
VlnPlot(sce, features = c("nFeature_RNA", "nCount_RNA", "percent.mt"), ncol = 3,group.by = "sample")


library(rhdf5)
library(hdf5r)
library(anndata)

sce <- subset(sce_ori,sample %in% c("MOF-AM2","MOF-AM3","MOF-AM4","MOF-AM6-RNA","MOF-AM8-Toe-RNA"))
sce$orig.ident <- "AM"
names(sce@meta.data)[names(sce@meta.data)=="sample"]<-"sample_ori"
sce$sample <- recode(sce@meta.data$sample_ori,
                     "MOF-AM2"="AM1",
                     "MOF-AM3"="AM2",
                     "MOF-AM4"="AM3",
                     "MOF-AM6-RNA"="AM4",
                     "MOF-AM8-Toe-RNA"="AM5")

sce$GSM <- recode(sce@meta.data$sample,
                  "AM1" = "GSM5708994",
                  "AM2" = "GSM5708995",
                  "AM3" = "GSM5708996",
                  "AM4" = "GSM5708998",
                  "AM5" = "GSM5709001")


cellinfo <- subset(sce@meta.data,select = c("orig.ident","nCount_RNA","nFeature_RNA","sample","sample_ori","GSM","curated.cell.types",
                                            "blueprint.main","blueprint.fine","hpca.main","hpca.fine",
                                            "dice.main","dice.fine","novershtern.main","novershtern.fine"))
sce@meta.data <- cellinfo


###QC----
sce_ori[["percent.mt"]] <- PercentageFeatureSet(sce_ori, pattern = "^MT-")
sce <- subset(sce_ori, subset = nFeature_RNA > 200 & nFeature_RNA < 7500 & percent.mt < 20 & nCount_RNA > 300)
VlnPlot(sce, features = c("nFeature_RNA", "nCount_RNA", "percent.mt"), ncol = 3,group.by = "sample",cols = color_sample)

Idents(sce) <- "sample"

VlnPlot(sce, features = c("nFeature_RNA", "nCount_RNA", "percent.mt"), ncol = 3,group.by = "sample",cols = color_sample)
plot1 <- FeatureScatter(sce, feature1 = "nCount_RNA", feature2 = "percent.mt",cols = color_sample)
plot2 <- FeatureScatter(sce, feature1 = "nCount_RNA", feature2 = "nFeature_RNA",cols = color_sample)
plot1 + plot2

metadata <- sce@meta.data
#metadata$sample <- metadata$orig.ident
metadata$mitoRatio <- metadata$percent.mt / 100
metadata$log10GenesPerUMI <- log10(metadata$nFeature_RNA) / log10(metadata$nCount_RNA)

#可视化每个样本的细胞计数
metadata %>% 
  ggplot(aes(x=sample, fill=sample)) + 
  geom_bar() +
  theme_classic() +
  theme(axis.text.x = element_text(angle = 45, vjust = 1, hjust=1)) +
  theme(plot.title = element_text(hjust=0.5, face="bold")) +
  ggtitle("NCells")

# 可视化每个细胞的UMI/转录本数目
metadata %>% 
  ggplot(aes(color=sample, x=nCount_RNA, fill= sample)) + 
  geom_density(alpha = 0.2) + 
  scale_x_log10() + 
  theme_classic() +
  ylab("Cell density") +
  geom_vline(xintercept = 300)

# 通过频数图可视化每个细胞检测出的基因数分布
metadata %>% 
  ggplot(aes(color=sample, x=nFeature_RNA, fill= sample)) + 
  geom_density(alpha = 0.2) + 
  theme_classic() +
  scale_x_log10() + 
  geom_vline(xintercept = 200)

# 通过箱线图可视化每个细胞检测到的基因的分布
metadata %>% 
  ggplot(aes(x=sample, y=log10(nFeature_RNA), fill=sample)) + 
  geom_boxplot() + 
  theme_classic() +
  theme(axis.text.x = element_text(angle = 45, vjust = 1, hjust=1)) +
  theme(plot.title = element_text(hjust=0.5, face="bold")) +
  ggtitle("NCells vs nFeature_RNAs")

# 可视化检测到的基因数和UMI数之间的关系，并且观察是否存在大量低数目的基因数/UMI数的细胞
metadata %>% 
  ggplot(aes(x=nCount_RNA, y=nFeature_RNA, color=mitoRatio)) + 
  geom_point() + 
  scale_colour_gradient(low = "gray90", high = "black") +
  stat_smooth(method=lm) +
  scale_x_log10() + 
  scale_y_log10() + 
  theme_classic() +
  geom_vline(xintercept = 500) +
  geom_hline(yintercept = 200) +
  facet_wrap(~sample)

# 可视化每个细胞检测到的线粒体基因表达分布
metadata %>% 
  ggplot(aes(color=sample, x=mitoRatio, fill=sample)) + 
  geom_density(alpha = 0.2) + 
  scale_x_log10() + 
  theme_classic() +
  geom_vline(xintercept = 0.2)

# 通过可视化每一个UMI检测到的基因数来可视化基因表达的整体复杂性
metadata %>%
  ggplot(aes(x=log10GenesPerUMI, color = sample, fill=sample)) +
  geom_density(alpha = 0.2) +
  theme_classic() +
  geom_vline(xintercept = 0.8)


###Standard process----
sce <-  NormalizeData(sce) %>% FindVariableFeatures(nfeatures = 3000) %>% ScaleData()
sce <- RunPCA(sce, features = VariableFeatures(object = sce), verbose = F)


DimPlot(sce, reduction = "pca",cols = color_sample)
DimHeatmap(sce, dims = 1:5, cells = 500, balanced = TRUE)
##确定PC维度数
ElbowPlot(sce, ndims = 50)
##主成分累计贡献度大于90%；pc本身对方差贡献小于5%；两个连续pcs之间差异小于0.1%
#计算每个主成分的变化
pct <- sce [["pca"]]@stdev / sum( sce [["pca"]]@stdev)* 100
cumu <- cumsum(pct)
#主成分累计贡献度大于90%；pc本身对方差贡献小于5%；
co1 <- which(cumu > 90 & pct < 5)[1]
co1 
# 两个连续PCs之间差异小于0.1%.
co2 <-sort(which((pct[1:length(pct) - 1]- pct[2:length(pct)]) > 0.1), decreasing = T)[1] + 1
co2 
pcs <- min(co1, co2)
pcs
plot_df <-data.frame(pct = pct, cumu = cumu, rank = 1:length(pct))

# Elbow plot 可视化
library(ggplot2)
ggplot(plot_df,aes(cumu, pct, label = rank,color = rank > pcs)) + 
  geom_text()+
  geom_vline(xintercept = 90, color = "grey") +
  geom_hline(yintercept = min(pct[pct > 5]),color = "grey")+
  theme_bw()


##FindClusters
pc_num= 1:pcs
sce <- FindNeighbors(sce, dims = pc_num) %>% FindClusters(resolution = c(1:10/10)) 
colnames(sce@meta.data)
library(clustree)
p1 <- clustree(sce, prefix = 'RNA_snn_res.')+coord_flip()
p1


Idents(sce) <- "RNA_snn_res.0.3"
sce <- sce %>% RunTSNE(dims = pc_num) %>% RunUMAP(dims = pc_num)


DimPlot(sce, label = T, reduction = "tsne",cols = mycolors)
DimPlot(sce, label = T, reduction = "umap",cols = mycolors)
DimPlot(sce, label = T, reduction = "tsne",group.by = "sample",cols = color_sample)
DimPlot(sce, label = T, reduction = "umap",group.by = "sample",cols = color_sample)

###Harmony----
library(harmony)
DimPlot(object = sce, reduction = "pca", pt.size = .1, group.by = "sample",cols = color_sample)
VlnPlot(object = sce, features = "PC_1", group.by = "sample", pt.size = .1,cols = color_sample)
cellinfo <- subset(sce@meta.data,select = c("orig.ident","nCount_RNA","nFeature_RNA","percent.mt","sample","sample_ori","GSM","curated.cell.types",
                                            "blueprint.main","blueprint.fine","hpca.main","hpca.fine",
                                            "dice.main","dice.fine","novershtern.main","novershtern.fine"))

sce_harmony <- sce
sce_harmony@meta.data <- cellinfo
sce_harmony <- RunHarmony(sce_harmony, group.by.vars = "sample",
                          assay.use = "RNA", 
                          max.iter.harmony = 20, 
                          lambda = 1,
                          plot_convergence = TRUE)


harmony_embeddings  <-  Embeddings(sce_harmony, 'harmony')
DimPlot(object = sce_harmony, reduction = "harmony", group.by = "sample",cols = color_sample)
VlnPlot(object = sce_harmony, features = "harmony_1", group.by = "sample", cols = color_sample)


sce_harmony <- FindNeighbors(sce_harmony,reduction = "harmony") %>% FindClusters(resolution = c(1:10/10))
sce_harmony <- sce_harmony %>% RunTSNE(reduction = "harmony", dims = pc_num) %>% RunUMAP(reduction = "harmony", dims = pc_num) 


colnames(sce_harmony@meta.data)
library(clustree)
p2 <- clustree(sce_harmony, prefix = 'RNA_snn_res.')+coord_flip()
p2


Idents(sce_harmony) <- "RNA_snn_res.0.2"
DimPlot(sce_harmony, label = T, reduction = "tsne",cols = color_cluster)
DimPlot(sce_harmony, label = T, reduction = "umap",cols = color_cluster)
DimPlot(sce_harmony, label = T, reduction = "tsne",group.by = "sample",cols = color_sample)
DimPlot(sce_harmony, label = T, reduction = "umap",group.by = "sample",cols = color_sample)


###Cell type annotation----
Idents(sce_harmony) <- "RNA_snn_res.0.2"
sce.markers <- FindAllMarkers(object = sce_harmony,
                              only.pos = F, #根据需要进行选择
                              min.pct = 0.25,
                              logfc.threshold = 0.5)
sce.markers$pct=sce.markers$pct.1/sce.markers$pct.2


sce.markers_used <- sce.markers %>%
  dplyr::filter(p_val_adj<0.05&pct.1>pct.2&pct>1.5&avg_log2FC>1) %>%
  group_by(cluster) %>%
  slice_max(n = 10, order_by = avg_log2FC)


Idents(sce_harmony) <- "RNA_snn_res.0.2"

sce_harmony <- RenameIdents(object = sce_harmony, 
                            "0" = "Melanoma cells",
                            "1" = "T cells",
                            "2" =  "Monocytes/Macrophages",
                            "3" =  "Fibroblasts",
                            "4" =  "Melanoma cells",
                            "5" =  "Endothelial cells",
                            "6" =  "Melanoma cells",
                            "7" =  "B cells",
                            "8" =  "Basal keratinocytes",
                            "9" =  "Smooth muscle cells",
                            "10" = "Melanoma cells")
ident <- as.data.frame(Idents(sce_harmony))
sce_harmony@meta.data$cell_ann <- ident$`Idents(sce_harmony)`
saveRDS(sce_harmony,"……/sce_AM.rds")


##UM----
###Data collation----
assays <- dir("……/GSE139829_RAW/")
dir <- paste0("……/GSE139829_RAW/", assays)
#按文件顺序给样本命名,名称不要以数字开头,中间不能有空格
samples_name = c('UM1','UM2','UM3','UM4','UM5','UM6','UM7','UM8')
library(tidyverse)
##批量解压
setwd("……/GSE139829_RAW")

library(R.utils)
for (i in list.files("./")){
  gunzip(i, remove = TRUE)
}


scelist <- list()
for(i in 1:length(dir)){
  counts <- Read10X(data.dir = dir[i])
  #不设置min.cell过滤基因会导致Cell Cycle Scoring报错:
  #Insufficient data values to produce 24 bins.
  scelist[[i]] <- CreateSeuratObject(counts, project = samples_name[i],
                                     min.cells = 3,min.features = 200)
  #给细胞barcode加个前缀，防止合并后barcode重名
  scelist[[i]] <- RenameCells(scelist[[i]], add.cell.id = samples_name[i])
  #计算线粒体基因比例
  if(T){
    scelist[[i]][["percent.mt"]] <- PercentageFeatureSet(scelist[[i]],pattern = "^MT-")
  }
  #计算核糖体基因比例
  if(T){
    scelist[[i]][["percent.rb"]] <- PercentageFeatureSet(scelist[[i]],pattern = "^RP[SL]")
  }
  #计算红细胞基因比例
  if(T){
    HB.genes <- c("HBA1","HBA2","HBB","HBD","HBE1","HBG1","HBG2","HBM","HBQ1","HBZ")
    HB.genes <- CaseMatch(HB.genes, rownames(scelist[[i]]))
    scelist[[i]][["percent.HB"]] <- PercentageFeatureSet(scelist[[i]], features = HB.genes)
  }
}
##给列表命名并保存数据
names(scelist) <- samples_name

sce <- merge(scelist[[1]], scelist[2:length(scelist)])

sce$sample <- sce$orig.ident
sce$orig.ident <- "UM"

sce$sample_ori <- recode(sce@meta.data$sample,
                         "UM1" = "UMM059",
                         "UM2" = "UMM061",
                         "UM3" = "UMM062",
                         "UM4" = "UMM063",
                         "UM5" = "UMM064",
                         "UM6" = "UMM065",
                         "UM7" = "UMM066",
                         "UM8" = "UMM069")


sce$GSM <- recode(sce@meta.data$sample,
                  "UM1" = "GSM4147093",
                  "UM2" = "GSM4147094",
                  "UM3" = "GSM4147095",
                  "UM4" = "GSM4147096",
                  "UM5" = "GSM4147097",
                  "UM6" = "GSM4147098",
                  "UM7" = "GSM4147099",
                  "UM8" = "GSM4147101")

###QC----
sce <- subset(sce, subset = nFeature_RNA > 200 & nFeature_RNA < 7500 & percent.mt < 20 & nCount_RNA > 300)
dim(sce)
# 创建元数据数据框
metadata <- sce@meta.data
metadata$sample <- metadata$sample
metadata$mitoRatio <- metadata$percent.mt / 100
metadata$log10GenesPerUMI <- log10(metadata$nFeature_RNA) / log10(metadata$nCount_RNA)

#可视化每个样本的细胞计数
metadata %>% 
  ggplot(aes(x=sample, fill=sample)) + 
  geom_bar() +
  theme_classic() +
  theme(axis.text.x = element_text(angle = 45, vjust = 1, hjust=1)) +
  theme(plot.title = element_text(hjust=0.5, face="bold")) +
  ggtitle("NCells")

# 可视化每个细胞的UMI/转录本数目
metadata %>% 
  ggplot(aes(color=sample, x=nCount_RNA, fill= sample)) + 
  geom_density(alpha = 0.2) + 
  scale_x_log10() + 
  theme_classic() +
  ylab("Cell density") +
  geom_vline(xintercept = 300)

# 通过频数图可视化每个细胞检测出的基因数分布
metadata %>% 
  ggplot(aes(color=sample, x=nFeature_RNA, fill= sample)) + 
  geom_density(alpha = 0.2) + 
  theme_classic() +
  scale_x_log10() + 
  geom_vline(xintercept = 200)

# 通过箱线图可视化每个细胞检测到的基因的分布
metadata %>% 
  ggplot(aes(x=sample, y=log10(nFeature_RNA), fill=sample)) + 
  geom_boxplot() + 
  theme_classic() +
  theme(axis.text.x = element_text(angle = 45, vjust = 1, hjust=1)) +
  theme(plot.title = element_text(hjust=0.5, face="bold")) +
  ggtitle("NCells vs nFeature_RNAs")

# 可视化检测到的基因数和UMI数之间的关系，并且观察是否存在大量低数目的基因数/UMI数的细胞
metadata %>% 
  ggplot(aes(x=nCount_RNA, y=nFeature_RNA, color=mitoRatio)) + 
  geom_point() + 
  scale_colour_gradient(low = "gray90", high = "black") +
  stat_smooth(method=lm) +
  scale_x_log10() + 
  scale_y_log10() + 
  theme_classic() +
  geom_vline(xintercept = 300) +
  geom_hline(yintercept = 200) +
  facet_wrap(~sample)

# 可视化每个细胞检测到的线粒体基因表达分布
metadata %>% 
  ggplot(aes(color=sample, x=mitoRatio, fill=sample)) + 
  geom_density(alpha = 0.2) + 
  scale_x_log10() + 
  theme_classic() +
  geom_vline(xintercept = 0.2)

# 通过可视化每一个UMI检测到的基因数来可视化基因表达的整体复杂性
metadata %>%
  ggplot(aes(x=log10GenesPerUMI, color = sample, fill=sample)) +
  geom_density(alpha = 0.2) +
  theme_classic() +
  geom_vline(xintercept = 0.8)

###Standard process----
sce <-  NormalizeData(sce) %>% FindVariableFeatures(nfeatures = 3000) %>% ScaleData()
sce <- RunPCA(sce, features = VariableFeatures(object = sce), verbose = F)
DimPlot(sce, reduction = "pca",cols = color_sample)
DimHeatmap(sce, dims = 1:5, cells = 500, balanced = TRUE)
##确定PC维度数
ElbowPlot(sce, ndims = 50)
##主成分累计贡献度大于90%；pc本身对方差贡献小于5%；两个连续pcs之间差异小于0.1%
#计算每个主成分的变化
pct <- sce [["pca"]]@stdev / sum( sce [["pca"]]@stdev)* 100
cumu <- cumsum(pct)
#主成分累计贡献度大于90%；pc本身对方差贡献小于5%；
co1 <- which(cumu > 90 & pct < 5)[1]
co1
# 两个连续PCs之间差异小于0.1%.
co2 <-sort(which((pct[1:length(pct) - 1]- pct[2:length(pct)]) > 0.1), decreasing = T)[1] + 1
co2
pcs <- min(co1, co2)
pcs
plot_df <-data.frame(pct = pct, cumu = cumu, rank = 1:length(pct))

# Elbow plot 可视化
library(ggplot2)
ggplot(plot_df,aes(cumu, pct, label = rank,color = rank > pcs)) + 
  geom_text()+
  geom_vline(xintercept = 90, color = "grey") +
  geom_hline(yintercept = min(pct[pct > 5]),color = "grey")+
  theme_bw()

##FindClusters
pc_num= 1:pcs
sce <- FindNeighbors(sce, dims = pc_num) %>% FindClusters(resolution = c(1:10/10)) 


##确认最合适的resolution值
colnames(sce@meta.data)
library(clustree)
p1 <- clustree(sce, prefix = 'RNA_snn_res.')+coord_flip()
p1


Idents(sce) <- "RNA_snn_res.0.2"
sce <- sce %>% RunTSNE(dims = pc_num) %>% RunUMAP(dims = pc_num)

DimPlot(sce, label = T, reduction = "tsne",cols = mycolors)
DimPlot(sce, label = T, reduction = "umap",cols = mycolors)
DimPlot(sce, label = T, reduction = "tsne",group.by = "sample",cols = color_sample)
DimPlot(sce, label = T, reduction = "umap",group.by = "sample",cols = color_sample)

###Harmony----
library(harmony)

DimPlot(object = sce, reduction = "pca", pt.size = .1, group.by = "sample",cols = mycolors)
VlnPlot(object = sce, features = "PC_1", group.by = "sample", pt.size = .1,cols = mycolors)
cellinfo <- subset(sce@meta.data,select = c("orig.ident","nCount_RNA","nFeature_RNA","percent.mt","sample","sample_ori","GSM"))

sce_harmony <- sce
sce_harmony@meta.data <- cellinfo
colnames(sce_harmony@meta.data)
sce_harmony <- RunHarmony(sce_harmony, group.by.vars = "sample",
                          assay.use = "RNA", 
                          max.iter.harmony = 20, 
                          lambda = 1,
                          plot_convergence = TRUE)

harmony_embeddings  <-  Embeddings(sce_harmony, 'harmony')
DimPlot(object = sce_harmony, reduction = "harmony", group.by = "sample",cols = color_sample)
VlnPlot(object = sce_harmony, features = "harmony_1", group.by = "sample", cols = color_sample)

sce_harmony <- FindNeighbors(sce_harmony,reduction = "harmony") %>% FindClusters(resolution = c(1:10/10))
sce_harmony <- sce_harmony %>% RunTSNE(reduction = "harmony", dims = pc_num) %>% RunUMAP(reduction = "harmony", dims = pc_num) 
colnames(sce_harmony@meta.data)
library(clustree)
p1 <- clustree(sce_harmony, prefix = 'RNA_snn_res.')+coord_flip()
p1
Idents(sce_harmony) <- "RNA_snn_res.0.3"

DimPlot(sce_harmony, label = T, reduction = "tsne",cols = color_cluster)
DimPlot(sce_harmony, label = T, reduction = "umap",cols = color_cluster)
DimPlot(sce_harmony, label = T, reduction = "tsne",group.by = "sample",cols = mycolors)
DimPlot(sce_harmony, label = T, reduction = "umap",group.by = "sample",cols = mycolors)

###Cell type annotation----
Idents(sce_harmony) <- "RNA_snn_res.0.3"
sce.markers <- FindAllMarkers(object = sce_harmony,
                              only.pos = F, #根据需要进行选择
                              min.pct = 0.25,
                              logfc.threshold = 0.5)
sce.markers$pct=sce.markers$pct.1/sce.markers$pct.2
sce.markers_used <- sce.markers %>%
  dplyr::filter(p_val_adj<0.05&pct.1>pct.2&pct>1.5&avg_log2FC>1) %>%
  group_by(cluster) %>%
  slice_max(n = 10, order_by = avg_log2FC)

Idents(sce_harmony) <- "RNA_snn_res.0.3"

sce_harmony <- RenameIdents(object = sce_harmony, 
                            "0" = "Melanoma cells",
                            "1" = "Melanoma cells",
                            "2" = "Melanoma cells",
                            "3" = "Muller glia cells",
                            "4" = "T cells",
                            "5" = "Monocytes/Macrophages",
                            "6" = "Muller glia cells",
                            "7" = "Melanoma cells",
                            "8" = "T cells",
                            "9" = "T cells",
                            "10" = "Photoreceptor cells",
                            "11" = "T cells",
                            "12" = "Melanoma cells",
                            "13" = "Photoreceptor cells")


ident <- as.data.frame(Idents(sce_harmony))
sce_harmony@meta.data$cell_ann <- ident$`Idents(sce_harmony)`
sce_harmony$cell_group <- recode(sce_harmony@meta.data$cell_ann,
                                 "Melanoma cells" = "Melanoma",
                                 "T cells" = "Lymphoid",
                                 "Monocytes/Macrophages"="Myeloid",
                                 "Photoreceptor cells" = "Photoreceptor",
                                 "Muller glia cells" = "Muller glia")

saveRDS(sce_harmony,"……/sce_UM.rds")


#Results2.2----
#Site-Specific Molecular Characteristics and Biological Functions in Melanoma Tumor Cells----


mycolors <- c( "#93b5cf","#e16c96","#a4cab6","#ed9db2","#f2481b",
               "#1781b5","#f6cec1","#57c3c2","#c08eaf","#f8c387",
               "#22a2c3","#813c85","#55bb8a","#EE856D","#fa7e23",
               "#77CEF3","#f1ca17","#B56B52","#76ABB9","#ec8aa4",
               "#9587A1","#b9dec9","#eba0b3","#add5a2","#ea8958",
               "#c06f98","#63bbd0","#ce5e8a","#11659a","#f07c82",
               "#ABA08E","#ED6766")

library(Seurat)
library(dplyr)
library(ggplot2)
library(jjAnno)
library(scRNAtoolVis)
library(harmony)

#1.Data processing----
###Data collation----
skin_normal <- readRDS("……/sce_Non_acral_skin.rds")
skin_melanocytes <- subset(skin_normal, cell_ann %in% c("Melanocytes"))


acra_normal <- readRDS("……/sce_acral_skin.rds")
acra_melanocytes <- subset(acra_normal, cell_ann %in% c("Melanocytes"))


eye_normal <- readRDS("……/sce_eye.rds")
eye_melanocytes <- subset(eye_normal, cell_ann %in% c("Melanocytes"))


skin_tumor <- readRDS("……/sce_CM.rds")
CM_Melanoma <- subset(skin_tumor, cell_ann %in% c("Melanoma cells"))


acral_tumor <- readRDS("……/sce_AM.rds")
AM_Melanoma <- subset(acral_tumor, cell_ann %in% c("Melanoma cells"))


eye_tumor <- readRDS("……/sce_UM.rds")
UM_Melanoma <- subset(eye_tumor, cell_ann %in% c("Melanoma cells"))


scelist <- list()
scelist[[1]] <- skin_melanocytes
scelist[[2]] <- acral_melanocytes
scelist[[3]] <- eye_melanocytes
scelist[[4]] <- CM_Melanoma
scelist[[5]] <- AM_Melanoma
scelist[[6]] <- UM_Melanoma

scelist_name = c('skin_melanocytes','acral_melanocytes','eye_melanocytes','CM_Melanoma','AM_Melanoma','UM_Melanoma')
names(scelist) <- scelist_name


sce_melanocytes_Melanoma <- merge(scelist[[1]], scelist[2:length(scelist)])
cellinfo <- subset(sce_melanocytes_Melanoma@meta.data,select = c("orig.ident","nCount_RNA","nFeature_RNA","percent.mt","sample","sample_ori","GSM",
                                                                 "celltype_singleR_main","celltype_singleR_fine","cell_ann","cell_group"))


sce_melanocytes_Melanoma@meta.data <- cellinfo

sce_melanocytes_Melanoma$orig.ident <- recode(sce_melanocytes_Melanoma@meta.data$orig.ident,
                                              "acral" = "Acral skin",
                                              "skin" = "Non-acral skin",
                                              "eye" = "Eye")

sce <- sce_melanocytes_Melanoma

Idents(sce) <- "orig.ident"
VlnPlot(sce, features = c("nFeature_RNA", "nCount_RNA", "percent.mt"), ncol = 3)
plot1 <- FeatureScatter(sce, feature1 = "nCount_RNA", feature2 = "percent.mt")
plot2 <- FeatureScatter(sce, feature1 = "nCount_RNA", feature2 = "nFeature_RNA")
plot1 + plot2

###Standard process----
sce <- NormalizeData(sce) %>% FindVariableFeatures(nfeatures = 3000) %>% ScaleData()
sce <- RunPCA(sce, features = VariableFeatures(object = sce), verbose = F)

DimPlot(sce, reduction = "pca")
DimHeatmap(sce, dims = 1:5, cells = 500, balanced = TRUE)
##确定PC维度数
ElbowPlot(sce, ndims = 50)
##主成分累计贡献度大于90%；pc本身对方差贡献小于5%；两个连续pcs之间差异小于0.1%
#计算每个主成分的变化
pct <- sce [["pca"]]@stdev / sum( sce [["pca"]]@stdev)* 100
cumu <- cumsum(pct)
#主成分累计贡献度大于90%；pc本身对方差贡献小于5%；
co1 <- which(cumu > 90 & pct < 5)[1]
co1 
# 两个连续PCs之间差异小于0.1%.
co2 <-sort(which((pct[1:length(pct) - 1]- pct[2:length(pct)]) > 0.1), decreasing = T)[1] + 1
co2 
pcs <- min(co1, co2)
pcs 
plot_df <-data.frame(pct = pct, cumu = cumu, rank = 1:length(pct))

# Elbow plot 可视化
library(ggplot2)
ggplot(plot_df,aes(cumu, pct, label = rank,color = rank > pcs)) + 
  geom_text()+
  geom_vline(xintercept = 90, color = "grey") +
  geom_hline(yintercept = min(pct[pct > 5]),color = "grey")+
  theme_bw()
##FindClusters
pc_num= 1:pcs
sce <- FindNeighbors(sce, dims = pc_num) %>% FindClusters(resolution = c(1:10/10)) 

##确认最合适的resolution值
colnames(sce@meta.data)
library(clustree)
p1 <- clustree(sce, prefix = 'RNA_snn_res.')+coord_flip()
p1
Idents(sce) <- "RNA_snn_res.0.2"
sce <- sce %>% RunTSNE(dims = pc_num) %>% RunUMAP(dims = pc_num)

DimPlot(sce, label = T, reduction = "tsne",cols = mycolors)
DimPlot(sce, label = T, reduction = "umap",cols = mycolors)
DimPlot(sce, label = T, reduction = "tsne",group.by = "orig.ident")
DimPlot(sce, label = T, reduction = "umap",group.by = "orig.ident")

sce <- saveRDS("……/sce_tumor_normal_cell_no_batch.rds")


###Harmony----
library(harmony)
DimPlot(object = sce, reduction = "pca", pt.size = .1, group.by = "orig.ident",cols = mycolors)
VlnPlot(object = sce, features = "PC_1", group.by = "orig.ident", pt.size = .1,cols = mycolors)
cellinfo <- subset(sce@meta.data,select = c("orig.ident","nCount_RNA","nFeature_RNA","percent.mt","sample","sample_ori","GSM"))

sce_harmony <- sce
sce_harmony@meta.data <- cellinfo
colnames(sce_harmony@meta.data)

sce_harmony <- RunHarmony(sce_harmony, group.by.vars = "orig.ident",
                          assay.use = "RNA", 
                          max.iter.harmony = 20, 
                          lambda = 1,
                          plot_convergence = TRUE)

harmony_embeddings  <-  Embeddings(sce_harmony, 'harmony')
DimPlot(object = sce_harmony, reduction = "harmony", group.by = "orig.ident")
VlnPlot(object = sce_harmony, features = "harmony_1", group.by = "orig.ident")

sce_harmony <- FindNeighbors(sce_harmony,reduction = "harmony") %>% FindClusters(resolution = c(1:10/10))
sce_harmony <- sce_harmony %>% RunTSNE(reduction = "harmony", dims = pc_num) %>% RunUMAP(reduction = "harmony", dims = pc_num) 
colnames(sce_harmony@meta.data)
library(clustree)
p1 <- clustree(sce_harmony, prefix = 'RNA_snn_res.')+coord_flip()
p1

Idents(sce_harmony) <- "RNA_snn_res.0.2"
DimPlot(sce_harmony, label = T, reduction = "tsne")
DimPlot(sce_harmony, label = T, reduction = "umap")
DimPlot(sce_harmony, label = T, reduction = "tsne",group.by = "orig.ident",repel = T)
DimPlot(sce_harmony, label = T, reduction = "umap",group.by = "orig.ident",repel = T)

DimPlot(sce, label = T, reduction = "tsne",group.by = "orig.ident",repel = T)
DimPlot(sce, label = T, reduction = "umap",group.by = "orig.ident",repel = T)

saveRDS(sce_harmony,"……/sce_tumor_normal_cell_results2.rds")

###Batch effect assessment----
library(Seurat)
library(ggplot2)
library(lisi)
sce_before <- readRDS("……/sce_tumor_normal_cell_no_batch.rds")
sce_after <- readRDS("……/sce_tumor_normal_cell_results2.rds")


###iLISI（batch 列）用于评估批次整合程度，数值越高（最大接近批次数）代表混合越充分。

# 提取 t-SNE 坐标
tsne_before <- Embeddings(sce_before, "tsne")
tsne_after  <- Embeddings(sce_after,  "tsne")

# 构建 metadata（batch 为 sample 列）
md_before <- data.frame(batch = sce_before@meta.data$sample, row.names = rownames(tsne_before))
md_after  <- data.frame(batch = sce_after@meta.data$sample,  row.names = rownames(tsne_after))

# 计算 iLISI
lisi_tsne_before <- compute_lisi(tsne_before, md_before, label_colnames = "batch")
lisi_tsne_after  <- compute_lisi(tsne_after,  md_after,  label_colnames = "batch")


# 使用平均数作为衡量指标
mean_tsne_before <- mean(lisi_tsne_before$batch)
mean_tsne_after  <- mean(lisi_tsne_after$batch)

cat("t-SNE 嵌入 → average iLISI：\n")
cat("  Before:", mean_tsne_before, "\n")
cat("  After : ", mean_tsne_after, "\n\n")

unique(sce_before@meta.data$sample)
unique(sce_after@meta.data$sample)


#2.GSVA enrichment analysis of tumor cells from three sites----
library(scRNAtoolVis)
sce <- sce_harmony
sce_tumor <-  subset(sce,orig.ident%in%c("CM","AM","UM"))
Idents(sce_tumor) <- "orig.ident" 
expr <- AverageExpression(sce_tumor,assays="RNA",slot = "data")[[1]]
expr <- expr[rowSums(expr)>0,] #选取非零基因
expr <- as.matrix(expr)
head(expr)
# gsva默认开启全部线程计算
gsva.res <- gsva(expr, genesets_merge,method="gsva")
gsva.df <- data.frame(Genesets=rownames(gsva.res),gsva.res,check.names = F)


#3.GSEA analysis of normal and tumor cells by site----
library(dplyr)

#"Non-acral skin"和"CM"
sce_CM <- subset(sce,orig.ident%in%c("Non-acral skin","CM"))
Idents(sce_CM) <- "orig.ident"
markers_CM_normal <- FindMarkers(sce_CM,
                                 ident.1 = c("CM"),  #case
                                 ident.2 = c("Non-acral skin"), #normal
                                 only.pos =F,
                                 min.pct = 0.1,
                                 logfc.threshold = 0.25) 
markers_CM_normal_filter <- markers_CM_normal %>%dplyr::filter(p_val<0.05)


#"Acral skin"和"AM"
sce_AM <- subset(sce,orig.ident%in%c("Acral skin","AM"))
Idents(sce_AM) <- "orig.ident"
markers_AM_normal <- FindMarkers(sce_AM,
                                 ident.1 = c("AM"),  #case
                                 ident.2 = c("Acral skin"), #normal
                                 only.pos =F,
                                 min.pct = 0.1,
                                 logfc.threshold = 0.25) 
markers_AM_normal_filter <- markers_AM_normal %>%dplyr::filter(p_val<0.05)


#"Choroid"和"UM"
sce_UM <- subset(sce,orig.ident%in%c("Choroid","UM"))
Idents(sce_UM) <- "orig.ident"
markers_UM_normal <- FindMarkers(sce_UM,
                                 ident.1 = c("UM"),  #case
                                 ident.2 = c("Choroid"), #normal
                                 only.pos =F,
                                 min.pct = 0.1,
                                 logfc.threshold = 0.25) 
markers_UM_normal_filter <- markers_UM_normal %>%dplyr::filter(p_val<0.05)

#准备富集分析
#准备富集数据集
library(msigdbr)
library(GSVA)
library(clusterProfiler)
genesets_hallmark <- msigdbr(species = "Homo sapiens", category = "H")
genesets_hallmark <- subset(genesets_hallmark,select = c("gs_name","gene_symbol")) %>% as.data.frame()

genesets_GO <- msigdbr(species = "Homo sapiens", category = "C5")
genesets_GO <- subset(genesets_GO,gs_subcat%in%c("GO:BP","GO:CC","GO:MF"),select = c("gs_name","gene_symbol")) %>% as.data.frame()

genesets_KEGG <- msigdbr(species = "Homo sapiens", category = "C2")
genesets_KEGG <- subset(genesets_KEGG,gs_subcat=="CP:KEGG",select = c("gs_name","gene_symbol")) %>% as.data.frame()

genesets <- rbind(genesets_GO,genesets_hallmark)
genesets <- rbind(genesets,genesets_KEGG)
#genesets中的条目数
genesets_merge <-  split(genesets$gene_symbol,genesets$gs_name)

#GSEA富集分析
#CM
x = markers_CM_normal_filter[order(markers_CM_normal_filter$avg_log2FC,decreasing = T),]
genelist <- structure(x$avg_log2FC,names=rownames(x))
res_CM_normal <- GSEA(genelist,TERM2GENE = genesets,eps = 0)

#补充一些信息
res_CM_normal_2 <- data.frame(res_CM_normal)
res_CM_normal_2$log10pvalue <- -log10(res_CM_normal_2$pvalue)
res_CM_normal_2$log10adjp <- -log10(res_CM_normal_2$p.adjust)
res_CM_normal_2$count <- apply(res_CM_normal_2, 1, function(x) length(strsplit(as.character(x["core_enrichment"]), "/")[[1]]))
res_CM_normal_2$count_ratio <- res_CM_normal_2$count/res_CM_normal_2$setSize


#AM
x = markers_AM_normal_filter[order(markers_AM_normal_filter$avg_log2FC,decreasing = T),]
genelist <- structure(x$avg_log2FC,names=rownames(x))
res_AM_normal <- GSEA(genelist,TERM2GENE = genesets,eps = 0)

#补充一些信息
res_AM_normal_2 <- data.frame(res_AM_normal)
res_AM_normal_2$log10pvalue <- -log10(res_AM_normal_2$pvalue)
res_AM_normal_2$log10adjp <- -log10(res_AM_normal_2$p.adjust)
res_AM_normal_2$count <- apply(res_AM_normal_2, 1, function(x) length(strsplit(as.character(x["core_enrichment"]), "/")[[1]]))
res_AM_normal_2$count_ratio <- res_AM_normal_2$count/res_AM_normal_2$setSize

#UM
x = markers_UM_normal_filter[order(markers_UM_normal_filter$avg_log2FC,decreasing = T),]
genelist <- structure(x$avg_log2FC,names=rownames(x))
res_UM_normal <- GSEA(genelist,TERM2GENE = genesets,eps = 0)

#补充一些信息
res_UM_normal_2 <- data.frame(res_UM_normal)
res_UM_normal_2$log10pvalue <- -log10(res_UM_normal_2$pvalue)
res_UM_normal_2$log10adjp <- -log10(res_UM_normal_2$p.adjust)
res_UM_normal_2$count <- apply(res_UM_normal_2, 1, function(x) length(strsplit(as.character(x["core_enrichment"]), "/")[[1]]))
res_UM_normal_2$count_ratio <- res_UM_normal_2$count/res_UM_normal_2$setSize


#4.AUCell analysis of tumor cells from three sites----

library(AUCell)
#准备输入基因集
library(gdata)
library(GSEABase)
library(openxlsx)
sheet_names <- c("Energy","Apoptosis","Cell Cycle","Differentiation","DNA_damage","DNA_repair",
                 "EMT","Hypoxia","Stem-like","Melanocytic","Neural Crest-like","RNA processing",
                 "Proliferation")

geneset_AUCell <- lapply(sheet_names, function(x) read.xlsx("……/melanoma_state_geneset.xls", sheet = x))


geneset_AUCell <- lapply(geneset_AUCell, function(x) x[,2])
geneset_AUCell <- lapply(geneset_AUCell,unique)


#准备矩阵数据
cells_rankings <- AUCell_buildRankings(sce@assays$RNA@data)

#计算AUC
cells_AUC <- AUCell_calcAUC(geneset_AUCell,cells_rankings)

#不同状态阈值图
set.seed(123)
par(mfrow=c(3,3)) 
cells_assignment <- AUCell_exploreThresholds(cells_AUC, plotHist=TRUE,assign=TRUE)
#ggsave 长6 宽4


cells_assignment$Energy$aucThr$selected

#将逐细胞每个状态的打分导入seurat对象的meta.data

for (i in names(geneset_AUCell)) {
  sce@meta.data[,paste0(i)] <- as.numeric(getAUC(cells_AUC)[i, ])
}

sce@meta.data$Subcluster_site_sate <- recode(sce@meta.data$Subcluster_site, 
                                             "Non-acral skin"="Non-acral skin",
                                             "Acral skin"="Acral skin",
                                             "Uvea"="Uvea",
                                             "Other"="Other",
                                             "AM_c12"="AM_c12(Active)",
                                             "AM_c13"="AM_c13(Inactive)",
                                             "AM_c2"="AM_c2(Active)", 
                                             "AM_c6"="AM_c6(Active)",
                                             "AM_c8"="AM_c8(Active)",
                                             "CM_c12"="CM_c12(Active)",
                                             "CM_c13"="CM_c13(Inactive)",
                                             "CM_c2"="CM_c2(Active)",
                                             "CM_c8"="CM_c8(Active)",
                                             "UM_c0"="UM_c0(Active)",
                                             "UM_c1"="UM_c1(Inactive)",
                                             "UM_c10"="UM_c10(Inactive)",
                                             "UM_c11"="UM_c11(Inactive)",
                                             "UM_c12"="UM_c12(Active)",
                                             "UM_c3"="UM_c3(Active)",
                                             "UM_c4"="UM_c4(Inactive)",
                                             "UM_c5"="UM_c5(Active)",
                                             "UM_c9"="UM_c9(Active)")

sce@meta.data$sate <- recode(sce@meta.data$Subcluster_site, 
                             "Non-acral skin"="Non-acral skin",
                             "Acral skin"="Acral skin",
                             "Uvea"="Uvea",
                             "Other"="Other",
                             "AM_c12"="Active",
                             "AM_c13"="Inactive",
                             "AM_c2"="Active", 
                             "AM_c6"="Active",
                             "AM_c8"="Active",
                             "CM_c12"="Active",
                             "CM_c13"="Inactive",
                             "CM_c2"="Active",
                             "CM_c8"="Active",
                             "UM_c0"="Active",
                             "UM_c1"="Inactive",
                             "UM_c10"="Inactive",
                             "UM_c11"="Inactive",
                             "UM_c12"="Active",
                             "UM_c3"="Active",
                             "UM_c4"="Inactive",
                             "UM_c5"="Active",
                             "UM_c9"="Active")

saveRDS(sce_harmony,"……/sce_tumor_cell_results2.rds")


#Results2.3----
#Deciphering Genetic Variation from Cell to Molecular Levels in the Ecosystem of Three Types Melanomas----

library(Seurat)
library(dplyr)
library(ggplot2)
library(jjAnno)
library(scRNAtoolVis)

library(infercnv) #注意引用正确的版本，1.16.0
library(AnnoProbe) #基因位置参考文件所用包
library(tidyverse)
library(ComplexHeatmap)
library(ggpubr)
library(reticulate)


mycolors <- c( "#93b5cf","#e16c96","#a4cab6","#ed9db2","#f2481b",
               "#1781b5","#f6cec1","#57c3c2","#c08eaf","#f8c387",
               "#22a2c3","#813c85","#55bb8a","#EE856D","#fa7e23",
               "#77CEF3","#f1ca17","#B56B52","#76ABB9","#ec8aa4",
               "#9587A1","#b9dec9","#eba0b3","#add5a2","#ea8958",
               "#c06f98","#63bbd0","#ce5e8a","#11659a","#f07c82",
               "#ABA08E","#ED6766")


my50colors <- c('#ED6766','#FAB815','#4C86C4','#41B749','#3BC1C5','#9587A1','#74AB74',
                '#F48B1D','#CED796','#FBE4DE','#B56B52','#77CEF3','#EDE8AA','#D18DBA',
                '#A4D391','#DED6E5','#F182AA','#F6EEAF','#EE856D','#7CBBE7','#F48B69',
                '#59BD7E','#FAD2B6','#76ABB9','#A99596','#F6CA22','#E9A09B','#8A959B',
                '#ABA08E','#CBE0F1','#CA8E4F','#F8C0CB','#E4C08E','#919B92','#C8CABF',
                '#B9965E','#EDEDED','#9987A1','#63CAD3','#D3DCE1','#99D3BC','#E3B161',
                '#DECEBF','#E7E7E9','#A6A6A6','#BFA08D','#BB3C27','#117AB7','#E18E3B')


color_sample <- c("#A4D391","#F8C0CB","#3BC1C5","#77CEF3","#EE856D")

color_cluster = c("#77CEF3","#E16C96","#F6CA22","#ED9DB2","#fa7e23",
                  "#41B749","#CED796","#9987A1","#BB3C27","#B56B52",
                  "#11659a","#813C85") 

color_ann <- c("#D18DBA","#ED6766","#7CBBE7","#4C86C4","#FAD2B6","#E3B161","#F48B69","#add5a2")

color_group <- c("#D18DBA","#63bbd0","#55bb8a","#FAD2B6","#E3B161","#F48B69")


sce <- readRDS("……/sce_tumor_normal_cell_results2.rds")


#1.inferCNV run----


###inferCNV in non-acral skin----
sce_non_acral <-  subset(sce, orig.ident %in% c("Non-acral skin","CM"))
saveRDS(sce_non_acral,"……/sce_non_acral_melanocytes_Melanoma.rds")
sce_non_acral$infercnv_group <- recode(sce_non_acral@meta.data$sample,
                                       "Skin1"="Melanocytes",
                                       "Skin2"="Melanocytes",
                                       "Skin3"="Melanocytes",
                                       "Skin4"="Melanocytes",
                                       "Skin5"="Melanocytes",
                                       "Skin6"="Melanocytes",
                                       "CM1"="CM1_Melanoma_cells",
                                       "CM2"="CM2_Melanoma_cells",
                                       "CM3"="CM3_Melanoma_cells")

group_file <- as.matrix(sce_non_acral@meta.data$infercnv_group)
rownames(group_file) <- rownames(sce_non_acral@meta.data)


##out_result_non_acral_skin：leiden算法，leiden_resolution为0.0001
infercnv_obj <- CreateInfercnvObject(raw_counts_matrix = GetAssayData(sce_non_acral,"counts"),
                                     annotations_file = group_file,
                                     delim = "\t",
                                     gene_order_file = "……/gene_pos.txt",
                                     ref_group_names = "Melanocytes")


infercnv_obj_run <- infercnv::run(infercnv_obj,
                                  out_dir = "……/inferCNV/out_result_non_acral_skin",
                                  cutoff = 0.1,
                                  analysis_mode="subclusters",
                                  cluster_by_groups = T,
                                  HMM = T,
                                  denoise = T,
                                  #up_to_step = 15,
                                  leiden_resolution = 0.0001,
                                  output_format = "pdf")

save(infercnv_obj,file = "……/inferCNV/out_result_non_acral_skin/infercnv_obj.RData")
save(infercnv_obj_run,file ="……/inferCNV/out_result_non_acral_skin/infercnv_obj_run.RData")


plot_cnv(run.final.infercnv_obj,
         out_dir = "……/inferCNV/1_out_result_non_acral_skin",
         title="infercnv figure",
         obs_title = "Melanoma cells",
         ref_title = "Melanocytes",
         cluster_by_groups = TRUE,
         cluster_references = TRUE,
         color_safe_pal = TRUE,
         output_filename ="infercnv_scaled_to_chr",
         output_format =  'pdf')


plot_per_group(run.final.infercnv_obj,
               on_references = FALSE,
               on_observations = TRUE,
               sample = FALSE,
               out_dir = "……/inferCNV/1_out_result_non_acral_skin/Fig_sample",
               output_format =  'pdf')


###inferCNV in acral skin----
sce_acral <-  subset(sce, orig.ident %in% c("Acral skin","AM"))
saveRDS(sce_acral,"……/sce_acral_melanocytes_Melanoma.rds")
sce_acral$infercnv_group <- recode(sce_acral@meta.data$sample,
                                   "Acral1"="Melanocytes",
                                   "Acral2"="Melanocytes",
                                   "Acral3"="Melanocytes",
                                   "Acral4"="Melanocytes",
                                   "Acral5"="Melanocytes",
                                   "Acral6"="Melanocytes",
                                   "Acral7"="Melanocytes",
                                   "Acral8"="Melanocytes",
                                   "AM1"="AM1_Melanoma_cells",
                                   "AM2"="AM2_Melanoma_cells",
                                   "AM3"="AM3_Melanoma_cells",
                                   "AM4"="AM4_Melanoma_cells",
                                   "AM5"="AM5_Melanoma_cells")

group_file <- as.matrix(sce_acral@meta.data$infercnv_group)
rownames(group_file) <- rownames(sce_acral@meta.data)

infercnv_obj <- CreateInfercnvObject(raw_counts_matrix = GetAssayData(sce_acra,"counts"),
                                     annotations_file = group_file,
                                     delim = "\t",
                                     gene_order_file =  "……/gene_pos.txt",
                                     ref_group_names = "Melanocytes")


infercnv_obj_run <- infercnv::run(infercnv_obj,
                                  out_dir = "……/inferCNV/out_result_acral_skin",
                                  cutoff = 0.1,
                                  analysis_mode="subclusters",
                                  cluster_by_groups = T,
                                  HMM = T,
                                  denoise = T,
                                  write_expr_matrix=TRUE,
                                  #up_to_step = 15,
                                  leiden_resolution = 0.0001,
                                  output_format = "pdf")


plot_cnv(infercnv_obj_run,
         out_dir = "……/inferCNV/out_result_acral_skin",
         title="infercnv figure",
         obs_title = "Melanoma cells",
         ref_title = "Melanocytes",
         cluster_by_groups = TRUE,
         cluster_references = TRUE,
         color_safe_pal = TRUE,
         output_filename ="infercnv_scaled_to_chr",
         output_format =  'pdf')


plot_per_group(infercnv_obj_run,
               on_references = FALSE,
               on_observations = TRUE,
               sample = FALSE,
               out_dir = "……/inferCNV/out_result_acral_skin/Fig_sample",
               output_format =  'pdf')


###InferCNV in the Eye region----
sce_eye <-  subset(sce, orig.ident %in% c("Eye","UM"))
saveRDS(sce_eye,"……/sce_eye_melanocytes_Melanoma.rds")
sce_eye$infercnv_group <- recode(sce_eye@meta.data$sample,
                                 "Eye1"="Melanocytes",
                                 "Eye2"="Melanocytes",
                                 "Eye3"="Melanocytes",
                                 "Eye4"="Melanocytes",
                                 "Eye5"="Melanocytes",
                                 "UM1"="UM1_Melanoma_cells",
                                 "UM2"="UM2_Melanoma_cells",
                                 "UM3"="UM3_Melanoma_cells",
                                 "UM4"="UM4_Melanoma_cells",
                                 "UM5"="UM5_Melanoma_cells",
                                 "UM6"="UM6_Melanoma_cells",
                                 "UM7"="UM7_Melanoma_cells",
                                 "UM8"="UM8_Melanoma_cells")


group_file <- as.matrix(sce_eye@meta.data$infercnv_group)
rownames(group_file) <- rownames(sce_eye@meta.data)

infercnv_obj <- CreateInfercnvObject(raw_counts_matrix = GetAssayData(sce_eye,"counts"),
                                     annotations_file = group_file,
                                     delim = "\t",
                                     gene_order_file = "……/gene_pos.txt",
                                     ref_group_names = "Melanocytes")


infercnv_obj_run <- infercnv::run(infercnv_obj,
                                  out_dir = "……/inferCNV/out_result_eye",
                                  cutoff = 0.1,
                                  analysis_mode="subclusters",
                                  cluster_by_groups = T,
                                  HMM = T,
                                  denoise = T,
                                  #up_to_step = 15,
                                  leiden_resolution = 0.00001,
                                  output_format = "pdf")

save(infercnv_obj,file = "……/inferCNV/out_result_eye/infercnv_obj.RData")
save(infercnv_obj_run,file ="……/inferCNV/out_result_eye/infercnv_obj_run.RData")

plot_cnv(infercnv_obj_run,
         out_dir = "……/inferCNV/out_result_eye",
         title="infercnv figure",
         obs_title = "Melanoma cells",
         ref_title = "Melanocytes",
         cluster_by_groups = TRUE,
         cluster_references = TRUE,
         color_safe_pal = TRUE,
         output_filename ="infercnv_scaled_to_chr",
         output_format =  'pdf')


plot_per_group(infercnv_obj_run,
               on_references = FALSE,
               on_observations = TRUE,
               sample = FALSE,
               out_dir = "……/inferCNV/out_result_eye/Fig_sample",
               output_format =  'pdf')

#2.Calculation of inferCNV grades and scores at three sites----
library(Seurat)
library(infercnv)
library(dplyr)
library(ggplot2)
library(circlize)
library(plot1cell)


###CM----
sce <- readRDS("……/sce_non_acral_melanocytes_Melanoma.rds")
run.final.infercnv_obj <- readRDS("/home/data/t220416/Melanoma/inferCNV/1_out_result_non_acral_skin/run.final.infercnv_obj")


tmp=read.table("……/inferCNV/1_out_result_non_acral_skin/infercnv.references.txt", header=T)

down=mean(rowMeans(tmp)) - 2 * mean( apply(tmp, 1, sd))
up=mean(rowMeans(tmp)) + 2 * mean( apply(tmp, 1, sd))
oneCopy=up-down
oneCopy
a1= down- 2*oneCopy
a2= down- 1*oneCopy
down;up
a3= up +  1*oneCopy
a4= up + 2*oneCopy 

# Score cells based on their CNV scores 
# Replicate the table 
expskin <- run.final.infercnv_obj@expr.data
cnv_score_table  <- expskin 
cnv_score_mat <- expskin


# Scoring
cnv_score_table[cnv_score_mat > 0 & cnv_score_mat < a2] <- "A" #complete loss. 2pts
cnv_score_table[cnv_score_mat >= a2 & cnv_score_mat < down] <- "B" #loss of one copy. 1pts
cnv_score_table[cnv_score_mat >= down & cnv_score_mat <  up ] <- "C" #Neutral. 0pts
cnv_score_table[cnv_score_mat >= up  & cnv_score_mat <= a3] <- "D" #addition of one copy. 1pts
cnv_score_table[cnv_score_mat > a3  & cnv_score_mat <= a4 ] <- "E" #addition of two copies. 2pts
cnv_score_table[cnv_score_mat > a4] <- "F" #addition of more than two copies. 2pts


# Check
table(cnv_score_table[,1])

rm(cnv_score_mat)

cnv_score_table_pts <- expskin

cnv_score_table_pts[cnv_score_table == "A"] <- 2
cnv_score_table_pts[cnv_score_table == "B"] <- 1
cnv_score_table_pts[cnv_score_table == "C"] <- 0
cnv_score_table_pts[cnv_score_table == "D"] <- 1
cnv_score_table_pts[cnv_score_table == "E"] <- 2
cnv_score_table_pts[cnv_score_table == "F"] <- 2


# Scores are stored in “cnv_score_table_pts”. Use colSums to add up scores for each cell and store as vector 
cell_scores_CNV <- as.data.frame(colSums(cnv_score_table_pts))
colnames(cell_scores_CNV) <- "cnv_score"
head(cell_scores_CNV)

#判断是否一致
identical(rownames(sce@meta.data),rownames(cell_scores_CNV))


sce@meta.data$cnv_scores  =  cell_scores_CNV[rownames(sce@meta.data),]
sce_CM <- sce


library(ggpubr)
p1=ggboxplot(sce@meta.data,'Subcluster','cnv_scores', fill = "Subcluster") 


p1= p1+ theme(axis.text.x = element_text(angle = 45, 
                                         vjust = 0.5, hjust=0.5))

p1

sce_CM@meta.data$z_cnv_scores <- scale(sce_CM@meta.data$cnv_scores)
sce_CM@meta.data$log2cnv <- log2(sce_CM@meta.data$cnv_scores+1)

saveRDS(sce_CM,"……/sce_non_acral_results3.rds")

###AM----
sce <- readRDS("……/sce_acral_melanocytes_Melanoma.rds")
run.final.infercnv_obj <- readRDS("……/inferCNV/2_out_result_acral_skin/run.final.infercnv_obj")


expAM <- run.final.infercnv_obj@expr.data


tmp=read.table("……/inferCNV/2_out_result_acral_skin/infercnv.references.txt", header=T)
down=mean(rowMeans(tmp)) - 2 * mean( apply(tmp, 1, sd))
up=mean(rowMeans(tmp)) + 2 * mean( apply(tmp, 1, sd))
oneCopy=up-down
oneCopy
a1= down- 2*oneCopy
a2= down- 1*oneCopy
down;up
a3= up +  1*oneCopy
a4= up + 2*oneCopy 


cnv_score_table <- expAM 
cnv_score_mat <- expAM

# Scoring
cnv_score_table[cnv_score_mat > 0 & cnv_score_mat < a2] <- "A" #complete loss. 2pts
cnv_score_table[cnv_score_mat >= a2 & cnv_score_mat < down] <- "B" #loss of one copy. 1pts
cnv_score_table[cnv_score_mat >= down & cnv_score_mat <  up ] <- "C" #Neutral. 0pts
cnv_score_table[cnv_score_mat >= up  & cnv_score_mat <= a3] <- "D" #addition of one copy. 1pts
cnv_score_table[cnv_score_mat > a3  & cnv_score_mat <= a4 ] <- "E" #addition of two copies. 2pts
cnv_score_table[cnv_score_mat > a4] <- "F" #addition of more than two copies. 2pts

# Check
table(cnv_score_table[,1])

# 将ABCD用数字代替，以得到各细胞拷贝数变异矩阵 

rm(cnv_score_mat)

cnv_score_table_pts <- expAM
# 
cnv_score_table_pts[cnv_score_table == "A"] <- 2
cnv_score_table_pts[cnv_score_table == "B"] <- 1
cnv_score_table_pts[cnv_score_table == "C"] <- 0
cnv_score_table_pts[cnv_score_table == "D"] <- 1
cnv_score_table_pts[cnv_score_table == "E"] <- 2
cnv_score_table_pts[cnv_score_table == "F"] <- 2
# Scores are stored in “cnv_score_table_pts”. Use colSums to add up scores for each cell and store as vector 
cell_scores_CNV <- as.data.frame(colSums(cnv_score_table_pts))
colnames(cell_scores_CNV) <- "cnv_score"
head(cell_scores_CNV)
#判断是否一致
identical(rownames(sce@meta.data),rownames(cell_scores_CNV))


sce@meta.data$cnv_scores  =  cell_scores_CNV[rownames(sce@meta.data),]
sce_AM <- sce
library(ggpubr)

p1=ggboxplot(sce@meta.data,'Subcluster','cnv_scores', fill = "Subcluster") 


p1= p1+ theme(axis.text.x = element_text(angle = 45, 
                                         vjust = 0.5, hjust=0.5))
p1
sce_AM@meta.data$z_cnv_scores <- scale(sce_AM@meta.data$cnv_scores)
sce_AM@meta.data$log2cnv <- log2(sce_AM@meta.data$cnv_scores+1)
saveRDS(sce_AM,"……/sce_acral_results3.rds")

###UM----


sce <- readRDS("……/inferCNV/0_data/sce_eye_melanocytes_Melanoma.rds")
run.final.infercnv_obj <- readRDS("……/inferCNV/3_out_result_eye/run.final.infercnv_obj")


tmp=read.table("……/inferCNV/3_out_result_eye/infercnv.references.txt", header=T)
down=mean(rowMeans(tmp)) - 2 * mean( apply(tmp, 1, sd))
up=mean(rowMeans(tmp)) + 2 * mean( apply(tmp, 1, sd))
oneCopy=up-down
oneCopy
a1= down- 2*oneCopy
a2= down- 1*oneCopy
down;up
a3= up +  1*oneCopy
a4= up + 2*oneCopy 


# Score cells based on their CNV scores 
# Replicate the table 
expUM <- run.final.infercnv_obj@expr.data

cnv_score_table <- expUM 
cnv_score_mat <- expUM

# Scoring
cnv_score_table[cnv_score_mat > 0 & cnv_score_mat < a2] <- "A" #complete loss. 2pts
cnv_score_table[cnv_score_mat >= a2 & cnv_score_mat < down] <- "B" #loss of one copy. 1pts
cnv_score_table[cnv_score_mat >= down & cnv_score_mat <  up ] <- "C" #Neutral. 0pts
cnv_score_table[cnv_score_mat >= up  & cnv_score_mat <= a3] <- "D" #addition of one copy. 1pts
cnv_score_table[cnv_score_mat > a3  & cnv_score_mat <= a4 ] <- "E" #addition of two copies. 2pts
cnv_score_table[cnv_score_mat > a4] <- "F" #addition of more than two copies. 2pts

# Check
table(cnv_score_table[,1])

# 将ABCD用数字代替，以得到各细胞拷贝数变异矩阵 

rm(cnv_score_mat)

cnv_score_table_pts <- expUM
# 
cnv_score_table_pts[cnv_score_table == "A"] <- 2
cnv_score_table_pts[cnv_score_table == "B"] <- 1
cnv_score_table_pts[cnv_score_table == "C"] <- 0
cnv_score_table_pts[cnv_score_table == "D"] <- 1
cnv_score_table_pts[cnv_score_table == "E"] <- 2
cnv_score_table_pts[cnv_score_table == "F"] <- 2


# Scores are stored in “cnv_score_table_pts”. Use colSums to add up scores for each cell and store as vector 
cell_scores_CNV <- as.data.frame(colSums(cnv_score_table_pts))
colnames(cell_scores_CNV) <- "cnv_score"
head(cell_scores_CNV)

#判断是否一致
identical(rownames(sce@meta.data),rownames(cell_scores_CNV))


sce@meta.data$cnv_scores  =  cell_scores_CNV[rownames(sce@meta.data),]
sce_UM <- sce
library(ggpubr)

p1=ggboxplot(sce@meta.data,'Subcluster','cnv_scores', fill = "Subcluster") 


p1= p1+ theme(axis.text.x = element_text(angle = 45, 
                                         vjust = 0.5, hjust=0.5))
p1

sce_UM@meta.data$z_cnv_scores <- scale(sce_UM@meta.data$cnv_scores)
sce_UM@meta.data$log2cnv <- log2(sce_UM@meta.data$cnv_scores+1)

saveRDS(sce_UM,"……/3_sce_eye_results3.rds")

###merge----
sce_cnv <- merge(sce_CM,sce_AM)
sce_cnv <- merge(sce_cnv,sce_UM)
dim(sce_cnv)
sce_cnv@reductions <- sce_ori@reductions
Enrichment_group_color <- c("#63CAD3","#93b5cf","#22a2c3",
                            "#CED796","#41B749","#2bae85","#bec936","#55bb8a","#20894d",
                            "#B56B52","#f6cec1","#e16c96","#ed9db2","#f2481b","#fa7e23","#f8c387","#EE856D","#f07c82","#ffd111","#8A959B")

order_Enrichment_group = c("UM_c12","UM_c11","UM_c10","UM_c9","UM_c5","UM_c4","UM_c3","UM_c1","UM_c0","Eye",
                           "AM_c13","AM_c12","AM_c8","AM_c6","AM_c2","Acral skin",
                           "CM_c13","CM_c2","Non-acral skin")


DimPlot(sce_cnv, label = F, reduction = "tsne",group.by = "Enrichment_group",cols = Enrichment_group_color,order = order_Enrichment_group)
saveRDS(sce_cnv,"……/sce_cnv_all_results3.rds")


cnv_control <- subset(sce_cnv, orig.ident %in% c("Non-acral skin","Acral skin","Eye"))

length(cnv_control$z_cnv_scores)
quantile(cnv_control$cnv_scores)

sce_cnv <- sce_cnv
length(sce_cnv@meta.data$cnv_scores)
# 74385

quantile(cnv_control$cnv_scores)
# 0%  25%  50%  75% 100% 
# 91  737 1027 1332 3530 
quantile(sce_cnv@meta.data$cnv_scores)
# 0%  25%  50%  75% 100% 
# 12  649 1088 1654 8376 

sum(sce_cnv@meta.data$cnv_scores<= 1300)

# 44654 low
sum(sce_cnv@meta.data$cnv_scores> 1300&sce_cnv@meta.data$cnv_scores<2000)
# 20334 medium
sum(sce_cnv@meta.data$cnv_scores>=2000)
# 10468 high


#按阈值对CNV进行分级
sce_cnv@meta.data$cnv_class <- cut(sce_cnv@meta.data$cnv_scores,
                                   breaks = c(-Inf, 1300, 2000, Inf),
                                   labels = c("Low", "Medium", "High"))

sce_cnv@meta.data$cnv_class <- ifelse(sce_cnv@meta.data$orig.ident %in% c("Acral skin","Non-acral skin","Eye"),"Control",as.character(sce_cnv@meta.data$cnv_class))
saveRDS(sce_cnv,"……/sce_cnv_all_results3.rds")

#3.Chromosome arm heat map level analysis----
library(dplyr)
library(tibble)

chr_ref <- read.delim("……/cytoBandIdeo_hg38.txt",header = F)
colnames(chr_ref) <- c("region","start","end","location","gneg/gpos")###增加列名

###CM----
Chr_infer <- read.delim("……/inferCNV/1_out_result_non_acral_skin/HMM_CNV_predictions.HMMi6.leiden.hmm_mode-subclusters.Pnorm_0.5.pred_cnv_genes.dat")

####删除数据为空的行
chr_ref <- chr_ref[-which(chr_ref$location==""),]
####添加信息，增添还是缺失
# State 1: 0x: complete loss
# State 2: 0.5x: loss of one copy
# State 3: 1x: neutral
# State 4: 1.5x: addition of one copy
# State 5: 2x: addition of two copies
# State 6: 3x: essentially a placeholder for >2x copies but modeled as 3x
Chr_infer <- Chr_infer %>% dplyr::mutate(
  CNV=recode(state,
             "1"="Complete_loss",
             "2"="One copy_loss",
             "3"="Neutral",
             "4"="One copy_gain",
             "5"="Two copies_gain",
             "6"=">Two copies_gain",)
)

####匹配长短臂具体的区段
chr_ref$location <- substr(chr_ref$location,start = 1,stop = 1)
####确定p/q区段的范围
chr_All <- data.frame()
chr_all <- data.frame()


for (i in unique(chr_ref$region)) {
  chr_x <- chr_ref[which(chr_ref$region==i),]
  for (k in unique(chr_ref$location)) {
    chr_x_location <- chr_x[which(chr_x$location==k),]
    chr_x_location$Realstart <- chr_x_location$start[1]
    chr_x_location$Realend <- chr_x_location$end[nrow(chr_x_location)]
    chr_all <- rbind(chr_all,chr_x_location)
  }
  chr_All <- rbind(chr_all,chr_All)
}
chr_ref_all<- chr_All %>% unique() %>% select(1,4,6,7) %>% unique()


####匹配长短臂
Chr_infer2 <- Chr_infer %>% mutate(label="1")

chr_length <- data.frame()
for (i in unique(Chr_infer2$chr)) {
  chr_x <- Chr_infer2[which(Chr_infer2$chr==i),]
  chr_y <- chr_ref_all[which(chr_ref_all$region==i),] %>% filter(location=="p")
  for (k in 1:nrow(chr_x)) {
    if(chr_x$start[k] >= chr_y$Realend){
      chr_x$label[k] <- paste0(i,"q")
    }else{
      chr_x$label[k] <- paste0(i,"p")
      if(chr_x$end[k] >= chr_y$Realend){
        chr_x <- add_row(chr_x,cell_group_name = chr_x$cell_group_name[k],
                         cnv_name = chr_x$cnv_name[k],
                         state = chr_x$state[k],
                         gene = chr_x$gene[k],
                         chr = chr_x$chr[k],
                         start = chr_x$start[k],
                         end = chr_x$end[k],
                         CNV = chr_x$CNV[k],
                         label = paste0(i,"q")
                         
        )
      }
    }
  }
  
  chr_length <- rbind(chr_length,chr_x)
}


#将CNV事件匹配到臂的Gain和LOH上
chr_length_Gain_LOH <-chr_length
chr_length_Gain_LOH <- chr_length_Gain_LOH[chr_length_Gain_LOH$CNV!="Neutral",]
chr_length_Gain_LOH$label_fin <- substr(chr_length_Gain_LOH$label,4,nchar(chr_length_Gain_LOH$label))
chr_length_Gain_LOH_fin <- chr_length_Gain_LOH

chr_length_Gain_LOH_fin <- chr_length_Gain_LOH_fin%>%
  mutate(
    Gain_LOH = case_when(
      CNV %in% c("One copy_loss","Complete_loss") ~"_LOH",
      CNV  %in% c(">Two copies_gain","Two copies_gain","One copy_gain") ~ "_Gain",
    )
  )
chr_length_Gain_LOH_fin$Gain_LOH <- paste0(chr_length_Gain_LOH_fin$label_fin,chr_length_Gain_LOH_fin$Gain_LOH)


#####得到了长短臂Gain_LOH信息
table(chr_length_Gain_LOH_fin$Gain_LOH)

####根据拷贝数缺失的数量设置cnv打分
chr_length_Gain_LOH_fin <- chr_length_Gain_LOH_fin %>% dplyr::mutate(CNV_score = recode(CNV,
                                                                                        ">Two copies_gain" = "3",
                                                                                        "Two copies_gain" = "2",
                                                                                        "One copy_gain" = "1",
                                                                                        "One copy_loss" = "1",
                                                                                        "Complete_loss" = "2"
)
)

####将细胞名字复原
chr_length_Gain_LOH_fin <- chr_length_Gain_LOH_fin %>% dplyr::mutate(cell_group_name = recode(cell_group_name,
                                                                                              "CM1_Melanoma_cells.CM1_Melanoma_cells_s1" = "CM1_Melanoma_cells",
                                                                                              "CM2_Melanoma_cells.CM2_Melanoma_cells_s1" = "CM2_Melanoma_cells",
                                                                                              "CM2_Melanoma_cells.CM2_Melanoma_cells_s2" = "CM2_Melanoma_cells",
                                                                                              "CM3_Melanoma_cells.CM3_Melanoma_cells_s1" = "CM3_Melanoma_cells"))

write.csv(chr_length_Gain_LOH_fin,"……/CM/chr_length_Gain_LOH_fin.csv",row.names = F)


##计算CNV打分
####设置热图的数据框
chr_final <- data.frame(
  Gain_LOH = c(paste0(1:22,"p","_Gain"),paste0(1:22,"p","_LOH"),paste0(1:22,"q","_Gain"),paste0(1:22,"q","_LOH"))
)

colnames(chr_final)[1] <- "Gain_LOH"
chr_heatmap <- as.data.frame(matrix(nrow = 88))
for (i in unique(chr_length_Gain_LOH_fin$cell_group_name)) {
  chr_length_Gain_LOH_fin_x <- chr_length_Gain_LOH_fin %>% filter(cell_group_name == i) %>% 
    select(cell_group_name,Gain_LOH,label_fin,CNV_score)
  chr_length_Gain_LOH_fin_x$CNV_score <- as.numeric(chr_length_Gain_LOH_fin_x$CNV_score)
  chr_length_Gain_LOH_fin_x <- aggregate(chr_length_Gain_LOH_fin_x$CNV_score, by=list(Gain_LOH=chr_length_Gain_LOH_fin_x$Gain_LOH),sum)
  colnames(chr_length_Gain_LOH_fin_x)[2] <- i
  
  chr_length_Gain_LOH_fin_x <- merge(chr_length_Gain_LOH_fin_x,chr_final,all = T,by = 'Gain_LOH')
  chr_heatmap <- cbind(chr_length_Gain_LOH_fin_x,chr_heatmap)
}


####列变行名
chr_heatmap <- column_to_rownames(chr_heatmap,var = "Gain_LOH")

chr_heatmap[is.na(chr_heatmap)] <- "0"


chr_heatmap <- chr_heatmap[,!(colnames(chr_heatmap)%in%c("Gain_LOH", "V1"))]
chr_heatmap2 <- apply(chr_heatmap, 2, as.numeric)
rownames(chr_heatmap2) <- rownames(chr_heatmap)

chr_heatmap2 <- log2(chr_heatmap2+1)
write.csv(chr_heatmap2,"……/CM_chr_heatmap.csv")

chr_heatmap_CM <- read.csv("……/CM_chr_heatmap.csv",row.names = 1)
colnames(chr_heatmap_CM) <- factor(colnames(chr_heatmap_CM),levels = c("CM1_Melanoma_cells","CM2_Melanoma_cells","CM3_Melanoma_cells"))

library(ComplexHeatmap)
col_fun = circlize::colorRamp2(breaks = seq(0,10,length = 50), colors=colorRampPalette(c("white", "#F182AA","#82202b"))(50))
#注释条

column_colann <- ComplexHeatmap::HeatmapAnnotation(Site = c(rep("CM",3)),
                                                   show_legend = T, show_annotation_name = T, 
                                                   annotation_name_side ="left",
                                                   col =list(Site=c("CM"="#036EB8")),
                                                   gp = gpar(col = "white", lty = 1, lwd = 2,fontsize = 12))


p_CM <- ComplexHeatmap::Heatmap(chr_heatmap_CM,name = "CNV score", col =col_fun,
                                cluster_rows = F, cluster_columns = F,
                                row_names_side = "left",
                                rect_gp = gpar(col = "#8A959B",lwd = 2),
                                border = "black",
                                column_names_rot = 45,
                                column_order = c("CM1_Melanoma_cells","CM2_Melanoma_cells","CM3_Melanoma_cells"),
                                row_order = c("1p_Gain","1p_LOH","1q_Gain","1q_LOH","2p_Gain","2p_LOH","2q_Gain","2q_LOH","3p_Gain","3p_LOH","3q_Gain","3q_LOH","4p_Gain","4p_LOH",	"4q_Gain","4q_LOH","5p_Gain","5p_LOH","5q_Gain","5q_LOH","6p_Gain",	"6p_LOH",	"6q_Gain","6q_LOH","7p_Gain","7p_LOH","7q_Gain","7q_LOH","8p_Gain","8p_LOH",	"8q_Gain",	"8q_LOH",	"9p_Gain","9p_LOH","9q_Gain","9q_LOH","10p_Gain","10p_LOH","10q_Gain",	"10q_LOH",	"11p_Gain",	"11p_LOH",	"11q_Gain",	"11q_LOH",	"12p_Gain",	"12p_LOH",	"12q_Gain",	"12q_LOH",	"13p_Gain",	"13p_LOH",	"13q_Gain",	"13q_LOH",	"14p_Gain",	"14p_LOH",	"14q_Gain",	"14q_LOH",	"15p_Gain",	"15p_LOH",	"15q_Gain",	"15q_LOH",	"16p_Gain",	"16p_LOH",	"16q_Gain",	"16q_LOH",	"17p_Gain",	"17p_LOH",	"17q_Gain",	"17q_LOH",	"18p_Gain",	"18p_LOH",	"18q_Gain",	"18q_LOH",	"19p_Gain",	"19p_LOH",	"19q_Gain",	"19q_LOH",	"20p_Gain",	"20p_LOH",	"20q_Gain",	"20q_LOH",	"21p_Gain",	"21p_LOH",	"21q_Gain",	"21q_LOH",	"22p_Gain",	"22p_LOH",	"22q_Gain",	"22q_LOH"),
                                top_annotation = column_colann,
                                row_names_gp = gpar(fontsize = 9),
                                column_names_gp = gpar(fontsize = 10),
                                row_gap = unit(2, "mm"),
                                width = unit(3, "cm"), 
                                height = unit(30, "cm"))
p_CM

###AM----
library(dplyr)
library(tibble)

Chr_infer <- read.delim("……/inferCNV/2_out_result_acral_skin/HMM_CNV_predictions.HMMi6.leiden.hmm_mode-subclusters.Pnorm_0.5.pred_cnv_genes.dat")


####删除数据为空的行
chr_ref <- chr_ref[-which(chr_ref$location==""),]
####添加信息，增添还是缺失
# State 1: 0x: complete loss
# State 2: 0.5x: loss of one copy
# State 3: 1x: neutral
# State 4: 1.5x: addition of one copy
# State 5: 2x: addition of two copies
# State 6: 3x: essentially a placeholder for >2x copies but modeled as 3x
Chr_infer <- Chr_infer %>% dplyr::mutate(
  CNV=recode(state,
             "1"="Complete_loss",
             "2"="One copy_loss",
             "3"="Neutral",
             "4"="One copy_gain",
             "5"="Two copies_gain",
             "6"=">Two copies_gain",)
)

####匹配长短臂具体的区段
chr_ref$location <- substr(chr_ref$location,start = 1,stop = 1)
####确定p/q区段的范围
chr_All <- data.frame()
chr_all <- data.frame()


for (i in unique(chr_ref$region)) {
  chr_x <- chr_ref[which(chr_ref$region==i),]
  for (k in unique(chr_ref$location)) {
    chr_x_location <- chr_x[which(chr_x$location==k),]
    chr_x_location$Realstart <- chr_x_location$start[1]
    chr_x_location$Realend <- chr_x_location$end[nrow(chr_x_location)]
    chr_all <- rbind(chr_all,chr_x_location)
  }
  chr_All <- rbind(chr_all,chr_All)
}
chr_ref_all<- chr_All %>% unique() %>% select(1,4,6,7) %>% unique()


####匹配长短臂
Chr_infer2 <- Chr_infer %>% mutate(label="1")

chr_length <- data.frame()
for (i in unique(Chr_infer2$chr)) {
  chr_x <- Chr_infer2[which(Chr_infer2$chr==i),]
  chr_y <- chr_ref_all[which(chr_ref_all$region==i),] %>% filter(location=="p")
  for (k in 1:nrow(chr_x)) {
    if(chr_x$start[k] >= chr_y$Realend){
      chr_x$label[k] <- paste0(i,"q")
    }else{
      chr_x$label[k] <- paste0(i,"p")
      if(chr_x$end[k] >= chr_y$Realend){
        chr_x <- add_row(chr_x,cell_group_name = chr_x$cell_group_name[k],
                         cnv_name = chr_x$cnv_name[k],
                         state = chr_x$state[k],
                         gene = chr_x$gene[k],
                         chr = chr_x$chr[k],
                         start = chr_x$start[k],
                         end = chr_x$end[k],
                         CNV = chr_x$CNV[k],
                         label = paste0(i,"q")
                         
        )
      }
    }
  }
  
  chr_length <- rbind(chr_length,chr_x)
}


#将CNV事件匹配到臂的Gain和LOH上
chr_length_Gain_LOH <-chr_length
chr_length_Gain_LOH <- chr_length_Gain_LOH[chr_length_Gain_LOH$CNV!="Neutral",]
chr_length_Gain_LOH$label_fin <- substr(chr_length_Gain_LOH$label,4,nchar(chr_length_Gain_LOH$label))
chr_length_Gain_LOH_fin <- chr_length_Gain_LOH

chr_length_Gain_LOH_fin <- chr_length_Gain_LOH_fin%>%
  mutate(
    Gain_LOH = case_when(
      CNV %in% c("One copy_loss","Complete_loss") ~"_LOH",
      CNV  %in% c(">Two copies_gain","Two copies_gain","One copy_gain") ~ "_Gain",
    )
  )
chr_length_Gain_LOH_fin$Gain_LOH <- paste0(chr_length_Gain_LOH_fin$label_fin,chr_length_Gain_LOH_fin$Gain_LOH)


#####得到了长短臂Gain_LOH信息
table(chr_length_Gain_LOH_fin$Gain_LOH)

####根据拷贝数缺失的数量设置cnv打分
chr_length_Gain_LOH_fin <- chr_length_Gain_LOH_fin %>% dplyr::mutate(CNV_score = recode(CNV,
                                                                                        ">Two copies_gain" = "3",
                                                                                        "Two copies_gain" = "2",
                                                                                        "One copy_gain" = "1",
                                                                                        "One copy_loss" = "1",
                                                                                        "Complete_loss" = "2"
)
)

####将细胞名字复原
chr_length_Gain_LOH_fin <- chr_length_Gain_LOH_fin %>% dplyr::mutate(cell_group_name = recode(cell_group_name,
                                                                                              "AM1_Melanoma_cells.AM1_Melanoma_cells_s1" = "AM1_Melanoma_cells",
                                                                                              "AM2_Melanoma_cells.AM2_Melanoma_cells_s1" = "AM2_Melanoma_cells",
                                                                                              "AM3_Melanoma_cells.AM3_Melanoma_cells_s1" = "AM3_Melanoma_cells",
                                                                                              "AM4_Melanoma_cells.AM4_Melanoma_cells_s1" = "AM4_Melanoma_cells",
                                                                                              "AM5_Melanoma_cells.AM5_Melanoma_cells_s1" = "AM5_Melanoma_cells",
                                                                                              "AM5_Melanoma_cells.AM5_Melanoma_cells_s2" = "AM5_Melanoma_cells"))

write.csv(chr_length_Gain_LOH_fin,"……/AM/chr_length_Gain_LOH_fin.csv",row.names = F)

##计算CNV打分
####设置热图的数据框
chr_final <- data.frame(
  Gain_LOH = c(paste0(1:22,"p","_Gain"),paste0(1:22,"p","_LOH"),paste0(1:22,"q","_Gain"),paste0(1:22,"q","_LOH"))
)
colnames(chr_final)[1] <- "Gain_LOH"
chr_heatmap <- as.data.frame(matrix(nrow = 88))
for (i in unique(chr_length_Gain_LOH_fin$cell_group_name)) {
  chr_length_Gain_LOH_fin_x <- chr_length_Gain_LOH_fin %>% filter(cell_group_name == i) %>% 
    select(cell_group_name,Gain_LOH,label_fin,CNV_score)
  chr_length_Gain_LOH_fin_x$CNV_score <- as.numeric(chr_length_Gain_LOH_fin_x$CNV_score)
  chr_length_Gain_LOH_fin_x <- aggregate(chr_length_Gain_LOH_fin_x$CNV_score, by=list(Gain_LOH=chr_length_Gain_LOH_fin_x$Gain_LOH),sum)
  colnames(chr_length_Gain_LOH_fin_x)[2] <- i
  
  chr_length_Gain_LOH_fin_x <- merge(chr_length_Gain_LOH_fin_x,chr_final,all = T,by = 'Gain_LOH')
  chr_heatmap <- cbind(chr_length_Gain_LOH_fin_x,chr_heatmap)
}


####列变行名
chr_heatmap <- column_to_rownames(chr_heatmap,var = "Gain_LOH")

chr_heatmap[is.na(chr_heatmap)] <- "0"


chr_heatmap <- chr_heatmap[,!(colnames(chr_heatmap)%in%c("Gain_LOH", "V1"))]
chr_heatmap2 <- apply(chr_heatmap, 2, as.numeric)
rownames(chr_heatmap2) <- rownames(chr_heatmap)

chr_heatmap2 <- log2(chr_heatmap2+1)
write.csv(chr_heatmap2,"……/AM_chr_heatmap.csv")
chr_heatmap_AM <- read.csv("……/AM_chr_heatmap.csv",row.names = 1)


col_fun = circlize::colorRamp2(breaks = seq(0,10,length = 50), colors=colorRampPalette(c("white", "#F182AA","#82202b"))(50))


library(ComplexHeatmap)
col_fun = circlize::colorRamp2(breaks = seq(0,10,length = 50), colors=colorRampPalette(c("white", "#F182AA","#82202b"))(50))
#注释条

column_colann <- ComplexHeatmap::HeatmapAnnotation(Site = c(rep("AM",5)),
                                                   show_legend = T, show_annotation_name = F, 
                                                   annotation_name_side ="left",
                                                   col =list(Site=c("AM"="#5AB53E")),
                                                   gp = gpar(col = "white", lty = 1, lwd = 2,fontsize = 12))

colnames(chr_heatmap_AM)

p_AM <- ComplexHeatmap::Heatmap(chr_heatmap_AM,name = "CNV score", col =col_fun,
                                cluster_rows = F, cluster_columns = F,
                                row_names_side = "left",
                                rect_gp = gpar(col = "#8A959B",lwd = 2),
                                border = "black",
                                column_names_rot = 45,
                                column_order = c("AM1_Melanoma_cells","AM2_Melanoma_cells","AM3_Melanoma_cells","AM4_Melanoma_cells","AM5_Melanoma_cells"),
                                row_order = c("1p_Gain","1p_LOH","1q_Gain","1q_LOH","2p_Gain","2p_LOH","2q_Gain","2q_LOH","3p_Gain","3p_LOH","3q_Gain","3q_LOH","4p_Gain","4p_LOH",	"4q_Gain","4q_LOH","5p_Gain","5p_LOH","5q_Gain","5q_LOH","6p_Gain",	"6p_LOH",	"6q_Gain","6q_LOH","7p_Gain","7p_LOH","7q_Gain","7q_LOH","8p_Gain","8p_LOH",	"8q_Gain",	"8q_LOH",	"9p_Gain","9p_LOH","9q_Gain","9q_LOH","10p_Gain","10p_LOH","10q_Gain",	"10q_LOH",	"11p_Gain",	"11p_LOH",	"11q_Gain",	"11q_LOH",	"12p_Gain",	"12p_LOH",	"12q_Gain",	"12q_LOH",	"13p_Gain",	"13p_LOH",	"13q_Gain",	"13q_LOH",	"14p_Gain",	"14p_LOH",	"14q_Gain",	"14q_LOH",	"15p_Gain",	"15p_LOH",	"15q_Gain",	"15q_LOH",	"16p_Gain",	"16p_LOH",	"16q_Gain",	"16q_LOH",	"17p_Gain",	"17p_LOH",	"17q_Gain",	"17q_LOH",	"18p_Gain",	"18p_LOH",	"18q_Gain",	"18q_LOH",	"19p_Gain",	"19p_LOH",	"19q_Gain",	"19q_LOH",	"20p_Gain",	"20p_LOH",	"20q_Gain",	"20q_LOH",	"21p_Gain",	"21p_LOH",	"21q_Gain",	"21q_LOH",	"22p_Gain",	"22p_LOH",	"22q_Gain",	"22q_LOH"
                                ),
                                top_annotation = column_colann,
                                row_names_gp = gpar(fontsize = 9),
                                column_names_gp = gpar(fontsize = 10),
                                row_gap = unit(2, "mm"),
                                width = unit(5, "cm"), 
                                height = unit(30, "cm"))
p_AM
p_CM+p_AM
a<-ls()
rm(list=a[which(a!="p_CM"&a!="p_AM")])


###UM----
Chr_infer <- read.delim("……/inferCNV/3_out_result_eye/HMM_CNV_predictions.HMMi6.leiden.hmm_mode-subclusters.Pnorm_0.5.pred_cnv_genes.dat")
####删除数据为空的行
chr_ref <- chr_ref[-which(chr_ref$location==""),]
####添加信息，增添还是缺失
# State 1: 0x: complete loss
# State 2: 0.5x: loss of one copy
# State 3: 1x: neutral
# State 4: 1.5x: addition of one copy
# State 5: 2x: addition of two copies
# State 6: 3x: essentially a placeholder for >2x copies but modeled as 3x
Chr_infer <- Chr_infer %>% dplyr::mutate(
  CNV=recode(state,
             "1"="Complete_loss",
             "2"="One copy_loss",
             "3"="Neutral",
             "4"="One copy_gain",
             "5"="Two copies_gain",
             "6"=">Two copies_gain",)
)

####匹配长短臂具体的区段
chr_ref$location <- substr(chr_ref$location,start = 1,stop = 1)
####确定p/q区段的范围
chr_All <- data.frame()
chr_all <- data.frame()

for (i in unique(chr_ref$region)) {
  chr_x <- chr_ref[which(chr_ref$region==i),]
  for (k in unique(chr_ref$location)) {
    chr_x_location <- chr_x[which(chr_x$location==k),]
    chr_x_location$Realstart <- chr_x_location$start[1]
    chr_x_location$Realend <- chr_x_location$end[nrow(chr_x_location)]
    chr_all <- rbind(chr_all,chr_x_location)
  }
  chr_All <- rbind(chr_all,chr_All)
}
chr_ref_all<- chr_All %>% unique() %>% select(1,4,6,7) %>% unique()


####匹配长短臂
Chr_infer2 <- Chr_infer %>% mutate(label="1")

chr_length <- data.frame()
for (i in unique(Chr_infer2$chr)) {
  chr_x <- Chr_infer2[which(Chr_infer2$chr==i),]
  chr_y <- chr_ref_all[which(chr_ref_all$region==i),] %>% filter(location=="p")
  for (k in 1:nrow(chr_x)) {
    if(chr_x$start[k] >= chr_y$Realend){
      chr_x$label[k] <- paste0(i,"q")
    }else{
      chr_x$label[k] <- paste0(i,"p")
      if(chr_x$end[k] >= chr_y$Realend){
        chr_x <- add_row(chr_x,cell_group_name = chr_x$cell_group_name[k],
                         cnv_name = chr_x$cnv_name[k],
                         state = chr_x$state[k],
                         gene = chr_x$gene[k],
                         chr = chr_x$chr[k],
                         start = chr_x$start[k],
                         end = chr_x$end[k],
                         CNV = chr_x$CNV[k],
                         label = paste0(i,"q")
                         
        )
      }
    }
  }
  
  chr_length <- rbind(chr_length,chr_x)
}


#将CNV事件匹配到臂的Gain和LOH上
chr_length_Gain_LOH <-chr_length
chr_length_Gain_LOH <- chr_length_Gain_LOH[chr_length_Gain_LOH$CNV!="Neutral",]
chr_length_Gain_LOH$label_fin <- substr(chr_length_Gain_LOH$label,4,nchar(chr_length_Gain_LOH$label))
chr_length_Gain_LOH_fin <- chr_length_Gain_LOH

chr_length_Gain_LOH_fin <- chr_length_Gain_LOH_fin%>%
  mutate(
    Gain_LOH = case_when(
      CNV %in% c("One copy_loss","Complete_loss") ~"_LOH",
      CNV  %in% c(">Two copies_gain","Two copies_gain","One copy_gain") ~ "_Gain",
    )
  )
chr_length_Gain_LOH_fin$Gain_LOH <- paste0(chr_length_Gain_LOH_fin$label_fin,chr_length_Gain_LOH_fin$Gain_LOH)


#####得到了长短臂Gain_LOH信息
table(chr_length_Gain_LOH_fin$Gain_LOH)

####根据拷贝数缺失的数量设置cnv打分
chr_length_Gain_LOH_fin <- chr_length_Gain_LOH_fin %>% dplyr::mutate(CNV_score = recode(CNV,
                                                                                        ">Two copies_gain" = "3",
                                                                                        "Two copies_gain" = "2",
                                                                                        "One copy_gain" = "1",
                                                                                        "One copy_loss" = "1",
                                                                                        "Complete_loss" = "2"
)
)

####将细胞名字复原
chr_length_Gain_LOH_fin <- chr_length_Gain_LOH_fin %>% dplyr::mutate(cell_group_name = recode(cell_group_name,
                                                                                              "UM1_Melanoma_cells.UM1_Melanoma_cells_s1" = "UM1_Melanoma_cells",
                                                                                              "UM2_Melanoma_cells.UM2_Melanoma_cells_s1" = "UM2_Melanoma_cells",
                                                                                              "UM2_Melanoma_cells.UM2_Melanoma_cells_s2" = "UM2_Melanoma_cells",
                                                                                              "UM3_Melanoma_cells.UM3_Melanoma_cells_s1" = "UM3_Melanoma_cells",
                                                                                              "UM4_Melanoma_cells.UM4_Melanoma_cells_s1" = "UM4_Melanoma_cells",
                                                                                              "UM5_Melanoma_cells.UM5_Melanoma_cells_s1" = "UM5_Melanoma_cells",
                                                                                              "UM5_Melanoma_cells.UM5_Melanoma_cells_s2" = "UM5_Melanoma_cells",
                                                                                              "UM6_Melanoma_cells.UM6_Melanoma_cells_s1" = "UM6_Melanoma_cells",
                                                                                              "UM7_Melanoma_cells.UM7_Melanoma_cells_s1" = "UM7_Melanoma_cells",
                                                                                              "UM8_Melanoma_cells.UM8_Melanoma_cells_s1" = "UM8_Melanoma_cells"))

table(chr_length_Gain_LOH_fin$cell_group_name)
write.csv(chr_length_Gain_LOH_fin,"……/UM/chr_length_Gain_LOH_fin.csv",row.names = F)

##计算CNV打分
####设置热图的数据框
chr_final <- data.frame(
  Gain_LOH = c(paste0(1:22,"p","_Gain"),paste0(1:22,"p","_LOH"),paste0(1:22,"q","_Gain"),paste0(1:22,"q","_LOH"))
)
colnames(chr_final)[1] <- "Gain_LOH"
chr_heatmap <- as.data.frame(matrix(nrow = 88))
for (i in unique(chr_length_Gain_LOH_fin$cell_group_name)) {
  chr_length_Gain_LOH_fin_x <- chr_length_Gain_LOH_fin %>% filter(cell_group_name == i) %>% 
    select(cell_group_name,Gain_LOH,label_fin,CNV_score)
  chr_length_Gain_LOH_fin_x$CNV_score <- as.numeric(chr_length_Gain_LOH_fin_x$CNV_score)
  chr_length_Gain_LOH_fin_x <- aggregate(chr_length_Gain_LOH_fin_x$CNV_score, by=list(Gain_LOH=chr_length_Gain_LOH_fin_x$Gain_LOH),sum)
  colnames(chr_length_Gain_LOH_fin_x)[2] <- i
  
  chr_length_Gain_LOH_fin_x <- merge(chr_length_Gain_LOH_fin_x,chr_final,all = T,by = 'Gain_LOH')
  chr_heatmap <- cbind(chr_length_Gain_LOH_fin_x,chr_heatmap)
}


####列变行名
chr_heatmap <- column_to_rownames(chr_heatmap,var = "Gain_LOH")

chr_heatmap[is.na(chr_heatmap)] <- "0"


chr_heatmap <- chr_heatmap[,!(colnames(chr_heatmap)%in%c("Gain_LOH", "V1"))]
chr_heatmap2 <- apply(chr_heatmap, 2, as.numeric)
rownames(chr_heatmap2) <- rownames(chr_heatmap)

chr_heatmap2 <- log2(chr_heatmap2+1)
write.csv(chr_heatmap2,"……/UM_chr_heatmap.csv")
chr_heatmap_UM <- read.csv("……/UM_chr_heatmap.csv",row.names = 1)


library(ComplexHeatmap)
col_fun = circlize::colorRamp2(breaks = seq(0,10,length = 50), colors=colorRampPalette(c("white", "#F182AA","#82202b"))(50))


#注释条
colnames(chr_heatmap_UM)
column_colann <- ComplexHeatmap::HeatmapAnnotation(Site = c(rep("UM",8)),
                                                   show_legend = T, show_annotation_name = F, 
                                                   annotation_name_side ="left",
                                                   col =list(Site=c("UM"="#FF6A6B")),
                                                   gp = gpar(col = "white", lty = 1, lwd = 2,fontsize = 12))

colnames(chr_heatmap_UM)

p_UM <- ComplexHeatmap::Heatmap(chr_heatmap_UM,name = "CNV score", col =col_fun,
                                cluster_rows = F, cluster_columns = F,
                                row_names_side = "left",
                                rect_gp = gpar(col = "#8A959B",lwd = 2),
                                border = "black",
                                column_names_rot = 45,
                                column_order = c("UM1_Melanoma_cells","UM2_Melanoma_cells","UM3_Melanoma_cells","UM4_Melanoma_cells","UM5_Melanoma_cells","UM6_Melanoma_cells","UM7_Melanoma_cells","UM8_Melanoma_cells"),
                                row_order = c("1p_Gain","1p_LOH","1q_Gain","1q_LOH","2p_Gain","2p_LOH","2q_Gain","2q_LOH","3p_Gain","3p_LOH","3q_Gain","3q_LOH","4p_Gain","4p_LOH",	"4q_Gain","4q_LOH","5p_Gain","5p_LOH","5q_Gain","5q_LOH","6p_Gain",	"6p_LOH",	"6q_Gain","6q_LOH","7p_Gain","7p_LOH","7q_Gain","7q_LOH","8p_Gain","8p_LOH",	"8q_Gain",	"8q_LOH",	"9p_Gain","9p_LOH","9q_Gain","9q_LOH","10p_Gain","10p_LOH","10q_Gain",	"10q_LOH",	"11p_Gain",	"11p_LOH",	"11q_Gain",	"11q_LOH",	"12p_Gain",	"12p_LOH",	"12q_Gain",	"12q_LOH",	"13p_Gain",	"13p_LOH",	"13q_Gain",	"13q_LOH",	"14p_Gain",	"14p_LOH",	"14q_Gain",	"14q_LOH",	"15p_Gain",	"15p_LOH",	"15q_Gain",	"15q_LOH",	"16p_Gain",	"16p_LOH",	"16q_Gain",	"16q_LOH",	"17p_Gain",	"17p_LOH",	"17q_Gain",	"17q_LOH",	"18p_Gain",	"18p_LOH",	"18q_Gain",	"18q_LOH",	"19p_Gain",	"19p_LOH",	"19q_Gain",	"19q_LOH",	"20p_Gain",	"20p_LOH",	"20q_Gain",	"20q_LOH",	"21p_Gain",	"21p_LOH",	"21q_Gain",	"21q_LOH",	"22p_Gain",	"22p_LOH",	"22q_Gain",	"22q_LOH"
                                ),
                                top_annotation = column_colann,
                                row_names_gp = gpar(fontsize = 9),
                                column_names_gp = gpar(fontsize = 10),
                                row_gap = unit(2, "mm"),
                                width = unit(8, "cm"), 
                                height = unit(30, "cm"))


#4.GSEA----

#准备富集数据集
library(msigdbr)
library(GSVA)
library(clusterProfiler)
genesets_hallmark <- msigdbr(species = "Homo sapiens", category = "H")
genesets_hallmark <- subset(genesets_hallmark,select = c("gs_name","gene_symbol")) %>% as.data.frame()

genesets_GO <- msigdbr(species = "Homo sapiens", category = "C5")
genesets_GO <- subset(genesets_GO,gs_subcat%in%c("GO:BP","GO:CC","GO:MF"),select = c("gs_name","gene_symbol")) %>% as.data.frame()

genesets_KEGG <- msigdbr(species = "Homo sapiens", category = "C2")
genesets_KEGG <- subset(genesets_KEGG,gs_subcat=="CP:KEGG",select = c("gs_name","gene_symbol")) %>% as.data.frame()

genesets <- rbind(genesets_GO,genesets_hallmark)
genesets <- rbind(genesets,genesets_KEGG)

#genesets中的条目数
genesets_merge <-  split(genesets$gene_symbol,genesets$gs_name)

###CM----
Idents(object = sce_CM) <- "orig.ident"
cm_diff_all <- FindMarkers(sce_CM,
                           only.pos = FALSE,
                           logfc.threshold = 0,
                           min.pct = 0,
                           ident.1 = "CM",
                           ident.2 = "Non-acral skin")

chrgene_CM_ori <- read.delim("……/1_inferCNV/1_out_result_non_acral_skin/HMM_CNV_predictions.HMMi6.leiden.hmm_mode-subclusters.Pnorm_0.5.pred_cnv_genes.dat")
#删除CNV为中性的gene
chrgene_CM <- chrgene_CM_ori[which(!chrgene_CM_ori$state=="3"),]


duplicated_gene <- data.frame(table(chrgene_CM$gene[duplicated(chrgene_CM$gene)]))
unique_gene <- unique(chrgene_CM_ori$gene)


#提取chrgene的差异情况
cm_diff_chr <- cm_diff_all[rownames(cm_diff_all) %in% chrgene_CM$gene, ]
library(dplyr)
cm_diff_chr_filter <- cm_diff_chr %>%dplyr::filter(p_val<0.05)
write.csv(cm_diff_chr_filter,"……/CM/cm_diff_chr_filter_gene.csv",quote = F,row.names = T)

#GSEA富集分析
x = cm_diff_chr_filter[order(cm_diff_chr_filter$avg_log2FC,decreasing = T),]
genelist <- structure(x$avg_log2FC,names=rownames(x))

res_CM <- GSEA(genelist,TERM2GENE = genesets,eps = 0)

#补充一些信息
res_CM_2 <- data.frame(res_CM)
res_CM_2$log10pvalue <- -log10(res_CM_2$pvalue)
res_CM_2$log10adjp <- -log10(res_CM_2$p.adjust)
res_CM_2$count <- apply(res_CM_2, 1, function(x) length(strsplit(as.character(x["core_enrichment"]), "/")[[1]]))
res_CM_2$count_ratio <- res_CM_2$count/res_CM_2$setSize


###AM----
Idents(object = sce_AM) <- "orig.ident"
am_diff_all <- FindMarkers(sce_AM,
                           only.pos = FALSE,
                           logfc.threshold = 0,
                           min.pct = 0,
                           ident.1 = "AM",
                           ident.2 = "Acral skin")
chrgene_AM_ori <- read.delim("……/1_inferCNV/2_out_result_acral_skin/HMM_CNV_predictions.HMMi6.leiden.hmm_mode-subclusters.Pnorm_0.5.pred_cnv_genes.dat")
#删除CNV为中性的gene
chrgene_AM <- chrgene_AM_ori[which(!chrgene_AM_ori$state=="3"),]

duplicated_gene <- data.frame(table(chrgene_AM$gene[duplicated(chrgene_AM$gene)]))
unique_gene <- unique(chrgene_AM_ori$gene)


#提取chrgene的差异情况
am_diff_chr <- am_diff_all[rownames(am_diff_all) %in% chrgene_AM$gene, ]
library(dplyr)
am_diff_chr_filter <- am_diff_chr %>%dplyr::filter(p_val<0.05)
write.csv(am_diff_chr_filter,"……/AM/am_diff_chr_filter_gene.csv",quote = F,row.names = T)


#GSEA富集分析
x = am_diff_chr_filter[order(am_diff_chr_filter$avg_log2FC,decreasing = T),]
genelist <- structure(x$avg_log2FC,names=rownames(x))

res_AM <- GSEA(genelist,TERM2GENE = genesets,eps = 0)
res_AM_2 <- data.frame(res_AM)


#补充一些信息
res_AM_2$log10pvalue <- -log10(res_AM_2$pvalue)
res_AM_2$log10adjp <- -log10(res_AM_2$p.adjust)
res_AM_2$count <- apply(res_AM_2, 1, function(x) length(strsplit(as.character(x["core_enrichment"]), "/")[[1]]))
res_AM_2$count_ratio <- res_AM_2$count/res_AM_2$setSize

###UM----


Idents(object = sce_UM) <- "orig.ident"
um_diff_all <- FindMarkers(sce_UM,
                           only.pos = FALSE,
                           logfc.threshold = 0,
                           min.pct = 0,
                           ident.1 = "UM",
                           ident.2 = "Eye")

chrgene_UM_ori <- read.delim("……/1_inferCNV/3_out_result_eye/HMM_CNV_predictions.HMMi6.leiden.hmm_mode-subclusters.Pnorm_0.5.pred_cnv_genes.dat")

#删除CNV为中性的gene
chrgene_UM <- chrgene_UM_ori[which(!chrgene_UM_ori$state=="3"),]


duplicated_gene <- data.frame(table(chrgene_UM$gene[duplicated(chrgene_UM$gene)]))
unique_gene <- unique(chrgene_UM_ori$gene)

#提取chrgene的差异情况
um_diff_chr <- um_diff_all[rownames(um_diff_all) %in% chrgene_UM$gene, ]
library(dplyr)
um_diff_chr_filter <- um_diff_chr %>%dplyr::filter(p_val<0.05)
write.csv(um_diff_chr_filter,"……/UM/um_diff_chr_filter_gene.csv",quote = F,row.names = T)

#GSEA富集分析
x = um_diff_chr_filter[order(um_diff_chr_filter$avg_log2FC,decreasing = T),]
genelist <- structure(x$avg_log2FC,names=rownames(x))

res_UM <- GSEA(genelist,TERM2GENE = genesets,eps = 0)
res_UM_2 <- data.frame(res_UM)

#补充一些信息
res_UM_2$log10pvalue <- -log10(res_UM_2$pvalue)
res_UM_2$log10adjp <- -log10(res_UM_2$p.adjust)
res_UM_2$count <- apply(res_UM_2, 1, function(x) length(strsplit(as.character(x["core_enrichment"]), "/")[[1]]))
res_UM_2$count_ratio <- res_UM_2$count/res_UM_2$setSize


#5.Differentially expressed genes undergoing copy number events----
###CM----
CM_chr_local_all <- read.csv("……/CM/chr_length_Gain_LOH_fin.csv")
CM_chr_diff_FC <- read.csv("……/CM/cm_diff_chr_filter_gene.csv")


#p_val<0.05
setdiff(CM_chr_diff_FC$X,CM_chr_local_all$gene)

CM_chr_diff_local_1 <- CM_chr_local_all[which(CM_chr_local_all$gene%in%CM_chr_diff_FC$X),]

for (i in CM_chr_diff_local_1$gene) { 
  ifelse(sum(CM_chr_diff_local_1$gene==i) > 1, 
         CM_chr_diff_local_1[which(CM_chr_diff_local_1$gene==i),"CNV_score_circos"] <- sum(CM_chr_diff_local_1[which(CM_chr_diff_local_1$gene==i),]$CNV_score),
         CM_chr_diff_local_1[which(CM_chr_diff_local_1$gene==i),"CNV_score_circos"] <- CM_chr_diff_local_1[which(CM_chr_diff_local_1$gene==i),]$CNV_score)
  
}
CM_chr_diff_local <- CM_chr_diff_local_1[!duplicated(CM_chr_diff_local_1$gene),]
CM_chr_diff_local_circos <- CM_chr_diff_local[,c("chr","start","end","CNV_score_circos","gene")]
colnames(CM_chr_diff_local_circos)[colnames(CM_chr_diff_local_circos)=="CNV_score_circos"] <- "value1"

CM_out <- CM_chr_diff_local[,c("chr","start","end","gene","CNV_score_circos")]
CM_out<- cbind(CM_out[match(CM_chr_diff_FC$X,CM_out$gene),],CM_chr_diff_FC[,c("avg_log2FC","p_val","pct.1","pct.2")])
colnames(CM_out)[colnames(CM_out)=="CNV_score_circos"] <- "CNV_Score"
write.csv(CM_out,"……/CM/CM_CNV_diff_gene_filter.csv",row.names = F)

#CM差异基因部分

CM_up_logFC <- CM_chr_diff_FC[which(CM_chr_diff_FC$avg_log2FC>1),]
CM_down_logFC <- CM_chr_diff_FC[which(CM_chr_diff_FC$avg_log2FC<c(-1)),]

CM_up_logFC_local=CM_chr_diff_local_circos[match(CM_up_logFC$X,CM_chr_diff_local_circos$gene),]
identical(CM_up_logFC_local$gene,CM_up_logFC$X)
CM_up_logFC_local=cbind(CM_up_logFC_local[,1:3],CM_up_logFC[,c(3,1)])
colnames(CM_up_logFC_local) <- c("chr","start","end","value1","gene")

CM_down_logFC_local=CM_chr_diff_local_circos[match(CM_down_logFC$X,CM_chr_diff_local_circos$gene),]
identical(CM_down_logFC_local$gene,CM_down_logFC$X)
CM_down_logFC_local=cbind(CM_down_logFC_local[,1:3],CM_down_logFC[,c(3,1)])
colnames(CM_down_logFC_local) <- c("chr","start","end","value1","gene")

CM_FC_list = list(CM_down_logFC_local,CM_up_logFC_local)

CM_chr_diff_local_circos_mark <- CM_chr_diff_local_circos[which(CM_chr_diff_local_circos$gene%in%c(CM_down_logFC_local$gene,
                                                                                                   CM_up_logFC_local$gene)),]


###AM----
AM_chr_local_all <- read.csv("……/AM/chr_length_Gain_LOH_fin.csv")
AM_chr_diff_FC <- read.csv("……/AM/am_diff_chr_filter_gene.csv")


#p_val<0.05
setdiff(AM_chr_diff_FC$X,AM_chr_local_all$gene)

AM_chr_diff_local_1 <- AM_chr_local_all[which(AM_chr_local_all$gene%in%AM_chr_diff_FC$X),]

for (i in AM_chr_diff_local_1$gene) { 
  ifelse(sum(AM_chr_diff_local_1$gene==i) > 1, 
         AM_chr_diff_local_1[which(AM_chr_diff_local_1$gene==i),"CNV_score_circos"] <- sum(AM_chr_diff_local_1[which(AM_chr_diff_local_1$gene==i),]$CNV_score),
         AM_chr_diff_local_1[which(AM_chr_diff_local_1$gene==i),"CNV_score_circos"] <- AM_chr_diff_local_1[which(AM_chr_diff_local_1$gene==i),]$CNV_score)
  
}

AM_chr_diff_local <- AM_chr_diff_local_1[!duplicated(AM_chr_diff_local_1$gene),]
AM_chr_diff_local_circos <-AM_chr_diff_local[,c("chr","start","end","CNV_score_circos","gene")]
colnames(AM_chr_diff_local_circos)[colnames(AM_chr_diff_local_circos)=="CNV_score_circos"] <- "value1"

AM_out <- AM_chr_diff_local[,c("chr","start","end","gene","CNV_score_circos")]
AM_out<- cbind(AM_out[match(AM_chr_diff_FC$X,AM_out$gene),],AM_chr_diff_FC[,c("avg_log2FC","p_val","pct.1","pct.2")])
colnames(AM_out)[colnames(AM_out)=="CNV_score_circos"] <- "CNV_Score"

write.csv(AM_out,"……/AM/AM_CNV_diff_gene_filter.csv",row.names = F)

#AM差异基因部分
AM_up_logFC <- AM_chr_diff_FC[which(AM_chr_diff_FC$avg_log2FC>1),]
AM_down_logFC <- AM_chr_diff_FC[which(AM_chr_diff_FC$avg_log2FC<c(-1)),]

AM_up_logFC_local=AM_chr_diff_local_circos[match(AM_up_logFC$X,AM_chr_diff_local_circos$gene),]
identical(AM_up_logFC_local$gene,AM_up_logFC$X)
AM_up_logFC_local=cbind(AM_up_logFC_local[,1:3],AM_up_logFC[,c(3,1)])
colnames(AM_up_logFC_local) <- c("chr","start","end","value1","gene")

AM_down_logFC_local=AM_chr_diff_local_circos[match(AM_down_logFC$X,AM_chr_diff_local_circos$gene),]
identical(AM_down_logFC_local$gene,AM_down_logFC$X)
AM_down_logFC_local=cbind(AM_down_logFC_local[,1:3],AM_down_logFC[,c(3,1)])
colnames(AM_down_logFC_local) <- c("chr","start","end","value1","gene")

AM_FC_list = list(AM_down_logFC_local,AM_up_logFC_local)

AM_chr_diff_local_circos_mark <- AM_chr_diff_local_circos[which(AM_chr_diff_local_circos$gene%in%c(AM_down_logFC_local$gene,
                                                                                                   AM_up_logFC_local$gene)),]


###UM----

UM_chr_local_all <- read.csv("……/UM/chr_length_Gain_LOH_fin.csv")
UM_chr_diff_FC <- read.csv("……/UM/um_diff_chr_filter_gene.csv")


#p_val<0.05
setdiff(UM_chr_diff_FC$X,UM_chr_local_all$gene)

UM_chr_diff_local_1 <- UM_chr_local_all[which(UM_chr_local_all$gene%in%UM_chr_diff_FC$X),]

for (i in UM_chr_diff_local_1$gene) { 
  ifelse(sum(UM_chr_diff_local_1$gene==i) > 1, 
         UM_chr_diff_local_1[which(UM_chr_diff_local_1$gene==i),"CNV_score_circos"] <- sum(UM_chr_diff_local_1[which(UM_chr_diff_local_1$gene==i),]$CNV_score),
         UM_chr_diff_local_1[which(UM_chr_diff_local_1$gene==i),"CNV_score_circos"] <- UM_chr_diff_local_1[which(UM_chr_diff_local_1$gene==i),]$CNV_score)
  
}

UM_chr_diff_local <- UM_chr_diff_local_1[!duplicated(UM_chr_diff_local_1$gene),]
UM_chr_diff_local <- UM_chr_diff_local_1[!duplicated(UM_chr_diff_local_1$gene),]
UM_chr_diff_local_circos <-UM_chr_diff_local[,c("chr","start","end","CNV_score_circos","gene")]
colnames(UM_chr_diff_local_circos)[colnames(UM_chr_diff_local_circos)=="CNV_score_circos"] <- "value1"


UM_out <- UM_chr_diff_local[,c("chr","start","end","gene","CNV_score_circos")]
UM_out<- cbind(UM_out[match(UM_chr_diff_FC$X,UM_out$gene),],UM_chr_diff_FC[,c("avg_log2FC","p_val","pct.1","pct.2")])
colnames(UM_out)[colnames(UM_out)=="CNV_score_circos"] <- "CNV_Score"
write.csv(UM_out,"……/UM/UM_CNV_diff_gene_filter.csv",row.names = F)


#UM差异基因部分
UM_up_logFC <- UM_chr_diff_FC[which(UM_chr_diff_FC$avg_log2FC>1),]
UM_down_logFC <- UM_chr_diff_FC[which(UM_chr_diff_FC$avg_log2FC<c(-1)),]

UM_up_logFC_local=UM_chr_diff_local_circos[match(UM_up_logFC$X,UM_chr_diff_local_circos$gene),]
identical(UM_up_logFC_local$gene,UM_up_logFC$X)
UM_up_logFC_local=cbind(UM_up_logFC_local[,1:3],UM_up_logFC[,c(3,1)])
colnames(UM_up_logFC_local) <- c("chr","start","end","value1","gene")

UM_down_logFC_local=UM_chr_diff_local_circos[match(UM_down_logFC$X,UM_chr_diff_local_circos$gene),]
identical(UM_down_logFC_local$gene,UM_down_logFC$X)
UM_down_logFC_local=cbind(UM_down_logFC_local[,1:3],UM_down_logFC[,c(3,1)])
colnames(UM_down_logFC_local) <- c("chr","start","end","value1","gene")

UM_FC_list = list(UM_down_logFC_local,UM_up_logFC_local)
UM_chr_diff_local_circos_mark <- UM_chr_diff_local_circos[which(UM_chr_diff_local_circos$gene%in%c(UM_down_logFC_local$gene,
                                                                                                   UM_up_logFC_local$gene)),]

#Results2.4----
#The Evolutionary Processes Generate Diverse Malignant Transcriptional Programs in Three Types of Melanomas----
library(Seurat)
library(monocle3)
library(tidyverse)
library(dplyr)
library(ggsci) #作图配色的包
library(ggridges)
library(RColorBrewer)
library(scales)
library(gridExtra)
library(ggplot2)
library(circlize)
library(dendextend)
library(org.Hs.eg.db)
library(clusterProfiler)
library(ComplexHeatmap)


mycolors <- c( "#93b5cf","#f1ca17","#ED6766","#813c85","#77CEF3","#a4cab6","#ed9db2","#f2481b",
               "#1781b5","#f6cec1","#57c3c2","#c08eaf","#f8c387",
               "#22a2c3","#813c85","#55bb8a","#EE856D","#fa7e23",
               "#77CEF3","#f1ca17","#B56B52","#76ABB9","#ec8aa4",
               "#9587A1","#b9dec9","#eba0b3","#add5a2","#ea8958",
               "#c06f98","#63bbd0","#ce5e8a","#11659a","#f07c82",
               "#ABA08E","#ED6766")

#1.Creating a CDS Object-----
sce <- readRDS("……/sce_cnv_all_results3.rds")
colnames(sce@meta.data)
data <- GetAssayData(sce, assay ='RNA', slot = 'counts')
cell_metadata <- sce@meta.data
gene_annotation <-  data.frame(gene_short_name = rownames(data))
rownames(gene_annotation) <- rownames(data)
cds <- new_cell_data_set(data,
                         cell_metadata = cell_metadata,
                         gene_metadata = gene_annotation)

#2.Processing Data----

cds <- preprocess_cds(cds,num_dim = 15)
plot_pc_variance_explained(cds)
cds <- align_cds(cds, alignment_group = "GSM", preprocess_method = "PCA")
cds <- reduce_dimension(cds,reduction_method = 'UMAP',preprocess_method="Aligned")
cds <- cluster_cells(cds,reduction_method = "UMAP",resolution = 1e-06)

#3.Build Track----
big_partition <- c(rep(1,length(cds@colData@rownames))) 
names(big_partition) <- cds@colData@rownames 
big_partition <- as.factor(big_partition)
cds@clusters$UMAP$partitions <- big_partition
cds <- learn_graph(cds, learn_graph_control=list(ncenter=1000),use_partition = TRUE)
plot_cells(cds, reduction_method = "UMAP", color_cells_by = 'orig.ident', label_cell_groups=FALSE)

cds <- order_cells(cds,reduction_method = "UMAP")


cds_pseudotime <- pseudotime(cds)
cds@colData$cds_pseudotime <- cds_pseudotime
min(plotdf$cds_pseudotime)
max(plotdf$cds_pseudotime)

save_monocle_objects(cds, directory_path='……/cds_tumor_normal_cell_results4')


#4.Batch effect assessment----
library(Seurat)
library(lisi)
library(monocle3)
cds <- load_monocle_objects(directory_path='……/cds_tumor_normal_cell_results4')
# 提取 UMAP 坐标
umap_mat <- reducedDims(cds)$UMAP
umap_df  <- as.data.frame(umap_mat)
colnames(umap_df) <- c("UMAP1", "UMAP2")

###iLISI（batch 列）用于评估批次整合程度，数值越高（最大接近批次数）代表混合越充分。

meta_df <- as.data.frame(colData(cds))
stopifnot("sample" %in% colnames(meta_df))
meta_df <- data.frame(batch = meta_df$sample, row.names = rownames(meta_df))

# 计算 iLISI：
lisi_umap_tumor <- compute_lisi(umap_df, meta_df, label_colnames = "batch")
mean_umap_tumor <- mean(lisi_umap_tumor$batch)
mean_umap_tumor


#5.Gene trajectory pattern analysis by site----
###CM----
cds_CM <- cds[,grep("Non-acral skin|CM", colData(cds)$orig.ident, ignore.case=FALSE)]

CM_cds_gene_res <- graph_test(cds_CM, neighbor_graph="principal_graph", cores=8)
CM_cds_gene_res <- subset(CM_cds_gene_res, q_value < 0.05)
CM_cds_gene_res_fliter <- subset(CM_cds_gene_res, q_value < 0.05 & morans_I > 0.25)

genelist_CM <- pull(CM_cds_gene_res_fliter,gene_short_name) %>% as.character()
gene_module_CM <- find_gene_modules(cds_CM[genelist_CM,],resolution = 1e-2,cores = 8)
cell_group_CM <- tibble::tibble(cell=row.names(colData(cds_CM)),
                                cell_group=colData(cds_CM)$Subcluster_site_sate)

agg_mat_CM <- aggregate_gene_expression(cds_CM,gene_module_CM,cell_group_CM)
row.names(agg_mat_CM) <- stringr::str_c("Module_",row.names(agg_mat_CM))
p_module_CM <- pheatmap::pheatmap(agg_mat_CM,scale = "column",clustering_method = "ward.D2")
p_module_CM
save_monocle_objects(cds_CM, directory_path='……/cds_CM_gene_analysis_result4')


###AM----

cds_AM <- cds[,grep("Acral skin|AM", colData(cds)$orig.ident, ignore.case=FALSE)]
AM_cds_gene_res <- graph_test(cds_AM, neighbor_graph="principal_graph", cores=8)
AM_cds_gene_res <- subset(AM_cds_gene_res, q_value < 0.05)
AM_cds_gene_res_fliter <- subset(AM_cds_gene_res, q_value < 0.05 & morans_I > 0.25)

genelist_AM <- pull(AM_cds_gene_res_fliter,gene_short_name) %>% as.character()
gene_module_AM <- find_gene_modules(cds_AM[genelist_AM,],resolution = 1e-2,cores = 8)

cell_group_AM <- tibble::tibble(cell=row.names(colData(cds_AM)),
                                cell_group=colData(cds_AM)$state)
agg_mat_AM <- aggregate_gene_expression(cds_AM,gene_module_AM,cell_group_AM)
row.names(agg_mat_AM) <- stringr::str_c("Module_",row.names(agg_mat_AM))
p_module_AM <- pheatmap::pheatmap(agg_mat_AM,scale = "column",clustering_method = "ward.D2")
p_module_AM
save_monocle_objects(cds_AM, directory_path='……/cds_AM_gene_analysis_result4')

###UM----
cds_UM <- cds[,grep("Eye|UM", colData(cds)$orig.ident, ignore.case=FALSE)]
UM_cds_gene_res <- graph_test(cds_UM, neighbor_graph="principal_graph", cores=8)
UM_cds_gene_res <- subset(UM_cds_gene_res, q_value < 0.05)
UM_cds_gene_res_fliter <- subset(UM_cds_gene_res, q_value < 0.05 & morans_I > 0.25)
genelist_UM <- pull(UM_cds_gene_res_fliter,gene_short_name) %>% as.character()
gene_module_UM <- find_gene_modules(cds_UM[genelist_UM,],resolution = 3e-3,cores = 8)
cell_group_UM <- tibble::tibble(cell=row.names(colData(cds_UM)),
                                cell_group=colData(cds_UM)$state)

agg_mat_UM <- aggregate_gene_expression(cds_UM,gene_module_UM,cell_group_UM)
row.names(agg_mat_UM) <- stringr::str_c("Module_",row.names(agg_mat_UM))

p_module_UM <- pheatmap::pheatmap(agg_mat_UM,scale = "column",clustering_method = "ward.D2")
p_module_UM
save_monocle_objects(cds_UM, directory_path='……/cds_UM_gene_analysis_result4')

#6.Gene enrichment analysis of differentiation patterns in different parts----
library(org.Hs.eg.db)
library(clusterProfiler)

###CM----
CM_gene <- gene_module_CM
CM_gene_morans <- CM_cds_gene_res_fliter

CM_gene_enrich <- CM_gene[which(CM_gene$module%in%c("1","2","3","4","5","6","7")),]
CM_gene_enrich$program <- recode(CM_gene_enrich$module,
                                 "1"="program1",
                                 "2"="program2",
                                 "3"="program1",
                                 "4"="program1",
                                 "5"="program2",
                                 "6"="program1",
                                 "7"="program2")

CM_gene_enrich<- merge(CM_gene_enrich,CM_gene_morans, by.x="id" ,by.y="X")
write.csv(CM_gene_enrich,"……/CM_gene_program_enrich.csv",row.names = F)


CM_res_enrich_all_list <- list()
for (i in unique(CM_gene_enrich$program)) {
  CM_gene_enrich_program <- CM_gene_enrich[which(CM_gene_enrich$program==i),]
  #KEGG
  genelist_program <- bitr(CM_gene_enrich_program$id,fromType = "SYMBOL",
                           toType="ENTREZID",OrgDb="org.Hs.eg.db")
  genelist_program <- pull(genelist_program,ENTREZID)
  
  ekegg_program <- enrichKEGG(gene = genelist_program, 
                              organism = "hsa",
                              pvalueCutoff = 0.01,
                              qvalueCutoff = 0.01)
  kk <- setReadable(ekegg_program,OrgDb = "org.Hs.eg.db",keyType = "ENTREZID")
  ekegg_program_frame <- as.data.frame(kk)
  
  ego_BP_program <- enrichGO(gene = CM_gene_enrich_program$id,
                             OrgDb = 'org.Hs.eg.db',
                             keyType = "SYMBOL",
                             ont = "BP",
                             pAdjustMethod = "BH",
                             pvalueCutoff = 0.01,
                             qvalueCutoff = 0.01)
  ego_BP_program_frame <- as.data.frame(ego_BP_program)
  res_enrich_program_all <- rbind(ekegg_program_frame,ego_BP_program_frame)
  CM_res_enrich_all_list[[i]] <- res_enrich_program_all
}
###AM----
AM_gene <- gene_module_AM
AM_gene_morans <- AM_cds_gene_res_fliter

AM_gene_enrich <- AM_gene[which(AM_gene$module%in%c("1","3","4","5","6","7")),]

AM_gene_enrich$program <- recode(AM_gene_enrich$module,
                                 "7"="program4",
                                 "1"="program3",
                                 "3"="program3",
                                 "4"="program3",
                                 "5"="program3",
                                 "6"="program3")

AM_gene_enrich<- merge( AM_gene_enrich,AM_gene_morans, by.x = "id", by.y = "X") 
write.csv(AM_gene_enrich,"……/AM_gene_program_enrich.csv",row.names = F)

AM_res_enrich_all_list <- list()
for (i in unique(AM_gene_enrich$program)) {
  AM_gene_enrich_program <- AM_gene_enrich[which(AM_gene_enrich$program==i),]
  #KEGG
  genelist_program <- bitr(AM_gene_enrich_program$gene_short_name,fromType = "SYMBOL",
                           toType="ENTREZID",OrgDb="org.Hs.eg.db")
  genelist_program <- pull(genelist_program,ENTREZID)
  
  ekegg_program <- enrichKEGG(gene = genelist_program,
                              organism = "hsa",
                              pvalueCutoff = 0.01,
                              qvalueCutoff = 0.01)
  kk <- setReadable(ekegg_program,OrgDb = "org.Hs.eg.db",keyType = "ENTREZID")
  ekegg_program_frame <- as.data.frame(kk)
  
  #BP 
  ego_BP_program <- enrichGO(gene = AM_gene_enrich_program$gene_short_name,
                             OrgDb = 'org.Hs.eg.db',
                             keyType = "SYMBOL",
                             ont = "BP",
                             pAdjustMethod = "BH",
                             pvalueCutoff = 0.01,
                             qvalueCutoff = 0.01)
  ego_BP_program_frame <- as.data.frame(ego_BP_program)
  res_enrich_program_all <- rbind(ekegg_program_frame,ego_BP_program_frame)
  AM_res_enrich_all_list[[i]] <- res_enrich_program_all
}

###UM----


UM_gene <- gene_module_UM
UM_gene_morans <- UM_cds_gene_res_fliter

UM_gene_enrich <- UM_gene[which(UM_gene$module%in%c("2","3","5","8","10","11","12","13")),]

UM_gene_enrich$program <- recode(UM_gene_enrich$module,
                                 "2"="program5&program6",
                                 "3"="program5",
                                 "5"="program5",
                                 "8"="program5",
                                 "10"="program6",
                                 "11"="program5",
                                 "12"="program6",
                                 "13"="program6")

UM_gene_enrich<- merge(UM_gene_enrich,UM_gene_morans, by.x = "id", by.y =  "X") 
write.csv(UM_gene_enrich,"……/UM_gene_program_enrich.csv",row.names = F)

#UM_program5
#KEGG富集分析
UM_gene_enrich_program5 <- UM_gene_enrich[which(UM_gene_enrich$program%in%c("program5","program5&program6")),]
genelist_program5 <- bitr(UM_gene_enrich_program5$gene_short_name,fromType = "SYMBOL",
                          toType="ENTREZID",OrgDb="org.Hs.eg.db")

genelist_program5 <- pull(genelist_program5,ENTREZID)
ekegg_program5 <- enrichKEGG(gene = genelist_program5, 
                             organism = "hsa",
                             pvalueCutoff = 0.01,
                             qvalueCutoff = 0.01)
kk <- setReadable(ekegg_program,OrgDb = "org.Hs.eg.db",keyType = "ENTREZID")
ekegg_program_frame1 <- as.data.frame(kk)


#BP富集分析
ego_BP_program5 <- enrichGO(gene = UM_gene_enrich_program5$gene_short_name,
                            OrgDb = 'org.Hs.eg.db',
                            keyType = "SYMBOL",
                            ont = "BP",
                            pAdjustMethod = "BH",
                            pvalueCutoff = 0.01,
                            qvalueCutoff = 0.01)

ego_BP_program5_frame <- as.data.frame(ego_BP_program5)

res_enrich_program5_all <- rbind(ekegg_program_frame5,ego_BP_program5_frame)


#UM_program6
UM_gene_enrich_program6 <- UM_gene_enrich[which(UM_gene_enrich$program%in% c("program6","program5&program6")),]
genelist_program5 <- bitr(UM_gene_enrich_program5$gene_short_name,fromType = "SYMBOL",
                          toType="ENTREZID",OrgDb="org.Hs.eg.db")

genelist_program6 <- pull(genelist_program6,ENTREZID)
ekegg_program6 <- enrichKEGG(gene = genelist_program3, 
                             organism = "hsa",
                             pvalueCutoff = 0.01,
                             qvalueCutoff = 0.01)


kk <- setReadable(ekegg_program6,OrgDb = "org.Hs.eg.db",keyType = "ENTREZID")
ekegg_program_frame3 <- as.data.frame(kk)


#BP富集分析
ego_BP_program6 <- enrichGO(gene = UM_gene_enrich_program6$gene_short_name,
                            OrgDb = 'org.Hs.eg.db',
                            keyType = "SYMBOL",
                            ont = "BP",
                            pAdjustMethod = "BH",
                            pvalueCutoff = 0.01,
                            qvalueCutoff = 0.01)

ego_BP_program6_frame <- as.data.frame(ego_BP_program6)

res_enrich_program6_all <- rbind(ekegg_program_frame6,ego_BP_program6_frame)

#7.Analyze the relationship between tumor cell differentiation trajectory program and survival----
library(TCGAbiolinks)
library(SummarizedExperiment)
library(data.table)
library(dplyr)
library(tidyverse)
library(stringr)
library(survival)
library(survminer)
library(GSEABase)
library(GSVA)
library(pheatmap)
library(R.utils)
library(ggvenn)
library(ComplexHeatmap)
library(ggstatsplot)

###CM----
#下载处理临床数据---
setwd("……/survival/CM")

getGDCprojects()$project_id
project = "TCGA-SKCM"
query <- GDCquery(project = project,
                  data.category = "Clinical",
                  file.type = "xml")
GDCdownload(query)
clinical_CM <- GDCprepare_clinic(query, clinical.info = "patient")

colnames(clinical_CM) 


clinical_CM_use=clinical_CM[,colnames(clinical_CM) %in% c("bcr_patient_barcode",
                                                          "vital_status",
                                                          "days_to_death",
                                                          "days_to_last_followup",
                                                          "gender",
                                                          "race_list",
                                                          "melanoma_origin_skin_anatomic_site",
                                                          "sites of primary melanomas")]

clinical_CM_use$event=ifelse(clinical_CM_use$vital_status=='Alive',0,1)
table(clinical_CM_use$event)

clinical_CM_use$os<-ifelse(clinical_CM_use$vital_status=='Alive',clinical_CM_use$days_to_last_followup,clinical_CM_use$days_to_death)

clinical_CM_use$mouth=round(clinical_CM_use$os/30,2)
clinical_CM_use <- clinical_CM_use[which(clinical_CM_use$mouth>0),]
clinical_CM_use$days_to_last_followup[is.na(clinical_CM_use$days_to_last_followup)] = 0 #is.na()用于返回是否为缺失值
clinical_CM_use$days_to_death[is.na(clinical_CM_use$days_to_death)] = 0   

clinical_CM_use[duplicated(clinical_CM_use$bcr_patient_barcode), "bcr_patient_barcode"]


clinical_CM_use <- clinical_CM_use[!duplicated(clinical_CM_use$bcr_patient_barcode),]
rownames(clinical_CM_use) <- NULL
rownames(clinical_CM_use) <- clinical_CM_use[,c(1)]


#下载处理表达数据
cancer_type = "TCGA-SKCM"
CM  <- GDCquery(project = cancer_type, 
                data.category = "Transcriptome Profiling", 
                data.type = "Gene Expression Quantification",
                workflow.type = "STAR - Counts")
GDCdownload(CM, method = "api",files.per.chunk = 50)

#会在当前路径下创建一个GDCdata文件夹，然后并会自动连接TCGA网站进行数据的下载
expr_CM <- GDCprepare(query=CM)#合并并创建一个对象储存数据

counts_CM <- as.data.frame(assay(expr_CM,i = "tpm_unstrand"))#提取TPM数据，后面需要进行ssGSEA，直接使用tpm
#counts_CM <- as.data.frame(assay(expr_CM))#默认提取counts数据
#fpkm <- as.data.frame(assay(expr,i = "fpkm_unstrand"))#提取fpkm数据
data_CM=as.data.frame(rowRanges(expr_CM))#获取其它信息数据
#这里面就包括注释以及编码、非编码等等信息

#把感兴趣的信息提取出来，然后和表达数据进行组合
expr_count_CM = cbind(gene_type=data_CM$gene_type,
                      gene_name=data_CM$gene_name,
                      counts_CM)


#调整、筛选临床样本信息数量与顺序与表达矩阵相同
expr_count_CM_use <- expr_count_CM[,c(2,which(str_sub(colnames(expr_count_CM),1,12)%in%clinical_CM_use$bcr_patient_barcode))]
expr_count_CM_use=aggregate(.~gene_name,data=expr_count_CM_use,max)
rownames(expr_count_CM_use) <- expr_count_CM_use$gene_name
expr_count_CM_use <- expr_count_CM_use[,-c(1)]

#对表达谱进行log2(tpm+1)
expr_count_CM_use <- log2(expr_count_CM_use+1)


#判断表达数据中正常和正常样本
group_list=ifelse(as.numeric(substr(colnames(expr_count_CM_use),14,15)) < 10,'tumor','normal')
table(group_list)
expr_count_CM_use=expr_count_CM_use[,group_list=='tumor']


colnames(expr_count_CM_use)=str_sub(colnames(expr_count_CM_use),1,12)

#对样本进行去重

names(expr_count_CM_use)[duplicated(names(expr_count_CM_use))]
colmeans=function(x){
  exp_m=as.matrix(x)
  exp_t=t(exp_m)
  exp_t=limma::avereps(exp_t)
  t(exp_t)
}
expr_count_CM_use=colmeans(expr_count_CM_use) #取平均去除重复列名的Sample
length(colnames(expr_count_CM_use))

setdiff(rownames(clinical_CM_use),colnames(expr_count_CM_use))
#"TCGA-GN-A269"该样本没有RNA-sep数据，因此需要在临床信息中去掉这个样本
clinical_CM_use <- clinical_CM_use[which(!clinical_CM_use$bcr_patient_barcode=="TCGA-GN-A269"),]

# 将临床样本的顺序和表达谱进行匹配
match_expr_count_CM_use <- colnames(expr_count_CM_use)
clinical_CM_use = clinical_CM_use[match(match_expr_count_CM_use,clinical_CM_use$bcr_patient_barcode),]

#保存TCGA的表达和临床数据

write.csv(clinical_CM_use,"……/TCGA_clinical_SKCM_use.csv")
write.table(expr_count_CM_use,"……/TCGA_expr_log2(tpm+1)_SKCM_use.txt",quote = F)


#对程序基因进行KM生存曲线分析
#CM 总Program
Program_CM_all <- CM_gene_enrich
clinical_CM_use_all <- clinical_CM_use
expr_count_CM_use_all <- expr_count_CM_use


#程序基因ssGSEA
exp_no_gene_CM <- setdiff(Program_CM_all$gene_short_name,rownames(expr_count_CM_use_all))
Program_CM_all <- Program_CM_all[which(!Program_CM_all$gene_short_name%in%exp_no_gene_CM),]

Program_CM_all_geneset <- split(Program_CM_all$gene_short_name,Program_CM_all$program)
Program_CM_all_geneset[["program_all"]] <- Program_CM_all$gene_short_name


expr_count_CM_use_all <- as.matrix(expr_count_CM_use_all)
ssgsea_CM_program_all<- gsva(expr_count_CM_use_all,Program_CM_all_geneset,method='ssgsea',kcdf='Gaussian',abs.ranking=TRUE)
#默认情况下，kcdf="Gaussian"，适用于输入表达式值连续的情况，如对数尺度的微阵列荧光单元、RNA-seq log-CPMs、log-RPKMs或log-TPMs。
#当输入表达式值是整数计数时，比如那些从RNA-seq实验中得到的值，那么这个参数应该设置为kcdf="Poisson"
#画热图
heat_ssgsea_CM_program <- pheatmap(ssgsea_CM_program_all,
                                   show_colnames = F,
                                   cluster_rows = T,
                                   cluster_cols = T,
                                   fontsize=5)


#计算最佳截点
ssgsea_CM_program_cutoff <-t(ssgsea_CM_program_all) 
clinical_CM_use_all <- cbind(clinical_CM_use_all,ssgsea_CM_program_cutoff)


#计算最佳截点
res.cut_CM <- surv_cutpoint(clinical_CM_use_all, #数据集
                            time = "mouth", #生存状态
                            event = "event", #生存时间
                            variables = c("program1", "program2", "program_all")) #需要计算的数据列名

#统计最佳截点
res.cut_CM <- as.data.frame(summary(res.cut_CM))
clinical_CM_use_all$program_all_group = ifelse(clinical_CM_use$program_all> res.cut_CM["program_all",]$cutpoint,'high','low')

sfit_CM_all=survfit(Surv(mouth, event)~program_all_group, data=clinical_CM_use_all)

plot_sur_CM_program_all <- ggsurvplot(sfit_CM_all,
                                      data = clinical_CM_use_all, 
                                      risk.table = F, #关闭风险表
                                      pval.method=TRUE,
                                      pval =TRUE, 
                                      palette = c("#f2481b", "#0071BB"),
                                      conf.int =F, #关闭置信区间
                                      xlab ="Time in months",
                                      ggtheme =theme_light(),
                                      ncensor.plot = F,
                                      font.main = c(18), #字体大小，样式和颜色
                                      font.x = c(14), #x轴标签的字体大小，斜体和颜色
                                      font.y = c(14), #y轴标签的字体大小，斜体和颜色
                                      font.tickslab = c(12),#更改刻度标签的字体大小，样式和颜色
                                      #legend = c(0.6, 0.8), # legend位置坐标
                                      legend.title = "Program1 and 2",legend.labs = c("High", "Low"),font.legend = 14#legend参数调整
) 


clinical_CM_use_all$program1_group = ifelse(clinical_CM_use_all$program1> res.cut_CM["program1",]$cutpoint,'high','low')
sfit_CM_program1=survfit(Surv(mouth, event)~program1_group, data=clinical_CM_use_all)
plot_sur_CM_program_1 <- ggsurvplot(sfit_CM_program1,
                                    data = clinical_CM_use_all, 
                                    risk.table = F, #关闭风险表
                                    pval.method=TRUE,
                                    pval =TRUE, 
                                    palette = c("#f2481b", "#0071BB"),
                                    conf.int =F, #关闭置信区间
                                    xlab ="Time in months",
                                    ggtheme =theme_light(),
                                    ncensor.plot = F,
                                    font.main = c(18), #字体大小，样式和颜色
                                    font.x = c(14), #x轴标签的字体大小，斜体和颜色
                                    font.y = c(14), #y轴标签的字体大小，斜体和颜色
                                    font.tickslab = c(12),#更改刻度标签的字体大小，样式和颜色
                                    #legend = c(0.6, 0.8), # legend位置坐标
                                    legend.title = "Program1",legend.labs = c("High", "Low"),font.legend = 14#legend参数调整
) 

clinical_CM_use_all$program2_group = ifelse(clinical_CM_use$program2> res.cut_CM["program2",]$cutpoint,'high','low')
sfit_CM_program2=survfit(Surv(mouth, event)~program2_group, data=clinical_CM_use_all)
plot_sur_CM_program_2 <- ggsurvplot(sfit_CM_program2,
                                    data = clinical_CM_use_all, 
                                    risk.table = F, #关闭风险表
                                    pval.method=TRUE,
                                    pval =TRUE, 
                                    palette = c("#f2481b", "#0071BB"),
                                    conf.int =F, #关闭置信区间
                                    xlab ="Time in months",
                                    ggtheme =theme_light(),
                                    ncensor.plot = F,
                                    font.main = c(18), #字体大小，样式和颜色
                                    font.x = c(14), #x轴标签的字体大小，斜体和颜色
                                    font.y = c(14), #y轴标签的字体大小，斜体和颜色
                                    font.tickslab = c(12),#更改刻度标签的字体大小，样式和颜色
                                    #legend = c(0.6, 0.8), # legend位置坐标
                                    legend.title = "Program2",legend.labs = c("High", "Low"),font.legend = 14#legend参数调整
) 

#logrank批量生存分析
#计算最佳截点
expr_CM_program_gene_ori <- expr_count_CM_use_all[which(rownames(expr_count_CM_use_all)%in%Program_CM_all$gene_short_name),]
#对数据进行过滤
expr_CM_program_gene = expr_CM_program_gene_ori[apply(expr_CM_program_gene_ori,1,
                                                      function(x) sum(x>1)>as.integer(length(colnames(expr_CM_program_gene_ori))/2)),]
logrank_CM_set <- cbind(clinical_CM_use_all,t(expr_CM_program_gene))

colnames(logrank_CM_set) <- gsub('-', '_', colnames(logrank_CM_set))

#计算程序基因最佳截点
res.cut_CM_programgene <- surv_cutpoint(logrank_CM_set, #数据集
                                        time = "mouth", #生存状态
                                        event = "event", #生存时间
                                        variables = names(logrank_CM_set)[c(17:length(colnames(logrank_CM_set)))],
) #需要计算的数据列名

#统计最佳截点
summary(res.cut_CM_programgene)
#进行分组
res.cat_CM_programgene <- surv_categorize(res.cut_CM_programgene)

mySurv_CM=with(res.cat_CM_programgene,Surv(mouth,event))
logrankfile_CM = paste0("CM_","log_rank_p.Rdata")


if(!file.exists(logrankfile_CM)){
  mySurv=with(res.cat_CM_programgene,Surv(mouth, event))
  log_rank_xp <- apply(res.cat_CM_programgene[, 3:length(res.cat_CM_programgene)] , 2 , function(group){
    data.survdiff=survdiff(mySurv~group,data=res.cat_CM_programgene)
    p.val = 1 - pchisq(data.survdiff$chisq, length(data.survdiff$n) - 1)
    return(p.val)
  })
  log_rank_p_CM=sort(log_rank_p)
  save(log_rank_p_CM,file = paste0("……/survival/CM",logrankfile_CM))
}

log_rank_p_CM_datafram <- as.data.frame(log_rank_p_CM)
log_rank_p_CM_datafram$symbol <- rownames(log_rank_p_CM_datafram)
log_rank_p_CM_datafram <- log_rank_p_CM_datafram[, c(2, 1)]

#单因素COX回归分析
mySurv_CM=with(res.cat_CM_programgene,Surv(mouth,event))
coxfile_CM = paste0("CM_","cox.Rdata")


if(!file.exists(coxfile_CM)){
  mySurv=with(res.cat_CM_programgene,Surv(mouth, event))
  cox_results <-apply(res.cat_CM_programgene[, 3:length(res.cat_CM_programgene)], 2 ,function(group){
    survival_dat <- data.frame(mouth=res.cat_CM_programgene$mouth,
                               event=res.cat_CM_programgene$event,
                               state=group)    
    survival_dat$state <- as.factor(survival_dat$state)
    survival_dat$state <- relevel(survival_dat$state, ref = "low")
    
    #表达量转为二分类变量
    m=coxph(mySurv ~ state, data =survival_dat)
    
    summary(m)
    #也可直接使用连续型变量
    #m = coxph(mySurv ~ gene, data =  survival_dat)
    beta <- coef(m)
    se <- sqrt(diag(vcov(m)))
    HR <- exp(beta)
    HRse <- HR * se
    
    #summary(m)
    tmp <- round(cbind(coef = beta, se = se, z = beta/se, p = 1 - pchisq((beta/se)^2, 1),
                       HR = HR, HRse = HRse,
                       HRz = (HR - 1) / HRse, HRp = 1 - pchisq(((HR - 1)/HRse)^2, 1),
                       HRCILL = exp(beta - qnorm(.975, 0, 1) * se),
                       HRCIUL = exp(beta + qnorm(.975, 0, 1) * se)), 3)
    return(tmp['statehigh',])
    #return(tmp['gene',]) #连续型变量
  })
  cox_results_CM=t(cox_results)
  save(cox_results_CM,file = paste0("……/survival/CM",coxfile_CM))
}

cox_CM_datafram <- as.data.frame(cox_results_CM)
#对log rank p和cox筛选到的程序基因取交集


log_rank_p_CM_0.01 <- log_rank_p_CM_datafram[log_rank_p_CM_datafram$log_rank_p_CM<0.01,]
cox_results_CM_0.01 <- cox_results_CM[which(cox_results_CM$p<0.01&cox_results_CM$HR>1),]

dat_0.01_CM <- list(log_rank_p_CM_0.01 = log_rank_p_CM_0.01$symbol,  cox_results_CM_0.01 = rownames(cox_results_CM_0.01))
ggvenn(dat_0.01_CM)#长5宽7

#提取0.01交集基因
sur_CM_venngene_0.01_name<- intersect(log_rank_p_CM_0.01$symbol, rownames(cox_results_CM_0.01))
log_rank_p_CM_0.01_venny <- log_rank_p_CM_0.01[which(log_rank_p_CM_0.01$symbol %in% sur_CM_venngene_0.01_name),]
cox_results_CM_0.01_venny <- cox_results_CM_0.01[which(rownames(cox_results_CM_0.01) %in% sur_CM_venngene_0.01_name),]

match_CM_0.01_venny <- rownames(log_rank_p_CM_0.01_venny)
cox_results_CM_0.01_venny = cox_results_CM_0.01_venny[match(match_CM_0.01_venny,rownames(cox_results_CM_0.01_venny)),]
sur_CM_venngene_0.01<- cbind(log_rank_p_CM_0.01_venny,cox_results_CM_0.01_venny)
sur_CM_venngene_0.01$symbol <- gsub('_', '-', sur_CM_venngene_0.01$symbol)

write.table(sur_CM_venngene_0.01,"……/sur_CM_venngene_0.01.txt", quote = F)


###AM----
Program_AM_all <- AM_gene_enrich
clinical_AM_use_all <-  read.csv("……/TCGA_clinical_SKCM_use.csv",row.names = 1)
expr_count_AM_use_all <- read.table("……/TCGA_expr_log2(tpm+1)_SKCM_use.txt")


#对程序基因进行KM生存曲线分析
#程序基因ssGSEA
exp_no_gene_AM <- setdiff(Program_AM_all$gene_short_name,rownames(expr_count_AM_use_all))


Program_AM_all <- Program_AM_all[which(!Program_AM_all$gene_short_name%in%exp_no_gene_AM),]


Program_AM_all_geneset <- split(Program_AM_all$gene_short_name,Program_AM_all$program)
Program_AM_all_geneset[["program_all"]] <- Program_AM_all$gene_short_name


expr_count_AM_use_all <- as.matrix(expr_count_AM_use_all)
ssgsea_AM_program_all<- gsva(expr_count_AM_use_all,Program_AM_all_geneset,method='ssgsea',kcdf='Gaussian',abs.ranking=TRUE)
#默认情况下，kcdf="Gaussian"，适用于输入表达式值连续的情况，如对数尺度的微阵列荧光单元、RNA-seq log-CPMs、log-RPKMs或log-TPMs。
#当输入表达式值是整数计数时，比如那些从RNA-seq实验中得到的值，那么这个参数应该设置为kcdf="Poisson"


#画热图
heat_ssgsea_AM_program <- pheatmap(ssgsea_AM_program_all,
                                   show_colnames = F,
                                   cluster_rows = T,
                                   cluster_cols = T,
                                   fontsize=5)


#计算最佳截点
ssgsea_AM_program_cutoff <-t(ssgsea_AM_program_all) 
clinical_AM_use_all <- cbind(clinical_AM_use_all,ssgsea_AM_program_cutoff)


#计算最佳截点
res.cut_AM <- surv_cutpoint(clinical_AM_use_all, #数据集
                            time = "mouth", #生存状态
                            event = "event", #生存时间
                            variables = c("program3", "program4", "program_all")) #需要计算的数据列名


#统计最佳截点
res.cut_AM <- as.data.frame(summary(res.cut_AM))


clinical_AM_use_all$program_all_group = ifelse(clinical_AM_use_all$program_all> res.cut_AM["program_all",]$cutpoint,'high','low')
sfit_AM_all=survfit(Surv(mouth, event)~program_all_group, data=clinical_AM_use_all)
plot_sur_AM_program_all <- ggsurvplot(sfit_AM_all,
                                      data = clinical_AM_use_all, 
                                      risk.table = F, #关闭风险表
                                      pval.method=TRUE,
                                      pval =TRUE, 
                                      palette = c("#f2481b", "#0071BB"),
                                      conf.int =F, #关闭置信区间
                                      xlab ="Time in months",
                                      ggtheme =theme_light(),
                                      ncensor.plot = F,
                                      font.main = c(18), #字体大小，样式和颜色
                                      font.x = c(14), #x轴标签的字体大小，斜体和颜色
                                      font.y = c(14), #y轴标签的字体大小，斜体和颜色
                                      font.tickslab = c(12),#更改刻度标签的字体大小，样式和颜色
                                      #legend = c(0.6, 0.8), # legend位置坐标
                                      legend.title = "Program3 and 4",legend.labs = c("High", "Low"),font.legend = 14#legend参数调整
) 


clinical_AM_use_all$program3_group = ifelse(clinical_AM_use_all$program3>res.cut_AM["program3",]$cutpoint,'high','low')
sfit_AM_program3=survfit(Surv(mouth, event)~program3_group, data=clinical_AM_use_all)
plot_sur_AM_program_3 <- ggsurvplot(sfit_AM_program3,
                                    data = clinical_AM_use_all, 
                                    risk.table = F, #关闭风险表
                                    pval.method=TRUE,
                                    pval =TRUE, 
                                    palette = c("#f2481b", "#0071BB"),
                                    conf.int =F, #关闭置信区间
                                    xlab ="Time in months",
                                    ggtheme =theme_light(),
                                    ncensor.plot = F,
                                    font.main = c(18), #字体大小，样式和颜色
                                    font.x = c(14), #x轴标签的字体大小，斜体和颜色
                                    font.y = c(14), #y轴标签的字体大小，斜体和颜色
                                    font.tickslab = c(12),#更改刻度标签的字体大小，样式和颜色
                                    #legend = c(0.6, 0.8), # legend位置坐标
                                    legend.title = "Program3",legend.labs = c("High", "Low"),font.legend = 14#legend参数调整
) 


clinical_AM_use_all$program4_group = ifelse(clinical_AM_use_all$res.cut_AM["program4",]$cutpoint,'high','low')
sfit_AM_program4=survfit(Surv(mouth, event)~program4_group, data=clinical_AM_use_all)
plot_sur_AM_program_4 <- ggsurvplot(sfit_AM_program4,
                                    data = clinical_AM_use_all, 
                                    risk.table = F, #关闭风险表
                                    pval.method=TRUE,
                                    pval =TRUE, 
                                    palette = c("#f2481b", "#0071BB"),
                                    conf.int =F, #关闭置信区间
                                    xlab ="Time in months",
                                    ggtheme =theme_light(),
                                    ncensor.plot = F,
                                    font.main = c(18), #字体大小，样式和颜色
                                    font.x = c(14), #x轴标签的字体大小，斜体和颜色
                                    font.y = c(14), #y轴标签的字体大小，斜体和颜色
                                    font.tickslab = c(12),#更改刻度标签的字体大小，样式和颜色
                                    #legend = c(0.6, 0.8), # legend位置坐标
                                    legend.title = "Program4",legend.labs = c("High", "Low"),font.legend = 14#legend参数调整
) 

#logrank批量生存分析
#计算最佳截点
expr_AM_program_gene_ori <- expr_count_AM_use_all[which(rownames(expr_count_AM_use_all)%in%Program_AM_all$gene_short_name),]
#对数据进行过滤
expr_AM_program_gene = expr_AM_program_gene_ori[apply(expr_AM_program_gene_ori,1,
                                                      function(x) sum(x>1)>as.integer(length(colnames(expr_AM_program_gene_ori))/2)),]
logrank_AM_set <- cbind(clinical_AM_use_all,t(expr_AM_program_gene))

colnames(logrank_AM_set) <- gsub('-', '_', colnames(logrank_AM_set))


#计算程序基因最佳截点
res.cut_AM_programgene <- surv_cutpoint(logrank_AM_set, #数据集
                                        time = "mouth", #生存状态
                                        event = "event", #生存时间
                                        variables = names(logrank_AM_set)[c(17:length(colnames(logrank_AM_set)))],
) #需要计算的数据列名

#统计最佳截点
summary(res.cut_AM_programgene)
#进行分组
res.cat_AM_programgene <- surv_categorize(res.cut_AM_programgene)
mySurv_AM=with(res.cat_AM_programgene,Surv(mouth,event))

logrankfile_AM = paste0("AM_","log_rank_p.Rdata")
if(!file.exists(logrankfile_AM)){
  mySurv=with(res.cat_AM_programgene,Surv(mouth, event))
  log_rank_p <- apply(res.cat_AM_programgene[, 3:length(res.cat_AM_programgene)] , 2 , function(group){
    data.survdiff=survdiff(mySurv~group,data=res.cat_AM_programgene)
    p.val = 1 - pchisq(data.survdiff$chisq, length(data.survdiff$n) - 1)
    return(p.val)
  })
  log_rank_p_AM=sort(log_rank_p)
  save(log_rank_p_AM,file = paste0("……/survival/AM",logrankfile_AM))
}

log_rank_p_AM_datafram <- as.data.frame(log_rank_p_AM)
log_rank_p_AM_datafram$symbol <- rownames(log_rank_p_AM_datafram)
log_rank_p_AM_datafram <- log_rank_p_AM_datafram[, c(2, 1)]


#单因素COX回归分析

mySurv_AM=with(res.cat_AM_programgene,Surv(mouth,event))
coxfile_AM = paste0("AM_","cox.Rdata")


if(!file.exists(coxfile_AM)){
  mySurv=with(res.cat_AM_programgene,Surv(mouth, event))
  cox_results <-apply(res.cat_AM_programgene[, 3:length(res.cat_AM_programgene)], 2 ,function(group){
    survival_dat <- data.frame(mouth=res.cat_AM_programgene$mouth,
                               event=res.cat_AM_programgene$event,
                               state=group)    
    survival_dat$state <- as.factor(survival_dat$state)
    survival_dat$state <- relevel(survival_dat$state, ref = "low")
    
    #表达量转为二分类变量
    m=coxph(mySurv ~ state, data =survival_dat)
    
    summary(m)
    #也可直接使用连续型变量
    #m = coxph(mySurv ~ gene, data =  survival_dat)
    beta <- coef(m)
    se <- sqrt(diag(vcov(m)))
    HR <- exp(beta)
    HRse <- HR * se
    
    #summary(m)
    tmp <- round(cbind(coef = beta, se = se, z = beta/se, p = 1 - pchisq((beta/se)^2, 1),
                       HR = HR, HRse = HRse,
                       HRz = (HR - 1) / HRse, HRp = 1 - pchisq(((HR - 1)/HRse)^2, 1),
                       HRCILL = exp(beta - qnorm(.975, 0, 1) * se),
                       HRCIUL = exp(beta + qnorm(.975, 0, 1) * se)), 3)
    return(tmp['statehigh',])
    #return(tmp['gene',]) #连续型变量
  })
  cox_results_AM=t(cox_results)
  save(cox_results_AM,file = paste0("……/survival/AM",coxfile_AM))
}

cox_AM_datafram <- as.data.frame(cox_results_AM)


#对log rank p和cox筛选到的程序基因取交集
log_rank_p_AM_0.01 <- log_rank_p_AM_datafram[log_rank_p_AM_datafram$log_rank_p_AM<0.01,]
cox_results_AM_0.01 <- cox_results_AM[which(cox_results_AM$p<0.01&cox_results_AM$HR>1),]
dat_0.01_AM <- list(log_rank_p_AM_0.01 = log_rank_p_AM_0.01$symbol,  cox_results_AM_0.01 = rownames(cox_results_AM_0.01))
ggvenn(dat_0.01_AM)

sur_AM_venngene_0.01_name<- intersect(log_rank_p_AM_0.01$symbol, rownames(cox_results_AM_0.01))
log_rank_p_AM_0.01_venny <- log_rank_p_AM_0.01[which(log_rank_p_AM_0.01$symbol %in% sur_AM_venngene_0.01_name),]
cox_results_AM_0.01_venny <- cox_results_AM_0.01[which(rownames(cox_results_AM_0.01) %in% sur_AM_venngene_0.01_name),]

match_AM_0.01_venny <- rownames(log_rank_p_AM_0.01_venny)
cox_results_AM_0.01_venny = cox_results_AM_0.01_venny[match(match_AM_0.01_venny,rownames(cox_results_AM_0.01_venny)),]
sur_AM_venngene_0.01<- cbind(log_rank_p_AM_0.01_venny,cox_results_AM_0.01_venny)

sur_AM_venngene_0.01$symbol <- gsub('_', '-', sur_AM_venngene_0.01$symbol)
write.table(sur_AM_venngene_0.01,"……/sur_AM_venngene_0.01.txt", quote = F)

###UM----
setwd("……/survival/CM")
getGDCprojects()$project_id
project = "TCGA-UVM"
query <- GDCquery(project = project,
                  data.category = "Clinical",
                  file.type = "xml")
GDCdownload(query)
clinical_UM <- GDCprepare_clinic(query, clinical.info = "patient")

colnames(clinical_UM) 


clinical_UM_use=clinical_UM[,colnames(clinical_UM) %in% c("bcr_patient_barcode",
                                                          "vital_status",
                                                          "days_to_death",
                                                          "days_to_last_followup",
                                                          "gender",
                                                          "race_list",
                                                          "primary_pathology_tumor_tissue_site_list")]

clinical_UM_use$event=ifelse(clinical_UM_use$vital_status=='Alive',0,1)
table(clinical_UM_use$event)

clinical_UM_use$os<-ifelse(clinical_UM_use$vital_status=='Alive',clinical_UM_use$days_to_last_followup,clinical_UM_use$days_to_death)

clinical_UM_use$mouth=round(clinical_UM_use$os/30,2)
clinical_UM_use <- clinical_UM_use[which(clinical_UM_use$mouth>0),]
clinical_UM_use$days_to_last_followup[is.na(clinical_UM_use$days_to_last_followup)] = 0 #is.na()用于返回是否为缺失值
clinical_UM_use$days_to_death[is.na(clinical_UM_use$days_to_death)] = 0   

clinical_UM_use[duplicated(clinical_UM_use$bcr_patient_barcode), "bcr_patient_barcode"]
clinical_UM_use <- clinical_UM_use[!duplicated(clinical_UM_use$bcr_patient_barcode),]
rownames(clinical_UM_use) <- NULL
rownames(clinical_UM_use) <- clinical_UM_use[,c(1)]
#下载处理表达数据
cancer_type = "TCGA-UVM"
UM  <- GDCquery(project = cancer_type, 
                data.category = "Transcriptome Profiling", 
                data.type = "Gene Expression Quantification",
                workflow.type = "STAR - Counts")
GDCdownload(UM, method = "api",files.per.chunk = 50)


#会在当前路径下创建一个GDCdata文件夹，然后并会自动连接TCGA网站进行数据的下载
expr_UM <- GDCprepare(query=UM)#合并并创建一个对象储存数据

counts_UM <- as.data.frame(assay(expr_UM,i = "tpm_unstrand"))#提取TPM数据，后面需要进行ssGSEA，直接使用tpm
#counts_CM <- as.data.frame(assay(expr_CM))#默认提取counts数据
#fpkm <- as.data.frame(assay(expr,i = "fpkm_unstrand"))#提取TPM数据
data_UM=as.data.frame(rowRanges(expr_UM))#获取其它信息数据
#这里面就包括注释以及编码、非编码等等信息

#把感兴趣的信息提取出来，然后和表达数据进行组合
expr_count_UM = cbind(gene_type=data_UM$gene_type,
                      gene_name=data_UM$gene_name,
                      counts_UM)


#调整、筛选临床样本信息数量与顺序与表达矩阵相同
expr_count_UM_use <- expr_count_UM[,c(2,which(str_sub(colnames(expr_count_UM),1,12)%in%clinical_UM_use$bcr_patient_barcode))]
expr_count_UM_use=aggregate(.~gene_name,data=expr_count_UM_use,max)
rownames(expr_count_UM_use) <- expr_count_UM_use$gene_name
expr_count_UM_use <- expr_count_UM_use[,-c(1)]

#对表达谱进行log2(tpm+1)
expr_count_UM_use <- log2(expr_count_UM_use+1)


#判断表达数据中正常和正常样本
group_list=ifelse(as.numeric(substr(colnames(expr_count_UM_use),14,15)) < 10,'tumor','normal')
table(group_list)
expr_count_UM_use=expr_count_UM_use[,group_list=='tumor']


colnames(expr_count_UM_use)=str_sub(colnames(expr_count_UM_use),1,12)


#对样本进行去重

names(expr_count_UM_use)[duplicated(names(expr_count_UM_use))]
# colmeans=function(x){
#   exp_m=as.matrix(x)
#   exp_t=t(exp_m)
#   exp_t=limma::avereps(exp_t)
#   t(exp_t)
# }
# expr_count_UM_use=colmeans(expr_count_UM_use) #取平均去除重复列名的Sample
# length(colnames(expr_count_UM_use))

setdiff(rownames(clinical_UM_use),colnames(expr_count_UM_use))

# 将临床样本的顺序和表达谱进行匹配
match_expr_count_UM_use <- colnames(expr_count_UM_use)
clinical_UM_use = clinical_UM_use[match(match_expr_count_UM_use,clinical_UM_use$bcr_patient_barcode),]


#保存TCGA的表达和临床数据

write.csv(clinical_UM_use,"……/TCGA_clinical_UM_use.csv")
write.table(expr_count_UM_use,"……/TCGA_expr_log2(tpm+1)_UVM_use.txt",quote = F)


#对程序基因进行KM生存曲线分析
clinical_UM_use_all <- clinical_UM_use
expr_count_UM_use_all <- expr_count_UM_use
Program_UM_all <- UM_gene_enrich


exp_no_gene_UM <- setdiff(Program_UM_all$gene_short_name,rownames(expr_count_UM_use_all))
Program_UM_all <- Program_UM_all[which(!Program_UM_all$gene_short_name%in%exp_no_gene_UM),]


Program_UM_all_geneset <- split(Program_UM_all$gene_short_name,Program_UM_all$program)
Program_UM_all_geneset[["program_all"]] <- Program_UM_all$gene_short_name
Program_UM_1<- Program_UM_all[which(Program_UM_all$program %in% c("program5","program5&program6")),]
Program_UM_all_geneset[["program5"]] <- Program_UM_5$gene_short_name

Program_UM_6<- Program_UM_all[which(Program_UM_all$program %in% c("program6","program5&program6")),]
Program_UM_all_geneset[["program6"]] <- Program_UM_6$gene_short_name
Program_UM_all_geneset[["program1&program6"]] <- NULL

expr_count_UM_use_all <- as.matrix(expr_count_UM_use_all)

ssgsea_UM_program_all<- gsva(expr_count_UM_use_all,Program_UM_all_geneset,method='ssgsea',kcdf='Gaussian',abs.ranking=TRUE)
#默认情况下，kcdf="Gaussian"，适用于输入表达式值连续的情况，如对数尺度的微阵列荧光单元、RNA-seq log-CPMs、log-RPKMs或log-TPMs。
#当输入表达式值是整数计数时，比如那些从RNA-seq实验中得到的值，那么这个参数应该设置为kcdf="Poisson"

#画热图
heat_ssgsea_UM_program <- pheatmap(ssgsea_UM_program_all,
                                   show_colnames = F,
                                   cluster_rows = T,
                                   cluster_cols = T,
                                   fontsize=5)


#计算最佳截点
ssgsea_UM_program_cutoff <-t(ssgsea_UM_program_all) 
clinical_UM_use_all <- cbind(clinical_UM_use_all,ssgsea_UM_program_cutoff)


#统计最佳截点

res.cut_UM <- surv_cutpoint(clinical_UM_use_all, #数据集
                            time = "mouth", #生存状态
                            event = "event", #生存时间
                            variables = c("program5", "program6", "program_all")) #需要计算的数据列名
res.cut_UM <- as.data.frame(summary(res.cut_UM))


clinical_UM_use_all$program_all_group = ifelse(clinical_UM_use_all$program_all> res.cut_UM["program_all",]$cutpoint,'high','low')
sfit_UM_all=survfit(Surv(mouth, event)~program_all_group, data=clinical_UM_use_all)
plot_sur_UM_program_all <- ggsurvplot(sfit_UM_all,
                                      data = clinical_UM_use_all, 
                                      risk.table = F, #关闭风险表
                                      pval.method=TRUE,
                                      pval =TRUE, 
                                      palette = c("#f2481b", "#0071BB"),
                                      conf.int =F, #关闭置信区间
                                      xlab ="Time in months",
                                      ggtheme =theme_light(),
                                      ncensor.plot = F,
                                      font.main = c(18), #字体大小，样式和颜色
                                      font.x = c(14), #x轴标签的字体大小，斜体和颜色
                                      font.y = c(14), #y轴标签的字体大小，斜体和颜色
                                      font.tickslab = c(12),#更改刻度标签的字体大小，样式和颜色
                                      #legend = c(0.6, 0.8), # legend位置坐标
                                      legend.title = "Program5 and 6",legend.labs = c("High", "Low"),font.legend = 14#legend参数调整
) 


clinical_UM_use_all$program5_group = ifelse(clinical_UM_use_all$program5> res.cut_UM["program5",]$cutpoint,'high','low')
sfit_UM_program1=survfit(Surv(mouth, event)~program1_group, data=clinical_UM_use_all)
plot_sur_UM_program_5 <- ggsurvplot(sfit_UM_program5,
                                    data = clinical_UM_use_all, 
                                    risk.table = F, #关闭风险表
                                    pval.method=TRUE,
                                    pval =TRUE, 
                                    palette = c("#f2481b", "#0071BB"),
                                    conf.int =F, #关闭置信区间
                                    xlab ="Time in months",
                                    ggtheme =theme_light(),
                                    ncensor.plot = F,
                                    font.main = c(18), #字体大小，样式和颜色
                                    font.x = c(14), #x轴标签的字体大小，斜体和颜色
                                    font.y = c(14), #y轴标签的字体大小，斜体和颜色
                                    font.tickslab = c(12),#更改刻度标签的字体大小，样式和颜色
                                    #legend = c(0.6, 0.8), # legend位置坐标
                                    legend.title = "Program5",legend.labs = c("High", "Low"),font.legend = 14#legend参数调整
) 


clinical_UM_use_all$program6_group = ifelse(clinical_UM_use_all$program6> res.cut_UM["program6",]$cutpoint,'high','low')
sfit_UM_program3=survfit(Surv(mouth, event)~program3_group, data=clinical_UM_use_all)

plot_sur_UM_program_6 <- ggsurvplot(sfit_UM_program6,
                                    data = clinical_UM_use_all, 
                                    risk.table = F, #关闭风险表
                                    pval.method=TRUE,
                                    pval =TRUE, 
                                    palette = c("#f2481b", "#0071BB"),
                                    conf.int =F, #关闭置信区间
                                    xlab ="Time in months",
                                    ggtheme =theme_light(),
                                    ncensor.plot = F,
                                    font.main = c(18), #字体大小，样式和颜色
                                    font.x = c(14), #x轴标签的字体大小，斜体和颜色
                                    font.y = c(14), #y轴标签的字体大小，斜体和颜色
                                    font.tickslab = c(12),#更改刻度标签的字体大小，样式和颜色
                                    #legend = c(0.6, 0.8), # legend位置坐标
                                    legend.title = "Program3",legend.labs = c("High", "Low"),font.legend = 14#legend参数调整
) 
#logrank批量生存分析

#计算最佳截点
expr_UM_program_gene_ori <- expr_count_UM_use_all[which(rownames(expr_count_UM_use_all)%in%Program_UM_all$gene_short_name),]
#对数据进行过滤
expr_UM_program_gene = expr_UM_program_gene_ori[apply(expr_UM_program_gene_ori,1,
                                                      function(x) sum(x>1)>as.integer(length(colnames(expr_UM_program_gene_ori))/2)),]
logrank_UM_set <- cbind(clinical_UM_use_all,t(expr_UM_program_gene))

colnames(logrank_UM_set) <- gsub('-', '_', colnames(logrank_UM_set))


#计算程序基因最佳截点
res.cut_UM_programgene <- surv_cutpoint(logrank_UM_set, #数据集
                                        time = "mouth", #生存状态
                                        event = "event", #生存时间
                                        variables = names(logrank_UM_set)[c(17:length(colnames(logrank_UM_set)))],
) #需要计算的数据列名

#统计最佳截点
summary(res.cut_UM_programgene)
#进行分组
res.cat_UM_programgene <- surv_categorize(res.cut_UM_programgene)

mySurv_UM=with(res.cat_UM_programgene,Surv(mouth,event))


logrankfile_UM = paste0("UM_","log_rank_p.Rdata")

if(!file.exists(logrankfile_UM)){
  mySurv=with(res.cat_UM_programgene,Surv(mouth, event))
  log_rank_p <- apply(res.cat_UM_programgene[, 3:length(res.cat_UM_programgene)] , 2 , function(group){
    data.survdiff=survdiff(mySurv~group,data=res.cat_UM_programgene)
    p.val = 1 - pchisq(data.survdiff$chisq, length(data.survdiff$n) - 1)
    return(p.val)
  })
  log_rank_p_UM=sort(log_rank_p)
  save(log_rank_p_UM,file = paste0("……/survival/UM",logrankfile_UM))
}

log_rank_p_UM_datafram <- as.data.frame(log_rank_p_UM)
log_rank_p_UM_datafram$symbol <- rownames(log_rank_p_UM_datafram)
log_rank_p_UM_datafram <- log_rank_p_UM_datafram[, c(2, 1)]

#单因素COX回归分析


mySurv_UM=with(res.cat_UM_programgene,Surv(mouth,event))
coxfile_UM = paste0("UM_","cox.Rdata")

if(!file.exists(coxfile_UM)){
  mySurv=with(res.cat_UM_programgene,Surv(mouth, event))
  cox_results <-apply(res.cat_UM_programgene[, 3:length(res.cat_UM_programgene)], 2 ,function(group){
    survival_dat <- data.frame(mouth=res.cat_UM_programgene$mouth,
                               event=res.cat_UM_programgene$event,
                               state=group)    
    survival_dat$state <- as.factor(survival_dat$state)
    survival_dat$state <- relevel(survival_dat$state, ref = "low")
    
    #表达量转为二分类变量
    m=coxph(mySurv ~ state, data =survival_dat)
    
    summary(m)
    #也可直接使用连续型变量
    #m = coxph(mySurv ~ gene, data =  survival_dat)
    beta <- coef(m)
    se <- sqrt(diag(vcov(m)))
    HR <- exp(beta)
    HRse <- HR * se
    
    #summary(m)
    tmp <- round(cbind(coef = beta, se = se, z = beta/se, p = 1 - pchisq((beta/se)^2, 1),
                       HR = HR, HRse = HRse,
                       HRz = (HR - 1) / HRse, HRp = 1 - pchisq(((HR - 1)/HRse)^2, 1),
                       HRCILL = exp(beta - qnorm(.975, 0, 1) * se),
                       HRCIUL = exp(beta + qnorm(.975, 0, 1) * se)), 3)
    return(tmp['statehigh',])
    #return(tmp['gene',]) #连续型变量
  })
  cox_results_UM=t(cox_results)
  save(cox_results_UM,file = paste0("……/survival/UM",coxfile_UM))
}

cox_UM_datafram <- as.data.frame(cox_results_UM)

#对log rank p和cox筛选到的程序基因取交集

log_rank_p_UM_0.01 <- log_rank_p_UM_datafram[log_rank_p_UM_datafram$log_rank_p_UM<0.01,]
cox_results_UM_0.01 <- cox_results_UM[which(cox_results_UM$p<0.01&cox_results_UM$HR>1),]


dat_0.01_UM <- list(log_rank_p_UM_0.01 = log_rank_p_UM_0.01$symbol,  cox_results_UM_0.01 = rownames(cox_results_UM_0.01))
ggvenn(dat_0.01_UM)#长5宽7
#提取0.01交集基因
sur_UM_venngene_0.01_name<- intersect(log_rank_p_UM_0.01$symbol, rownames(cox_results_UM_0.01))
log_rank_p_UM_0.01_venny <- log_rank_p_UM_0.01[which(log_rank_p_UM_0.01$symbol %in% sur_UM_venngene_0.01_name),]
cox_results_UM_0.01_venny <- cox_results_UM_0.01[which(rownames(cox_results_UM_0.01) %in% sur_UM_venngene_0.01_name),]

match_UM_0.01_venny <- rownames(log_rank_p_UM_0.01_venny)
cox_results_UM_0.01_venny = cox_results_UM_0.01_venny[match(match_UM_0.01_venny,rownames(cox_results_UM_0.01_venny)),]
sur_UM_venngene_0.01<- cbind(log_rank_p_UM_0.01_venny,cox_results_UM_0.01_venny)

sur_UM_venngene_0.01$symbol <- gsub('_', '-', sur_UM_venngene_0.01$symbol)
write.table(sur_UM_venngene_0.01,"……/sur_UM_venngene_0.01.txt", quote = F)


#Results2.5----
#Drug Screening Based on the Malignant Transcriptional Regulatory Networks----
library(SCENIC)
library(AUCell)
library(RcisTarget)
library(GENIE3)
library(zoo)
library(mixtools)
library(rbokeh)
library(DT)
library(NMF)
library(pheatmap)
library(R2HTML)
library(Rtsne)
library(doMC)
library(doRNG)
library(scRNAseq)
library(SCopeLoomR)
library(arrow)
library(monocle3)
library(org.Hs.eg.db)
library(clusterProfiler)
library(DOSE)
library(tidyr)
library(dplyr)

#1.Preparing input files for pyscenic----
sce <- readRDS("……/sce_cnv_all_results3.rds")
cds_all <- load_monocle_objects(directory_path='……/cds_tumor_normal_cell_results4')

#准备数据库文件，后面都通用
data(defaultDbNames)
# 保证cisTarget_databases 文件夹下面有下载好2个1G的文件
#hg38__refseq-r80__500bp_up_and_100bp_down_tss.mc9nr.genes_vs_motifs.rankings.feather
#hg38__refseq-r80__10kb_up_and_down_tss.mc9nr.genes_vs_motifs.rankings.feather

mydbDIR <- "……/cisTarget_databases"
list.files(mydbDIR)

mydbs <- c("hg19-500bp-upstream-7species.mc9nr.feather",
           "hg19-tss-centered-10kb-7species.mc9nr.feather")

names(mydbs) <- c("500bp", "10kb")


data("motifAnnotations_hgnc_v9",  package = "RcisTarget")

motifAnnotations_hgnc <- motifAnnotations_hgnc_v9

scenicOptions <- initializeScenic(org="hgnc",
                                  dbs = mydbs, 
                                  dbDir=mydbDIR,
                                  nCores=1) 

motifAnnotations_hgnc <- motifAnnotations

scenicOptions <- initializeScenic(org="hgnc",dbs = mydbs,
                                  dbDir=mydbDIR, nCores=1) 
motifAnnotations_hgnc <- motifAnnotations

saveRDS(scenicOptions, file="……/scenicOptions.Rds")


###CM----
sce_CM <- subset(sce,orig.ident%in%c("Non-acral skin","CM"))
#根据黑色素瘤monocle3的程序结果将细胞分为不同的程序
cds_CM <- cds_all[,grep("Non-acral skin|CM", colData(cds_all)$orig.ident, ignore.case=FALSE)]

cds_CM_program1 <- cds_CM[,grep("Active", colData(cds_CM)$state, ignore.case=FALSE)]
cds_CM_program2 <- cds_CM[,grep("Inactive", colData(cds_CM)$state, ignore.case=FALSE)]

#根据不同程序的cds对seurat对象进行拆分

expression_matrix_CM <- GetAssayData(sce_CM, assay = 'RNA', slot = 'counts')
exprMat_CM  <-  as.matrix(expression_matrix_CM)
exprMat_CM[1:5,1:5]

###Program 1 in CM----
cds_CM_program1_cellname  <- cds_CM_program1@colData@rownames
#cds_CM_program1中的细胞名

exprMat_CM_program1 <- exprMat_CM[,c(match(cds_CM_program1_cellname,colnames(exprMat_CM)))]
exprMat_CM_program1[1:5,1:5]

dim(exprMat_CM_program1)

#使用SCENIC的策略进行基因过滤

#过滤
exprMat_CM_program1[1:10,1:10]


genesKept_CM_program1 <- geneFiltering(exprMat_CM_program1, scenicOptions,
                                       minCountsPerGene = 3 * 0.01 * ncol(exprMat_CM_program1),
                                       minSamples = ncol(exprMat_CM_program1) * 0.01)


exprMat_CM_program1_filtered <- exprMat_CM_program1[genesKept_CM_program1, ]


exprMat_CM_program1_filtered[1:5,1:5]
dim(exprMat_CM_program1_filtered)

#输出
sce_CM_programe1_scenic <- t(as.matrix(exprMat_CM_program1_filtered))

saveRDS(sce_CM_programe1_scenic,"……/exprMat_CM_program1_filtered_t.rds")
write.csv(sce_CM_programe1_scenic,"……/CM_program1/for.scenic.data.csv")


#后面使用pyscenic进行转录因子分析


###Program 2 in CM----
cds_CM_program2_cellname  <- cds_CM_program2@colData@rownames
exprMat_CM_program2 <- exprMat_CM[,c(match(cds_CM_program2_cellname,colnames(exprMat_CM)))]
exprMat_CM_program2[1:5,1:5]
dim(exprMat_CM_program2)

#过滤
genesKept_CM_program2 <- geneFiltering(exprMat_CM_program2, scenicOptions,
                                       minCountsPerGene = 3 * 0.01 * ncol(exprMat_CM_program2),
                                       minSamples = ncol(exprMat_CM_program2) * 0.01)

exprMat_CM_program2_filtered <- exprMat_CM_program2[genesKept_CM_program2, ]
exprMat_CM_program2_filtered[1:5,1:5]
dim(exprMat_CM_program2_filtered)
#输出
sce_CM_programe2_scenic <- t(as.matrix(exprMat_CM_program2_filtered))
saveRDS(sce_CM_programe2_scenic,"……/exprMat_CM_program2_filtered_t.rds")
write.csv(sce_CM_programe2_scenic,"……/CM_program2/for.scenic.data.csv")

#后面使用pyscenic进行转录因子分析

###AM----
sce_AM <- subset(sce,orig.ident%in%c("Acral skin","AM"))
cds_AM <- cds_all[,grep("Acral skin|AM", colData(cds_all)$orig.ident, ignore.case=FALSE)]

cds_AM_program3 <- cds_AM[,grep("Active", colData(cds_AM)$state, ignore.case=FALSE)]
cds_AM_program4 <- cds_AM[,grep("Inactive", colData(cds_AM)$state, ignore.case=FALSE)]
#根据黑色素瘤monocle3的程序结果将细胞分为不同的程序
expression_matrix_AM <- GetAssayData(sce_AM, assay = 'RNA', slot = 'counts')
exprMat_AM  <-  as.matrix(expression_matrix_AM)
exprMat_AM[1:5,1:5]

###Program 3 in AM----
cds_AM_program3_cellname  <- cds_AM_program3@colData@rownames
#cds_AM_program1中的细胞名
exprMat_AM_program3 <- exprMat_AM[,c(match(cds_AM_program3_cellname,colnames(exprMat_AM)))]
exprMat_AM_program3[1:5,1:5]
dim(exprMat_AM_program3)
genesKept_AM_program3 <- geneFiltering(exprMat_AM_program3, scenicOptions,
                                       minCountsPerGene = 3 * 0.01 * ncol(exprMat_AM_program3),
                                       minSamples = ncol(exprMat_AM_program3) * 0.01)

exprMat_AM_program3_filtered <- exprMat_AM_program3[genesKept_AM_program3, ]
exprMat_AM_program3_filtered[1:5,1:5]
dim(exprMat_AM_program3_filtered)
#输出
sce_AM_programe3_scenic <- t(as.matrix(exprMat_AM_program3_filtered))
saveRDS(sce_AM_programe3_scenic,"……/exprMat_AM_program3_filtered_t.rds")
write.csv(sce_AM_programe3_scenic,"……/AM_program3/for.scenic.data.csv")
#后面使用pyscenic进行转录因子分析

###Program 4 in AM----
cds_AM_program4_cellname  <- cds_AM_program4@colData@rownames
exprMat_AM_program4 <- exprMat_AM[,c(match(cds_AM_program4_cellname,colnames(exprMat_AM)))]
exprMat_AM_program4[1:5,1:5]
dim(exprMat_AM_program4)


genesKept_AM_program4 <- geneFiltering(exprMat_AM_program4, scenicOptions,
                                       minCountsPerGene = 3 * 0.01 * ncol(exprMat_AM_program4),
                                       minSamples = ncol(exprMat_AM_program4) * 0.01)

exprMat_AM_program4_filtered <- exprMat_AM_program4[genesKept_AM_program4, ]

exprMat_AM_program4_filtered[1:5,1:5]
dim(exprMat_AM_program4_filtered)
#输出
sce_AM_programe4_scenic <- t(as.matrix(exprMat_AM_program4_filtered))
saveRDS(sce_AM_programe4_scenic,"……/exprMat_AM_program4_filtered_t.rds")
write.csv(sce_AM_programe4_scenic,"……/AM_program4/for.scenic.data.csv")
#后面使用pyscenic进行转录因子分析

###UM----
sce_UM <- subset(sce,orig.ident%in%c("Eye","UM"))
cds_CM <- cds_all[,grep("Eye|UM", colData(cds_all)$orig.ident, ignore.case=FALSE)]

cds_UM_program5 <- choose_cells(cds_UM)
cds_UM_program6 <- choose_cells(cds_UM)
#根据不同程序的cds对seurat对象进行拆分
#提取所有UM细胞的表达矩阵
expression_matrix_UM <- GetAssayData(sce_UM, assay = 'RNA', slot = 'counts')
exprMat_UM  <-  as.matrix(expression_matrix_UM)
exprMat_UM[1:5,1:5]
###Program 5 in UM----
cds_UM_program5_cellname  <- cds_UM_program5@colData@rownames
exprMat_UM_program5 <- exprMat_UM[,c(match(cds_UM_program5_cellname,colnames(exprMat_UM)))]
exprMat_UM_program5[1:5,1:5]
dim(exprMat_UM_program5)

genesKept_UM_program5 <- geneFiltering(exprMat_UM_program5, scenicOptions,
                                       minCountsPerGene = 3 * 0.01 * ncol(exprMat_UM_program5),
                                       minSamples = ncol(exprMat_UM_program5) * 0.01)


exprMat_UM_program5_filtered <- exprMat_UM_program5[genesKept_UM_program5, ]
exprMat_UM_program5_filtered[1:5,1:5]
dim(exprMat_UM_program5_filtered)
#输出

saveRDS(sce_UM_programe5_scenic,"……/exprMat_UM_program5_filtered_t.rds")
write.csv(sce_UM_programe5_scenic,"……/UM_program5/for.scenic.data.csv")
#后面使用pyscenic进行转录因子分析

###Program 6 in UM----
cds_UM_program6_cellname  <- cds_UM_program6@colData@rownames
exprMat_UM_program6 <- exprMat_UM[,c(match(cds_UM_program6_cellname,colnames(exprMat_UM)))]
exprMat_UM_program6[1:5,1:5]
dim(exprMat_UM_program6)

genesKept_UM_program6 <- geneFiltering(exprMat_UM_program6, scenicOptions,
                                       minCountsPerGene = 3 * 0.01 * ncol(exprMat_UM_program6),
                                       minSamples = ncol(exprMat_UM_program6) * 0.01)


exprMat_UM_program6_filtered <- exprMat_UM_program6[genesKept_UM_program6, ]
exprMat_UM_program6_filtered[1:5,1:5]
dim(exprMat_UM_program6_filtered)
#输出
saveRDS(sce_UM_programe6_scenic,"……/exprMat_UM_program6_filtered_t.rds")
write.csv(sce_UM_programe6_scenic,"……/UM_program6/for.scenic.data.csv")
#后面使用pyscenic进行转录因子分析

#2.Transcription factor analysis using pyscenic----
###CM----
###Program 1 in CM----


# conda activate pyscenic_2
# cd ……/CM_program1
# cat >change.py
# import os,sys
# os.getcwd()
# os.listdir(os.getcwd()) 
# import loompy as lp;
# import numpy as np;
# import scanpy as sc;
# x=sc.read_csv("for.scenic.data.csv");
# row_attrs = {"Gene": np.array(x.var_names),};
# col_attrs = {"CellID": np.array(x.obs_names)};
# lp.create("sample.loom",x.X.transpose(),row_attrs,col_attrs);

#Ctrl + D 保存退出

# python change.py


# cat >scenic.bash
# dir=……/cisTarget_databases/hg38
# 
# tfs=$dir/hs_hgnc_tfs.txt
# feather=$dir/hg38_10kbp_up_10kbp_down_full_tx_v10_clust.genes_vs_motifs.rankings.feather
# tbl=$dir/motifs-v10nr_clust-nr.hgnc-m0.001-o0.0.tbl
# 
# input_loom=./sample.loom
# ls $tfs  $feather  $tbl  
# 
# arboreto_with_multiprocessing.py \
# sample.loom \
# $tfs \
# --method grnboost2 \
# --output adj.sample.tsv \
# --num_workers 40 \
# --seed 777
# echo "arboreto_with successed"
# 
# pyscenic ctx \
# adj.sample.tsv $feather \
# --annotations_fname $tbl \
# --expression_mtx_fname $input_loom  \
# --mode "dask_multiprocessing" \
# --output reg.csv \
# --num_workers 20 \
# --mask_dropouts
# echo "pyscenic ctx successed"
# 
# 
# pyscenic aucell \
# $input_loom \
# reg.csv \
# --output out_SCENIC.loom \
# --num_workers 16
# echo "pyscenic aucell successed"

#Ctrl + D 保存退出


# #运行
# nohup bash scenic.bash  1>pySCENIC.log 2>&1 &


###Program 2 in CM----

# conda activate pyscenic_2
# cd ……/CM_program2
# cat >change.py
# import os,sys
# os.getcwd()
# os.listdir(os.getcwd()) 
# import loompy as lp;
# import numpy as np;
# import scanpy as sc;
# x=sc.read_csv("for.scenic.data.csv");
# row_attrs = {"Gene": np.array(x.var_names),};
# col_attrs = {"CellID": np.array(x.obs_names)};
# lp.create("sample.loom",x.X.transpose(),row_attrs,col_attrs);

#Ctrl + D 保存退出

# python change.py


# cat >scenic.bash
# dir=……/cisTarget_databases/hg38
# 
# tfs=$dir/hs_hgnc_tfs.txt
# feather=$dir/hg38_10kbp_up_10kbp_down_full_tx_v10_clust.genes_vs_motifs.rankings.feather
# tbl=$dir/motifs-v10nr_clust-nr.hgnc-m0.001-o0.0.tbl
# 
# input_loom=./sample.loom
# ls $tfs  $feather  $tbl  
# 
# arboreto_with_multiprocessing.py \
# sample.loom \
# $tfs \
# --method grnboost2 \
# --output adj.sample.tsv \
# --num_workers 40 \
# --seed 777
# echo "arboreto_with successed"
# 
# pyscenic ctx \
# adj.sample.tsv $feather \
# --annotations_fname $tbl \
# --expression_mtx_fname $input_loom  \
# --mode "dask_multiprocessing" \
# --output reg.csv \
# --num_workers 20 \
# --mask_dropouts
# echo "pyscenic ctx successed"
# 
# 
# pyscenic aucell \
# $input_loom \
# reg.csv \
# --output out_SCENIC.loom \
# --num_workers 16
# echo "pyscenic aucell successed"

#Ctrl + D 保存退出


# #运行
# nohup bash scenic.bash  1>pySCENIC.log 2>&1 &


###AM----
###Program 3 in AM----


# conda activate pyscenic_2
# cd ……/AM_program3
# cat >change.py
# import os,sys
# os.getcwd()
# os.listdir(os.getcwd()) 
# import loompy as lp;
# import numpy as np;
# import scanpy as sc;
# x=sc.read_csv("for.scenic.data.csv");
# row_attrs = {"Gene": np.array(x.var_names),};
# col_attrs = {"CellID": np.array(x.obs_names)};
# lp.create("sample.loom",x.X.transpose(),row_attrs,col_attrs);

#Ctrl + D 保存退出

# python change.py


# cat >scenic.bash
# dir=……/cisTarget_databases/hg38
# 
# tfs=$dir/hs_hgnc_tfs.txt
# feather=$dir/hg38_10kbp_up_10kbp_down_full_tx_v10_clust.genes_vs_motifs.rankings.feather
# tbl=$dir/motifs-v10nr_clust-nr.hgnc-m0.001-o0.0.tbl
# 
# input_loom=./sample.loom
# ls $tfs  $feather  $tbl  
# 
# arboreto_with_multiprocessing.py \
# sample.loom \
# $tfs \
# --method grnboost2 \
# --output adj.sample.tsv \
# --num_workers 40 \
# --seed 777
# echo "arboreto_with successed"
# 
# pyscenic ctx \
# adj.sample.tsv $feather \
# --annotations_fname $tbl \
# --expression_mtx_fname $input_loom  \
# --mode "dask_multiprocessing" \
# --output reg.csv \
# --num_workers 20 \
# --mask_dropouts
# echo "pyscenic ctx successed"
# 
# 
# pyscenic aucell \
# $input_loom \
# reg.csv \
# --output out_SCENIC.loom \
# --num_workers 16
# echo "pyscenic aucell successed"

#Ctrl + D 保存退出


# #运行
# nohup bash scenic.bash  1>pySCENIC.log 2>&1 &


###Program 4 in AM----


# conda activate pyscenic_2
# cd ……/AM_program4
# cat >change.py
# import os,sys
# os.getcwd()
# os.listdir(os.getcwd()) 
# import loompy as lp;
# import numpy as np;
# import scanpy as sc;
# x=sc.read_csv("for.scenic.data.csv");
# row_attrs = {"Gene": np.array(x.var_names),};
# col_attrs = {"CellID": np.array(x.obs_names)};
# lp.create("sample.loom",x.X.transpose(),row_attrs,col_attrs);

#Ctrl + D 保存退出

# python change.py


# cat >scenic.bash
# dir=……/cisTarget_databases/hg38
# 
# tfs=$dir/hs_hgnc_tfs.txt
# feather=$dir/hg38_10kbp_up_10kbp_down_full_tx_v10_clust.genes_vs_motifs.rankings.feather
# tbl=$dir/motifs-v10nr_clust-nr.hgnc-m0.001-o0.0.tbl
# 
# input_loom=./sample.loom
# ls $tfs  $feather  $tbl  
# 
# arboreto_with_multiprocessing.py \
# sample.loom \
# $tfs \
# --method grnboost2 \
# --output adj.sample.tsv \
# --num_workers 40 \
# --seed 777
# echo "arboreto_with successed"
# 
# pyscenic ctx \
# adj.sample.tsv $feather \
# --annotations_fname $tbl \
# --expression_mtx_fname $input_loom  \
# --mode "dask_multiprocessing" \
# --output reg.csv \
# --num_workers 20 \
# --mask_dropouts
# echo "pyscenic ctx successed"
# 
# 
# pyscenic aucell \
# $input_loom \
# reg.csv \
# --output out_SCENIC.loom \
# --num_workers 16
# echo "pyscenic aucell successed"

#Ctrl + D 保存退出


# #运行
# nohup bash scenic.bash  1>pySCENIC.log 2>&1 &


###UM----
###Program 5 in UM----


# conda activate pyscenic_2
# cd ……/UM_program5
# cat >change.py
# import os,sys
# os.getcwd()
# os.listdir(os.getcwd()) 
# import loompy as lp;
# import numpy as np;
# import scanpy as sc;
# x=sc.read_csv("for.scenic.data.csv");
# row_attrs = {"Gene": np.array(x.var_names),};
# col_attrs = {"CellID": np.array(x.obs_names)};
# lp.create("sample.loom",x.X.transpose(),row_attrs,col_attrs);

#Ctrl + D 保存退出

# python change.py


# cat >scenic.bash
# dir=……/cisTarget_databases/hg38
# 
# tfs=$dir/hs_hgnc_tfs.txt
# feather=$dir/hg38_10kbp_up_10kbp_down_full_tx_v10_clust.genes_vs_motifs.rankings.feather
# tbl=$dir/motifs-v10nr_clust-nr.hgnc-m0.001-o0.0.tbl
# 
# input_loom=./sample.loom
# ls $tfs  $feather  $tbl  
# 
# arboreto_with_multiprocessing.py \
# sample.loom \
# $tfs \
# --method grnboost2 \
# --output adj.sample.tsv \
# --num_workers 40 \
# --seed 777
# echo "arboreto_with successed"
# 
# pyscenic ctx \
# adj.sample.tsv $feather \
# --annotations_fname $tbl \
# --expression_mtx_fname $input_loom  \
# --mode "dask_multiprocessing" \
# --output reg.csv \
# --num_workers 20 \
# --mask_dropouts
# echo "pyscenic ctx successed"
# 
# 
# pyscenic aucell \
# $input_loom \
# reg.csv \
# --output out_SCENIC.loom \
# --num_workers 16
# echo "pyscenic aucell successed"

#Ctrl + D 保存退出


# #运行
# nohup bash scenic.bash  1>pySCENIC.log 2>&1 &


###Program 6 in UM----


# conda activate pyscenic_2
# cd ……/UM_program6
# cat >change.py
# import os,sys
# os.getcwd()
# os.listdir(os.getcwd()) 
# import loompy as lp;
# import numpy as np;
# import scanpy as sc;
# x=sc.read_csv("for.scenic.data.csv");
# row_attrs = {"Gene": np.array(x.var_names),};
# col_attrs = {"CellID": np.array(x.obs_names)};
# lp.create("sample.loom",x.X.transpose(),row_attrs,col_attrs);

#Ctrl + D 保存退出

# python change.py


# cat >scenic.bash
# dir=……/cisTarget_databases/hg38
# 
# tfs=$dir/hs_hgnc_tfs.txt
# feather=$dir/hg38_10kbp_up_10kbp_down_full_tx_v10_clust.genes_vs_motifs.rankings.feather
# tbl=$dir/motifs-v10nr_clust-nr.hgnc-m0.001-o0.0.tbl
# 
# input_loom=./sample.loom
# ls $tfs  $feather  $tbl  
# 
# arboreto_with_multiprocessing.py \
# sample.loom \
# $tfs \
# --method grnboost2 \
# --output adj.sample.tsv \
# --num_workers 40 \
# --seed 777
# echo "arboreto_with successed"
# 
# pyscenic ctx \
# adj.sample.tsv $feather \
# --annotations_fname $tbl \
# --expression_mtx_fname $input_loom  \
# --mode "dask_multiprocessing" \
# --output reg.csv \
# --num_workers 20 \
# --mask_dropouts
# echo "pyscenic ctx successed"
# 
# 
# pyscenic aucell \
# $input_loom \
# reg.csv \
# --output out_SCENIC.loom \
# --num_workers 16
# echo "pyscenic aucell successed"

#Ctrl + D 保存退出


# #运行
# nohup bash scenic.bash  1>pySCENIC.log 2>&1 &


#3.Gene-TF network----

###CM----
#提取基因-TF网络
##读取pyscenic第三步分析的文件out_SCENIC.loom


loom <- open_loom("……/CM_program1/out_SCENIC.loom") 
loom[["matrix"]] 

# 一个loom包含6各部分，一个数据集（matrix），以及5个组layers, row_attrs, col_attrs, row_graphs, and col_graphs。
# 
# matrix: n个基因m个细胞
# layers：matrix处理后的数据，例如标准化后的数据。
# row_attrs：基因得到metadata
# col_attrs: 细胞metadata
# row_graphs col_graphs
# Access type: H5F_ACC_RDONLY
# Attributes: last_modified
# Listing:
#   name    obj_type dataset.dims dataset.type_class
# attrs   H5I_GROUP         <NA>               <NA>
#   col_attrs   H5I_GROUP         <NA>               <NA>
#   col_graphs   H5I_GROUP         <NA>               <NA>
#   layers   H5I_GROUP         <NA>               <NA>
#   matrix H5I_DATASET 37218 x 8077          H5T_FLOAT
# row_attrs   H5I_GROUP         <NA>               <NA>
#   row_graphs   H5I_GROUP         <NA>               <NA>
#查看组内的数据集
loom[["col_attrs/CellID"]]
loom[["row_attrs/Gene"]]
loom[["col_graphs"]]
# 上面返回都是数据的描述，如果想获取真实的数据，
# 需要使用[；[,]表示返回所有数据，
# 或着使用索引获取对应的数据，
# 这样就可以避免将所有数据导入内存。
loom[["matrix"]][1:5,1:5]
full.matrix <- loom[["matrix"]][,]
dim(full.matrix)  #6481 10144
gene.names <- loom[["row_attrs/Gene"]][]
head(gene.names)
#get.attribute.df()
# loom对象有一个get.attribute.df()方法，可以获取各种metadata 信息整合成数据框（data frame）
# get.attribute.df()首先需要一个方向，1（行，基因）， 2（列，细胞）；然后是一个metadata 数据名字组成的列表。
# Pull three bits of metadata from the column attributes


regulons_incidMat <- get_regulons(loom, column.attr.name="Regulons")
regulons_incidMat[1:4,1:4] 
regulons <- regulonsToGeneLists(regulons_incidMat)
regulonAUC <- get_regulons_AUC(loom,column.attr.name='RegulonsAUC')

regulonAucThresholds <- get_regulon_thresholds(loom)
tail(regulonAucThresholds[order(as.numeric(names(regulonAucThresholds)))])

embeddings <- get_embeddings(loom)  
close_loom(loom)

rownames(regulonAUC)
names(regulons)
regulons.df <- data.frame(matrix(unlist(regulons), nrow=length(regulons), byrow=TRUE))
library(dplyr)
library(tibble)
regulons.df <- regulons %>% unlist() %>% as.data.frame()
regulons.df <- tibble::rownames_to_column(regulons.df)
colnames(regulons.df) <- c("TF", "TargetGene")
TF <-  str_split(regulons.df$TF,'\\(',simplify = T)[,1]
regulons.df$TF <- TF
regulons.df
write.table(regulons.df,"……/CM_program1/CM_TF_gene_program1_allTF.txt",quote = F,row.names = F)


#提取基因-TF网络
##读取pyscenic第三步分析的文件out_SCENIC.loom


loom <- open_loom("……/CM_program2/out_SCENIC.loom") 
loom[["matrix"]] 

# 一个loom包含6各部分，一个数据集（matrix），以及5个组layers, row_attrs, col_attrs, row_graphs, and col_graphs。
# 
# matrix: n个基因m个细胞
# layers：matrix处理后的数据，例如标准化后的数据。
# row_attrs：基因得到metadata
# col_attrs: 细胞metadata
# row_graphs col_graphs
# Access type: H5F_ACC_RDONLY
# Attributes: last_modified
# Listing:
#   name    obj_type dataset.dims dataset.type_class
# attrs   H5I_GROUP         <NA>               <NA>
#   col_attrs   H5I_GROUP         <NA>               <NA>
#   col_graphs   H5I_GROUP         <NA>               <NA>
#   layers   H5I_GROUP         <NA>               <NA>
#   matrix H5I_DATASET 37218 x 8077          H5T_FLOAT
# row_attrs   H5I_GROUP         <NA>               <NA>
#   row_graphs   H5I_GROUP         <NA>               <NA>
#查看组内的数据集
loom[["col_attrs/CellID"]]
loom[["row_attrs/Gene"]]
loom[["col_graphs"]]
# 上面返回都是数据的描述，如果想获取真实的数据，
# 需要使用[；[,]表示返回所有数据，
# 或着使用索引获取对应的数据，
# 这样就可以避免将所有数据导入内存。
loom[["matrix"]][1:5,1:5]
full.matrix <- loom[["matrix"]][,]
dim(full.matrix)  #6481 10144
gene.names <- loom[["row_attrs/Gene"]][]
head(gene.names)
#get.attribute.df()
# loom对象有一个get.attribute.df()方法，可以获取各种metadata 信息整合成数据框（data frame）
# get.attribute.df()首先需要一个方向，1（行，基因）， 2（列，细胞）；然后是一个metadata 数据名字组成的列表。
# Pull three bits of metadata from the column attributes


regulons_incidMat <- get_regulons(loom, column.attr.name="Regulons")
regulons_incidMat[1:4,1:4] 
regulons <- regulonsToGeneLists(regulons_incidMat)
regulonAUC <- get_regulons_AUC(loom,column.attr.name='RegulonsAUC')

regulonAucThresholds <- get_regulon_thresholds(loom)
tail(regulonAucThresholds[order(as.numeric(names(regulonAucThresholds)))])

embeddings <- get_embeddings(loom)  
close_loom(loom)

rownames(regulonAUC)
names(regulons)
regulons.df <- data.frame(matrix(unlist(regulons), nrow=length(regulons), byrow=TRUE))
library(dplyr)
library(tibble)
regulons.df <- regulons %>% unlist() %>% as.data.frame()
regulons.df <- tibble::rownames_to_column(regulons.df)
colnames(regulons.df) <- c("TF", "TargetGene")
TF <-  str_split(regulons.df$TF,'\\(',simplify = T)[,1]
regulons.df$TF <- TF
regulons.df
write.table(regulons.df,"……/CM_program1/CM_TF_gene_program2_allTF.txt",quote = F,row.names = F)


#输入生存程序基因，并查看生存程序基因相关的TF
regulons_df_program1 <- read.table("……/CM_program1/CM_TF_gene_program1_allTF.txt",header = T)
regulons_df_program2 <- read.table("……/CM_program2/CM_TF_gene_program1_allTF.txt",header = T)

sur_gene_CM_all <- read.table("……/sur_CM_venngene_0.01.txt")
CM_gene_program_all <- read_csv("……/CM_gene_program_enrich.csv")


gene_CM_program1 <- CM_gene_program_all[which(CM_gene_program_all$program%in%"program1"),]
sur_gene_CM_program1 <- sur_gene_CM_all[which(sur_gene_CM_all$symbol%in%gene_CM_program1$id),]
sur_gene_CM_program1$program <- "program1"


gene_CM_program2 <- CM_gene_program_all[which(CM_gene_program_all$program%in%"program2"),]
sur_gene_CM_program2 <- sur_gene_CM_all[which(sur_gene_CM_all$symbol%in%gene_CM_program2$id),]
sur_gene_CM_program2$program <- "program2"

#获取程序生存基因的TF
library(ggvenn)

surgene_targetgene_program1<- list(surgene_program1 = sur_gene_CM_program1$symbol,  targetgene_program1 = unique(regulons_df_program1$TargetGene))
ggvenn(surgene_targetgene_program1) #长5宽7

network_CM_program1_surgene_TF <- regulons_df_program1[which(regulons_df_program1$TargetGene%in%sur_gene_CM_program1$symbol),]
length(unique(network_CM_program1_surgene_TF$TargetGene))

surgene_targetgene_program2<- list(surgene_program2 = sur_gene_CM_program2$symbol,  targetgene_program2 = unique(regulons_df_program2$TargetGene))
ggvenn(surgene_targetgene_program2) #长5宽7
network_CM_program2_surgene_TF <- regulons_df_program2[which(regulons_df_program2$TargetGene%in%sur_gene_CM_program2$symbol),]
length(unique(network_CM_program2_surgene_TF$TargetGene))


#构建cytoscape输入网络的节点属性文件
network_CM_program1_surgene_TF <- network_CM_program1_surgene_TF
network_CM_program2_surgene_TF <- network_CM_program2_surgene_TF
network_CM_surgene_TF <- rbind(network_CM_program1_surgene_TF,network_CM_program2_surgene_TF)
cyto_network <- read.csv("……/CM_ctyonetwork_interactions_score_0.4.tsv",sep = "\t")

TF_type <-  as.data.frame(network_CM_surgene_TF$TF)
colnames(TF_type) <- "symbol"
TF_type$type <- "TF"
TF_type <- TF_type[!duplicated(TF_type$symbol), ]

targetgene_type <- as.data.frame(setdiff(c(cyto_network$node2_targetgene, cyto_network$node1_TF[which(cyto_network$relationship=="PPI")]), TF_type$symbol))
colnames(targetgene_type) <- "symbol"
targetgene_type$type <- "targetgene"
targetgene_type <- targetgene_type[!duplicated(targetgene_type$symbol), ]
#合并
gene_type <- rbind(TF_type,targetgene_type)
write.table(gene_type,"……/CM/gene_type.txt",quote = F,row.names = F)


CM_gene_program <- CM_gene_program_all
targetgene_program <- CM_gene_program[which(CM_gene_program$id%in%gene_type$symbol[which(gene_type$type=="targetgene")]),]
targetgene_program <- targetgene_program[,which(colnames(targetgene_program)%in%c("id","program"))]
gene_type_TF <- gene_type[which(gene_type$type=="TF"),]
colnames(gene_type_TF) <- c("id","program")
targetgene_program <- rbind(targetgene_program, gene_type_TF)

write.table(targetgene_program,"……/CM/targetgene_program.txt",quote = F,row.names = F)

###AM----
#提取基因-TF网络
##读取pyscenic第三步分析的文件out_SCENIC.loom


loom <- open_loom("……/AM_program3/out_SCENIC.loom") 
loom[["matrix"]] 

# 一个loom包含6各部分，一个数据集（matrix），以及5个组layers, row_attrs, col_attrs, row_graphs, and col_graphs。
# 
# matrix: n个基因m个细胞
# layers：matrix处理后的数据，例如标准化后的数据。
# row_attrs：基因得到metadata
# col_attrs: 细胞metadata
# row_graphs col_graphs
# Access type: H5F_ACC_RDONLY
# Attributes: last_modified
# Listing:
#   name    obj_type dataset.dims dataset.type_class
# attrs   H5I_GROUP         <NA>               <NA>
#   col_attrs   H5I_GROUP         <NA>               <NA>
#   col_graphs   H5I_GROUP         <NA>               <NA>
#   layers   H5I_GROUP         <NA>               <NA>
#   matrix H5I_DATASET 37218 x 8077          H5T_FLOAT
# row_attrs   H5I_GROUP         <NA>               <NA>
#   row_graphs   H5I_GROUP         <NA>               <NA>
#查看组内的数据集
loom[["col_attrs/CellID"]]
loom[["row_attrs/Gene"]]
loom[["col_graphs"]]
# 上面返回都是数据的描述，如果想获取真实的数据，
# 需要使用[；[,]表示返回所有数据，
# 或着使用索引获取对应的数据，
# 这样就可以避免将所有数据导入内存。
loom[["matrix"]][1:5,1:5]
full.matrix <- loom[["matrix"]][,]
dim(full.matrix)  #6481 10144
gene.names <- loom[["row_attrs/Gene"]][]
head(gene.names)
#get.attribute.df()
# loom对象有一个get.attribute.df()方法，可以获取各种metadata 信息整合成数据框（data frame）
# get.attribute.df()首先需要一个方向，1（行，基因）， 2（列，细胞）；然后是一个metadata 数据名字组成的列表。
# Pull three bits of metadata from the column attributes


regulons_incidMat <- get_regulons(loom, column.attr.name="Regulons")
regulons_incidMat[1:4,1:4] 
regulons <- regulonsToGeneLists(regulons_incidMat)
regulonAUC <- get_regulons_AUC(loom,column.attr.name='RegulonsAUC')

regulonAucThresholds <- get_regulon_thresholds(loom)
tail(regulonAucThresholds[order(as.numeric(names(regulonAucThresholds)))])

embeddings <- get_embeddings(loom)  
close_loom(loom)

rownames(regulonAUC)
names(regulons)
regulons.df <- data.frame(matrix(unlist(regulons), nrow=length(regulons), byrow=TRUE))
library(dplyr)
library(tibble)
regulons.df <- regulons %>% unlist() %>% as.data.frame()
regulons.df <- tibble::rownames_to_column(regulons.df)
colnames(regulons.df) <- c("TF", "TargetGene")
TF <-  str_split(regulons.df$TF,'\\(',simplify = T)[,1]
regulons.df$TF <- TF
regulons.df
write.table(regulons.df,"……/AM_program3/AM_TF_gene_program3_allTF.txt",quote = F,row.names = F)


#提取基因-TF网络
##读取pyscenic第三步分析的文件out_SCENIC.loom


loom <- open_loom("……/AM_program4/out_SCENIC.loom") 
loom[["matrix"]] 

# 一个loom包含6各部分，一个数据集（matrix），以及5个组layers, row_attrs, col_attrs, row_graphs, and col_graphs。
# 
# matrix: n个基因m个细胞
# layers：matrix处理后的数据，例如标准化后的数据。
# row_attrs：基因得到metadata
# col_attrs: 细胞metadata
# row_graphs col_graphs
# Access type: H5F_ACC_RDONLY
# Attributes: last_modified
# Listing:
#   name    obj_type dataset.dims dataset.type_class
# attrs   H5I_GROUP         <NA>               <NA>
#   col_attrs   H5I_GROUP         <NA>               <NA>
#   col_graphs   H5I_GROUP         <NA>               <NA>
#   layers   H5I_GROUP         <NA>               <NA>
#   matrix H5I_DATASET 37218 x 8077          H5T_FLOAT
# row_attrs   H5I_GROUP         <NA>               <NA>
#   row_graphs   H5I_GROUP         <NA>               <NA>
#查看组内的数据集
loom[["col_attrs/CellID"]]
loom[["row_attrs/Gene"]]
loom[["col_graphs"]]
# 上面返回都是数据的描述，如果想获取真实的数据，
# 需要使用[；[,]表示返回所有数据，
# 或着使用索引获取对应的数据，
# 这样就可以避免将所有数据导入内存。
loom[["matrix"]][1:5,1:5]
full.matrix <- loom[["matrix"]][,]
dim(full.matrix)  #6481 10144
gene.names <- loom[["row_attrs/Gene"]][]
head(gene.names)
#get.attribute.df()
# loom对象有一个get.attribute.df()方法，可以获取各种metadata 信息整合成数据框（data frame）
# get.attribute.df()首先需要一个方向，1（行，基因）， 2（列，细胞）；然后是一个metadata 数据名字组成的列表。
# Pull three bits of metadata from the column attributes


regulons_incidMat <- get_regulons(loom, column.attr.name="Regulons")
regulons_incidMat[1:4,1:4] 
regulons <- regulonsToGeneLists(regulons_incidMat)
regulonAUC <- get_regulons_AUC(loom,column.attr.name='RegulonsAUC')

regulonAucThresholds <- get_regulon_thresholds(loom)
tail(regulonAucThresholds[order(as.numeric(names(regulonAucThresholds)))])

embeddings <- get_embeddings(loom)  
close_loom(loom)

rownames(regulonAUC)
names(regulons)
regulons.df <- data.frame(matrix(unlist(regulons), nrow=length(regulons), byrow=TRUE))
library(dplyr)
library(tibble)
regulons.df <- regulons %>% unlist() %>% as.data.frame()
regulons.df <- tibble::rownames_to_column(regulons.df)
colnames(regulons.df) <- c("TF", "TargetGene")
TF <-  str_split(regulons.df$TF,'\\(',simplify = T)[,1]
regulons.df$TF <- TF
regulons.df
write.table(regulons.df,"……/AM_program4/AM_TF_gene_program4_allTF.txt",quote = F,row.names = F)


#输入生存程序基因，并查看生存程序基因相关的TF
regulons_df_program3 <- read.table("……/AM_program3/AM_TF_gene_program3_allTF.txt",header = T)
regulons_df_program4 <- read.table("……/AM_program4/AM_TF_gene_program4_allTF.txt",header = T)

sur_gene_AM_all <- read.table("……/sur_CM_venngene_0.01.txt")
AM_gene_program_all <- read_csv("……/AM_gene_program_enrich.csv")


gene_AM_program3 <- AM_gene_program_all[which(AM_gene_program_all$program%in%"program3"),]
sur_gene_AM_program3 <- sur_gene_AM_all[which(sur_gene_AM_all$symbol%in%gene_AM_program3$id),]
sur_gene_AM_program3$program <- "program3"


gene_AM_program4 <- AM_gene_program_all[which(AM_gene_program_all$program%in%"program4"),]
sur_gene_AM_program4 <- sur_gene_AM_all[which(sur_gene_AM_all$symbol%in%gene_AM_program4$id),]
sur_gene_AM_program4$program <- "program4"


#获取程序生存基因的TF

library(ggvenn)

surgene_targetgene_program3<- list(surgene_program3 = sur_gene_AM_program3$symbol,  targetgene_program3 = unique(regulons_df_program3$TargetGene))
ggvenn(surgene_targetgene_program3) #长5宽7
network_AM_program3_surgene_TF <- regulons_df_program3[which(regulons_df_program3$TargetGene%in%sur_gene_AM_program3$symbol),]
length(unique(network_AM_program3_surgene_TF$TargetGene))

surgene_targetgene_program4<- list(surgene_program4 = sur_gene_AM_program4$symbol,  targetgene_program4 = unique(regulons_df_program4$TargetGene))
ggvenn(surgene_targetgene_program4) #长5宽7

network_AM_program4_surgene_TF <- regulons_df_program4[which(regulons_df_program4$TargetGene%in%sur_gene_AM_program4$symbol),]
length(unique(network_AM_program4_surgene_TF$TargetGene))


#构建cytoscape输入网络的节点属性文件
network_AM_program3_surgene_TF <- network_AM_program3_surgene_TF
network_AM_program4_surgene_TF <- network_AM_program4_surgene_TF
network_AM_surgene_TF <- rbind(network_AM_program3_surgene_TF,network_AM_program4_surgene_TF)
cyto_network <- read.csv("……/AM_ctyonetwork_interactions_score_0.4.tsv",sep = "\t")

TF_type <-  as.data.frame(network_AM_surgene_TF$TF)
colnames(TF_type) <- "symbol"
TF_type$type <- "TF"
TF_type <- TF_type[!duplicated(TF_type$symbol), ]

targetgene_type <- as.data.frame(setdiff(c(cyto_network$node2_targetgene, cyto_network$node1_TF[which(cyto_network$relationship=="PPI")]), TF_type$symbol))
colnames(targetgene_type) <- "symbol"
targetgene_type$type <- "targetgene"
targetgene_type <- targetgene_type[!duplicated(targetgene_type$symbol), ]
#合并
gene_type <- rbind(TF_type,targetgene_type)
write.table(gene_type,"……/AM/gene_type.txt",quote = F,row.names = F)

AM_gene_program <- AM_gene_program_all

targetgene_program <- AM_gene_program[which(AM_gene_program$id%in%gene_type$symbol[which(gene_type$type=="targetgene")]),]
targetgene_program <- targetgene_program[,which(colnames(targetgene_program)%in%c("id","program"))]
gene_type_TF <- gene_type[which(gene_type$type=="TF"),]
colnames(gene_type_TF) <- c("id","program")
targetgene_program <- rbind(targetgene_program, gene_type_TF)

write.table(targetgene_program,"……/AM/targetgene_program.txt",quote = F,row.names = F)


###UM----

loom <- open_loom("……/UM_program5/out_SCENIC.loom") 
loom[["matrix"]] 

# 一个loom包含6各部分，一个数据集（matrix），以及5个组layers, row_attrs, col_attrs, row_graphs, and col_graphs。
# 
# matrix: n个基因m个细胞
# layers：matrix处理后的数据，例如标准化后的数据。
# row_attrs：基因得到metadata
# col_attrs: 细胞metadata
# row_graphs col_graphs
# Access type: H5F_ACC_RDONLY
# Attributes: last_modified
# Listing:
#   name    obj_type dataset.dims dataset.type_class
# attrs   H5I_GROUP         <NA>               <NA>
#   col_attrs   H5I_GROUP         <NA>               <NA>
#   col_graphs   H5I_GROUP         <NA>               <NA>
#   layers   H5I_GROUP         <NA>               <NA>
#   matrix H5I_DATASET 37218 x 8077          H5T_FLOAT
# row_attrs   H5I_GROUP         <NA>               <NA>
#   row_graphs   H5I_GROUP         <NA>               <NA>
#查看组内的数据集
loom[["col_attrs/CellID"]]
loom[["row_attrs/Gene"]]
loom[["col_graphs"]]
# 上面返回都是数据的描述，如果想获取真实的数据，
# 需要使用[；[,]表示返回所有数据，
# 或着使用索引获取对应的数据，
# 这样就可以避免将所有数据导入内存。
loom[["matrix"]][1:5,1:5]
full.matrix <- loom[["matrix"]][,]
dim(full.matrix)  #6481 10144
gene.names <- loom[["row_attrs/Gene"]][]
head(gene.names)
#get.attribute.df()
# loom对象有一个get.attribute.df()方法，可以获取各种metadata 信息整合成数据框（data frame）
# get.attribute.df()首先需要一个方向，1（行，基因）， 2（列，细胞）；然后是一个metadata 数据名字组成的列表。
# Pull three bits of metadata from the column attributes


regulons_incidMat <- get_regulons(loom, column.attr.name="Regulons")
regulons_incidMat[1:4,1:4] 
regulons <- regulonsToGeneLists(regulons_incidMat)
regulonAUC <- get_regulons_AUC(loom,column.attr.name='RegulonsAUC')

regulonAucThresholds <- get_regulon_thresholds(loom)
tail(regulonAucThresholds[order(as.numeric(names(regulonAucThresholds)))])

embeddings <- get_embeddings(loom)  
close_loom(loom)

rownames(regulonAUC)
names(regulons)
regulons.df <- data.frame(matrix(unlist(regulons), nrow=length(regulons), byrow=TRUE))
library(dplyr)
library(tibble)
regulons.df <- regulons %>% unlist() %>% as.data.frame()
regulons.df <- tibble::rownames_to_column(regulons.df)
colnames(regulons.df) <- c("TF", "TargetGene")
TF <-  str_split(regulons.df$TF,'\\(',simplify = T)[,1]
regulons.df$TF <- TF
regulons.df
write.table(regulons.df,"……/UM_program5/UM_TF_gene_program5_allTF.txt",quote = F,row.names = F)


loom <- open_loom("……/UM_program6/out_SCENIC.loom") 
loom[["matrix"]] 

# 一个loom包含6各部分，一个数据集（matrix），以及5个组layers, row_attrs, col_attrs, row_graphs, and col_graphs。
# 
# matrix: n个基因m个细胞
# layers：matrix处理后的数据，例如标准化后的数据。
# row_attrs：基因得到metadata
# col_attrs: 细胞metadata
# row_graphs col_graphs
# Access type: H5F_ACC_RDONLY
# Attributes: last_modified
# Listing:
#   name    obj_type dataset.dims dataset.type_class
# attrs   H5I_GROUP         <NA>               <NA>
#   col_attrs   H5I_GROUP         <NA>               <NA>
#   col_graphs   H5I_GROUP         <NA>               <NA>
#   layers   H5I_GROUP         <NA>               <NA>
#   matrix H5I_DATASET 37218 x 8077          H5T_FLOAT
# row_attrs   H5I_GROUP         <NA>               <NA>
#   row_graphs   H5I_GROUP         <NA>               <NA>
#查看组内的数据集
loom[["col_attrs/CellID"]]
loom[["row_attrs/Gene"]]
loom[["col_graphs"]]
# 上面返回都是数据的描述，如果想获取真实的数据，
# 需要使用[；[,]表示返回所有数据，
# 或着使用索引获取对应的数据，
# 这样就可以避免将所有数据导入内存。
loom[["matrix"]][1:5,1:5]
full.matrix <- loom[["matrix"]][,]
dim(full.matrix)  #6481 10144
gene.names <- loom[["row_attrs/Gene"]][]
head(gene.names)
#get.attribute.df()
# loom对象有一个get.attribute.df()方法，可以获取各种metadata 信息整合成数据框（data frame）
# get.attribute.df()首先需要一个方向，1（行，基因）， 2（列，细胞）；然后是一个metadata 数据名字组成的列表。
# Pull three bits of metadata from the column attributes


regulons_incidMat <- get_regulons(loom, column.attr.name="Regulons")
regulons_incidMat[1:4,1:4] 
regulons <- regulonsToGeneLists(regulons_incidMat)
regulonAUC <- get_regulons_AUC(loom,column.attr.name='RegulonsAUC')

regulonAucThresholds <- get_regulon_thresholds(loom)
tail(regulonAucThresholds[order(as.numeric(names(regulonAucThresholds)))])

embeddings <- get_embeddings(loom)  
close_loom(loom)

rownames(regulonAUC)
names(regulons)
regulons.df <- data.frame(matrix(unlist(regulons), nrow=length(regulons), byrow=TRUE))
library(dplyr)
library(tibble)
regulons.df <- regulons %>% unlist() %>% as.data.frame()
regulons.df <- tibble::rownames_to_column(regulons.df)
colnames(regulons.df) <- c("TF", "TargetGene")
TF <-  str_split(regulons.df$TF,'\\(',simplify = T)[,1]
regulons.df$TF <- TF
regulons.df
write.table(regulons.df,"……/UM_program6/UM_TF_gene_program6_allTF.txt",quote = F,row.names = F)


#输入生存程序基因，并查看生存程序基因相关的TF
regulons_df_program5 <- read.table("……/UM_program5/UM_TF_gene_program5_allTF.txt",header = T)
regulons_df_program6 <- read.table("……/UM_program6/UM_TF_gene_program6_allTF.txt",header = T)

sur_gene_UM_all <- read.table("……/sur_UM_venngene_0.01.txt")
UM_gene_program_all <- read_csv("……/UM_gene_program_enrich.csv")

gene_UM_program5 <- UM_gene_program_all[which(UM_gene_program_all$program%in%c("program5","program5&program6")),]
sur_gene_UM_program5 <- sur_gene_UM_all[which(sur_gene_UM_all$symbol%in%gene_UM_program5$id),]
sur_gene_UM_program5$program <- "program5"


gene_UM_program6 <- UM_gene_program_all[which(UM_gene_program_all$program%in%c("program6","program5&program6")),]
sur_gene_UM_program6 <- sur_gene_UM_all[which(sur_gene_UM_all$symbol%in%gene_UM_program6$id),]
sur_gene_UM_program6$program <- "program6"


#获取程序生存基因的TF

library(ggvenn)

surgene_targetgene_program5<- list(surgene_program5 = sur_gene_UM_program5$symbol,  targetgene_program5 = unique(regulons_df_program5$TargetGene))
ggvenn(surgene_targetgene_program5) #长5宽7
network_UM_program5_surgene_TF <- regulons_df_program1[which(regulons_df_program5$TargetGene%in%sur_gene_UM_program5$symbol),]
length(unique(network_UM_program5_surgene_TF$TargetGene))


surgene_targetgene_program6 <- list(surgene_program6 = sur_gene_UM_program6$symbol,  targetgene_program6 = unique(regulons_df_program6$TargetGene))
ggvenn(surgene_targetgene_program6) #长5宽7
network_UM_program6_surgene_TF <- regulons_df_program6[which(regulons_df_program6$TargetGene%in%sur_gene_UM_program6$symbol),]
length(unique(network_UM_program6_surgene_TF$TargetGene))

#构建cytoscape输入网络的节点属性文件
network_UM_program5_surgene_TF <- network_UM_program5_surgene_TF
network_UM_program6_surgene_TF <- network_UM_program6_surgene_TF
network_UM_surgene_TF <- rbind(network_UM_program6_surgene_TF,network_UM_program6_surgene_TF)
cyto_network <- read.csv("……/UM_ctyonetwork_interactions_score_0.7.tsv",sep = "\t")

TF_type <-  as.data.frame(network_UM_surgene_TF$TF)
colnames(TF_type) <- "symbol"
TF_type$type <- "TF"
TF_type <- TF_type[!duplicated(TF_type$symbol), ]

targetgene_type <- as.data.frame(setdiff(c(cyto_network$node2_targetgene, cyto_network$node1_TF[which(cyto_network$relationship=="PPI")]), TF_type$symbol))
colnames(targetgene_type) <- "symbol"
targetgene_type$type <- "targetgene"
targetgene_type <- targetgene_type[!duplicated(targetgene_type$symbol), ]
#合并
gene_type <- rbind(TF_type,targetgene_type)
write.table(gene_type,"……/UM/gene_type.txt",quote = F,row.names = F)

UM_gene_program <- UM_gene_program_all

targetgene_program <- UM_gene_program[which(UM_gene_program$id%in%gene_type$symbol[which(gene_type$type=="targetgene")]),]
targetgene_program <- targetgene_program[,which(colnames(targetgene_program)%in%c("id","program"))]
gene_type_TF <- gene_type[which(gene_type$type=="TF"),]
colnames(gene_type_TF) <- c("id","program")
targetgene_program <- rbind(targetgene_program, gene_type_TF)

write.table(targetgene_program,"……/UM/targetgene_program.txt",quote = F,row.names = F)


#4.Pathway enrichment analysis was performed on all constructed networks----
library(org.Hs.eg.db)
library(clusterProfiler)
library(DOSE)
library(tidyr)
library(dplyr)

###CM----
#输入从cytoscape中导出的节点(含基因和TF)
CM_cyto_export <- read.csv("……/CM_cyto_export_gene_TF.csv")
CM_gene_enrich<- unique(CM_cyto_export$shared.name)
#富集分析
#KEGG
genelist <- bitr(CM_gene_enrich,fromType = "SYMBOL",
                 toType="ENTREZID",OrgDb="org.Hs.eg.db")
genelist <- pull(genelist,ENTREZID)

ekegg <- enrichKEGG(gene = genelist, 
                    organism = "hsa",
                    pvalueCutoff = 0.05,
                    qvalueCutoff = 0.05)

kk <- setReadable(ekegg,OrgDb = "org.Hs.eg.db",keyType = "ENTREZID")
ekegg_frame <- as.data.frame(kk)

ego_BP <- enrichGO(gene = CM_gene_enrich,
                   OrgDb = 'org.Hs.eg.db',
                   keyType = "SYMBOL",
                   ont = "BP",
                   pAdjustMethod = "BH",
                   pvalueCutoff = 0.05,
                   qvalueCutoff = 0.05)

ego_BP_frame <- as.data.frame(ego_BP)

df <- data.frame(category = "GO", subcategory = "BP")
ego_BP_frame <- cbind(df, ego_BP_frame)

res_CM_enrich_all <- rbind(ekegg_frame,ego_BP_frame)

###AM----
AM_cyto_export <- read.csv("……/AM_cyto_export_gene_TF.csv")

AM_gene_enrich<- unique(AM_cyto_export$shared.name)

#富集分析
#KEGG
genelist <- bitr(AM_gene_enrich,fromType = "SYMBOL",
                 toType="ENTREZID",OrgDb="org.Hs.eg.db")
genelist <- pull(genelist,ENTREZID)

ekegg <- enrichKEGG(gene = genelist, 
                    organism = "hsa",
                    pvalueCutoff = 0.05,
                    qvalueCutoff = 0.05)


kk <- setReadable(ekegg,OrgDb = "org.Hs.eg.db",keyType = "ENTREZID")
ekegg_frame <- as.data.frame(kk)

ego_BP <- enrichGO(gene = AM_gene_enrich,
                   OrgDb = 'org.Hs.eg.db',
                   keyType = "SYMBOL",
                   ont = "BP",
                   pAdjustMethod = "BH",
                   pvalueCutoff = 0.05,
                   qvalueCutoff = 0.05)

ego_BP_frame <- as.data.frame(ego_BP)

df <- data.frame(category = "GO", subcategory = "BP")
ego_BP_frame <- cbind(df, ego_BP_frame)

res_AM_enrich_all <- rbind(ekegg_frame,ego_BP_frame)


###UM----
#输入从cytoscape中导出的节点(含基因和TF)
UM_cyto_export <- read.csv("……/UM_cyto_export_gene_TF.csv")

UM_gene_enrich<- unique(UM_cyto_export$shared.name)

#富集分析
#KEGG
genelist <- bitr(UM_gene_enrich,fromType = "SYMBOL",
                 toType="ENTREZID",OrgDb="org.Hs.eg.db")
genelist <- pull(genelist,ENTREZID)


ekegg <- enrichKEGG(gene = genelist, 
                    organism = "hsa",
                    pvalueCutoff = 0.05,
                    qvalueCutoff = 0.05)

kk <- setReadable(ekegg,OrgDb = "org.Hs.eg.db",keyType = "ENTREZID")
ekegg_frame <- as.data.frame(kk)

ego_BP <- enrichGO(gene = UM_gene_enrich,
                   OrgDb = 'org.Hs.eg.db',
                   keyType = "SYMBOL",
                   ont = "BP",
                   pAdjustMethod = "BH",
                   pvalueCutoff = 0.05,
                   qvalueCutoff = 0.05)

ego_BP_frame <- as.data.frame(ego_BP)

df <- data.frame(category = "GO", subcategory = "BP")
ego_BP_frame <- cbind(df, ego_BP_frame)

res_UM_enrich_all <- rbind(ekegg_frame,ego_BP_frame)


#5.Perform enrichment analysis on the constructed network based on kmean clustering----

###CM----

CM_cyto_export_cluster1 <- read.csv("……/CM_cyto_export_gene_TF_cluster1.csv")
CM_cyto_export_cluster2 <- read.csv("……/CM_cyto_export_gene_TF_cluster2.csv")
CM_cyto_export_cluster3 <- read.csv("……/CM_cyto_export_gene_TF_cluster3.csv")

CM_cyto_export_cluster1$enrich_cluster <- "cluster1"
CM_cyto_export_cluster2$enrich_cluster <- "cluster2"
CM_cyto_export_cluster3$enrich_cluster <- "cluster3"
CM_cyto_export_cluster <- rbind(CM_cyto_export_cluster1,CM_cyto_export_cluster2,CM_cyto_export_cluster3)

CM_res_enrich_all_list <- list()
for (i in unique(CM_cyto_export_cluster$enrich_cluster)) {
  CM_gene_enrich_cluster<- CM_cyto_export_cluster[which(CM_cyto_export_cluster$enrich_cluster==i),]
  #KEGG
  genelist_cluster <- bitr(CM_gene_enrich_cluster$name,fromType = "SYMBOL",
                           toType="ENTREZID",OrgDb="org.Hs.eg.db")
  genelist_cluster <- pull(genelist_cluster,ENTREZID)
  
  ekegg_cluster <- enrichKEGG(gene = genelist_cluster, 
                              organism = "hsa",
                              pvalueCutoff = 0.05,
                              qvalueCutoff = 0.05)
  kk <- setReadable(ekegg_cluster,OrgDb = "org.Hs.eg.db",keyType = "ENTREZID")
  ekegg_cluster_frame <- as.data.frame(kk)
  
  ego_BP_cluster <- enrichGO(gene = CM_gene_enrich_cluster$name,
                             OrgDb = 'org.Hs.eg.db',
                             keyType = "SYMBOL",
                             ont = "BP",
                             pAdjustMethod = "BH",
                             pvalueCutoff = 0.05,
                             qvalueCutoff = 0.05)
  ego_BP_cluster_frame <- as.data.frame(ego_BP_cluster)
  df <- data.frame(category = "GO", subcategory = "BP")
  ego_BP_cluster <- cbind(df, ego_BP_cluster_frame)
  res_enrich_cluster_all <- rbind(ekegg_cluster_frame,ego_BP_cluster)
  
  CM_res_enrich_all_list[[i]] <- res_enrich_cluster_all
}

###AM----
AM_cyto_export_cluster1 <- read.csv("……/AM_cyto_export_gene_TF_cluster1.csv")
AM_cyto_export_cluster2 <- read.csv("……/AM_cyto_export_gene_TF_cluster2.csv")
AM_cyto_export_cluster3 <- read.csv("……/AM_cyto_export_gene_TF_cluster3.csv")

AM_cyto_export_cluster1$enrich_cluster <- "cluster1"
AM_cyto_export_cluster2$enrich_cluster <- "cluster2"
AM_cyto_export_cluster3$enrich_cluster <- "cluster3"

AM_cyto_export_cluster <- rbind(AM_cyto_export_cluster1,AM_cyto_export_cluster2,AM_cyto_export_cluster3)

AM_res_enrich_all_list <- list()
for (i in unique(AM_cyto_export_cluster$enrich_cluster)) {
  AM_gene_enrich_cluster<- AM_cyto_export_cluster[which(AM_cyto_export_cluster$enrich_cluster==i),]
  #KEGG
  genelist_cluster <- bitr(AM_gene_enrich_cluster$name,fromType = "SYMBOL",
                           toType="ENTREZID",OrgDb="org.Hs.eg.db")
  genelist_cluster <- pull(genelist_cluster,ENTREZID)
  
  ekegg_cluster <- enrichKEGG(gene = genelist_cluster, 
                              organism = "hsa",
                              pvalueCutoff = 0.05,
                              qvalueCutoff = 0.05)
  kk <- setReadable(ekegg_cluster,OrgDb = "org.Hs.eg.db",keyType = "ENTREZID")
  ekegg_cluster_frame <- as.data.frame(kk)
  
  ego_BP_cluster <- enrichGO(gene = AM_gene_enrich_cluster$name,
                             OrgDb = 'org.Hs.eg.db',
                             keyType = "SYMBOL",
                             ont = "BP",
                             pAdjustMethod = "BH",
                             pvalueCutoff = 0.05,
                             qvalueCutoff = 0.05)
  ego_BP_cluster_frame <- as.data.frame(ego_BP_cluster)
  df <- data.frame(category = "GO", subcategory = "BP")
  ego_BP_cluster <- cbind(df, ego_BP_cluster_frame)
  res_enrich_cluster_all <- rbind(ekegg_cluster_frame,ego_BP_cluster)
  
  AM_res_enrich_all_list[[i]] <- res_enrich_cluster_all
}


###UM----

UM_cyto_export_cluster1 <- read.csv("……/UM_cyto_export_gene_TF_cluster1.csv")
UM_cyto_export_cluster2 <- read.csv("……/UM_cyto_export_gene_TF_cluster2.csv")
UM_cyto_export_cluster3 <- read.csv("……/UM_cyto_export_gene_TF_cluster3.csv")


UM_cyto_export_cluster1$enrich_cluster <- "cluster1"
UM_cyto_export_cluster2$enrich_cluster <- "cluster2"
UM_cyto_export_cluster3$enrich_cluster <- "cluster3"

UM_cyto_export_cluster <- rbind(UM_cyto_export_cluster1,UM_cyto_export_cluster2,UM_cyto_export_cluster3)

UM_res_enrich_all_list <- list()
for (i in unique(UM_cyto_export_cluster$enrich_cluster)) {
  UM_gene_enrich_cluster<- UM_cyto_export_cluster[which(UM_cyto_export_cluster$enrich_cluster==i),]
  #KEGG
  genelist_cluster <- bitr(UM_gene_enrich_cluster$name,fromType = "SYMBOL",
                           toType="ENTREZID",OrgDb="org.Hs.eg.db")
  genelist_cluster <- pull(genelist_cluster,ENTREZID)
  
  ekegg_cluster <- enrichKEGG(gene = genelist_cluster, 
                              organism = "hsa",
                              pvalueCutoff = 0.05,
                              qvalueCutoff = 0.05)
  kk <- setReadable(ekegg_cluster,OrgDb = "org.Hs.eg.db",keyType = "ENTREZID")
  ekegg_cluster_frame <- as.data.frame(kk)
  
  ego_BP_cluster <- enrichGO(gene = UM_gene_enrich_cluster$name,
                             OrgDb = 'org.Hs.eg.db',
                             keyType = "SYMBOL",
                             ont = "BP",
                             pAdjustMethod = "BH",
                             pvalueCutoff = 0.05,
                             qvalueCutoff = 0.05)
  ego_BP_cluster_frame <- as.data.frame(ego_BP_cluster)
  df <- data.frame(category = "GO", subcategory = "BP")
  ego_BP_cluster <- cbind(df, ego_BP_cluster_frame)
  res_enrich_cluster_all <- rbind(ekegg_cluster_frame,ego_BP_cluster)
  
  UM_res_enrich_all_list[[i]] <- res_enrich_cluster_all
}

#6.Survival analysis of network genes at three sites----
library(TCGAbiolinks)
library(SummarizedExperiment)
library(data.table)
library(dplyr)
library(tidyverse)
library(stringr)
library(survival)
library(survminer)
library(GSEABase)
library(GSVA)
library(pheatmap)
library(R.utils)
library(ggvenn)
library(ComplexHeatmap)
library(ggstatsplot)

###CM----

clinical_CM_use_all <- read.csv("……/TCGA_clinical_SKCM_use.csv",row.names = 1)
expr_count_CM_use_all <- read.table("……/TCGA_expr_log2(tpm+1)_SKCM_use.txt")
node_CM_all <- CM_cyto_export_cluster[,-c(2:3)]
#网络节点ssGSEA


CM_node_geneset <- list()
CM_node_geneset[["CM_gene_TF_geneset"]] <- node_CM_all$name

expr_count_CM_use_all <- as.matrix(expr_count_CM_use_all)
ssgsea_CM_node_all<- gsva(expr_count_CM_use_all,CM_node_geneset,method='ssgsea',kcdf='Gaussian',abs.ranking=TRUE)
#默认情况下，kcdf="Gaussian"，适用于输入表达式值连续的情况，如对数尺度的微阵列荧光单元、RNA-seq log-CPMs、log-RPKMs或log-TPMs。
#当输入表达式值是整数计数时，比如那些从RNA-seq实验中得到的值，那么这个参数应该设置为kcdf="P
#画热图
heat_ssgsea_CM_node <- pheatmap(ssgsea_CM_node_all,
                                show_colnames = F,
                                cluster_rows = F,
                                cluster_cols = F,
                                fontsize=5)

#计算最佳截点
ssgsea_CM_node_cutoff <-t(ssgsea_CM_node_all) 
clinical_CM_use_all <- cbind(clinical_CM_use_all,ssgsea_CM_node_cutoff)

res.cut_CM <- surv_cutpoint(clinical_CM_use_all, #数据集
                            time = "mouth", #生存状态
                            event = "event", #生存时间
                            variables = c("CM_gene_TF_geneset")) #需要计算的数据列名

#统计最佳截点

res.cut_CM <- as.data.frame(summary(res.cut_CM))
clinical_CM_use_all$node_all_group = ifelse(clinical_CM_use_all$CM_gene_TF_geneset> res.cut_CM["CM_gene_TF_geneset",]$cutpoint,'high','low')

sfit_CM_all=survfit(Surv(mouth, event)~all_cluster_group, data=clinical_CM_use_all)


plot_sur_CM_node_all <- ggsurvplot(sfit_CM_all,
                                   data = clinical_CM_use_all, 
                                   risk.table = F, #关闭风险表
                                   pval.method=TRUE,
                                   pval =TRUE, 
                                   palette = c("#f2481b", "#0071BB"),
                                   conf.int =F, #关闭置信区间
                                   xlab ="Time in months",
                                   ggtheme =theme_light(),
                                   ncensor.plot = F,
                                   font.main = c(18), #字体大小，样式和颜色
                                   font.x = c(14), #x轴标签的字体大小，斜体和颜色
                                   font.y = c(14), #y轴标签的字体大小，斜体和颜色
                                   font.tickslab = c(12),#更改刻度标签的字体大小，样式和颜色
                                   #legend = c(0.6, 0.8), # legend位置坐标
                                   legend.title = "Network gene and TF",legend.labs = c("High", "Low"),font.legend = 14#legend参数调整
) 
plot_sur_CM_node_all


###AM----
clinical_AM_use_all <-  read.csv("……/TCGA_clinical_SKCM_use.csv",row.names = 1)
expr_count_AM_use_all <- read.table("……/TCGA_expr_log2(tpm+1)_SKCM_use.txt")


node_AM_all <- AM_cyto_export_cluster[,-c(2:3)]


#网络节点ssGSEA
AM_node_geneset <- list()
AM_node_geneset[["AM_gene_TF_geneset"]] <- node_AM_all$name


expr_count_AM_use_all <- as.matrix(expr_count_AM_use_all)
ssgsea_AM_node_all<- gsva(expr_count_AM_use_all,AM_node_geneset,method='ssgsea',kcdf='Gaussian',abs.ranking=TRUE)
#默认情况下，kcdf="Gaussian"，适用于输入表达式值连续的情况，如对数尺度的微阵列荧光单元、RNA-seq log-CPMs、log-RPKMs或log-TPMs。
#当输入表达式值是整数计数时，比如那些从RNA-seq实验中得到的值，那么这个参数应该设置为kcdf="P
#画热图
heat_ssgsea_AM_node <- pheatmap(ssgsea_AM_node_all,
                                show_colnames = F,
                                cluster_rows = F,
                                cluster_cols = F,
                                fontsize=5)

#计算最佳截点
ssgsea_AM_node_cutoff <-t(ssgsea_AM_node_all) 
clinical_AM_use_all <- cbind(clinical_AM_use_all,ssgsea_AM_node_cutoff)

res.cut_AM <- surv_cutpoint(clinical_AM_use_all, #数据集
                            time = "mouth", #生存状态
                            event = "event", #生存时间
                            variables = c("AM_gene_TF_geneset")) #需要计算的数据列名

#统计最佳截点
res.cut_AM <- as.data.frame(summary(res.cut_AM))
clinical_AM_use_all$node_all_group = ifelse(clinical_AM_use_all$AM_gene_TF_geneset> res.cut_AM["AM_gene_TF_geneset",]$cutpoint,'high','low')

sfit_AM_all=survfit(Surv(mouth, event)~node_all_group, data=clinical_AM_use_all)


plot_sur_AM_node_all <- ggsurvplot(sfit_AM_all,
                                   data = clinical_AM_use_all, 
                                   risk.table = F, #关闭风险表
                                   pval.method=TRUE,
                                   pval =TRUE, 
                                   palette = c("#f2481b", "#0071BB"),
                                   conf.int =F, #关闭置信区间
                                   xlab ="Time in months",
                                   ggtheme =theme_light(),
                                   ncensor.plot = F,
                                   font.main = c(18), #字体大小，样式和颜色
                                   font.x = c(14), #x轴标签的字体大小，斜体和颜色
                                   font.y = c(14), #y轴标签的字体大小，斜体和颜色
                                   font.tickslab = c(12),#更改刻度标签的字体大小，样式和颜色
                                   #legend = c(0.6, 0.8), # legend位置坐标
                                   legend.title = "Network gene and TF",legend.labs = c("High", "Low"),font.legend = 14#legend参数调整
) 
plot_sur_AM_node_all


###UM----
clinical_UM_use_all <- read.csv("……/TCGA_clinical_UM_use.csv",row.names = 1)
expr_count_UM_use_all <- read.table("……/TCGA_expr_log2(tpm+1)_UVM_use.txt")
node_UM_all <- UM_cyto_export_cluster[,-c(2:3)]


#网络节点ssGSEA
UM_node_geneset <- list()
UM_node_geneset[["UM_gene_TF_geneset"]] <- node_UM_all$name


expr_count_UM_use_all <- as.matrix(expr_count_UM_use_all)
ssgsea_UM_node_all<- gsva(expr_count_UM_use_all,UM_node_geneset,method='ssgsea',kcdf='Gaussian',abs.ranking=TRUE)
#默认情况下，kcdf="Gaussian"，适用于输入表达式值连续的情况，如对数尺度的微阵列荧光单元、RNA-seq log-CPMs、log-RPKMs或log-TPMs。
#当输入表达式值是整数计数时，比如那些从RNA-seq实验中得到的值，那么这个参数应该设置为kcdf="P
#画热图
heat_ssgsea_UM_node <- pheatmap(ssgsea_UM_node_all,
                                show_colnames = F,
                                cluster_rows = F,
                                cluster_cols = F,
                                fontsize=5)

#计算最佳截点
ssgsea_UM_node_cutoff <-t(ssgsea_UM_node_all) 
clinical_UM_use_all <- cbind(clinical_UM_use_all,ssgsea_UM_node_cutoff)

res.cut_UM <- surv_cutpoint(clinical_UM_use_all, #数据集
                            time = "mouth", #生存状态
                            event = "event", #生存时间
                            variables = c("UM_gene_TF_geneset")) #需要计算的数据列名

#统计最佳截点
res.cut_UM <- as.data.frame(summary(res.cut_UM))
clinical_UM_use_all$node_all_group = ifelse(clinical_UM_use_all$UM_gene_TF_geneset> res.cut_UM["UM_gene_TF_geneset",]$cutpoint,'high','low')

sfit_UM_all=survfit(Surv(mouth, event)~node_all_group, data=clinical_UM_use_all)


plot_sur_UM_node_all <- ggsurvplot(sfit_UM_all,
                                   data = clinical_UM_use_all, 
                                   risk.table = F, #关闭风险表
                                   pval.method=TRUE,
                                   pval =TRUE, 
                                   palette = c("#f2481b", "#0071BB"),
                                   conf.int =F, #关闭置信区间
                                   xlab ="Time in months",
                                   ggtheme =theme_light(),
                                   ncensor.plot = F,
                                   font.main = c(18), #字体大小，样式和颜色
                                   font.x = c(14), #x轴标签的字体大小，斜体和颜色
                                   font.y = c(14), #y轴标签的字体大小，斜体和颜色
                                   font.tickslab = c(12),#更改刻度标签的字体大小，样式和颜色
                                   #legend = c(0.6, 0.8), # legend位置坐标
                                   legend.title = "Network gene and TF",legend.labs = c("High", "Low"),font.legend = 14#legend参数调整
) 
plot_sur_UM_node_all

#7.Prognostic malignancy transcriptional program network gene information integration----

###CM----
node_CM_ori <- node_CM_all
CM_chr_gene<- read.csv("……/UM/UM_CNV_diff_gene_filter.csv")


length(node_CM_ori$name)
node_CM_ori[which(duplicated(node_CM_ori$name)==TRUE),]


a <- list(node_CM_ori$name,CM_chr_gene$gene)
names(a) <- c("Node","DEG_with_CNV")
ggvenn(a, c("Node", "DEG_with_CNV"),fill_color = c("#036EB8", "#B56B52"))
#宽6 高5

CM_chr_gene_node <- CM_chr_gene[which(CM_chr_gene$gene%in%node_CM_ori$name),]

for (i in CM_chr_gene_node$gene) {
  node_CM_ori[which(node_CM_ori$name==i),c("chr", "start","end","gene", "CNV_Score","avg_log2FC","p_val"     
                                           ,"pct.1","pct.2")] <- CM_chr_gene_node[which(CM_chr_gene_node$gene==i),]
}


DEG_with_CNV <- data.frame()

for (i in 1:length(node_CM_ori$chr)) {
  if (is.na(node_CM_ori[i,"chr"])==FALSE) {
    DEG_with_CNV[i,"DEG_with_CNV"] <- "yes"
  }else{
    DEG_with_CNV[i,"DEG_with_CNV"] <- "no"
  }
  
}

node_CM_ori_2 <- cbind(node_CM_ori,DEG_with_CNV)


node_CM_ori_2 <- node_CM_ori %>% 
  select(1:3, DEG_with_CNV, 4:ncol(node_CM_ori))


write.csv(node_CM_ori_2,"……/CM/CM_supplement_nodetype_CNV.csv")


###AM----
node_AM_ori <- node_AM_all
AM_chr_gene<- read.csv("……/AM/AM_CNV_diff_gene_filter.csv")

length(node_AM_ori$name)

node_AM_ori[which(duplicated(node_AM_ori$name)==TRUE),]


b <- list(node_AM_ori$name,AM_chr_gene$gene)
names(b) <- c("Node","DEG_with_CNV")
ggvenn(b, c("Node", "DEG_with_CNV"),fill_color = c("#5AB53E", "#B56B52"))
#宽6 高5

AM_chr_gene_node <- AM_chr_gene[which(AM_chr_gene$gene%in%node_AM_ori$name),]

for (i in AM_chr_gene_node$gene) {
  node_AM_ori[which(node_AM_ori$name==i),c("chr" , "start","end","gene", "CNV_Score","avg_log2FC","p_val"     
                                           ,"pct.1","pct.2")] <- AM_chr_gene_node[which(AM_chr_gene_node$gene==i),]
}


DEG_with_CNV <- data.frame()

for (i in 1:length(node_AM_ori$chr)) {
  if (is.na(node_AM_ori[i,"chr"])==FALSE) {
    DEG_with_CNV[i,"DEG_with_CNV"] <- "yes"
  }else{
    DEG_with_CNV[i,"DEG_with_CNV"] <- "no"
  }
  
}

node_AM_ori_2 <- cbind(node_AM_ori,DEG_with_CNV)


node_AM_ori_2 <- node_AM_ori_2 %>% 
  select(1:3, DEG_with_CNV, 4:ncol(node_AM_ori_2))

write.csv(node_AM_ori_2,"……/AM/AM_supplement_nodetype_CNV.csv")


###UM----
node_UM_ori <- node_UM_all
UM_chr_gene<- read.csv("……/UM/UM_CNV_diff_gene_filter.csv")


length(node_UM_ori$name)

node_UM_ori[which(duplicated(node_UM_ori$name)==TRUE),]


c <- list(node_UM_ori$name,UM_chr_gene$gene)
names(c) <- c("Node","DEG_with_CNV")
ggvenn(c, c("Node", "DEG_with_CNV"),fill_color = c("#FF6A6B", "#B56B52"))
#宽6 高5

UM_chr_gene_node <- UM_chr_gene[which(UM_chr_gene$gene%in%node_UM_ori$name),]

for (i in UM_chr_gene_node$gene) {
  node_UM_ori[which(node_UM_ori$name==i),c("chr" , "start","end","gene", "CNV_Score","avg_log2FC","p_val"     
                                           ,"pct.1","pct.2")] <- UM_chr_gene_node[which(UM_chr_gene_node$gene==i),]
}


DEG_with_CNV <- data.frame()

for (i in 1:length(node_UM_ori$chr)) {
  if (is.na(node_UM_ori[i,"chr"])==FALSE) {
    DEG_with_CNV[i,"DEG_with_CNV"] <- "yes"
  }else{
    DEG_with_CNV[i,"DEG_with_CNV"] <- "no"
  }
  
}

node_UM_ori_2 <- cbind(node_UM_ori,DEG_with_CNV)


node_UM_ori_2 <- node_UM_ori_2 %>% 
  select(1:3, DEG_with_CNV, 4:ncol(node_UM_ori_2))


write.csv(node_UM_ori_2,"……/UM/UM_supplement_nodetype_CNV.csv")


#8.Drug2cell----
library(Seurat)
library(sceasy)
library(SingleCellExperiment)
library(dior)
library(reticulate)
library(dplyr)
library(LoomExperiment)
library(survival)
library(survminer)
library(ggplot2)
library(viridis)
library(RColorBrewer)
library(monocle3)
library(ggpubr)
library(outliers)
library(ggbreak)
sce <- readRDS("……/sce_tumor_cell_results2.rds")
sce <- subset(sce, state == "Other", invert = TRUE)


##Seurat to h5ad----
###CM-----
sce_CM <- subset(sce,orig.ident%in%c("Non-acral skin","CM"))
sce_CM@meta.data$orig.ident <- factor(sce_CM@meta.data$orig.ident,levels = c("Non-acral skin","CM"))
DimPlot(sce_CM,reduction = "tsne")


reticulate::py_discover_config() 
reticulate::use_condaenv("/home/data/t220416/miniconda3/envs/Drug2cell")
time.R2py = system.time({
  sceasy::convertFormat(sce_CM, from="seurat", to="anndata",
                        outFile='……/sce_CM.h5ad')
})
print(time.R2py)

###AM-----
sce_AM <- subset(sce,orig.ident%in%c("Acral skin","AM"))
sce_AM@meta.data$orig.ident <- factor(sce_AM@meta.data$orig.ident,levels = c("Acral skin","AM"))
DimPlot(sce_AM,reduction = "tsne")


reticulate::py_discover_config() 
reticulate::use_condaenv("/home/data/t220416/miniconda3/envs/Drug2cell")
time.R2py = system.time({
  sceasy::convertFormat(sce_AM, from="seurat", to="anndata",
                        outFile='……/sce_AM.h5ad')
})
print(time.R2py)


###UM-----
sce_UM <- subset(sce,orig.ident%in%c("Eye","UM"))
sce_UM@meta.data$orig.ident <- factor(sce_UM@meta.data$orig.ident,levels = c("Eye","UM"))
DimPlot(sce_UM,reduction = "tsne")


reticulate::py_discover_config() 
reticulate::use_condaenv("/home/data/t220416/miniconda3/envs/Drug2cell")
time.R2py = system.time({
  sceasy::convertFormat(sce_UM, from="seurat", to="anndata",
                        outFile='……/sce_UM.h5ad')
})
print(time.R2py)

##Drug2cell operation----

# conda activate Drug2cell
# conda install ipykernel
# python -m ipykernel install --user --name=Drug2cell

###CM----
# import scanpy as sc
# import pandas as pd
# import drug2cell as d2c
# adata_CM = sc.read_h5ad("……/adata_CM.h5ad")
# 
# sc.pl.tsne(adata_CM, color="orig.ident")
# adata_CM
# 
# #使用Drug2cell计算药物
# d2c.score(adata_CM, use_raw=True)
# 
# #计算每组特异的药物
# sc.tl.rank_genes_groups(adata_CM.uns['drug2cell'], method="wilcoxon", groupby="orig.ident")
# sc.pl.rank_genes_groups_dotplot(adata_CM.uns['drug2cell'], swap_axes=True, dendrogram=False, n_genes=20)


#保存药物靶标信息
# adata_CM.uns['drug2cell'].var['genes'].to_csv('……/CM_drug_targets.csv')

#保存药物打分信息
# celltype_CM=adata_CM.uns['drug2cell'].obs['orig.ident'].unique().tolist()
# degs_CM = sc.get.rank_genes_groups_df(adata_CM.uns['drug2cell'],group= celltype_CM)
# degs_CM.to_csv('……/CM_drug_score.csv')

# sc.pl.rank_genes_groups_dotplot(adata_CM.uns['drug2cell'],
#                                 swap_axes=True,
#                                 dendrogram=False, 
#                                 n_genes=5,
#                                 values_to_plot="scores")
# 
# #保存运行后的h5ad格式文件
# sc.write("……/sce_CM_drug.h5ad", adata_CM)

###AM----
# import scanpy as sc
# import pandas as pd
# import drug2cell as d2c
# adata_AM = sc.read_h5ad("……/adata_AM.h5ad")
# 
# sc.pl.tsne(adata_AM, color="orig.ident")
# adata_AM
# 
# #使用Drug2cell计算药物
# d2c.score(adata_AM, use_raw=True)
# 
# #计算每组特异的药物
# sc.tl.rank_genes_groups(adata_AM.uns['drug2cell'], method="wilcoxon", groupby="orig.ident")
# sc.pl.rank_genes_groups_dotplot(adata_AM.uns['drug2cell'], swap_axes=True, dendrogram=False, n_genes=20)


#保存药物靶标信息
# adata_AM.uns['drug2cell'].var['genes'].to_csv('……/AM_drug_targets.csv')

#保存药物打分信息
# celltype_AM=adata_AM.uns['drug2cell'].obs['orig.ident'].unique().tolist()
# degs_AM = sc.get.rank_genes_groups_df(adata_AM.uns['drug2cell'],group= celltype_AM)
# degs_AM.to_csv('……/AM_drug_score.csv')

# sc.pl.rank_genes_groups_dotplot(adata_AM.uns['drug2cell'],
#                                 swap_axes=True,
#                                 dendrogram=False, 
#                                 n_genes=5,
#                                 values_to_plot="scores")
# 
# #保存运行后的h5ad格式文件
# sc.write("……/sce_AM_drug.h5ad", adata_AM)

###UM----
# import scanpy as sc
# import pandas as pd
# import drug2cell as d2c
# adata_UM = sc.read_h5ad("……/adata_UM.h5ad")
# 
# sc.pl.tsne(adata_UM, color="orig.ident")
# adata_UM
# 
# #使用Drug2cell计算药物
# d2c.score(adata_UM, use_raw=True)
# 
# #计算每组特异的药物
# sc.tl.rank_genes_groups(adata_UM.uns['drug2cell'], method="wilcoxon", groupby="orig.ident")
# sc.pl.rank_genes_groups_dotplot(adata_UM.uns['drug2cell'], swap_axes=True, dendrogram=False, n_genes=20)


#保存药物靶标信息
# adata_UM.uns['drug2cell'].var['genes'].to_csv('……/UM_drug_targets.csv')

#保存药物打分信息
# celltype_UM=adata_UM.uns['drug2cell'].obs['orig.ident'].unique().tolist()
# degs_UM = sc.get.rank_genes_groups_df(adata_UM.uns['drug2cell'],group= celltype_UM)
# degs_UM.to_csv('……/UM_drug_score.csv')

# sc.pl.rank_genes_groups_dotplot(adata_UM.uns['drug2cell'],
#                                 swap_axes=True,
#                                 dendrogram=False, 
#                                 n_genes=5,
#                                 values_to_plot="scores")
# 
# #保存运行后的h5ad格式文件
# sc.write("……/sce_UM_drug.h5ad", adata_UM)

##Organize drug score results-----
###CM----
CM_drug_score <- read.csv("……/CM_drug_score.csv")
CM_drug_targers <- read.csv("……/CM_drug_targets.csv")
CM_drug_score <- CM_drug_score[,-1]
#CM_drug_score <- CM_drug_score[which(CM_drug_score$group=="CM"),]
CM_drug_score$targets <- NA

for (i in CM_drug_score$names) {
  CM_drug_targers$names==i
  A <- which(CM_drug_targers$X==i)
  CM_drug_score[which(CM_drug_score$names==i),"targets"] <- CM_drug_targers[A,"genes"]
  
}

CM_network <- read.table("……/CM/gene_type.txt",header = T)

CM_drug_score$targets_network <- NA 
CM_drug_score$targets_network_type <- NA 


for (i in 1:length(CM_drug_score$targets)) {
  split_vector <- strsplit(CM_drug_score$targets[i], ",")
  normal_vector <- unlist(split_vector)
  
  if (length(normal_vector)==1) {
    A <- which(CM_network$symbol==normal_vector)
    if (length(A)>0) {
      CM_drug_score[i,"targets_network"] <- CM_network[A,"symbol"]
      CM_drug_score[i,"targets_network_type"] <- CM_network[A,"type"]
    }else{
      CM_drug_score[i,"targets_network"] <- NA
      CM_drug_score[i,"targets_network_type"] <- NA
    }
  }else{
    A <- which(CM_network$symbol %in% normal_vector)
    if (length(A)>0) {
      CM_network_symbol <-  paste(CM_network$symbol[A], collapse = ",")
      CM_drug_score[i,"targets_network"] <- CM_network_symbol
      CM_network_type <-  paste(CM_network$type[A], collapse = ",")
      CM_drug_score[i,"targets_network_type"] <- CM_network_type
    }else{
      CM_drug_score[i,"targets_network"] <- NA
      CM_drug_score[i,"targets_network_type"] <- NA
    }
    
  }
}

writexl::write_xlsx(CM_drug_score,"……/CM_drug_target_all.xlsx")

###AM----
AM_drug_score <- read.csv("……/AM_drug_score.csv")
AM_drug_targers <- read.csv("……/AM_drug_targets.csv")
AM_drug_score <- AM_drug_score[,-1]
#AM_drug_score <- AM_drug_score[which(AM_drug_score$group=="AM"),]
AM_drug_score$targets <- NA

for (i in AM_drug_score$names) {
  AM_drug_targers$names==i
  A <- which(AM_drug_targers$X==i)
  AM_drug_score[which(AM_drug_score$names==i),"targets"] <- AM_drug_targers[A,"genes"]
  
}

AM_network <- read.table("……/AM/gene_type.txt",header = T)

AM_drug_score$targets_network <- NA 
AM_drug_score$targets_network_type <- NA 


for (i in 1:length(AM_drug_score$targets)) {
  split_vector <- strsplit(AM_drug_score$targets[i], ",")
  normal_vector <- unlist(split_vector)
  
  if (length(normal_vector)==1) {
    A <- which(AM_network$symbol==normal_vector)
    if (length(A)>0) {
      AM_drug_score[i,"targets_network"] <- AM_network[A,"symbol"]
      AM_drug_score[i,"targets_network_type"] <- AM_network[A,"type"]
    }else{
      AM_drug_score[i,"targets_network"] <- NA
      AM_drug_score[i,"targets_network_type"] <- NA
    }
  }else{
    A <- which(AM_network$symbol %in% normal_vector)
    if (length(A)>0) {
      AM_network_symbol <-  paste(AM_network$symbol[A], collapse = ",")
      AM_drug_score[i,"targets_network"] <- AM_network_symbol
      AM_network_type <-  paste(AM_network$type[A], collapse = ",")
      AM_drug_score[i,"targets_network_type"] <- AM_network_type
    }else{
      AM_drug_score[i,"targets_network"] <- NA
      AM_drug_score[i,"targets_network_type"] <- NA
    }
    
  }
}

writexl::write_xlsx(AM_drug_score,"……/AM_drug_target_all.xlsx")

###UM----

UM_drug_score <- read.csv("……/UM_drug_score.csv")
UM_drug_targers <- read.csv("……/UM_drug_targets.csv")
UM_drug_score <- UM_drug_score[,-1]
#UM_drug_score <- UM_drug_score[which(UM_drug_score$group=="UM"),]
UM_drug_score$targets <- NA

for (i in UM_drug_score$names) {
  UM_drug_targers$names==i
  A <- which(UM_drug_targers$X==i)
  UM_drug_score[which(UM_drug_score$names==i),"targets"] <- UM_drug_targers[A,"genes"]
  
}

UM_network <- read.table("……/UM/gene_type.txt",header = T)

UM_drug_score$targets_network <- NA 
UM_drug_score$targets_network_type <- NA 


for (i in 1:length(UM_drug_score$targets)) {
  split_vector <- strsplit(UM_drug_score$targets[i], ",")
  normal_vector <- unlist(split_vector)
  
  if (length(normal_vector)==1) {
    A <- which(UM_network$symbol==normal_vector)
    if (length(A)>0) {
      UM_drug_score[i,"targets_network"] <- UM_network[A,"symbol"]
      UM_drug_score[i,"targets_network_type"] <- UM_network[A,"type"]
    }else{
      UM_drug_score[i,"targets_network"] <- NA
      UM_drug_score[i,"targets_network_type"] <- NA
    }
  }else{
    A <- which(UM_network$symbol %in% normal_vector)
    if (length(A)>0) {
      UM_network_symbol <-  paste(UM_network$symbol[A], collapse = ",")
      UM_drug_score[i,"targets_network"] <- UM_network_symbol
      UM_network_type <-  paste(UM_network$type[A], collapse = ",")
      UM_drug_score[i,"targets_network_type"] <- UM_network_type
    }else{
      UM_drug_score[i,"targets_network"] <- NA
      UM_drug_score[i,"targets_network_type"] <- NA
    }
    
  }
}

writexl::write_xlsx(UM_drug_score,"……/UM_drug_target_all.xlsx")


##Drugs used for screening-----
#标准：靶向网络中靶标，adj.p＜0.05，肿瘤细胞score＞0
###CM----
CM_drug_all <- readxl::read_xlsx("……/CM_drug_target_all.xlsx")
CM_drug_all <- CM_drug_all[which(CM_drug_all$group=="CM"),]
CM_drug_use <- CM_drug_all %>% filter(scores>0 & pvals_adj<0.05) %>% filter(!is.na(targets_network))

writexl::write_xlsx(CM_drug_use,"……/CM_drug_use.xlsx")

###AM----
AM_drug_all <- readxl::read_xlsx("……/AM_drug_target_all.xlsx")
AM_drug_all <- AM_drug_all[which(AM_drug_all$group=="AM"),]
AM_drug_use <- AM_drug_all %>% filter(scores>0 & pvals_adj<0.05) %>% filter(!is.na(targets_network))

writexl::write_xlsx(AM_drug_use,"……/AM_drug_use.xlsx")


###UM----
UM_drug_all <- readxl::read_xlsx("……/UM_drug_target_all.xlsx")
UM_drug_all <- UM_drug_all[which(UM_drug_all$group=="UM"),]
UM_drug_use <- UM_drug_all %>% filter(scores>0 & pvals_adj<0.05) %>% filter(!is.na(targets_network))

writexl::write_xlsx(UM_drug_use,"……/UM_drug_use.xlsx")


#9.Drug target analysis----
##Target gene expression trends----
sce <- readRDS("……/sce_tumor_cell_results2.rds")
sce <- subset(sce, state == "Other", invert = TRUE)

sce_CM <- subset(sce,orig.ident%in%c("Non-acral skin","CM"))
sce_AM <- subset(sce,orig.ident%in%c("Acral skin","AM"))
sce_UM <- subset(sce,orig.ident%in%c("Eye","UM"))


cds_CM <- load_monocle_objects(directory_path='……/cds_CM_gene_analysis_result4')
cds_AM <- load_monocle_objects(directory_path='……/cds_AM_gene_analysis_result4')
cds_UM <- load_monocle_objects(directory_path='……/cds_UM_gene_analysis_result4')


###CM----
cds_CM_pseudotime <- as.data.frame(pseudotime(cds_CM))
sce_CM_meta <- sce_CM@meta.data[rownames(cds_CM_pseudotime),]

cds_CM_pseudotime <- cds_CM_pseudotime[rownames(sce_CM_meta),,drop = FALSE]
colnames(cds_CM_pseudotime) <- "pseudotime"
identical(rownames(cds_CM_pseudotime),rownames(sce_CM_meta))
sce_CM_meta_pseudotime <-  cbind(cds_CM_pseudotime,sce_CM_meta)

CM_drug_gene <- "MET"

setdiff(CM_drug_gene,rownames(sce_CM@assays[["RNA"]]@data))

#CM_exp_data <- t(as.data.frame(sce_checkpoint_CM@assays[["RNA"]]@data["MET",]))
CM_exp_data <- as.data.frame(sce_CM@assays[["RNA"]]@data[CM_drug_gene,])

colnames(CM_exp_data) <- CM_drug_gene
CM_exp_data <- CM_exp_data[rownames(sce_CM_meta_pseudotime),,drop = FALSE]

identical(rownames(CM_exp_data),rownames(sce_CM_meta_pseudotime))

CM_exp_data_time <- cbind(CM_exp_data,sce_CM_meta_pseudotime)

CM_exp_data_time <- CM_exp_data_time[order(CM_exp_data_time$pseudotime),]


#去除离群值

CM_exp_data_time_outliers <- outlier(CM_exp_data_time$pseudotime,opposite=TRUE) 
CM_exp_data_time_outliers <- signif(CM_exp_data_time_outliers, 4)
CM_exp_data_time_clean <- CM_exp_data_time[-which(CM_exp_data_time$pseudotime>CM_exp_data_time_outliers),]


color_CM<- c("MET"="#F44D4D")
color_CM_line<- c("MET_line"="#EE0000")

alpha_level <- 0.2
p_CM <- ggplot() + 
  #geom_point(data = CM_exp_data_time_clean, aes(x = pseudotime, y = MET, color = "MET",alpha = alpha_level), size = 1) +
  geom_smooth(data = CM_exp_data_time_clean, aes(x = pseudotime, y = MET, color = "MET_line"),  method = "loess", se = TRUE) +
  geom_smooth(data = CM_exp_data_time_clean, aes(x = pseudotime, y = MET, color = "MET_line"),  method = "lm",linetype = "longdash",se = F) +
  ggpubr::stat_cor(data = CM_exp_data_time_clean, aes(x = pseudotime, y = MET, color = "MET_line"),size=3.5,label.y.npc = 0.2)+
  scale_color_manual(values = c(color_CM,color_CM_line)) +  
  coord_cartesian(ylim = c(0, 0.75))+
  theme(panel.background = element_rect(fill = "white", colour = NA),  
        panel.border = element_rect(fill = NA,  colour = "black"),
        panel.grid.minor = element_line(linewidth = rel(1)),
        legend.key = element_rect(fill = "black", 
                                  colour = NA))+
  labs(title = "", x = "Pseudotime", y = "Relative expression", color = "Gene")+theme(legend.position = "none") 
print(p_CM)
#长5 宽5

###AM----

cds_AM_pseudotime <- as.data.frame(pseudotime(cds_AM))
sce_AM_meta <- sce_AM@meta.data[rownames(cds_AM_pseudotime),]

cds_AM_pseudotime <- cds_AM_pseudotime[rownames(sce_AM_meta),,drop = FALSE]
colnames(cds_AM_pseudotime) <- "pseudotime"
identical(rownames(cds_AM_pseudotime),rownames(sce_AM_meta))
sce_AM_meta_pseudotime <-  cbind(cds_AM_pseudotime,sce_AM_meta)


AM_drug_gene <- c("PSMB6","PSMD8","PSMD4")

setdiff(AM_drug_gene,rownames(sce_AM@assays[["RNA"]]@data))


AM_exp_data <- t(as.data.frame(sce_AM@assays[["RNA"]]@data[AM_drug_gene,]))


AM_exp_data <- AM_exp_data[rownames(sce_AM_meta_pseudotime),,drop = FALSE]

identical(rownames(AM_exp_data),rownames(sce_AM_meta_pseudotime))

AM_exp_data_time <- cbind(AM_exp_data,sce_AM_meta_pseudotime)

AM_exp_data_time <- AM_exp_data_time[order(AM_exp_data_time$pseudotime),]


AM_exp_data_time_outliers <- outlier(AM_exp_data_time$pseudotime,opposite=TRUE) 
AM_exp_data_time_outliers <- signif(AM_exp_data_time_outliers, 4)
AM_exp_data_time_clean <- AM_exp_data_time[-which(AM_exp_data_time$pseudotime>AM_exp_data_time_outliers),]


color_AM_point<- c("PSMB6"="#F44D4D","PSMD8"="#5FC1ED","PSMD4"="#83CB83")
color_AM_line<- c("PSMB6_line"="#EE0000","PSMD8_line"="#035697","PSMD4_line"="#006D2C")

alpha_level <- 0.2
p_AM <- ggplot() + 
  # geom_point(data = AM_exp_data_time_clean, aes(x = pseudotime, y = PSMB6, color = "PSMB6",alpha = alpha_level), size = 1) +
  # geom_point(data = AM_exp_data_time_clean, aes(x = pseudotime, y = PSMD8, color = "PSMD8",alpha = alpha_level), size = 1) +
  # geom_point(data = AM_exp_data_time_clean, aes(x = pseudotime, y = PSMD4, color = "PSMD4",alpha = alpha_level), size = 1) +
  
  geom_smooth(data = AM_exp_data_time_clean, aes(x = pseudotime, y = PSMB6, color = "PSMB6_line"),  method = "loess", se = TRUE) +
  geom_smooth(data = AM_exp_data_time_clean, aes(x = pseudotime, y = PSMB6, color = "PSMB6_line"),  method = "lm",linetype = "longdash",se = F) +
  ggpubr::stat_cor(data = AM_exp_data_time_clean, aes(x = pseudotime, y = PSMB6, color = "PSMB6_line"),size=3.5,label.y.npc = 0.55)+
  
  geom_smooth(data = AM_exp_data_time_clean, aes(x = pseudotime, y = PSMD8, color = "PSMD8_line"), method = "loess", se = TRUE) +
  geom_smooth(data = AM_exp_data_time_clean, aes(x = pseudotime, y = PSMD8, color = "PSMD8_line"),  method = "lm",linetype = "longdash",se = F) +
  ggpubr::stat_cor(data = AM_exp_data_time_clean, aes(x = pseudotime, y = PSMD8, color = "PSMD8_line"),size=3.5,label.y.npc = 0.5)+
  
  geom_smooth(data = AM_exp_data_time_clean, aes(x = pseudotime, y = PSMD4, color = "PSMD4_line"),  method = "loess", se = TRUE) +
  geom_smooth(data = AM_exp_data_time_clean, aes(x = pseudotime, y = PSMD4, color = "PSMD4_line"),  method = "lm",linetype = "longdash",se = F) +
  ggpubr::stat_cor(data = AM_exp_data_time_clean, aes(x = pseudotime, y = PSMD4, color = "PSMD4_line"),size=3.5,label.y.npc = 0.4)+
  scale_color_manual(values = c(color_AM_point,color_AM_line)) +  
  coord_cartesian(ylim = c(0, 2))+
  theme(panel.background = element_rect(fill = "white", colour = NA),  
        panel.border = element_rect(fill = NA,  colour = "black"),
        panel.grid.minor = element_line(linewidth = rel(1)),
        legend.key = element_rect(fill = "black", 
                                  colour = NA))+
  labs(title = "", x = "Pseudotime", y = "Relative expression", color = "Gene")+theme(legend.position = "none") 

print(p_AM)

#长5 宽5

###UM----
cds_UM_pseudotime <- as.data.frame(pseudotime(cds_UM))
sce_UM_meta <- sce_UM@meta.data[rownames(cds_UM_pseudotime),]

cds_UM_pseudotime <- cds_UM_pseudotime[rownames(sce_UM_meta),,drop = FALSE]
colnames(cds_UM_pseudotime) <- "pseudotime"
identical(rownames(cds_UM_pseudotime),rownames(sce_UM_meta))
sce_UM_meta_pseudotime <-  cbind(cds_UM_pseudotime,sce_UM_meta)

UM_drug_gene <- "RPL17"

setdiff(UM_drug_gene,rownames(sce_UM@assays[["RNA"]]@data))

UM_exp_data <- as.data.frame(sce_UM@assays[["RNA"]]@data[UM_drug_gene,])

colnames(UM_exp_data) <- UM_drug_gene
UM_exp_data <- UM_exp_data[rownames(sce_UM_meta_pseudotime),,drop = FALSE]

identical(rownames(UM_exp_data),rownames(sce_UM_meta_pseudotime))

UM_exp_data_time <- cbind(UM_exp_data,sce_UM_meta_pseudotime)

UM_exp_data_time <- UM_exp_data_time[order(UM_exp_data_time$pseudotime),]


#去除离群值

UM_exp_data_time_outliers <- outlier(UM_exp_data_time$pseudotime,opposite=F) 
UM_exp_data_time_outliers <- signif(UM_exp_data_time_outliers, 4)
UM_exp_data_time_clean <-UM_exp_data_time[-which(UM_exp_data_time$pseudotime>UM_exp_data_time_outliers),]
UM_exp_data_time_clean <-UM_exp_data_time


color_UM<- c("RPL17"="#FFD0D0")
color_UM_line<- c("RPL17_line"="#EE0000")

alpha_level <- 0.1
p_UM <- ggplot() + 
  #geom_point(data = UM_exp_data_time_clean, aes(x = pseudotime, y = RPL17, color = "RPL17",alpha = alpha_level), size = 0.5) +
  geom_smooth(data = UM_exp_data_time_clean, aes(x = pseudotime, y = RPL17, color = "RPL17_line"),  method = "loess", se = F) +
  geom_smooth(data = UM_exp_data_time_clean, aes(x = pseudotime, y = RPL17, color = "RPL17_line"),  method = "lm",linetype = "longdash",se = F) +
  ggpubr::stat_cor(data = UM_exp_data_time_clean, aes(x = pseudotime, y = RPL17, color = "RPL17_line"),size=3.5,label.y.npc = 0.2)+
  scale_color_manual(values = c(color_UM,color_UM_line)) +  
  coord_cartesian(ylim = c(0, 3))+
  theme(panel.background = element_rect(fill = "white", colour = NA),  
        panel.border = element_rect(fill = NA,  colour = "black"),
        panel.grid.minor = element_line(linewidth = rel(1)),
        legend.key = element_rect(fill = "black", 
                                  colour = NA))+
  labs(title = "", x = "Pseudotime", y = "Relative expression", color = "Gene")+theme(legend.position = "none") 
print(p_UM)
#长5 宽5

##Target survival analysis----
###CM----
target_CM <- "MET"
clinical_CM_use_all <- read.csv("……/TCGA_clinical_SKCM_use.csv",row.names = 1)
expr_count_CM_use_all <- read.table("……/TCGA_expr_log2(tpm+1)_SKCM_use.txt")
CM_target_exp <- expr_count_CM_use_all[target_CM,]


CM_target_exp_cutoff <-t(CM_target_exp) 
clinical_CM_use_all <- cbind(clinical_CM_use_all,CM_target_exp_cutoff)

res.cut_CM <- surv_cutpoint(clinical_CM_use_all, #数据集
                            time = "mouth", #生存状态
                            event = "event", #生存时间
                            variables = target_CM) #需要计算的数据列名


mean(clinical_CM_use_all$MET)

#统计最佳截点
res.cut_CM <- as.data.frame(summary(res.cut_CM))

clinical_CM_use_all$MET_group = ifelse(clinical_CM_use_all$MET> res.cut_CM["MET",]$cutpoint,'high','low')


sfit_CM_MET=survfit(Surv(mouth, event)~MET_group, data=clinical_CM_use_all)

plot_sur_CM_MET <- ggsurvplot(sfit_CM_MET,
                              data = clinical_CM_use_all, 
                              risk.table = F, #关闭风险表
                              pval.method=TRUE,
                              pval =TRUE, 
                              palette = c("#f2481b","#0071BB"),
                              conf.int =F, #关闭置信区间
                              xlab ="Time in months",
                              ggtheme =theme_light(),
                              ncensor.plot = F,
                              font.main = c(20), #字体大小，样式和颜色
                              font.x = c(15), #x轴标签的字体大小，斜体和颜色
                              font.y = c(15), #y轴标签的字体大小，斜体和颜色
                              font.tickslab = c(14),#更改刻度标签的字体大小，样式和颜色
                              #legend = c(0.6, 0.8), # legend位置坐标
                              legend.title = "MET",legend.labs = c("High", "Low"),font.legend = 14#legend参数调整
) 

plot_sur_CM_MET

###AM----
clinical_AM_use_all <-  read.csv("……/TCGA_clinical_SKCM_use.csv",row.names = 1)
expr_count_AM_use_all <- read.table("……/TCGA_expr_log2(tpm+1)_SKCM_use.txt")
target_AM <- c("PSMB6","PSMD8","PSMD4")
AM_target_exp <- expr_count_AM_use_all[target_AM,]

#计算最佳截点
AM_target_exp_cutoff <-t(AM_target_exp) 
clinical_AM_use_all <- cbind(clinical_AM_use_all,AM_target_exp_cutoff)

res.cut_AM <- surv_cutpoint(clinical_AM_use_all, #数据集
                            time = "mouth", #生存状态
                            event = "event", #生存时间
                            variables = target_AM) #需要计算的数据列名

#统计最佳截点

res.cut_AM <- as.data.frame(summary(res.cut_AM))


clinical_AM_use_all$PSMB6_group = ifelse(clinical_AM_use_all$PSMB6>res.cut_CM["PSMB6",]$cutpoint,'high','low')
clinical_AM_use_all$PSMD8_group = ifelse(clinical_AM_use_all$PSMD8>res.cut_CM["PSMD8",]$cutpoint,'high','low')
clinical_AM_use_all$PSMD4_group = ifelse(clinical_AM_use_all$PSMD4>res.cut_CM["PSMD4",]$cutpoint,'high','low')


sfit_AM_PSMB6=survfit(Surv(mouth, event)~PSMB6_group, data=clinical_AM_use_all)
sfit_AM_PSMD8=survfit(Surv(mouth, event)~PSMD8_group, data=clinical_AM_use_all)
sfit_AM_PSMD4=survfit(Surv(mouth, event)~PSMD4_group, data=clinical_AM_use_all)

plot_sur_AM_PSMB6 <- ggsurvplot(sfit_AM_PSMB6,
                                data = clinical_AM_use_all, 
                                risk.table = F, #关闭风险表
                                pval.method=TRUE,
                                pval =TRUE, 
                                palette = c("#f2481b","#0071BB"),
                                conf.int =F, #关闭置信区间
                                xlab ="Time in months",
                                ggtheme =theme_light(),
                                ncensor.plot = F,
                                font.main = c(20), #字体大小，样式和颜色
                                font.x = c(15), #x轴标签的字体大小，斜体和颜色
                                font.y = c(15), #y轴标签的字体大小，斜体和颜色
                                font.tickslab = c(14),#更改刻度标签的字体大小，样式和颜色
                                #legend = c(0.6, 0.8), # legend位置坐标
                                legend.title = "PSMB6",legend.labs = c("High", "Low"),font.legend = 14#legend参数调整
) 

plot_sur_AM_PSMB6
#5 5

plot_sur_AM_PSMD8 <- ggsurvplot(sfit_AM_PSMD8,
                                data = clinical_AM_use_all, 
                                risk.table = F, #关闭风险表
                                pval.method=TRUE,
                                pval =TRUE, 
                                palette = c("#f2481b", "#0071BB"),
                                conf.int =F, #关闭置信区间
                                xlab ="Time in months",
                                ggtheme =theme_light(),
                                ncensor.plot = F,
                                font.main = c(20), #字体大小，样式和颜色
                                font.x = c(15), #x轴标签的字体大小，斜体和颜色
                                font.y = c(15), #y轴标签的字体大小，斜体和颜色
                                font.tickslab = c(14),#更改刻度标签的字体大小，样式和颜色
                                #legend = c(0.6, 0.8), # legend位置坐标
                                legend.title = "PSMD8",legend.labs = c("High", "Low"),font.legend = 14#legend参数调整
) 

plot_sur_AM_PSMD8
#5 5

plot_sur_AM_PSMD4 <- ggsurvplot(sfit_AM_PSMD4,
                                data = clinical_AM_use_all, 
                                risk.table = F, #关闭风险表
                                pval.method=TRUE,
                                pval =TRUE, 
                                palette = c("#f2481b", "#0071BB"),
                                conf.int =F, #关闭置信区间
                                xlab ="Time in months",
                                ggtheme =theme_light(),
                                ncensor.plot = F,
                                font.main = c(20), #字体大小，样式和颜色
                                font.x = c(15), #x轴标签的字体大小，斜体和颜色
                                font.y = c(15), #y轴标签的字体大小，斜体和颜色
                                font.tickslab = c(14),#更改刻度标签的字体大小，样式和颜色
                                #legend = c(0.6, 0.8), # legend位置坐标
                                legend.title = "PSMD4",legend.labs = c("High", "Low"),font.legend = 14#legend参数调整
) 
plot_sur_AM_PSMD4 
##ggsave 宽5 长5

###UM----
clinical_UM_use_all <- read.csv("……/TCGA_clinical_UM_use.csv",row.names = 1)
expr_count_UM_use_all <- read.table("……/TCGA_expr_log2(tpm+1)_UVM_use.txt")
target_UM <- "RPL17"
UM_target_exp <- expr_count_UM_use_all[target_UM,]


#计算最佳截点
UM_target_exp_cutoff <-t(UM_target_exp) 
clinical_UM_use_all <- cbind(clinical_UM_use_all,UM_target_exp_cutoff)

res.cut_UM <- surv_cutpoint(clinical_UM_use_all, #数据集
                            time = "mouth", #生存状态
                            event = "event", #生存时间
                            variables = target_UM) #需要计算的数据列名


#统计最佳截点
res.cut_UM <- as.data.frame(summary(res.cut_UM))
clinical_UM_use_all$RPL17_group = ifelse(clinical_UM_use_all$RPL17> res.cut_UM["RPL17",]$cutpoint,'high','low')

sfit_UM_RPL17=survfit(Surv(mouth, event)~RPL17_group, data=clinical_UM_use_all)

plot_sur_UM_RPL17 <- ggsurvplot(sfit_UM_RPL17,
                                data = clinical_UM_use_all, 
                                risk.table = F, #关闭风险表
                                pval.method=TRUE,
                                pval =TRUE, 
                                palette = c("#f2481b","#0071BB"),
                                conf.int =F, #关闭置信区间
                                xlab ="Time in months",
                                ggtheme =theme_light(),
                                ncensor.plot = F,
                                font.main = c(20), #字体大小，样式和颜色
                                font.x = c(15), #x轴标签的字体大小，斜体和颜色
                                font.y = c(15), #y轴标签的字体大小，斜体和颜色
                                font.tickslab = c(14),#更改刻度标签的字体大小，样式和颜色
                                #legend = c(0.6, 0.8), # legend位置坐标
                                legend.title = "RPL17",legend.labs = c("High", "Low"),font.legend = 14#legend参数调整
) 

plot_sur_UM_RPL17

#Results2.6----
#Uncovering Dysregulated Signaling of Cytotoxicity in Antitumor T Cell in Three Types of Mela-noma Ecosystems----

mycolors <- c( "#93b5cf","#e16c96","#a4cab6","#ed9db2","#f2481b",
               "#1781b5","#f6cec1","#57c3c2","#c08eaf","#f8c387",
               "#22a2c3","#813c85","#55bb8a","#EE856D","#fa7e23",
               "#77CEF3","#f1ca17","#B56B52","#76ABB9","#ec8aa4",
               "#9587A1","#b9dec9","#eba0b3","#add5a2","#ea8958",
               "#c06f98","#63bbd0","#ce5e8a","#11659a","#f07c82",
               "#ABA08E","#ED6766")

library(Seurat)
library(monocle3)
library(devtools)
library(yulab.utils)
library(BayesPrism)
library(ggplot2)
library(tidyverse)
library(dbplyr)
library(biomaRt)
library(clustree)
library(ComplexHeatmap)
library(ggiraphExtra)
library(plyr)
library(ggiraph)
library(sjlabelled)
library(ggpie)
library(ggpubr)
library(plot1cell)
library(rstatix)
library(AUCell)
library(gdata)
library(GSEABase)
library(tidyr)
library(reshape2)
library(patchwork) 
library(dplyr)
library(ggsci) 
library(ggridges)
library(RColorBrewer)
library(scales)
library(gridExtra)
library(circlize)
library(dendextend)
library(org.Hs.eg.db)
library(clusterProfiler)
library(viridis)
library(colorspace)
library(msigdbr)
library(GSVA)
library(DOSE)
library(GOSemSim)
library(destiny)
library(Biobase)
library(ggrepel)
library(CellChat)
library(NMF)
library(ggalluvial)
library(svglite)
library(TCGAbiolinks)
library(SummarizedExperiment)
library(data.table)
library(stringr)
library(survival)
library(survminer)
library(pheatmap)
library(R.utils)
library(ggvenn)
library(ggstatsplot)

#1.Data processing----
###Data collation----
sce_CM_all <- readRDS("……/sce_CM.rds")
sce_AM_all <- readRDS("……/sce_AM.rds")
sce_UM_all <- readRDS("……/sce_UM.rds")


sce_T_CM <- subset(sce_CM_all,cell_ann %in% c("T cells"))
sce_T_AM <- subset(sce_AM_all,cell_ann %in% c("T cells"))
sce_T_UM <- subset(sce_UM_all,cell_ann %in% c("T cells"))

scelist <- list()
scelist[[1]] <- sce_T_CM
scelist[[2]] <- sce_T_AM
scelist[[3]] <- sce_T_UM

scelist_name = c('sce_T_CM','sce_T_AM','sce_T_UM')
names(scelist) <- scelist_name
sce_T_cells <- merge(scelist[[1]], scelist[2:length(scelist)])
sce <- sce_T_cells

###Standard process----
sce <- NormalizeData(sce) %>% FindVariableFeatures(nfeatures = 3000) %>% ScaleData()

#ScaleData()
sce <- RunPCA(sce, features = VariableFeatures(object = sce), verbose = F)

DimPlot(sce, reduction = "pca")
DimHeatmap(sce, dims = 1:5, cells = 500, balanced = TRUE)
##确定PC维度数
ElbowPlot(sce, ndims = 50)
##主成分累计贡献度大于90%；pc本身对方差贡献小于5%；两个连续pcs之间差异小于0.1%
#计算每个主成分的变化
pct <- sce [["pca"]]@stdev / sum( sce [["pca"]]@stdev)* 100
cumu <- cumsum(pct)
#主成分累计贡献度大于90%；pc本身对方差贡献小于5%；
co1 <- which(cumu > 90 & pct < 5)[1]
co1 
# 两个连续PCs之间差异小于0.1%.
co2 <-sort(which((pct[1:length(pct) - 1]- pct[2:length(pct)]) > 0.1), decreasing = T)[1] + 1
co2 
pcs <- min(co1, co2)
pcs 
plot_df <-data.frame(pct = pct, cumu = cumu, rank = 1:length(pct))

# Elbow plot 可视化
library(ggplot2)
ggplot(plot_df,aes(cumu, pct, label = rank,color = rank > pcs)) + 
  geom_text()+
  geom_vline(xintercept = 90, color = "grey") +
  geom_hline(yintercept = min(pct[pct > 5]),color = "grey")+
  theme_bw()
##FindClusters
pc_num= 1:pcs
sce <- FindNeighbors(sce, dims = pc_num) %>% FindClusters(resolution = c(1:10/10)) 

##确认最合适的resolution值
colnames(sce@meta.data)
library(clustree)
p1 <- clustree(sce, prefix = 'RNA_snn_res.')+coord_flip()
p1

Idents(sce) <- "RNA_snn_res.0.2"
sce <- sce %>% RunTSNE(dims = pc_num) %>% RunUMAP(dims = pc_num)

DimPlot(sce, label = T, reduction = "tsne",cols = mycolors)
DimPlot(sce, label = T, reduction = "umap",cols = mycolors)
DimPlot(sce, label = T, reduction = "tsne",group.by = "orig.ident")
DimPlot(sce, label = T, reduction = "umap",group.by = "orig.ident")

#批次效应不显著，不进行Harmony

###Batch effect assessment----
sce_T <- sce
DimPlot(sce_T,group.by = "sample", reduction = "tsne")

tsne_sce_T  <- Embeddings(sce_T , "tsne")

# 构建 metadata（batch 为 sample 列）
md_sce_T  <- data.frame(batch = sce_T@meta.data$sample,  row.names = rownames(tsne_sce_T))

# 计算 iLISI：
lisi_tsne_sce_T <- compute_lisi(tsne_sce_T, md_sce_T, label_colnames = "batch")

mean_tsne_sce_T <- mean(lisi_tsne_sce_T$batch)
mean_tsne_sce_T


#2.T cell subcluster annotation----
Idents(sce) <- "RNA_snn_res.0.2"
sce.markers <- FindAllMarkers(object = sce,
                              only.pos = F, #根据需要进行选择
                              min.pct = 0.25,
                              logfc.threshold = 0.5)
sce.markers$pct=sce.markers$pct.1/sce.markers$pct.2

sce.markers_used <- sce.markers %>%
  dplyr::filter(p_val_adj<0.05&pct.1>pct.2&pct>1.5&avg_log2FC>1) %>%
  group_by(cluster) %>%
  slice_max(n = 20, order_by = avg_log2FC)

#根据marker结合张泽民以及一些文献划分出T细胞亚型
#0: CD8_C0_GZMK
#1: CD8_C1_TYROBP
#2: CD4_C2_KLRB1
#3: CD4_C3_TNFRSF4
#4: CD8_C4_FGFBP2
#5: CD4_C5_IL7R
#6: CD8_C6_CXCL13
#7: Other

sce$T_subtype <- recode(sce$RNA_snn_res.0.2,
                        "0"="CD8_C0_GZMK",
                        "1"="CD8_C1_TYROBP",
                        "2"="CD4_C2_KLRB1",
                        "3"="CD4_C3_TNFRSF4",
                        "4"="CD8_C4_FGFBP2",
                        "5"="CD4_C5_IL7R",
                        "6"="CD8_C6_CXCL13",
                        "7"="Other")

DimPlot(sce,group.by = "T_subtype",cols = mycolors,reduction = "tsne",label = T)
DimPlot(sce,group.by = "RNA_snn_res.0.2",cols = mycolors,reduction = "tsne",label = T)
DimPlot(sce,group.by = "orig.ident",cols = mycolors,reduction = "tsne",label = T)


#3.Defining T cell states----

#绘制定义T细胞状态gene的marker热图
T_subtype_state <- read_csv("……/T_subtype_state.csv")
mean_gene_exp <- as.matrix(data.frame(Seurat::AverageExpression(sce,features = T_subtype_state$gene_symbol, group.by = "T_subtype",
                                                                slot = "data")))
colnames(mean_gene_exp) <- levels(sce@meta.data$T_subtype)

mean_gene_exp_z <- t(scale(t(mean_gene_exp), scale = T, center = T))


min(mean_gene_exp_z)
max(mean_gene_exp_z)
T_state <- as.data.frame(colnames(mean_gene_exp_z))
names(T_state)=c("cluster")

#说明: "Cytotoxic approaching exhaustion"在论文中已经替换为更加严谨的“cytotoxic with exhaustion traits”
#Note: "Cytotoxic approaching exhaustion" has been replaced with the more rigorous "cytotoxic with exhaustion traits" in the paper.

T_state$state <- recode(T_state$cluster,
                        "CD8_C0_GZMK"="Cytotoxic approaching exhaustion",
                        "CD8_C1_TYROBP"="Active and proliferating",
                        "CD4_C2_KLRB1"="Exhausted/Inactive",
                        "CD4_C3_TNFRSF4"="Trgs",
                        "CD8_C4_FGFBP2"="Active not proliferating",
                        "CD4_C5_IL7R"="Naïve",
                        "CD8_C6_CXCL13"="Exhausted/Inactive",
                        "Other"="Other")

color_colann_cluster <- c("#94BCED","#FFA7CF","#70E354","#DF0100","#FFAF26","#BBBB03","#9C56D2","#8A959B")
names(color_colann_cluster) <- c("CD8_C0_GZMK","CD8_C1_TYROBP","CD4_C2_KLRB1","CD4_C3_TNFRSF4",
                                 "CD8_C4_FGFBP2","CD4_C5_IL7R","CD8_C6_CXCL13","Other")


color_colann_state <- c("#D3FFFE","#00F6FF","#00FF00","#099A0F","#404040","#DF0100","#8A959B")
names(color_colann_state) <- c("Naïve","Active not proliferating","Active and proliferating",
                               "Cytotoxic approaching exhaustion","Exhausted/Inactive","Trgs","Other")

T_state$state <- factor(T_state$state,levels = c("Naïve","Active not proliferating","Active and proliferating",
                                                 "Cytotoxic approaching exhaustion","Exhausted/Inactive","Trgs","Other"))

T_state$cluster <- factor(T_state$cluster,levels = c("CD8_C0_GZMK","CD8_C1_TYROBP","CD4_C2_KLRB1","CD4_C3_TNFRSF4",
                                                     "CD8_C4_FGFBP2","CD4_C5_IL7R","CD8_C6_CXCL13","Other"))


column_colann <- ComplexHeatmap::HeatmapAnnotation(State = T_state[,2],
                                                   Cluster = T_state[,1],
                                                   show_legend = T, 
                                                   show_annotation_name = T, 
                                                   annotation_name_side ="left",
                                                   height = unit(3,"mm"),
                                                   #gp = gpar(col = "white", lty = 1, lwd = 2,fontsize = 12),
                                                   col =list(Cluster = color_colann_cluster,
                                                             State = color_colann_state)
)


library(ComplexHeatmap)
htCol = c("#2775b6","white", "#de1c31")
htRange = c(-2, 0, 2.5)
col_fun <- circlize::colorRamp2(htRange, htCol)

T_subtype_state$geneset <- factor(T_subtype_state$geneset,levels = c("Activation","Metabolism(active)","Proliferation","Effector/Cytotoxic",
                                                                     "Exhaustion/ Inactivation","Senesense/ Apoptosis","Tregs","Naive_T_cells"))


# column_rowann <- ComplexHeatmap::HeatmapAnnotation(group = T_subtype_state$geneset,
#                                                    which = "row",
#                                                    show_legend = T, 
#                                                    show_annotation_name =T,
#                                                    #col =list(group = color_area),
#                                                    #gp = gpar(col = "white", lty = 1, lwd = 2),
#                                                    simple_anno_size =unit(3, "mm"))


p1 <- ComplexHeatmap::Heatmap(mean_gene_exp_z,name = "Relative expression", col =col_fun,
                              cluster_rows = F, cluster_columns = F,
                              rect_gp = gpar(col = "white", lty = 1, lwd = 2),
                              row_names_side = "left",
                              column_order =c("CD8_C1_TYROBP","CD8_C4_FGFBP2","CD8_C0_GZMK","CD8_C6_CXCL13",
                                              "CD4_C2_KLRB1","CD4_C3_TNFRSF4","CD4_C5_IL7R","Other"),
                              top_annotation = column_colann,
                              #left_annotation = column_rowann,
                              row_names_gp = gpar(fontsize = 8),
                              column_names_gp = gpar(fontsize = 8),
                              row_split = T_subtype_state$geneset,
                              #border = TRUE,
                              row_gap = unit(2, "mm"),
                              width = ncol(mean_gene_exp_z)*unit(12, "mm"), 
                              height = nrow(mean_gene_exp_z)*unit(3, "mm"))
p1
#绘制横板的热图
row_colann <- ComplexHeatmap::HeatmapAnnotation(State = T_state[,2],
                                                Cluster = T_state[,1],
                                                which = "row",
                                                show_legend = F,
                                                show_annotation_name =F,
                                                col =list(Cluster = color_colann_cluster,
                                                          State = color_colann_state),
                                                #gp = gpar(col = "white", lty = 1, lwd = 2),
                                                simple_anno_size =unit(3, "mm"))

#mean_gene_exp_z_t=t(mean_gene_exp_z)
ComplexHeatmap::Heatmap(mean_gene_exp_z_t, name = "Relative expression", col = col_fun,
                        cluster_rows = F, cluster_columns = F,
                        rect_gp = gpar(col = "white", lty = 1, lwd = 2),
                        row_names_side = "left",
                        row_order =c("CD8_C1_TYROBP","CD8_C4_FGFBP2","CD8_C0_GZMK","CD8_C6_CXCL13",
                                     "CD4_C2_KLRB1","CD4_C3_TNFRSF4","CD4_C5_IL7R","Other"),
                        column_order =  T_subtype_state$gene_symbol,  # 转置后，行和列的顺序需要重新定义
                        #top_annotation = column_colann,  # 同样，如果之前有使用列注释，现在需要改为行注释
                        left_annotation = row_colann,
                        row_names_gp = gpar(fontsize = 8),
                        column_names_gp = gpar(fontsize = 8),
                        column_split = T_subtype_state$geneset,  # 行分割也需要根据转置后的矩阵重新定义
                        column_gap = unit(2,"mm"),
                        row_gap = unit(2, "mm"),
                        show_heatmap_legend = F,
                        width = nrow(mean_gene_exp_z_t)*unit(22, "mm"), 
                        height = ncol(mean_gene_exp_z_t)*unit(1, "mm"))

#4.Using AUCell to score T cell status----

#确定状态打分的基因集
# State                                        geneset

# Naïve                                    Naïve_T_cells

# Tregs                                        Tregs

# Exhausted/Inactive                Exhaustion/Inactivation  
#                                    Senesense/Apoptosis

# Cytotoxic approaching exhaustion     Effector/Cytotoxic  
#                                     Exhaustion/Inactivation

# Active and proliferating                  Activation
#                                        Metabolism(active)
#                                        Effector/Cytotoxic
#                                          Proliferation


# Active not proliferating                  Activation
#                                        Metabolism(active)
#                                        Effector/Cytotoxic


library(AUCell)
library(gdata)
library(GSEABase)


sheet_names <- c("Naive","Active and proliferating","Active not proliferating","Cytotoxic approaching exhaustio","Exhausted_Inactive","Tregs")
geneset_AUCell <- lapply(sheet_names, function(x) read.xls("……/T_state_AUCell.xls", sheet = x))
names(geneset_AUCell) <-c("Naïve","Active and proliferating","Active not proliferating","Cytotoxic approaching exhaustion","Exhausted/Inactive","Tregs")


geneset_AUCell <- lapply(geneset_AUCell, function(x) x[,2])
geneset_AUCell <- lapply(geneset_AUCell,unique)

#准备矩阵数据
cells_rankings <- AUCell_buildRankings(sce@assays$RNA@data)


#计算AUC
cells_AUC <- AUCell_calcAUC(geneset_AUCell,cells_rankings)


#不同状态阈值图
set.seed(123)
par(mfrow=c(3,3)) 
cells_assignment <- AUCell_exploreThresholds(cells_AUC, plotHist=TRUE,assign=TRUE)

#将逐细胞每个状态的打分导入seurat对象的meta.data
for (i in names(geneset_AUCell)) {
  sce@meta.data[,paste0(i)] <- as.numeric(getAUC(cells_AUC)[i, ])
}

saveRDS(sce,"……/sce_T_cell_all.rds")

#5.T cell trajectory analysis----
###Creating a CDS Object-----
data <- GetAssayData(sce, assay ='RNA', slot = 'counts')
cell_metadata <- sce@meta.data
gene_annotation <-  data.frame(gene_short_name = rownames(data))
rownames(gene_annotation) <- rownames(data)
cds <- new_cell_data_set(data,
                         cell_metadata = cell_metadata,
                         gene_metadata = gene_annotation)

###Processing Data----
cds <- preprocess_cds(cds,num_dim = 15)
plot_pc_variance_explained(cds)

cds <- align_cds(cds, alignment_group = "GSM", preprocess_method = "PCA")
cds <- reduce_dimension(cds,reduction_method = 'UMAP', preprocess_method="Aligned")
cds <- cluster_cells(cds,reduction_method = "UMAP")
###Build Track----
big_partition <- c(rep(1,length(cds@colData@rownames))) 
names(big_partition) <- cds@colData@rownames 
big_partition <- as.factor(big_partition)
cds@clusters$UMAP$partitions <- big_partition
cds <- learn_graph(cds, learn_graph_control=list(ncenter=1000),use_partition = TRUE)#控制分支节点数
plot_cells(cds, reduction_method = "UMAP", color_cells_by = 'orig.ident', label_cell_groups=FALSE)
cds <- order_cells(cds,reduction_method = "UMAP")

cds_pseudotime <- pseudotime(cds)
cds@colData$cds_pseudotime <- cds_pseudotime
min(cds$cds_pseudotime)
max(cds$cds_pseudotime)


save_monocle_objects(cds, directory_path='……/cds_T_cell_all')


###Batch effect assessment----
cds <- load_monocle_objects(directory_path='……/cds_T_cell_all')

#提取 UMAP 坐标
umap_mat <- reducedDims(cds)$UMAP
umap_df  <- as.data.frame(umap_mat)
colnames(umap_df) <- c("UMAP1", "UMAP2")

###iLISI（batch 列）用于评估批次整合程度，数值越高（最大接近批次数）代表混合越充分。


meta_df <- as.data.frame(colData(cds))
stopifnot("sample" %in% colnames(meta_df))
meta_df <- data.frame(batch = meta_df$sample, row.names = rownames(meta_df))


# 计算 iLISI
lisi_umap_T <- compute_lisi(umap_df, meta_df, label_colnames = "batch")

mean_umap_T <- mean(lisi_umap_T$batch)
mean_umap_T


#6.Gene trajectory pattern analysis by site----
###CM----
cds_CM <- cds[,grep("CM", colData(cds)$orig.ident, ignore.case=FALSE)]
cds_CM <- cds_CM[,grep("Other", colData(cds_CM)$state, ignore.case=FALSE, invert=T)]
CM_cds_gene_res <- graph_test(cds_CM, neighbor_graph="principal_graph", cores=8)
CM_cds_gene_res_fliter <- subset(CM_cds_gene_res, q_value < 0.05)
write.csv(CM_cds_gene_res_fliter, "……/CM_cds_gene_res.csv")


genelist_CM <- pull(CM_cds_gene_res,gene_short_name) %>% as.character()
gene_module_CM <- find_gene_modules(cds_CM[genelist_CM,],resolution = 1e-3,cores = 8)
cell_group_CM <- tibble::tibble(cell=row.names(colData(cds_CM)),
                                cell_group=colData(cds_CM)$T_subtype)


agg_mat_CM <- aggregate_gene_expression(cds_CM,gene_module_CM,cell_group_CM)
row.names(agg_mat_CM) <- stringr::str_c("Module_",row.names(agg_mat_CM))

#添加列注释信息
colnames(agg_mat_CM)


#C0="Cytotoxic approaching exhaustion", C1="Active and proliferating", C2="Exhausted/Inactive", C3="Trgs"
#C4="Active not proliferating", #C5="Naïve", C6="Exhausted/Inactive" 


ann_col_CM = data.frame(state=factor(c(rep("Exhausted/Inactive",1),rep("Trgs",1),rep("Naïve",1),rep("Cytotoxic approaching exhaustion",1),
                                       rep("Active and proliferating",1),rep("Active not proliferating",1),rep("Exhausted/Inactive",1))))
row.names(ann_col_CM) = colnames(agg_mat_CM)

ann_color = list(state = c("Naïve"="#D3FFFE", "Active not proliferating" ="#00F6FF", "Active and proliferating"="#00FF00",
                           "Cytotoxic approaching exhaustion"="#099A0F", "Exhausted/Inactive"="#404040","Trgs" ="#DF0100"))


p_module_CM <- pheatmap::pheatmap(agg_mat_CM,scale = "column",clustering_method = "ward.D2",
                                  annotation_col = ann_col_CM,annotation_colors = ann_color,annotation_legend = F)
p_module_CM
write.csv(gene_module_CM,"……/gene_module_CM.csv",row.names = F)


###AM----
cds_AM <- cds[,grep("AM", colData(cds)$orig.ident, ignore.case=FALSE)]
cds_AM <- cds_AM[,grep("Other", colData(cds_AM)$state, ignore.case=FALSE, invert=T)]
AM_cds_gene_res <- graph_test(cds_AM, neighbor_graph="principal_graph", cores=8)
AM_cds_gene_res_fliter <- subset(AM_cds_gene_res, q_value < 0.05)
write.csv(AM_cds_gene_res_fliter, "……/AM_cds_gene_res.csv")

genelist_AM <- pull(AM_cds_gene_res,gene_short_name) %>% as.character()
gene_module_AM <- find_gene_modules(cds_AM[genelist_AM,],resolution = 1e-3,cores = 8)

cell_group_AM <- tibble::tibble(cell=row.names(colData(cds_AM)),
                                cell_group=colData(cds_AM)$T_subtype)

agg_mat_AM <- aggregate_gene_expression(cds_AM,gene_module_AM,cell_group_AM)
row.names(agg_mat_AM) <- stringr::str_c("Module_",row.names(agg_mat_AM))

#添加列注释信息
colnames(agg_mat_AM)

#C0="Cytotoxic approaching exhaustion", C1="Active and proliferating", C2="Exhausted/Inactive", C3="Trgs"
#C4="Active not proliferating", #C5="Naïve", C6="Exhausted/Inactive" 

ann_col_AM = data.frame(state=factor(c(rep("Exhausted/Inactive",1),rep("Trgs",1),rep("Naïve",1),rep("Cytotoxic approaching exhaustion",1),
                                       rep("Active and proliferating",1),rep("Active not proliferating",1),rep("Exhausted/Inactive",1))))
row.names(ann_col_AM) = colnames(agg_mat_AM)

ann_color = list(state = c("Naïve"="#D3FFFE", "Active not proliferating" ="#00F6FF", "Active and proliferating"="#00FF00",
                           "Cytotoxic approaching exhaustion"="#099A0F", "Exhausted/Inactive"="#404040","Trgs" ="#DF0100"))


p_module_AM <- pheatmap::pheatmap(agg_mat_AM,scale = "column",clustering_method = "ward.D2",
                                  annotation_col = ann_col_AM,annotation_colors = ann_color,annotation_legend = F)
p_module_AM

#长5 宽5
write.csv(gene_module_AM,"……/gene_module_AM.csv",row.names = F)


###UM----
cds_UM <- cds[,grep("UM", colData(cds)$orig.ident, ignore.case=FALSE)]
cds_UM <- cds_CM[,grep("Other", colData(cds_UM)$state, ignore.case=FALSE, invert=T)]

UM_cds_gene_res <- graph_test(cds_UM, neighbor_graph="principal_graph", cores=8)
UM_cds_gene_res_fliter <- subset(UM_cds_gene_res, q_value < 0.05 & morans_I > 0.25)
write.csv(UM_cds_gene_res_fliter, "……/UM_cds_gene_res.csv")

genelist_UM <- pull(UM_cds_gene_res,gene_short_name) %>% as.character()


gene_module_UM <- find_gene_modules(cds_UM[genelist_UM,],resolution = 1e-3,cores = 8)
cell_group_UM <- tibble::tibble(cell=row.names(colData(cds_UM)),
                                cell_group=colData(cds_UM)$T_subtype)

agg_mat_UM <- aggregate_gene_expression(cds_UM,gene_module_UM,cell_group_UM)
row.names(agg_mat_UM) <- stringr::str_c("Module_",row.names(agg_mat_UM))

#添加列注释信息
colnames(agg_mat_UM)

#C0="Cytotoxic approaching exhaustion", C1="Active and proliferating", C2="Exhausted/Inactive", C3="Trgs"
#C4="Active not proliferating", #C5="Naïve", C6="Exhausted/Inactive" 

ann_col_UM = data.frame(state=factor(c(rep("Exhausted/Inactive",1),rep("Trgs",1),rep("Naïve",1),rep("Cytotoxic approaching exhaustion",1),
                                       rep("Active and proliferating",1),rep("Active not proliferating",1),rep("Exhausted/Inactive",1))))
row.names(ann_col_UM) = colnames(agg_mat_UM)

ann_color = list(state = c("Naïve"="#D3FFFE", "Active not proliferating" ="#00F6FF", "Active and proliferating"="#00FF00",
                           "Cytotoxic approaching exhaustion"="#099A0F", "Exhausted/Inactive"="#404040","Trgs" ="#DF0100"))


p_module_UM <- pheatmap::pheatmap(agg_mat_UM,scale = "column",clustering_method = "ward.D2",
                                  annotation_col = ann_col_UM,annotation_colors = ann_color,annotation_legend = F)
p_module_UM

#长5 宽5
write.csv(gene_module_UM,"……/gene_module_UM.csv",row.names = F)

#7.Gene enrichment analysis of differentiation patterns in different sites----
###CM----
CM_gene <- read.csv("……/gene_module_CM.csv")
CM_gene_morans <- read.csv("……/CM_cds_gene_res.csv")


CM_gene_enrich <- CM_gene[which(CM_gene$module%in%c("3","7","8","6","9")),]
CM_gene_enrich$state <- recode(CM_gene_enrich$module,
                               "3"="Active",
                               "7"="Active&Cytotoxic approaching exhaustion",
                               "8"="Cytotoxic approaching exhaustion",
                               "6"="Trgs",
                               "9"="Exhausted/Inactive")

CM_gene_enrich<- merge(CM_gene_enrich,CM_gene_morans, by.x="id" ,by.y="X")

CM_gene_enrich_Active <- CM_gene_enrich[which(CM_gene_enrich$state%in%c("Active&Cytotoxic approaching exhaustion","Active")),]


genelist_Active <- bitr(CM_gene_enrich_Active$id,fromType = "SYMBOL",
                        toType="ENTREZID",OrgDb="org.Hs.eg.db")

genelist_Active <- pull(genelist_Active,ENTREZID)

ekegg_Active <- enrichKEGG(gene = genelist_Active, 
                           organism = "hsa",
                           pvalueCutoff = 0.05,
                           qvalueCutoff = 0.05)

kk <- setReadable(ekegg_Active,OrgDb = "org.Hs.eg.db",keyType = "ENTREZID")
ekegg_Active_frame <- as.data.frame(kk)

#BP富集分析
ego_BP_Active <- enrichGO(gene = CM_gene_enrich_Active$id,
                          OrgDb = 'org.Hs.eg.db',
                          keyType = "SYMBOL",
                          ont = "BP",
                          pAdjustMethod = "BH",
                          pvalueCutoff = 0.05,
                          qvalueCutoff = 0.05)

ego_BP_Active_frame <- as.data.frame(ego_BP_Active)

res_enrich_state_Active_all <- rbind(ekegg_Active_frame,ego_BP_Active_frame)

#Cytotoxic approaching exhaustion
CM_gene_enrich_Cytotoxic_approaching_exhaustion <- CM_gene_enrich[which(CM_gene_enrich$state%in%c("Active&Cytotoxic approaching exhaustion","Cytotoxic approaching exhaustion")),]


genelist_Cytotoxic_approaching_exhaustion <- bitr(CM_gene_enrich_Cytotoxic_approaching_exhaustion$id,fromType = "SYMBOL",
                                                  toType="ENTREZID",OrgDb="org.Hs.eg.db")

genelist_Cytotoxic_approaching_exhaustion <- pull(genelist_Cytotoxic_approaching_exhaustion,ENTREZID)
ekegg_Cytotoxic_approaching_exhaustion <- enrichKEGG(gene = genelist_Cytotoxic_approaching_exhaustion, 
                                                     organism = "hsa",
                                                     pvalueCutoff = 0.05,
                                                     qvalueCutoff = 0.05)
kk <- setReadable(ekegg_Cytotoxic_approaching_exhaustion,OrgDb = "org.Hs.eg.db",keyType = "ENTREZID")
ekegg_Cytotoxic_approaching_exhaustion_frame <- as.data.frame(kk)

#BP富集分析
ego_BP_Cytotoxic_approaching_exhaustion <- enrichGO(gene = CM_gene_enrich_Cytotoxic_approaching_exhaustion$id,
                                                    OrgDb = 'org.Hs.eg.db',
                                                    keyType = "SYMBOL",
                                                    ont = "BP",
                                                    pAdjustMethod = "BH",
                                                    pvalueCutoff = 0.05,
                                                    qvalueCutoff = 0.05)

ego_BP_Cytotoxic_approaching_exhaustion_frame <- as.data.frame(ego_BP_Cytotoxic_approaching_exhaustion)

res_enrich_state_Cytotoxic_approaching_exhaustion_all <- rbind(ekegg_Cytotoxic_approaching_exhaustion_frame,ego_BP_Cytotoxic_approaching_exhaustion_frame)


CM_gene_enrich_Trgs <- CM_gene_enrich[which(CM_gene_enrich$state%in%c("Trgs")),]


genelist_Trgs <- bitr(CM_gene_enrich_Trgs$id,fromType = "SYMBOL",
                      toType="ENTREZID",OrgDb="org.Hs.eg.db")

genelist_Trgs <- pull(genelist_Trgs,ENTREZID)
ekegg_Trgs <- enrichKEGG(gene = genelist_Trgs, 
                         organism = "hsa",
                         pvalueCutoff = 0.05,
                         qvalueCutoff = 0.05)
kk <- setReadable(ekegg_Trgs,OrgDb = "org.Hs.eg.db",keyType = "ENTREZID")
ekegg_Trgs_frame <- as.data.frame(kk)

#BP富集分析
ego_BP_Trgs <- enrichGO(gene = CM_gene_enrich_Trgs$id,
                        OrgDb = 'org.Hs.eg.db',
                        keyType = "SYMBOL",
                        ont = "BP",
                        pAdjustMethod = "BH",
                        pvalueCutoff = 0.05,
                        qvalueCutoff = 0.05)

ego_BP_Trgs_frame <- as.data.frame(ego_BP_Trgs)

res_enrich_state_Trgs_all <- rbind(ekegg_Trgs_frame,ego_BP_Trgs_frame)


#Exhausted/Inactive
CM_gene_enrich_Exhausted_Inactive <- CM_gene_enrich[which(CM_gene_enrich$state%in%c("Exhausted/Inactive")),]


genelist_Exhausted_Inactive <- bitr(CM_gene_enrich_Exhausted_Inactive$id,fromType = "SYMBOL",
                                    toType="ENTREZID",OrgDb="org.Hs.eg.db")

genelist_Exhausted_Inactive <- pull(genelist_Exhausted_Inactive,ENTREZID)
ekegg_Exhausted_Inactive <- enrichKEGG(gene = genelist_Exhausted_Inactive, 
                                       organism = "hsa",
                                       pvalueCutoff = 0.05,
                                       qvalueCutoff = 0.05)
kk <- setReadable(ekegg_Exhausted_Inactive,OrgDb = "org.Hs.eg.db",keyType = "ENTREZID")
ekegg_Exhausted_Inactive_frame <- as.data.frame(kk)

#BP富集分析
ego_BP_Exhausted_Inactive <- enrichGO(gene = CM_gene_enrich_Exhausted_Inactive$id,
                                      OrgDb = 'org.Hs.eg.db',
                                      keyType = "SYMBOL",
                                      ont = "BP",
                                      pAdjustMethod = "BH",
                                      pvalueCutoff = 0.05,
                                      qvalueCutoff = 0.05)

ego_BP_Exhausted_Inactive_frame <- as.data.frame(ego_BP_Exhausted_Inactive)

res_enrich_state_Exhausted_Inactive_all <- rbind(ekegg_Exhausted_Inactive_frame,ego_BP_Exhausted_Inactive_frame)

###AM----
AM_gene <- read.csv("……/gene_module_AM.csv")
AM_gene_morans <- read.csv("……/AM_cds_gene_res.csv")

AM_gene_enrich <- AM_gene[which(AM_gene$module%in%c("1","4","8","7","9","2","3","6")),]

AM_gene_enrich$state <- recode(AM_gene_enrich$module,
                               "1"="Naïve",
                               "4"="Naïve",
                               "2"="Cytotoxic approaching exhaustion&Trgs",
                               "7"="Cytotoxic approaching exhaustion&Trgs",
                               "8"="Cytotoxic approaching exhaustion&Trgs",
                               "9"="Cytotoxic approaching exhaustion&Trgs",
                               "3"="Trgs&Exhausted/Inactive",
                               "6"="Trgs&Exhausted/Inactive")

AM_gene_enrich<- merge(AM_gene_enrich,AM_gene_morans, by.x="id" ,by.y="X")

#富集分析
#Naïve
AM_gene_enrich_Naïve <- AM_gene_enrich[which(AM_gene_enrich$state%in%c("Naïve")),]
genelist_Naïve <- bitr(AM_gene_enrich_Naïve$id,fromType = "SYMBOL",
                       toType="ENTREZID",OrgDb="org.Hs.eg.db")

genelist_Naïve <- pull(genelist_Naïve,ENTREZID)
ekegg_Naïve <- enrichKEGG(gene = genelist_Naïve, 
                          organism = "hsa",
                          pvalueCutoff = 0.05,
                          qvalueCutoff = 0.05)
kk <- setReadable(ekegg_Naïve,OrgDb = "org.Hs.eg.db",keyType = "ENTREZID")
ekegg_Naïve_frame <- as.data.frame(kk)

#BP富集分析
ego_BP_Naïve <- enrichGO(gene = AM_gene_enrich_Naïve$id,
                         OrgDb = 'org.Hs.eg.db',
                         keyType = "SYMBOL",
                         ont = "BP",
                         pAdjustMethod = "BH",
                         pvalueCutoff = 0.05,
                         qvalueCutoff = 0.05)

ego_BP_Naïve_frame <- as.data.frame(ego_BP_Naïve)

res_enrich_state_Naïve_all <- rbind(ekegg_Naïve_frame,ego_BP_Naïve_frame)


#Cytotoxic approaching exhaustion

AM_gene_enrich_Cytotoxic_approaching_exhaustion<- AM_gene_enrich[which(AM_gene_enrich$state%in%c("Cytotoxic approaching exhaustion&Trgs")),]
genelist_Cytotoxic_approaching_exhaustion <- bitr(AM_gene_enrich_Cytotoxic_approaching_exhaustion$id,fromType = "SYMBOL",
                                                  toType="ENTREZID",OrgDb="org.Hs.eg.db")

genelist_Cytotoxic_approaching_exhaustion <- pull(genelist_Cytotoxic_approaching_exhaustion,ENTREZID)
ekegg_Cytotoxic_approaching_exhaustion <- enrichKEGG(gene = genelist_Cytotoxic_approaching_exhaustion, 
                                                     organism = "hsa",
                                                     pvalueCutoff = 0.05,
                                                     qvalueCutoff = 0.05)
kk <- setReadable(ekegg_Cytotoxic_approaching_exhaustion,OrgDb = "org.Hs.eg.db",keyType = "ENTREZID")
ekegg_ytotoxic_approaching_exhaustion <- as.data.frame(kk)

#BP富集分析
ego_BP_Cytotoxic_approaching_exhaustion <- enrichGO(gene = AM_gene_enrich_Cytotoxic_approaching_exhaustion$id,
                                                    OrgDb = 'org.Hs.eg.db',
                                                    keyType = "SYMBOL",
                                                    ont = "BP",
                                                    pAdjustMethod = "BH",
                                                    pvalueCutoff = 0.05,
                                                    qvalueCutoff = 0.05)

ego_BP_Cytotoxic_approaching_exhaustion_frame <- as.data.frame(ego_BP_Cytotoxic_approaching_exhaustion)

res_enrich_state_Cytotoxic_approaching_exhaustion_all <- rbind(ekegg_ytotoxic_approaching_exhaustion,ego_BP_Cytotoxic_approaching_exhaustion_frame)

#Trgs
AM_gene_enrich_Trgs <- AM_gene_enrich[which(AM_gene_enrich$state%in%c("Cytotoxic approaching exhaustion&Trgs","Trgs&Exhausted/Inactive")),]
genelist_Trgs <- bitr(AM_gene_enrich_Trgs$id,fromType = "SYMBOL",
                      toType="ENTREZID",OrgDb="org.Hs.eg.db")

genelist_Trgs <- pull(genelist_Trgs,ENTREZID)
ekegg_Trgs <- enrichKEGG(gene = genelist_Trgs, 
                         organism = "hsa",
                         pvalueCutoff = 0.05,
                         qvalueCutoff = 0.05)
kk <- setReadable(ekegg_Trgs,OrgDb = "org.Hs.eg.db",keyType = "ENTREZID")
ekegg_Trgs_frame <- as.data.frame(kk)

#BP富集分析
ego_BP_Trgs <- enrichGO(gene = AM_gene_enrich_Trgs$id,
                        OrgDb = 'org.Hs.eg.db',
                        keyType = "SYMBOL",
                        ont = "BP",
                        pAdjustMethod = "BH",
                        pvalueCutoff = 0.05,
                        qvalueCutoff = 0.05)

ego_BP_Trgs_frame <- as.data.frame(ego_BP_Trgs)

res_enrich_state_Trgs_all <- rbind(ekegg_Trgs_frame,ego_BP_Trgs_frame)

#Exhausted/Inactive
AM_gene_enrich_Exhausted_Inactive <- AM_gene_enrich[which(AM_gene_enrich$state%in%c("Trgs&Exhausted/Inactive")),]
genelist_Exhausted_Inactive <- bitr(AM_gene_enrich_Exhausted_Inactive$id,fromType = "SYMBOL",
                                    toType="ENTREZID",OrgDb="org.Hs.eg.db")

genelist_Exhausted_Inactive <- pull(genelist_Exhausted_Inactive,ENTREZID)
ekegg_Exhausted_Inactive <- enrichKEGG(gene = genelist_Exhausted_Inactive, 
                                       organism = "hsa",
                                       pvalueCutoff = 0.05,
                                       qvalueCutoff = 0.05)
kk <- setReadable(ekegg_Exhausted_Inactive,OrgDb = "org.Hs.eg.db",keyType = "ENTREZID")
ekegg_Exhausted_Inactive_frame <- as.data.frame(kk)

#BP富集分析
ego_BP_Exhausted_Inactive <- enrichGO(gene = AM_gene_enrich_Exhausted_Inactive$id,
                                      OrgDb = 'org.Hs.eg.db',
                                      keyType = "SYMBOL",
                                      ont = "BP",
                                      pAdjustMethod = "BH",
                                      pvalueCutoff = 0.05,
                                      qvalueCutoff = 0.05)

ego_BP_Exhausted_Inactive_frame <- as.data.frame(ego_BP_Exhausted_Inactive)

res_enrich_state_Exhausted_Inactive_all <- rbind(ekegg_Exhausted_Inactive_frame,ego_BP_Exhausted_Inactive_frame)

###UM----
UM_gene <- read.csv("……/gene_module_UM.csv")
UM_gene_morans <- read.csv("……/UM_cds_gene_res.csv")
UM_gene_enrich <- UM_gene[which(UM_gene$module%in%c("4","6","9")),]
UM_gene_enrich$state <- recode(UM_gene_enrich$module,
                               "4"="Cytotoxic approaching exhaustion",
                               "6"="Trgs",
                               "9"="Exhausted/Inactive")

UM_gene_enrich<- merge(UM_gene_enrich,UM_gene_morans, by.x="id" ,by.y="X")

#富集分析
UM_res_enrich_all_list <- list()
for (i in unique(UM_gene_enrich$state)) {
  UM_gene_enrich_state <- UM_gene_enrich[which(UM_gene_enrich$state==i),]
  #KEGG
  genelist_state <- bitr(UM_gene_enrich_state$id,fromType = "SYMBOL",
                         toType="ENTREZID",OrgDb="org.Hs.eg.db")
  genelist_state <- pull(genelist_state,ENTREZID)
  
  ekegg_state <- enrichKEGG(gene = genelist_state, 
                            organism = "hsa",
                            pvalueCutoff = 0.05,
                            qvalueCutoff = 0.05)
  kk <- setReadable(ekegg_state,OrgDb = "org.Hs.eg.db",keyType = "ENTREZID")
  ekegg_state_frame <- as.data.frame(kk)
  
  ego_BP_state <- enrichGO(gene = UM_gene_enrich_state$id,
                           OrgDb = 'org.Hs.eg.db',
                           keyType = "SYMBOL",
                           ont = "BP",
                           pAdjustMethod = "BH",
                           pvalueCutoff = 0.05,
                           qvalueCutoff = 0.05)
  ego_BP_state_frame <- as.data.frame(ego_BP_state)
  res_enrich_state_all <- rbind(ekegg_state_frame,ego_BP_state_frame)
  UM_res_enrich_all_list[[i]] <- res_enrich_state_all
}


#8.Verify the trajectories of “Cytotoxic with exhaustion traits”T cells using the destiny package----
###CM----
sce <- readRDS("……/sce_T_cell_all.rds")

sce <- subset(sce,orig.ident%in%c("CM")&state%in%c("Active not proliferating","Active and proliferating",
                                                   "Cytotoxic approaching exhaustion","Exhausted/Inactive"))

sce <- NormalizeData(sce) %>% FindVariableFeatures(nfeatures = 3000) %>% ScaleData()

sce <- RunPCA(sce, features = VariableFeatures(object = sce), verbose = F)

##确定PC维度数
ElbowPlot(sce, ndims = 50)

##主成分累计贡献度大于90%；pc本身对方差贡献小于5%；两个连续pcs之间差异小于0.1%
#计算每个主成分的变化
pct <- sce [["pca"]]@stdev / sum( sce [["pca"]]@stdev)* 100
cumu <- cumsum(pct)
#主成分累计贡献度大于90%；pc本身对方差贡献小于5%；
co1 <- which(cumu > 90 & pct < 5)[1]
co1  
# 两个连续PCs之间差异小于0.1%.
co2 <-sort(which((pct[1:length(pct) - 1]- pct[2:length(pct)]) > 0.1), decreasing = T)[1] + 1
co2  
pcs <- min(co1, co2)
pcs  

sce_CM <- sce

#destiny包构建轨迹
ct <-GetAssayData(object = sce_CM)
ct<-ct[VariableFeatures(sce_CM),]
ct <- as.ExpressionSet(as.data.frame(t(ct)))
ct$state <- sce@meta.data[,c("state")]

options(Matrix.warnDeprecatedCoerce = 0)
dm <- DiffusionMap(ct,n_pcs = pcs)

dm_CM <- dm
plot(dm_CM, 1:2, col_by = 'state', legend_main = 'Cell state')

###AM----
sce <- readRDS("……/sce_T_cell_all.rds")
sce <- subset(sce_checkpoint_all,orig.ident%in%c("AM")&state%in%c("Active not proliferating","Active and proliferating",
                                                                  "Cytotoxic approaching exhaustion","Exhausted/Inactive"))

sce <- NormalizeData(sce) %>% FindVariableFeatures(nfeatures = 3000) %>% ScaleData()

sce <- RunPCA(sce, features = VariableFeatures(object = sce), verbose = F)
##确定PC维度数
ElbowPlot(sce, ndims = 50)

##主成分累计贡献度大于90%；pc本身对方差贡献小于5%；两个连续pcs之间差异小于0.1%
#计算每个主成分的变化
pct <- sce [["pca"]]@stdev / sum( sce [["pca"]]@stdev)* 100
cumu <- cumsum(pct)
#主成分累计贡献度大于90%；pc本身对方差贡献小于5%；
co1 <- which(cumu > 90 & pct < 5)[1]
co1 
# 两个连续PCs之间差异小于0.1%.
co2 <-sort(which((pct[1:length(pct) - 1]- pct[2:length(pct)]) > 0.1), decreasing = T)[1] + 1
co2 
pcs <- min(co1, co2)
pcs 

sce_AM <- sce
#destiny包构建轨迹
ct <-GetAssayData(object = sce_AM)
ct<-ct[VariableFeatures(sce_AM),]
ct <- as.ExpressionSet(as.data.frame(t(ct)))
ct$state <- sce@meta.data[,c("state")]

options(Matrix.warnDeprecatedCoerce = 0)
dm <- DiffusionMap(ct,n_pcs = pcs)
dm_AM <- dm
plot(dm_AM, 1:2, col_by = 'state', legend_main = 'Cell state')

###UM-----
sce <- readRDS("……/sce_T_cell_all.rds")

sce <- subset(sce_checkpoint_all,orig.ident%in%c("UM")&state%in%c("Active not proliferating","Active and proliferating",
                                                                  "Cytotoxic approaching exhaustion","Exhausted/Inactive"))

sce <- NormalizeData(sce) %>% FindVariableFeatures(nfeatures = 3000) %>% ScaleData()

sce <- RunPCA(sce, features = VariableFeatures(object = sce), verbose = F)
##确定PC维度数
ElbowPlot(sce, ndims = 50)

##主成分累计贡献度大于90%；pc本身对方差贡献小于5%；两个连续pcs之间差异小于0.1%
#计算每个主成分的变化
pct <- sce [["pca"]]@stdev / sum( sce [["pca"]]@stdev)* 100
cumu <- cumsum(pct)
#主成分累计贡献度大于90%；pc本身对方差贡献小于5%；
co1 <- which(cumu > 90 & pct < 5)[1]
co1 
# 两个连续PCs之间差异小于0.1%.
co2 <-sort(which((pct[1:length(pct) - 1]- pct[2:length(pct)]) > 0.1), decreasing = T)[1] + 1
co2 
pcs <- min(co1, co2)
pcs  

Idents(sce) <- "state"
markers <- FindMarkers(sce,
                       ident.1 = c("Exhausted/Inactive"),
                       ident.2 = c("Active and proliferating","Active not proliferating"),
                       only.pos =T,
                       min.pct = 0.1,
                       logfc.threshold = 1) 


sce_UM <- sce
#destiny包构建轨迹
ct <-GetAssayData(object = sce_UM)
ct<-ct[rownames(markers),]
ct <- as.ExpressionSet(as.data.frame(t(ct)))
ct$state <- sce@meta.data[,c("state")]

options(Matrix.warnDeprecatedCoerce = 0)
dm <- DiffusionMap(ct,n_pcs = pcs)
dm_UM <- dm
plot(dm_UM, 1:2, col_by = 'state', legend_main = 'Cell state')


#9.Scoring "T cell mediated cytotoxicity" using AUCell----
sce <- readRDS("……/sce_T_cell_all.rds")
library(tidyverse)
library(org.Hs.eg.db)

GO_data <- clusterProfiler:::get_GO_data("org.Hs.eg.db", "ALL", "SYMBOL") 
GOname_all <- as.data.frame(GO_data$PATHID2NAME)
GOID <- names(GO_data$PATHID2NAME[grep("cytotoxicity", GO_data$PATHID2NAME)])

cytotoxicity_GO <- GOname_all[which(rownames(GOname_all)%in%GOID), ,drop = FALSE]

cytotoxicity_GO_gene <- unique(unlist(GO_data$PATHID2EXTID[c("GO:0001913")]))#T cell mediated cytotoxicity


geneset_AUCell <- list()
geneset_AUCell["T cell mediated cytotoxicity"] <- list(cytotoxicity_GO_gene)
cells_rankings <- AUCell_buildRankings(sce@assays$RNA@data)
cells_AUC <- AUCell_calcAUC(geneset_AUCell,cells_rankings)


#不同状态阈值图
set.seed(123)
par(mfrow=c(2,2)) 
cells_assignment <- AUCell_exploreThresholds(cells_AUC, plotHist=TRUE,assign=TRUE)


#将逐细胞每个状态的打分导入seurat对象的meta.data
for (i in names(geneset_AUCell)) {
  sce@meta.data[,paste0(i)] <- as.numeric(getAUC(cells_AUC)[i, ])
}

saveRDS(sce,"……/sce_T_cell_all.rds")


#10.CellChat Cell Communication----
sce_checkpoint <- readRDS("……/sce_T_cell_all.rds")
sce_tumor <- readRDS("……/sce_tumor_normal_cell_results2.rds")
sce_tumor <- subset(sce_tumor,cell_group=="Melanoma")
sce_tumor <- subset(sce_tumor,Subcluster_site_sate=="Other", invert = TRUE)

sce_tumor_meta <- sce_tumor@meta.data
sce_tumor_meta <- sce_tumor_meta[,c( "orig.ident","nCount_RNA","nFeature_RNA","percent.mt","sample","GSM","celltype_singleR_fine","cell_ann",
                                     "cell_group","Subcluster_site_sate")]

sce_tumor_meta$state <- sce_tumor_meta$Subcluster_site_sate
sce_tumor_meta$state_subtype <- sce_tumor_meta$Subcluster_site_sate
sce_tumor_meta <- sce_tumor_meta[,!colnames(sce_tumor_meta)=="Subcluster_site_sate"]
colnames(sce_tumor_meta)

sce_tumor_meta$state <- recode(sce_tumor_meta$state,
                               "AM_c12(Active)"="AM_c12_Active",
                               "AM_c13(Inactive)"="AM_c13_Inactive",
                               "AM_c2(Active)"="AM_c2_Active",
                               "AM_c6(Active)"="AM_c6_Active",
                               "AM_c8(Active)"="AM_c8_Active",
                               "CM_c12(Active)"="CM_c12_Active",
                               "CM_c13(Inactive)"="CM_c13_Inactive",
                               "CM_c2(Active)"="CM_c2_Active",
                               "CM_c8(Active)"="CM_c8_Active",
                               "UM_c0(Active)"="UM_c0_Active",
                               "UM_c1(Inactive)"="UM_c1_Inactive",
                               "UM_c10(Inactive)"="UM_c10_Inactive",
                               "UM_c11(Inactive)"="UM_c11_Inactive",
                               "UM_c12(Active)"="UM_c12_Active",
                               "UM_c3(Active)"="UM_c3_Active",
                               "UM_c4(Inactive)"="UM_c4_Inactive",
                               "UM_c5(Active)"="UM_c5_Active",
                               "UM_c9(Active)"="UM_c9_Active")

sce_tumor@meta.data <- sce_tumor_meta

sce_checkpoint <- subset(sce_checkpoint,state%in%c("Active and proliferating","Active not proliferating","Cytotoxic approaching exhaustion","Tregs"))

sce_checkpoint_meta <- sce_checkpoint@meta.data
sce_checkpoint_meta <- sce_checkpoint_meta[,c( "orig.ident","nCount_RNA","nFeature_RNA","percent.mt","sample","GSM","celltype_singleR_fine","cell_ann",
                                               "cell_group","state","state_subtype")]
sce_checkpoint@meta.data <- sce_checkpoint_meta

sce_checkpoint_CTL_ex <- subset(sce_checkpoint, state%in%c("Cytotoxic approaching exhaustion","Tregs"))
sce_checkpoint_CTL_ex@meta.data$state <- recode(sce_checkpoint_CTL_ex@meta.data$state,
                                                "Cytotoxic approaching exhaustion"="T_cells")


sce_checkpoint_CTL <- subset(sce_checkpoint, state%in%c("Active and proliferating","Active not proliferating","Tregs"))
sce_checkpoint_CTL@meta.data$state <- recode(sce_checkpoint_CTL@meta.data$state,
                                             "Active and proliferating"="T_cells",
                                             "Active not proliferating"="T_cells")

sce_CTL_ex <- merge(sce_tumor,sce_checkpoint_CTL_ex)
sce_CTL <- merge(sce_tumor,sce_checkpoint_CTL)

sce_cellchat <- list()
sce_cellchat["sce_CTL_ex_CM"] <- subset(sce_CTL_ex,orig.ident=="CM")
sce_cellchat["sce_CTL_ex_AM"] <- subset(sce_CTL_ex,orig.ident=="AM")
sce_cellchat["sce_CTL_ex_UM"] <- subset(sce_CTL_ex,orig.ident=="UM")
sce_cellchat["sce_CTL_CM"] <- subset(sce_CTL,orig.ident=="CM")
sce_cellchat["sce_CTL_AM"] <- subset(sce_CTL,orig.ident=="AM")
sce_cellchat["sce_CTL_UM"] <- subset(sce_CTL,orig.ident=="UM")


cellchat_list <- list()
for (i in names(sce_cellchat)) {
  
  cellchat  <- createCellChat(object = sce_cellchat[[i]] , group.by = "state")
  
  cellchat_list[i] <- list(cellchat)
}


names(cellchat_list) <- c("CTL_ex_CM","CTL_ex_AM","CTL_ex_UM","CTL_CM","CTL_AM","CTL_UM")


#分别对cellchat对象进行处理
options(stringsAsFactors = FALSE)

CellChatDB <- CellChatDB.human
str(CellChatDB)
showDatabaseCategory(CellChatDB)
unique(CellChatDB$interaction$annotation) 
# 选择"Secreted Signaling"进行后续细胞互作分析
#CellChatDB.use <- subsetDB(CellChatDB, search = "Secreted Signaling")
#使用所有的CellChatDB进行细胞通讯分析
CellChatDB.use <- CellChatDB


cellchat_list_fin <- list()

for (i in names(cellchat_list)) {
  cellchat <- cellchat_list[[i]]
  cellchat@DB <- CellChatDB.use
  
  #预处理
  ##对表达数据进行预处理，用于细胞间的通信分析
  ##首先在一个细胞组中识别过表达的配体或受体，然后将基因表达数据投射到蛋白-蛋白相互作用(PPI)网络上
  ##如果配体或受体过表达，则识别过表达配体和受体之间的相互作用
  
  ##在矩阵的所有的基因中提取signaling gene，结果保存在data.signaling
  
  cellchat <- subsetData(cellchat)
  #对信号基因表达数据进行子集化，节省计算时间
  future::plan("multisession", workers = 8)
  
  #相当于Seurat的FindMarkers,找每个细胞群中高表达的配体受体
  cellchat <- identifyOverExpressedGenes(cellchat)
  #在使用的CellChat中识别过表达的配受体相互作用(对)
  cellchat <- identifyOverExpressedInteractions(cellchat)
  #上一步运行的结果储存在cellchat@LR$LRsig
  cellchat <- projectData(cellchat, PPI.human)
  #找到配体受体关系后, projectData将配体受体对的表达值投射到PPI上，来对@data.signaling中的表达值进行校正
  #结果存在@data.project
  options(future.globals.maxSize=4000000000)
  
  #计算通讯概率并推断细胞通讯网络
  cellchat <- computeCommunProb(cellchat, raw.use = FALSE, population.size = FALSE)
  #population.size:当不考虑细胞占比时，选择F。如果为T，则认为细胞类群占比越高的细胞类群对细胞的通讯贡献越大
  cellchat <- filterCommunication(cellchat, min.cells = 10)
  
  #推断信号通路水平的细胞-细胞间通讯
  cellchat <- computeCommunProbPathway(cellchat)
  
  #计算聚合的细胞通讯网络
  cellchat <- aggregateNet(cellchat)
  
  #以下为一些进阶的分析，有些步骤容易出错，因此放在下一个循环进行
  #计算网络中心分数(发送者、接受者、调解者和影响者)
  cellchat <- netAnalysis_computeCentrality(cellchat, slot.name = "netP")
  
  #根据功能相似性识别信号组(umap图)
  cellchat <- computeNetSimilarity(cellchat, type = "functional")
  cellchat <- netEmbedding(cellchat, type = "functional")
  cellchat <- netClustering(cellchat, type = "functional")
  
  #基于结构相似性识别信号组(umap图)
  cellchat <- computeNetSimilarity(cellchat, type = "structural")
  cellchat <- netEmbedding(cellchat, type = "structural")
  cellchat <- netClustering(cellchat, type = "structural")
  
  
  cellchat_list_fin[i] <- list(cellchat)
  
}

saveRDS(cellchat_list_fin,"……/cellchat_list_fin.rds")


#11.T cell cytotoxicity depletion assay----
library(dplyr)
library(ggplot2)
library(vioplot)

sce_checkpoint_all <- readRDS("……/sce_T_cell_all.rds")


sce_checkpoint_all@meta.data$CTL_label <- recode(sce_checkpoint_all@meta.data$state,
                                                 "Active and proliferating"="CTL",
                                                 "Active not proliferating"="CTL",
                                                 "Cytotoxic approaching exhaustion"="CTL_ex")


cds <- load_monocle_objects('……/cds_T_cell_all')
#将pseudotime嵌入sce的metadata
cds_pseudotime <- as.data.frame(pseudotime(cds))
cds_pseudotime <- cds_pseudotime[rownames(sce_checkpoint_all@meta.data),,drop = FALSE]
colnames(cds_pseudotime) <- "pseudotime"
identical(rownames(cds_pseudotime),rownames(sce_checkpoint_all@meta.data))

meta_data <- cbind(sce_checkpoint_all@meta.data,cds_pseudotime)
sce_checkpoint_all@meta.data <- meta_data
saveRDS(sce,"……/sce_T_cell_all.rds")


cellchat_list_fin <- readRDS("……/cellchat_list_fin.rds")

#CM
cellchat_CM_list <- list(cellchat_list_fin[["CTL_CM"]],cellchat_list_fin[["CTL_ex_CM"]])
names(cellchat_CM_list) <- c("CM_CTL", "CM_CTL_ex")
cellchat_CM <- mergeCellChat(cellchat_CM_list, add.names = names(cellchat_CM_list),cell.prefix = TRUE)


#AM
cellchat_AM_list <- list(cellchat_list_fin[["CTL_AM"]],cellchat_list_fin[["CTL_ex_AM"]])
names(cellchat_AM_list) <- c("AM_CTL", "AM_CTL_ex")
cellchat_AM <- mergeCellChat(cellchat_AM_list, add.names = names(cellchat_AM_list),cell.prefix = TRUE)

#UM
cellchat_UM_list <- list(cellchat_list_fin[["CTL_UM"]],cellchat_list_fin[["CTL_ex_UM"]])
names(cellchat_UM_list) <- c("UM_CTL", "UM_CTL_ex")
cellchat_UM <- mergeCellChat(cellchat_UM_list, add.names = names(cellchat_UM_list),cell.prefix = TRUE)


##CM----
###(CM) characteristics of "T cell mediated cytotoxicity"----

color_colann_state <- c("#099A0F","#F45E5D")
state_order <- c("CTL_ex","CTL")

comparisons <- list(c("CTL", "CTL_ex"))
p_CM_state_mediated_cytotoxicity_vio <- ggviolin(sce_checkpoint_all@meta.data[which(sce_checkpoint_all@meta.data$orig.ident=="CM"&
                                                                                      sce_checkpoint_all@meta.data$CTL_label%in%c("CTL","CTL_ex")),],
                                                 x = "CTL_label", y = "T cell mediated cytotoxicity",
                                                 fill = "CTL_label",
                                                 #title = "CM_T cell mediated cytotoxicity",
                                                 bxp.errorbar = F, 
                                                 bxp.errorbar.width = 0.3,outlier.shape = NA, legend="none",
                                                 short.panel.labs = F,
                                                 add = "boxplot",
                                                 order = state_order,
                                                 add.params=list(fill="white"),
)+scale_fill_manual(values = color_colann_state)+
  coord_flip() +
  #theme(axis.text.x = element_text(angle = 90,vjust = 1, hjust = 1, size = 10))+
  labs(x = NULL,y = "AUCell Score")+
  #ggtitle("CM_T cell mediated cytotoxicity")+ 
  stat_compare_means(comparisons = comparisons,
                     #ref.group = c("CTL"),
                     method = "wilcox.test",
                     paired = F,
                     label.y=c(0.35),
                     label =  "p.signif"
  )


p_CM_state_mediated_cytotoxicity_vio
#ggsave 长3 宽4


###(CM) Comparing the main sources and targets of cellular communication in 2D space----

num.link <- sapply(cellchat_CM_list, function(x) {rowSums(x@net$count) + colSums(x@net$count)-diag(x@net$count)})
weight.MinMax <- c(min(num.link), max(num.link)) # control the dot size in the different datasets
gg <- list()
for (i in 1:length(cellchat_CM_list)) {
  gg[[i]] <- netAnalysis_signalingRole_scatter(cellchat_CM_list[[i]], title = names(cellchat_CM_list)[i], weight.MinMax = weight.MinMax,
                                               color.use = c("#117AB7","#77CEF3","#93b5cf","#22a2c3","#099A0F","#DF0100"))
}
#> Signaling role analysis on the aggregated cell-cell communication network from all signaling pathways
#> Signaling role analysis on the aggregated cell-cell communication network from all signaling pathways
patchwork::wrap_plots(plots = gg)
gg1 <- gg[[1]]$data
gg_2 <- gg[[2]]+geom_vline(xintercept =gg1[which(gg1$labels=="T_cells"),"x"], lty=2,col="#F45E5D",lwd=0.7)+ #添加x轴辅助线,lty函数调整线的类型："twodash"、"longdash"、"dotdash"、"dotted"、"dashed"、"solid"、"blank"
  geom_hline(yintercept =gg1[which(gg1 $labels=="T_cells"),"y"], lty=2,col="#F45E5D",lwd=0.7)

patchwork::wrap_plots(plots = gg[[1]]+gg_2)
gg[[1]]
#ggsave 3.5&4 
gg_2
#ggsave 3.5&4 
count_CM_CTL <- as.data.frame(gg[[1]]$data)
count_CM_CTL_ex <- as.data.frame(gg[[2]]$data)


###(CM) Number of cell communications----
rownames(count_CM_CTL)[rownames(count_CM_CTL)=="T_cells"] <- "CM_CTL"
rownames(count_CM_CTL_ex)[rownames(count_CM_CTL_ex)=="T_cells"] <- "CM_CTL_ex"
chat_count_CM <- rbind(count_CM_CTL[which(rownames(count_CM_CTL)=="CM_CTL"),],
                       count_CM_CTL_ex[which(rownames(count_CM_CTL_ex)=="CM_CTL_ex"),])

#rownames(chat_count_CM) <- factor(rownames(chat_count_CM),levels = c("CM_CTL","CM_CTL_ex"))
ggplot(chat_count_CM,aes(x = factor(rownames(chat_count_CM),levels = c("CM_CTL_ex","CM_CTL")), 
                         y =Count,
                         fill = rownames(chat_count_CM)))+
  geom_bar(stat="identity",position="dodge",width=0.6)+
  theme(
    axis.text.x = element_text(size = 15),
    axis.text.y = element_text(size = 15),
  )+
  geom_col(aes(fill= rownames(chat_count_CM)),width = 0.6)+
  scale_fill_manual(values = c("CM_CTL" =  "#F45E5D", "CM_CTL_ex" = "#099A0F"))+
  coord_flip() +
  labs(x=NULL)+
  guides(fill = FALSE)+
  #labs(title="CM VS Non-acral skin")+
  theme_classic()
#长3 宽4


###(CM) Heatmap of outgoing (or incoming) signals in a cell population----
#CM_in
library(ComplexHeatmap)
i = 1
pathway.union <- union(cellchat_CM_list[[i]]@netP$pathways, cellchat_CM_list[[i+1]]@netP$pathways)
ht1_in = netAnalysis_signalingRole_heatmap(cellchat_CM_list[[i]], pattern = "incoming", signaling = pathway.union, title = names(cellchat_CM_list)[i], width = 10, height = 25)
ht2_in = netAnalysis_signalingRole_heatmap(cellchat_CM_list[[i+1]], pattern = "incoming", signaling = pathway.union, title = names(cellchat_CM_list)[i+1], width = 10, height = 25)
draw(ht1_in + ht2_in, ht_gap = unit(0.5, "cm"))

ht1_in_data <- ht1_in@matrix
CM_T_CTL_in_data <- as.data.frame(ht1_in_data[,which(colnames(ht1_in_data)=="T_cells")])
colnames(CM_T_CTL_in_data) <- "CM_CTL"


ht2_in_data <- ht2_in@matrix
CM_T_CTL_ex_in_data <- as.data.frame(ht2_in_data[,which(colnames(ht2_in_data)=="T_cells")])
colnames(CM_T_CTL_ex_in_data) <- "CM_CTL_ex"
identical(rownames(CM_T_CTL_in_data),rownames(CM_T_CTL_ex_in_data))

CM_T_in <- cbind(CM_T_CTL_in_data,CM_T_CTL_ex_in_data)

CM_T_in <- CM_T_in[!(is.na(CM_T_in$CM_CTL) & is.na(CM_T_in$CM_CTL_ex)), ]
CM_T_in[is.na(CM_T_in)] <- 0
CM_T_in <- CM_T_in[!(CM_T_in[,1] < 0.1 & CM_T_in[,2] < 0.1),]

CM_T_in <- CM_T_in[order(ifelse(CM_T_in[,2]>CM_T_in[,1], CM_T_in[,2] - CM_T_in[,1], CM_T_in[,2]),
                         decreasing = TRUE, 
                         ifelse(CM_T_in[,2] > CM_T_in[,1], 1, 0)
),
]
CM_T_in <- CM_T_in %>%
  mutate(diff = ifelse(CM_CTL_ex > CM_CTL, CM_CTL_ex - CM_CTL, CM_CTL_ex)) %>%
  arrange(desc(CM_CTL_ex > CM_CTL), desc(diff))

CM_T_in <- CM_T_in[,1:2]

color.heatmap.use = (grDevices::colorRampPalette(c("white", "#035697")))(100)
color.heatmap.use[1] <- "white"


font.size = 8
font.size.title = 10


CM_ht_in = Heatmap(CM_T_in,
                   name = "Relative strength",
                   col=color.heatmap.use,
                   #bottom_annotation = col_annotation, 
                   #top_annotation = ha2, 
                   #right_annotation = ha1,
                   cluster_rows = F,
                   cluster_columns = F,
                   #right_annotation = ha1_CM,
                   row_names_side = "left", 
                   column_names_side = "top",
                   row_names_rot = 0, 
                   row_names_gp = gpar(fontsize = font.size), 
                   column_names_gp = gpar(fontsize = font.size), 
                   column_gap = unit(2, "mm"), 
                   row_gap = unit(2, "mm"), 
                   rect_gp = gpar(col = "grey", lwd = 1),
                   
                   width = ncol(CM_T_in)*unit(12, "mm"), 
                   height = nrow(CM_T_in)*unit(4, "mm"),
                   #column_title = title, 
                   #column_title_gp = gpar(fontsize = font.size.title), 
                   #column_names_rot = 90
)
CM_ht_in
#长8 宽5

#CM_out
library(ComplexHeatmap)
i = 1
pathway.union <- union(cellchat_CM_list[[i]]@netP$pathways, cellchat_CM_list[[i+1]]@netP$pathways)
ht1_out = netAnalysis_signalingRole_heatmap(cellchat_CM_list[[i]], pattern = "outgoing", signaling = pathway.union, title = names(cellchat_CM_list)[i], width = 10, height = 25)
ht2_out = netAnalysis_signalingRole_heatmap(cellchat_CM_list[[i+1]], pattern = "outgoing", signaling = pathway.union, title = names(cellchat_CM_list)[i+1], width = 10, height = 25)
draw(ht1_out + ht2_out, ht_gap = unit(0.5, "cm"))


ht1_out_data <- ht1_out@matrix
CM_T_CTL_out_data <- as.data.frame(ht1_out_data[,which(colnames(ht1_out_data)=="T_cells")])
colnames(CM_T_CTL_out_data) <- "CM_CTL"


ht2_out_data <- ht2_out@matrix
CM_T_CTL_ex_out_data <- as.data.frame(ht2_out_data[,which(colnames(ht2_out_data)=="T_cells")])
colnames(CM_T_CTL_ex_out_data) <- "CM_CTL_ex"
identical(rownames(CM_T_CTL_out_data),rownames(CM_T_CTL_ex_out_data))

CM_T_out <- cbind(CM_T_CTL_out_data,CM_T_CTL_ex_out_data)

CM_T_out <- CM_T_out[!(is.na(CM_T_out$CM_CTL) & is.na(CM_T_out$CM_CTL_ex)), ]
CM_T_out[is.na(CM_T_out)] <- 0
CM_T_out <- CM_T_out[!(CM_T_out[,1] < 0.1 & CM_T_out[,2] < 0.1),]

CM_T_out <- CM_T_out %>%
  mutate(diff = ifelse(CM_CTL_ex > CM_CTL, CM_CTL_ex - CM_CTL, CM_CTL_ex)) %>%
  arrange(desc(CM_CTL_ex > CM_CTL), desc(diff))

CM_T_out <- CM_T_out[,1:2]

color.heatmap.use = (grDevices::colorRampPalette(c("white", "#035697")))(100)
color.heatmap.use[1] <- "white"

font.size = 8
font.size.title = 10


CM_ht_out = Heatmap(CM_T_out,
                    name = "Relative strength",
                    col=color.heatmap.use,
                    #bottom_annotation = col_annotation, 
                    #top_annotation = ha2, 
                    #right_annotation = ha1,
                    cluster_rows = F,
                    cluster_columns = F,
                    row_names_side = "left", 
                    column_names_side = "top",
                    row_names_rot = 0, 
                    row_names_gp = gpar(fontsize = font.size), 
                    column_names_gp = gpar(fontsize = font.size), 
                    #right_annotation = ha2_CM,
                    
                    column_gap = unit(2, "mm"), 
                    row_gap = unit(2, "mm"), 
                    rect_gp = gpar(col = "grey", lwd = 1),
                    
                    width = ncol(CM_T_out)*unit(12, "mm"), 
                    height = nrow(CM_T_out)*unit(4, "mm"),
                    #column_title = title, 
                    #column_title_gp = gpar(fontsize = font.size.title), 
                    #column_names_rot = 90
)
CM_ht_out
#长8 宽5


###(CM) Mining LR pairs based on CM heat map results and differential LR analysis----
#计算差异的配受体对
# 定义一个正数据集，即与其他数据集相比具有正倍数变化的数据集
pos.dataset = "CM_CTL_ex"
# 定义用于存储差异表达分析结果的字符名
features.name = pos.dataset
# 执行差异表达分析
cellchat_CM <- identifyOverExpressedGenes(cellchat_CM, 
                                          group.dataset = "datasets", 
                                          pos.dataset = pos.dataset, 
                                          features.name = features.name, 
                                          only.pos = FALSE,
                                          thresh.pc = 0, 
                                          thresh.fc = 0, 
                                          thresh.p = 1)
net_CM_diff <- netMappingDEG(cellchat_CM, features.name = features.name)


####CM_incoming----
#首先根据热图将配受体对分为两类：incoming outgoing 再根据incoming分为ex上调和下调 outgoing同理
#incoming中上调
CM_signaling_incoming_up <- c("TRAIL","FASLG","PDGF","CD70","CD48")
#incoming中下调
#CM_signaling_incoming_down <- c("CD45","CD22","NECTIN","CD96","ADGRE","CADM","Prostaglandin","TENASCIN",
#                                "EGF","L1CAM","COMPLEMENT","CD23","CD46")
#查看incoming中  tumor➡T   上调的LR对
net_CM_tumor_T_up <- subsetCommunication(cellchat_CM, datasets = "CM_CTL_ex",
                                         net = net_CM_diff,
                                         ligand.logFC =NULL,
                                         receptor.logFC = 0.2,
                                         signaling = CM_signaling_incoming_up,
                                         sources.use = c("CM_c2_Active","CM_c8_Active",
                                                         "CM_c12_Active","CM_c13_Inactive",
                                                         "Tregs"),
                                         targets.use="T_cells")


cellchat_CM@meta$datasets = factor(cellchat_CM@meta$datasets, levels = c("CM_CTL", "CM_CTL_ex")) # set factor level

#查看incoming中  tumor➡T   下调的LR对
net_CM_tumor_T_down <- subsetCommunication(cellchat_CM, 
                                           net = net_CM_diff, 
                                           datasets = "CM_CTL",
                                           ligand.logFC = NULL, 
                                           receptor.logFC = -0.5,
                                           #signaling = CM_signaling_incoming_down,
                                           sources.use = c("CM_c2_Active","CM_c8_Active",
                                                           "CM_c12_Active","CM_c13_Inactive",
                                                           "Tregs"),
                                           targets.use="T_cells")


cellchat_CM@meta$datasets = factor(cellchat_CM@meta$datasets, levels = c( "CM_CTL_ex","CM_CTL")) # set factor level

#绘制incoming(tumor➡T)的LR对气泡图
#获取需要绘制的LR
net_CM_tumor_T_up_down <- rbind(net_CM_tumor_T_up,net_CM_tumor_T_down)
CM_pairLR_use_incoming = net_CM_tumor_T_up_down[, "interaction_name", drop = F]


dot_CM_in <- netVisual_bubble_2(cellchat_CM, 
                                pairLR.use = CM_pairLR_use_incoming, 
                                sources.use =  c("CM_c2_Active","CM_c8_Active",
                                                 "CM_c12_Active","CM_c13_Inactive",
                                                 "Tregs"), 
                                targets.use = c("T_cells"), comparison = c(1, 2), 
                                angle.x = 90, 
                                remove.isolate = T)
dot_CM_in_data <- dot_CM_in$data

dot_CM_in_data$up_down <- ifelse(dot_CM_in_data$interaction_name%in%net_CM_tumor_T_up$interaction_name,"up","down")


dot_CM_in_data$source.target <- recode(dot_CM_in_data$source.target,
                                       "CM_c2_Active -> T_cells (CM_CTL)"="CM_c2_Active -> CM_CTL",
                                       "CM_c2_Active -> T_cells (CM_CTL_ex)"="CM_c2_Active -> CM_CTL_ex",
                                       "CM_c8_Active -> T_cells (CM_CTL)"="CM_c8_Active -> CM_CTL",
                                       "CM_c8_Active -> T_cells (CM_CTL_ex)"="CM_c8_Active -> CM_CTL_ex",
                                       "CM_c12_Active -> T_cells (CM_CTL)"="CM_c12_Active -> CM_CTL",
                                       "CM_c12_Active -> T_cells (CM_CTL_ex)"="CM_c12_Active -> CM_CTL_ex",
                                       "CM_c13_Inactive -> T_cells (CM_CTL)"="CM_c13_Inactive -> CM_CTL",
                                       "CM_c13_Inactive -> T_cells (CM_CTL_ex)"="CM_c13_Inactive -> CM_CTL_ex",
                                       "Tregs -> T_cells (CM_CTL)"="Tregs ->CM_CTL",
                                       "Tregs -> T_cells (CM_CTL_ex)"="Tregs -> CM_CTL_ex"
)

dot_CM_in_data$source.target <- factor(dot_CM_in_data$source.target,levels = c("CM_c2_Active -> CM_CTL","CM_c8_Active -> CM_CTL",
                                                                               "CM_c12_Active -> CM_CTL","CM_c13_Inactive -> CM_CTL",
                                                                               "Tregs ->CM_CTL",
                                                                               "CM_c2_Active -> CM_CTL_ex", "CM_c8_Active -> CM_CTL_ex",
                                                                               "CM_c12_Active -> CM_CTL_ex","CM_c13_Inactive -> CM_CTL_ex",
                                                                               "Tregs -> CM_CTL_ex"
))

df_CM_in <- dot_CM_in_data

df_CM_in$up_down <- factor(df_CM_in$up_down,levels = c("down","up"))

df_CM_in <- df_CM_in[order(df_CM_in$up_down),]
df_CM_in$interaction_name_2 <- factor(df_CM_in$interaction_name_2,levels = unique(df_CM_in$interaction_name_2))

gg_dot_CM_in <- ggplot(df_CM_in, aes(x = source.target, y = interaction_name_2, 
                                     color = prob, size = pval)) + geom_point(pch = 16)+
  theme_linedraw() + theme(panel.grid.major = element_blank()) + 
  scale_x_discrete(position = "bottom")+
  theme(axis.text.x = element_text(angle = 90, hjust=1, vjust=0.5), axis.title.x = element_blank(), axis.title.y = element_blank())

df_CM_in$pval <- df_CM_in$pval*2
values <- c(2, 4, 6)
names(values) <- c("p > 0.05", "0.01 < p < 0.05", "p < 0.01")


gg_dot_CM_in <- gg_dot_CM_in + scale_radius(range = c(min(df_CM_in$pval), max(df_CM_in$pval)), 
                                            breaks = sort(unique(df_CM_in$pval)), labels = names(values)[values %in% 
                                                                                                           sort(unique(df_CM_in$pval))], name = "p-value")


color_CM_use = (grDevices::colorRampPalette(c("#B6CEE1", "#035697")))(100)
#color_CM_use[1] <- "white"

if (min(df_CM_in$prob, na.rm = T) != max(df_CM_in$prob, na.rm = T)) {
  gg_dot_CM_in <- gg_dot_CM_in + scale_colour_gradientn(colours = color_CM_use, 
                                                        na.value = "white", limits = c(quantile(df_CM_in$prob, 
                                                                                                0, na.rm = T), quantile(df_CM_in$prob, 1, na.rm = T)), 
                                                        breaks = c(quantile(df_CM_in$prob, 0, na.rm = T), quantile(df_CM_in$prob, 
                                                                                                                   1, na.rm = T)), labels = c("min", "max")) + 
    guides(color = guide_colourbar(barwidth = 0.5, title = "Commun. Prob."))
} else {
  gg_dot_CM_in <- gg_dot_CM_in + scale_colour_gradientn(colours = color_CM_use, 
                                                        na.value = "white") + guides(color = guide_colourbar(barwidth = 0.5, 
                                                                                                             title = "Commun. Prob."))
}  

gg_dot_CM_in

gg_dot_CM_in_path <- data.frame(gg_dot_CM_in$data$interaction_name_2, gg_dot_CM_in$data$pathway_name) %>% unique() %>% drop_na() 
gg_dot_CM_in_path_ylabels <- paste0(gg_dot_CM_in_path$gg_dot_CM_in.data.interaction_name_2, '  [', gg_dot_CM_in_path$gg_dot_CM_in.data.pathway_name, ']')

gg_dot_CM_in_path_ylabels <- paste0( '  [', gg_dot_CM_in_path$gg_dot_CM_in.data.pathway_name, ']',gg_dot_CM_in_path$gg_dot_CM_in.data.interaction_name_2)

gg_dot_CM_in + scale_y_discrete(labels = gg_dot_CM_in_path_ylabels)
#ggsave 长8 宽7


plotGeneExpression(cellchat_CM, features = c("HLA-E","KLRD1","KLRC1","KLRC2"),split.by = "datasets", colors.ggplot = T)

#查看基因表达情况
cellchat_CM@meta$datasets = factor(cellchat_CM@meta$datasets, levels = c("CM_CTL", "CM_CTL_ex")) # set factor level
plotGeneExpression(cellchat_CM, signaling = "MHC-I", split.by = "datasets", colors.ggplot = T)
plotGeneExpression(cellchat_CM, features = c("HLA-E","KLRD1","KLRC1","KLRC2"),split.by = "datasets", colors.ggplot = T)
#"CD94" <- "KLRD1" "NKG2A" <- "KLRC1"  "NKG2C" <- "KLRC2" 


####CM_outgoing----
#首先根据热图将配受体对分为两类：incoming outgoing 再根据incoming分为ex上调和下调 outgoing同理
#outgoing中上调
CM_signaling_outgoing_up <- c("TNF","TRAIL","LT","TGFb","NGF")


#查看outgoing中T➡tumor上调的LR对
net_CM_T_tumor_up <- subsetCommunication(cellchat_CM, 
                                         datasets = "CM_CTL_ex",
                                         net = net_CM_diff,
                                         ligand.logFC =0.2,
                                         receptor.logFC =NULL ,
                                         signaling = CM_signaling_outgoing_up,
                                         sources.use = "T_cells",
                                         targets.use=c("CM_c2_Active","CM_c8_Active",
                                                       "CM_c12_Active","CM_c13_Inactive",
                                                       "Tregs"))

#查看outgoing中T➡tumor下调的LR对
net_CM_T_tumor_down <- subsetCommunication(cellchat_CM, 
                                           net = net_CM_diff, 
                                           datasets = "CM_CTL",
                                           ligand.logFC =-0.5, 
                                           receptor.logFC = NULL,
                                           #signaling = CM_signaling_outgoing_down,
                                           sources.use = c("T_cells"),
                                           targets.use=c("CM_c2_Active","CM_c8_Active",
                                                         "CM_c12_Active","CM_c13_Inactive","Tregs"))


#获取需要绘制的LR
net_CM_T_tumor_up_down <- rbind(net_CM_T_tumor_up,net_CM_T_tumor_down)
CM_pairLR_use_out = net_CM_T_tumor_up_down[, "interaction_name", drop = F]


dot_CM_out <- netVisual_bubble_2(cellchat_CM, 
                                 pairLR.use = CM_pairLR_use_out, 
                                 sources.use =  c("T_cells"), 
                                 targets.use = c("CM_c2_Active","CM_c8_Active",
                                                 "CM_c12_Active","CM_c13_Inactive",
                                                 "Tregs"), comparison = c(1, 2), 
                                 angle.x = 90, 
                                 remove.isolate = T)
dot_CM_out_data <- dot_CM_out$data

dot_CM_out_data$up_down <- ifelse(dot_CM_out_data$interaction_name%in%net_CM_T_tumor_up$interaction_name,"up","down")


dot_CM_out_data$source.target <- recode(dot_CM_out_data$source.target,
                                        "T_cells -> CM_c2_Active (CM_CTL)"="CM_CTL -> CM_c2_Active",
                                        "T_cells -> CM_c2_Active (CM_CTL_ex)"="CM_CTL_ex -> CM_c2_Active",
                                        "T_cells -> CM_c8_Active (CM_CTL)"="CM_CTL -> CM_c8_Active",
                                        "T_cells -> CM_c8_Active (CM_CTL_ex)"="CM_CTL_ex -> CM_c8_Active",
                                        "T_cells -> CM_c12_Active (CM_CTL)"="CM_CTL -> CM_c12_Active",
                                        "T_cells -> CM_c12_Active (CM_CTL_ex)"="CM_CTL_ex -> CM_c12_Active",
                                        "T_cells -> CM_c13_Inactive (CM_CTL)"="CM_CTL -> CM_c13_Inactive",
                                        "T_cells -> CM_c13_Inactive (CM_CTL_ex)"="CM_CTL_ex -> CM_c13_Inactive",
                                        "T_cells -> Tregs (CM_CTL)"="CM_CTL -> Tregs",
                                        "T_cells -> Tregs (CM_CTL_ex)"="CM_CTL_ex -> Tregs"
)

dot_CM_out_data$source.target <- factor(dot_CM_out_data$source.target,levels = c("CM_CTL -> CM_c2_Active","CM_CTL -> CM_c8_Active",
                                                                                 "CM_CTL -> CM_c12_Active","CM_CTL -> CM_c13_Inactive",
                                                                                 "CM_CTL -> Tregs",
                                                                                 "CM_CTL_ex -> CM_c2_Active", "CM_CTL_ex -> CM_c8_Active",
                                                                                 "CM_CTL_ex -> CM_c12_Active","CM_CTL_ex -> CM_c13_Inactive",
                                                                                 "CM_CTL_ex -> Tregs"
))

df_CM_out <- dot_CM_out_data

df_CM_out$up_down <- factor(df_CM_out$up_down,levels = c("down","up"))

df_CM_out <- df_CM_out[order(df_CM_out$up_down),]
df_CM_out$interaction_name_2 <- factor(df_CM_out$interaction_name_2,levels = unique(df_CM_out$interaction_name_2))
df_CM_out$pval <- df_CM_out$pval*2
values <- c(2, 4, 6)
names(values) <- c("p > 0.05", "0.01 < p < 0.05", "p < 0.01")

gg_dot_CM_out <- ggplot(df_CM_out, aes(x = source.target, y = interaction_name_2, 
                                       color = prob, size = pval)) + geom_point(pch = 16)+
  theme_linedraw() + theme(panel.grid.major = element_blank()) + 
  scale_x_discrete(position = "bottom")+
  theme(axis.text.x = element_text(angle = 90, hjust=1, vjust=0.5), axis.title.x = element_blank(), axis.title.y = element_blank())


gg_dot_CM_out <- gg_dot_CM_out + scale_radius(range = c(min(df_CM_out$pval), max(df_CM_out$pval)), 
                                              breaks = sort(unique(df_CM_out$pval)), labels = names(values)[values %in% 
                                                                                                              sort(unique(df_CM_out$pval))], name = "p-value")


color_CM_use = (grDevices::colorRampPalette(c("#B6CEE1", "#035697")))(100)
#color_CM_use[1] <- "white"

if (min(df_CM_out$prob, na.rm = T) != max(df_CM_out$prob, na.rm = T)) {
  gg_dot_CM_out <- gg_dot_CM_out + scale_colour_gradientn(colours = color_CM_use, 
                                                          na.value = "white", limits = c(quantile(df_CM_out$prob, 
                                                                                                  0, na.rm = T), quantile(df_CM_out$prob, 1, na.rm = T)), 
                                                          breaks = c(quantile(df_CM_out$prob, 0, na.rm = T), quantile(df_CM_out$prob, 
                                                                                                                      1, na.rm = T)), labels = c("min", "max")) + 
    guides(color = guide_colourbar(barwidth = 0.5, title = "Commun. Prob."))
} else {
  gg_dot_CM_out <- gg_dot_CM_out + scale_colour_gradientn(colours = color_CM_use, 
                                                          na.value = "white") + guides(color = guide_colourbar(barwidth = 0.5, 
                                                                                                               title = "Commun. Prob."))
}  

gg_dot_CM_out

gg_dot_CM_out_path <- data.frame(gg_dot_CM_out$data$interaction_name_2, gg_dot_CM_out$data$pathway_name) %>% unique() %>% drop_na() 
gg_dot_CM_out_path_ylabels <- paste0(gg_dot_CM_out_path$gg_dot_CM_out.data.interaction_name_2, '  [', gg_dot_CM_out_path$gg_dot_CM_out.data.pathway_name, ']')

gg_dot_CM_out_path_ylabels <- paste0( '  [', gg_dot_CM_out_path$gg_dot_CM_out.data.pathway_name, ']',gg_dot_CM_out_path$gg_dot_CM_out.data.interaction_name_2)

gg_dot_CM_out + scale_y_discrete(labels = gg_dot_CM_out_path_ylabels)

#ggsave 长8 宽7


##AM----
###(AM) characteristics of "T cell mediated cytotoxicity"----

color_colann_state <- c("#099A0F","#F45E5D")
state_order <- c("CTL_ex","CTL")

comparisons <- list(c("CTL", "CTL_ex"))
p_AM_state_mediated_cytotoxicity_vio <- ggviolin(sce_checkpoint_all@meta.data[which(sce_checkpoint_all@meta.data$orig.ident=="AM"&
                                                                                      sce_checkpoint_all@meta.data$CTL_label%in%c("CTL","CTL_ex")),],
                                                 x = "CTL_label", y = "T cell mediated cytotoxicity",
                                                 fill = "CTL_label",
                                                 #title = "CM_T cell mediated cytotoxicity",
                                                 bxp.errorbar = F, 
                                                 bxp.errorbar.width = 0.3,outlier.shape = NA, legend="none",
                                                 short.panel.labs = F,
                                                 add = "boxplot",
                                                 order = state_order,
                                                 add.params=list(fill="white"),
)+scale_fill_manual(values = color_colann_state)+
  coord_flip() +
  #theme(axis.text.x = element_text(angle = 90,vjust = 1, hjust = 1, size = 10))+
  labs(x = NULL,y = "AUCell Score")+
  #ggtitle("CM_T cell mediated cytotoxicity")+ 
  stat_compare_means(comparisons = comparisons,
                     #ref.group = c("CTL"),
                     method = "wilcox.test",
                     paired = F,
                     label.y=c(0.35),
                     label =  "p.signif"
  )


p_AM_state_mediated_cytotoxicity_vio
#ggsave 长3 宽4


###(AM) Comparing the main sources and targets of cellular communication in 2D space----
num.link <- sapply(cellchat_AM_list, function(x) {rowSums(x@net$count) + colSums(x@net$count)-diag(x@net$count)})
weight.MinMax <- c(min(num.link), max(num.link)) # control the dot size in the different datasets
gg <- list()
for (i in 1:length(cellchat_AM_list)) {
  gg[[i]] <- netAnalysis_signalingRole_scatter(cellchat_AM_list[[i]], title = names(cellchat_AM_list)[i], weight.MinMax = weight.MinMax,
                                               color.use = c("#55bb8a","#20894d","#41B749","#2bae85","#bec936","#099A0F","#DF0100"))
}

#> Signaling role analysis on the aggregated cell-cell communication network from all signaling pathways
#> Signaling role analysis on the aggregated cell-cell communication network from all signaling pathways

patchwork::wrap_plots(plots = gg)
gg1 <- gg[[1]]$data
gg_2 <- gg[[2]]+
  geom_vline(xintercept =gg1[which(gg1 $labels=="T_cells"),"x"], lty=2,col="#F45E5D",lwd=0.7)+ #添加x轴辅助线,lty函数调整线的类型："twodash"、"longdash"、"dotdash"、"dotted"、"dashed"、"solid"、"blank"
  geom_hline(yintercept =gg1[which(gg1 $labels=="T_cells"),"y"], lty=2,col="#F45E5D",lwd=0.7)

gg[[1]]
#ggsave 3.5&4 
gg_2
#ggsave 3.5&4 
count_AM_CTL <- gg[[1]]$data
count_AM_CTL_ex <- gg[[2]]$data


###(AM) Number of cell communications----
rownames(count_AM_CTL)[rownames(count_AM_CTL)=="T_cells"] <- "AM_CTL"
rownames(count_AM_CTL_ex)[rownames(count_AM_CTL_ex)=="T_cells"] <- "AM_CTL_ex"
chat_count_AM <- rbind(count_AM_CTL[which(rownames(count_AM_CTL)=="AM_CTL"),],
                       count_AM_CTL_ex[which(rownames(count_AM_CTL_ex)=="AM_CTL_ex"),])

#rownames(chat_count_CM) <- factor(rownames(chat_count_CM),levels = c("CM_CTL","CM_CTL_ex"))
ggplot(chat_count_AM,aes(x = factor(rownames(chat_count_AM),levels = c("AM_CTL_ex","AM_CTL")), 
                         y =Count,
                         fill = rownames(chat_count_AM)))+
  geom_bar(stat="identity",position="dodge",width=0.6)+
  theme(
    axis.text.x = element_text(size = 15),
    axis.text.y = element_text(size = 15),
  )+
  geom_col(aes(fill= rownames(chat_count_AM)),width = 0.6)+
  scale_fill_manual(values = c("AM_CTL" =  "#F45E5D", "AM_CTL_ex" = "#099A0F"))+
  coord_flip() +
  labs(x=NULL)+
  guides(fill = FALSE)+
  #labs(title="CM VS Non-acral skin")+
  theme_classic()
#长3 宽4


###(AM) Heatmap of outgoing (or incoming) signals in a cell population----
#AM_in
library(ComplexHeatmap)
i = 1
pathway.union <- union(cellchat_AM_list[[i]]@netP$pathways, cellchat_AM_list[[i+1]]@netP$pathways)
ht1_in = netAnalysis_signalingRole_heatmap(cellchat_AM_list[[i]], pattern = "incoming", signaling = pathway.union, title = names(cellchat_AM_list)[i], width = 10, height = 30)
ht2_in = netAnalysis_signalingRole_heatmap(cellchat_AM_list[[i+1]], pattern = "incoming", signaling = pathway.union, title = names(cellchat_AM_list)[i+1], width = 10, height = 30)
draw(ht1_in + ht2_in, ht_gap = unit(0.5, "cm"))


ht1_in_data <- ht1_in@matrix
AM_T_CTL_in_data <- as.data.frame(ht1_in_data[,which(colnames(ht1_in_data)=="T_cells")])
colnames(AM_T_CTL_in_data) <- "AM_CTL"


ht2_in_data <- ht2_in@matrix
AM_T_CTL_ex_in_data <- as.data.frame(ht2_in_data[,which(colnames(ht2_in_data)=="T_cells")])
colnames(AM_T_CTL_ex_in_data) <- "AM_CTL_ex"
identical(rownames(AM_T_CTL_in_data),rownames(AM_T_CTL_ex_in_data))

AM_T_in <- cbind(AM_T_CTL_in_data,AM_T_CTL_ex_in_data)

AM_T_in <- AM_T_in[!(is.na(AM_T_in$AM_CTL) & is.na(AM_T_in$AM_CTL_ex)), ]
AM_T_in[is.na(AM_T_in)] <- 0
AM_T_in <- AM_T_in[!(AM_T_in[,1] < 0.1 & AM_T_in[,2] < 0.1),]

AM_T_in <- AM_T_in[order(ifelse(AM_T_in[,2]>AM_T_in[,1], AM_T_in[,2] - AM_T_in[,1], AM_T_in[,2]),
                         decreasing = TRUE, 
                         ifelse(AM_T_in[,2] > AM_T_in[,1], 1, 0)
),
]
AM_T_in <- AM_T_in %>%
  mutate(diff = ifelse(AM_CTL_ex > AM_CTL, AM_CTL_ex - AM_CTL, AM_CTL_ex)) %>%
  arrange(desc(AM_CTL_ex > AM_CTL), desc(diff))

AM_T_in <- AM_T_in[,1:2]

color.heatmap.use = (grDevices::colorRampPalette(c("white", "#1298A3")))(100)
color.heatmap.use[1] <- "white"


font.size = 8
font.size.title = 10


AM_ht_in = Heatmap(AM_T_in,
                   name = "Relative strength",
                   col=color.heatmap.use,
                   #bottom_annotation = col_annotation, 
                   #top_annotation = ha2, 
                   #right_annotation = ha1,
                   cluster_rows = F,
                   cluster_columns = F,
                   #right_annotation = ha1_AM,
                   row_names_side = "left", 
                   column_names_side = "top",
                   row_names_rot = 0, 
                   row_names_gp = gpar(fontsize = font.size), 
                   column_names_gp = gpar(fontsize = font.size), 
                   column_gap = unit(2, "mm"), 
                   row_gap = unit(2, "mm"), 
                   rect_gp = gpar(col = "grey", lwd = 1),
                   
                   width = ncol(AM_T_in)*unit(12, "mm"), 
                   height = nrow(AM_T_in)*unit(4, "mm"),
                   #column_title = title, 
                   #column_title_gp = gpar(fontsize = font.size.title), 
                   #column_names_rot = 90
)
AM_ht_in
#长11 宽5


#AM_out
library(ComplexHeatmap)
i = 1
pathway.union <- union(cellchat_AM_list[[i]]@netP$pathways, cellchat_AM_list[[i+1]]@netP$pathways)
ht1_out = netAnalysis_signalingRole_heatmap(cellchat_AM_list[[i]], pattern = "outgoing", signaling = pathway.union, title = names(cellchat_AM_list)[i], width = 10, height = 25)
ht2_out = netAnalysis_signalingRole_heatmap(cellchat_AM_list[[i+1]], pattern = "outgoing", signaling = pathway.union, title = names(cellchat_AM_list)[i+1], width = 10, height = 25)
draw(ht1_out + ht1_out, ht_gap = unit(0.5, "cm"))

ht1_out_data <- ht1_out@matrix
AM_T_CTL_out_data <- as.data.frame(ht1_out_data[,which(colnames(ht1_out_data)=="T_cells")])
colnames(AM_T_CTL_out_data) <- "AM_CTL"


ht2_out_data <- ht2_out@matrix
AM_T_CTL_ex_out_data <- as.data.frame(ht2_out_data[,which(colnames(ht2_out_data)=="T_cells")])
colnames(AM_T_CTL_ex_out_data) <- "AM_CTL_ex"
identical(rownames(AM_T_CTL_out_data),rownames(AM_T_CTL_ex_out_data))

AM_T_out <- cbind(AM_T_CTL_out_data,AM_T_CTL_ex_out_data)

AM_T_out <- AM_T_out[!(is.na(AM_T_out$AM_CTL) & is.na(AM_T_out$AM_CTL_ex)), ]
AM_T_out[is.na(AM_T_out)] <- 0
AM_T_out <- AM_T_out[!(AM_T_out[,1] < 0.1 & AM_T_out[,2] < 0.1),]

AM_T_out <- AM_T_out %>%
  mutate(diff = ifelse(AM_CTL_ex > AM_CTL, AM_CTL_ex - AM_CTL, AM_CTL_ex)) %>%
  arrange(desc(AM_CTL_ex > AM_CTL), desc(diff))

AM_T_out <- AM_T_out[,1:2]
color.heatmap.use = (grDevices::colorRampPalette(c("white","#1298A3")))(100)
color.heatmap.use[1] <- "white"

font.size = 8
font.size.title = 10


AM_ht_out = Heatmap(AM_T_out,
                    name = "Relative strength",
                    col=color.heatmap.use,
                    #bottom_annotation = col_annotation, 
                    #top_annotation = ha2, 
                    #right_annotation = ha1,
                    cluster_rows = F,
                    cluster_columns = F,
                    row_names_side = "left", 
                    column_names_side = "top",
                    row_names_rot = 0, 
                    row_names_gp = gpar(fontsize = font.size), 
                    column_names_gp = gpar(fontsize = font.size), 
                    #right_annotation = ha2_AM,
                    
                    column_gap = unit(2, "mm"), 
                    row_gap = unit(2, "mm"), 
                    rect_gp = gpar(col = "grey", lwd = 1),
                    
                    width = ncol(AM_T_out)*unit(12, "mm"), 
                    height = nrow(AM_T_out)*unit(4, "mm"),
                    #column_title = title, 
                    #column_title_gp = gpar(fontsize = font.size.title), 
                    #column_names_rot = 90
)
AM_ht_out
#长11 宽5


###(AM) Mining LR pairs based on CM heat map results and differential LR analysis----
#计算差异的配受体对
# 定义一个正数据集，即与其他数据集相比具有正倍数变化的数据集
pos.dataset = "AM_CTL_ex"
# 定义用于存储差异表达分析结果的字符名
features.name = pos.dataset
# 执行差异表达分析
cellchat_AM <- identifyOverExpressedGenes(cellchat_AM, group.dataset = "datasets", pos.dataset = pos.dataset, features.name = features.name, only.pos = FALSE,
                                          thresh.pc = 0, thresh.fc = 0, thresh.p = 1)
net_AM_diff <- netMappingDEG(cellchat_AM, features.name = features.name)

####AM_incoming----
#首先根据热图将配受体对分为两类：incoming outgoing 再根据incoming分为ex上调和下调 outgoing同理
#incoming中上调
AM_signaling_incoming_up <- c("ALCAM","CD6","FLT3","Cholesterol","PTPR","CSF","CD45",
                              "CD99","IGFBP","FGF","IL4","HGF","SIRP","CDH1","SEMA7")
#根据热图选择上调的
#查看incoming中  tumor➡T   上调的LR对
net_AM_tumor_T_up <- subsetCommunication(cellchat_AM, datasets = "AM_CTL_ex",
                                         net = net_AM_diff,
                                         ligand.logFC =NULL,
                                         receptor.logFC = 0.2,
                                         signaling = AM_signaling_incoming_up,
                                         sources.use = c("AM_c2_Active","AM_c6_Active",
                                                         "AM_c8_Active","AM_c12_Active",
                                                         "AM_c13_Inactive","Tregs"),
                                         targets.use="T_cells")
net_AM_tumor_T_up <- net_AM_tumor_T_up[!net_AM_tumor_T_up$ligand%in%c("Cholesterol-DHCR7","Cholesterol-DHCR24"),]

cellchat_AM@meta$datasets = factor(cellchat_AM@meta$datasets, levels = c("AM_CTL_ex","AM_CTL")) # set factor level

#查看incoming中  tumor➡T   下调的LR对
net_AM_tumor_T_down <- subsetCommunication(cellchat_AM, 
                                           net = net_AM_diff, 
                                           datasets = "AM_CTL",
                                           ligand.logFC = NULL, 
                                           receptor.logFC = -0.5,
                                           #signaling = CM_signaling_incoming_down,
                                           sources.use = c("AM_c2_Active","AM_c6_Active",
                                                           "AM_c8_Active","AM_c12_Active",
                                                           "AM_c13_Inactive","Tregs"),
                                           targets.use="T_cells")

#绘制incoming(tumor➡T)的LR对气泡图
#获取需要绘制的LR
net_AM_tumor_T_up_down <- rbind(net_AM_tumor_T_up,net_AM_tumor_T_down)
AM_pairLR_use_incoming = net_AM_tumor_T_up_down[, "interaction_name", drop = F]


dot_AM_in <- netVisual_bubble_2(cellchat_AM, 
                                pairLR.use = AM_pairLR_use_incoming, 
                                sources.use =  c("AM_c2_Active","AM_c6_Active",
                                                 "AM_c8_Active","AM_c12_Active",
                                                 "AM_c13_Inactive","Tregs"), 
                                targets.use = c("T_cells"), comparison = c(1, 2), 
                                angle.x = 90, 
                                remove.isolate = T)
dot_AM_in_data <- dot_AM_in$data

dot_AM_in_data$up_down <- ifelse(dot_AM_in_data$interaction_name%in%net_AM_tumor_T_up$interaction_name,"up","down")


dot_AM_in_data$source.target <- recode(dot_AM_in_data$source.target,
                                       "AM_c2_Active -> T_cells (AM_CTL)"="AM_c2_Active -> AM_CTL",
                                       "AM_c2_Active -> T_cells (AM_CTL_ex)"="AM_c2_Active -> AM_CTL_ex",
                                       "AM_c6_Active -> T_cells (AM_CTL)"="AM_c6_Active -> AM_CTL",
                                       "AM_c6_Active -> T_cells (AM_CTL_ex)"="AM_c6_Active -> AM_CTL_ex",
                                       "AM_c8_Active -> T_cells (AM_CTL)"="AM_c8_Active -> AM_CTL",
                                       "AM_c8_Active -> T_cells (AM_CTL_ex)"="AM_c8_Active -> AM_CTL_ex",
                                       "AM_c12_Active -> T_cells (AM_CTL)"="AM_c12_Active -> AM_CTL",
                                       "AM_c12_Active -> T_cells (AM_CTL_ex)"="AM_c12_Active -> AM_CTL_ex",
                                       "AM_c13_Inactive -> T_cells (AM_CTL)"="AM_c13_Inactive -> AM_CTL",
                                       "AM_c13_Inactive -> T_cells (AM_CTL_ex)"="AM_c13_Inactive -> AM_CTL_ex",
                                       "Tregs -> T_cells (AM_CTL)"="Tregs -> AM_CTL",
                                       "Tregs -> T_cells (AM_CTL_ex)"="Tregs -> AM_CTL_ex"
)

dot_AM_in_data$source.target <- factor(dot_AM_in_data$source.target,levels = c("AM_c2_Active -> AM_CTL","AM_c6_Active -> AM_CTL",
                                                                               "AM_c8_Active -> AM_CTL","AM_c12_Active -> AM_CTL",
                                                                               "AM_c13_Inactive -> AM_CTL","Tregs -> AM_CTL",
                                                                               "AM_c2_Active -> AM_CTL_ex", "AM_c6_Active -> AM_CTL_ex",
                                                                               "AM_c8_Active -> AM_CTL_ex","AM_c12_Active -> AM_CTL_ex",
                                                                               "AM_c13_Inactive -> AM_CTL_ex","Tregs -> AM_CTL_ex"
))

df_AM_in <- dot_AM_in_data

df_AM_in$up_down <- factor(df_AM_in$up_down,levels = c("down","up"))

df_AM_in <- df_AM_in[order(df_AM_in$up_down),]
df_AM_in$interaction_name_2 <- factor(df_AM_in$interaction_name_2,levels = unique(df_AM_in$interaction_name_2))

gg_dot_AM_in <- ggplot(df_AM_in, aes(x = source.target, y = interaction_name_2, 
                                     color = prob, size = pval)) + geom_point(pch = 16)+
  theme_linedraw() + theme(panel.grid.major = element_blank()) + 
  scale_x_discrete(position = "bottom")+
  theme(axis.text.x = element_text(angle = 90, hjust=1, vjust=0.5), axis.title.x = element_blank(), axis.title.y = element_blank())

df_AM_in$pval <- df_AM_in$pval*2
values <- c(2, 4, 6)
names(values) <- c("p > 0.05", "0.01 < p < 0.05", "p < 0.01")

gg_dot_AM_in <- gg_dot_AM_in + scale_radius(range = c(min(df_AM_in$pval), max(df_AM_in$pval)), 
                                            breaks = sort(unique(df_AM_in$pval)), labels = names(values)[values %in% 
                                                                                                           sort(unique(df_AM_in$pval))], name = "p-value")


color_AM_use = (grDevices::colorRampPalette(c("#B5DEE2", "#1298A3")))(100)
#color_AM_use[1] <- "white"

if (min(df_AM_in$prob, na.rm = T) != max(df_AM_in$prob, na.rm = T)) {
  gg_dot_AM_in <- gg_dot_AM_in + scale_colour_gradientn(colours = color_AM_use, 
                                                        na.value = "white", limits = c(quantile(df_AM_in$prob, 
                                                                                                0, na.rm = T), quantile(df_AM_in$prob, 1, na.rm = T)), 
                                                        breaks = c(quantile(df_AM_in$prob, 0, na.rm = T), quantile(df_AM_in$prob, 
                                                                                                                   1, na.rm = T)), labels = c("min", "max")) + 
    guides(color = guide_colourbar(barwidth = 0.5, title = "Commun. Prob."))
} else {
  gg_dot_AM_in <- gg_dot_AM_in + scale_colour_gradientn(colours = color_AM_use, 
                                                        na.value = "white") + guides(color = guide_colourbar(barwidth = 0.5, 
                                                                                                             title = "Commun. Prob."))
}  

gg_dot_AM_in

#ggsave 长8 宽7


gg_dot_AM_in_path <- data.frame(gg_dot_AM_in$data$interaction_name_2, gg_dot_AM_in$data$pathway_name) %>% unique() %>% drop_na() 
gg_dot_AM_in_path_ylabels <- paste0(gg_dot_AM_in_path$gg_dot_AM_in.data.interaction_name_2, '  [', gg_dot_AM_in_path$gg_dot_AM_in.data.pathway_name, ']')

gg_dot_AM_in_path_ylabels <- paste0( '  [', gg_dot_AM_in_path$gg_dot_AM_in.data.pathway_name, ']',gg_dot_AM_in_path$gg_dot_AM_in.data.interaction_name_2)

gg_dot_AM_in + scale_y_discrete(labels = gg_dot_AM_in_path_ylabels)
#ggsave 长8 宽7


####AM_outgoing----
#首先根据热图将配受体对分为两类：incoming outgoing 再根据incoming分为ex上调和下调 outgoing同理
#outgoing中上调
AM_signaling_outgoing_up <- c("ALCAM","CD6","FLT3","SELPLG","CD48","LT","NT","CSF",
                              "CD22","CD80","CD99","IL4","HGF","GP1BA","MIF")


#查看outgoing中T➡tumor上调的LR对
net_AM_T_tumor_up <- subsetCommunication(cellchat_AM, 
                                         datasets = "AM_CTL_ex",
                                         net = net_AM_diff,
                                         ligand.logFC =0.2,
                                         receptor.logFC =NULL ,
                                         signaling = AM_signaling_outgoing_up,
                                         sources.use = "T_cells",
                                         targets.use=c("AM_c2_Active","AM_c6_Active",
                                                       "AM_c8_Active","AM_c12_Active",
                                                       "AM_c13_Inactive","Tregs"))
net_AM_T_tumor_up <- net_AM_T_tumor_up[!net_AM_T_tumor_up$ligand%in%c("LTa1b2","FLT3LG","CD48","CD6"),]


#查看outgoing中T➡tumor下调的LR对
net_AM_T_tumor_down <- subsetCommunication(cellchat_AM, 
                                           net = net_AM_diff, 
                                           datasets = "AM_CTL",
                                           ligand.logFC =-0.5, 
                                           receptor.logFC = NULL,
                                           #signaling = CM_signaling_outgoing_down,
                                           sources.use = c("T_cells"),
                                           targets.use=c("AM_c2_Active","AM_c6_Active",
                                                         "AM_c8_Active","AM_c12_Active",
                                                         "AM_c13_Inactive","Tregs"))


#获取需要绘制的LR
net_AM_T_tumor_up_down <- rbind(net_AM_T_tumor_up,net_AM_T_tumor_down)
AM_pairLR_use_out = net_AM_T_tumor_up_down[, "interaction_name", drop = F]


dot_AM_out <- netVisual_bubble_2(cellchat_AM, 
                                 pairLR.use = AM_pairLR_use_out, 
                                 sources.use =  c("T_cells"), 
                                 targets.use = c("AM_c2_Active","AM_c6_Active",
                                                 "AM_c8_Active","AM_c12_Active",
                                                 "AM_c13_Inactive","Tregs"), comparison = c(1, 2), 
                                 angle.x = 90, 
                                 remove.isolate = T)
dot_AM_out_data <- dot_AM_out$data

dot_AM_out_data$up_down <- ifelse(dot_AM_out_data$interaction_name%in%net_AM_T_tumor_up$interaction_name,"up","down")


dot_AM_out_data$source.target <- recode(dot_AM_out_data$source.target,
                                        "T_cells -> AM_c2_Active (AM_CTL)"="AM_CTL -> AM_c2_Active",
                                        "T_cells -> AM_c2_Active (AM_CTL_ex)"="AM_CTL_ex -> AM_c2_Active",
                                        "T_cells -> AM_c6_Active (AM_CTL)"="AM_CTL -> AM_c6_Active",
                                        "T_cells -> AM_c6_Active (AM_CTL_ex)"="AM_CTL_ex -> AM_c6_Active",
                                        "T_cells -> AM_c8_Active (AM_CTL)"="AM_CTL -> AM_c8_Active",
                                        "T_cells -> AM_c8_Active (AM_CTL_ex)"="AM_CTL_ex -> AM_c8_Active",
                                        "T_cells -> AM_c12_Active (AM_CTL)"="AM_CTL -> AM_c12_Active",
                                        "T_cells -> AM_c12_Active (AM_CTL_ex)"="AM_CTL_ex -> AM_c12_Active",
                                        "T_cells -> AM_c13_Inactive (AM_CTL)"="AM_CTL -> AM_c13_Inactive",
                                        "T_cells -> AM_c13_Inactive (AM_CTL_ex)"="AM_CTL_ex -> AM_c13_Inactive",
                                        "T_cells -> Tregs (AM_CTL)"="AM_CTL -> Tregs",
                                        "T_cells -> Tregs (AM_CTL_ex)"="AM_CTL_ex -> Tregs",
)

dot_AM_out_data$source.target <- factor(dot_AM_out_data$source.target,levels = c("AM_CTL -> AM_c2_Active","AM_CTL -> AM_c6_Active",
                                                                                 "AM_CTL -> AM_c8_Active","AM_CTL -> AM_c12_Active",
                                                                                 "AM_CTL -> AM_c13_Inactive","AM_CTL -> Tregs",
                                                                                 "AM_CTL_ex -> AM_c2_Active", "AM_CTL_ex -> AM_c6_Active",
                                                                                 "AM_CTL_ex -> AM_c8_Active","AM_CTL_ex -> AM_c12_Active",
                                                                                 "AM_CTL_ex -> AM_c13_Inactive","AM_CTL_ex -> Tregs"
))

df_AM_out <- dot_AM_out_data

df_AM_out$up_down <- factor(df_AM_out$up_down,levels = c("down","up"))

df_AM_out <- df_AM_out[order(df_AM_out$up_down),]
df_AM_out$interaction_name_2 <- factor(df_AM_out$interaction_name_2,levels = unique(df_AM_out$interaction_name_2))
df_AM_out$pval <- df_AM_out$pval*2
values <- c(2, 4, 6)
names(values) <- c("p > 0.05", "0.01 < p < 0.05", "p < 0.01")

gg_dot_AM_out <- ggplot(df_AM_out, aes(x = source.target, y = interaction_name_2, 
                                       color = prob, size = pval)) + geom_point(pch = 16)+
  theme_linedraw() + theme(panel.grid.major = element_blank()) + 
  scale_x_discrete(position = "bottom")+
  theme(axis.text.x = element_text(angle = 90, hjust=1, vjust=0.5), axis.title.x = element_blank(), axis.title.y = element_blank())


gg_dot_AM_out <- gg_dot_AM_out + scale_radius(range = c(min(df_AM_out$pval), max(df_AM_out$pval)), 
                                              breaks = sort(unique(df_AM_out$pval)), labels = names(values)[values %in% 
                                                                                                              sort(unique(df_AM_out$pval))], name = "p-value")


color_AM_use = (grDevices::colorRampPalette(c("#B5DEE2", "#1298A3")))(100)
#color_AM_use[1] <- "white"

if (min(df_AM_out$prob, na.rm = T) != max(df_AM_out$prob, na.rm = T)) {
  gg_dot_AM_out <- gg_dot_AM_out + scale_colour_gradientn(colours = color_AM_use, 
                                                          na.value = "white", limits = c(quantile(df_AM_out$prob, 
                                                                                                  0, na.rm = T), quantile(df_AM_out$prob, 1, na.rm = T)), 
                                                          breaks = c(quantile(df_AM_out$prob, 0, na.rm = T), quantile(df_AM_out$prob, 
                                                                                                                      1, na.rm = T)), labels = c("min", "max")) + 
    guides(color = guide_colourbar(barwidth = 0.5, title = "Commun. Prob."))
} else {
  gg_dot_AM_out <- gg_dot_AM_out + scale_colour_gradientn(colours = color_AM_use, 
                                                          na.value = "white") + guides(color = guide_colourbar(barwidth = 0.5, 
                                                                                                               title = "Commun. Prob."))
}  

gg_dot_AM_out

gg_dot_AM_out_path <- data.frame(gg_dot_AM_out$data$interaction_name_2, gg_dot_AM_out$data$pathway_name) %>% unique() %>% drop_na() 
gg_dot_AM_out_path_ylabels <- paste0(gg_dot_AM_out_path$gg_dot_AM_out.data.interaction_name_2, '  [', gg_dot_AM_out_path$gg_dot_AM_out.data.pathway_name, ']')

gg_dot_AM_out_path_ylabels <- paste0( '  [', gg_dot_AM_out_path$gg_dot_AM_out.data.pathway_name, ']',gg_dot_AM_out_path$gg_dot_AM_out.data.interaction_name_2)

gg_dot_AM_out + scale_y_discrete(labels = gg_dot_AM_out_path_ylabels)

#ggsave 长8 宽7


##UM----
###(UM) characteristics of "T cell mediated cytotoxicity"----
color_colann_state <- c("#099A0F","#F45E5D")
state_order <- c("CTL_ex","CTL")

comparisons <- list(c("CTL", "CTL_ex"))
p_UM_state_mediated_cytotoxicity_vio <- ggviolin(sce_checkpoint_all@meta.data[which(sce_checkpoint_all@meta.data$orig.ident=="UM"&
                                                                                      sce_checkpoint_all@meta.data$CTL_label%in%c("CTL","CTL_ex")),],
                                                 x = "CTL_label", y = "T cell mediated cytotoxicity",
                                                 fill = "CTL_label",
                                                 #title = "CM_T cell mediated cytotoxicity",
                                                 bxp.errorbar = F, 
                                                 bxp.errorbar.width = 0.3,outlier.shape = NA, legend="none",
                                                 short.panel.labs = F,
                                                 add = "boxplot",
                                                 order = state_order,
                                                 add.params=list(fill="white"),
)+scale_fill_manual(values = color_colann_state)+
  coord_flip() +
  #theme(axis.text.x = element_text(angle = 90,vjust = 1, hjust = 1, size = 10))+
  labs(x = NULL,y = "AUCell Score")+
  #ggtitle("CM_T cell mediated cytotoxicity")+ 
  stat_compare_means(comparisons = comparisons,
                     #ref.group = c("CTL"),
                     method = "wilcox.test",
                     paired = F,
                     label.y=c(0.35),
                     label =  "p.signif"
  )


p_UM_state_mediated_cytotoxicity_vio
#ggsave 长3 宽4


###(UM) Comparing the main sources and targets of cellular communication in 2D space----
num.link <- sapply(cellchat_UM_list, function(x) {rowSums(x@net$count) + colSums(x@net$count)-diag(x@net$count)})
weight.MinMax <- c(min(num.link), max(num.link)) # control the dot size in the different datasets
gg <- list()
for (i in 1:length(cellchat_UM_list)) {
  gg[[i]] <- netAnalysis_signalingRole_scatter(cellchat_UM_list[[i]], title = names(cellchat_UM_list)[i], weight.MinMax = weight.MinMax,
                                               color.use = c("#099A0F","#DF0100","#f6cec1","#e16c96","#ed9db2","#f2481b","#fa7e23","#f8c387","#EE856D","#f07c82","#ffd111"))
}
#> Signaling role analysis on the aggregated cell-cell communication network from all signaling pathways
#> Signaling role analysis on the aggregated cell-cell communication network from all signaling pathways
patchwork::wrap_plots(plots = gg)

gg1 <- gg[[1]]$data
gg_2 <- gg[[2]]+
  geom_vline(xintercept =gg1[which(gg1 $labels=="T_cells"),"x"], lty=2,col="#F45E5D",lwd=0.7)+ #添加x轴辅助线,lty函数调整线的类型："twodash"、"longdash"、"dotdash"、"dotted"、"dashed"、"solid"、"blank"
  geom_hline(yintercept =gg1[which(gg1 $labels=="T_cells"),"y"], lty=2,col="#F45E5D",lwd=0.7)


gg[[1]]
#ggsave 3.5&4 
gg_2
#ggsave 3.5&4 
count_UM_CTL <- gg[[1]]$data
count_UM_CTL_ex <- gg[[2]]$data


###(UM) Number of cell communications----
rownames(count_UM_CTL)[rownames(count_UM_CTL)=="T_cells"] <- "UM_CTL"
rownames(count_UM_CTL_ex)[rownames(count_UM_CTL_ex)=="T_cells"] <- "UM_CTL_ex"
chat_count_UM <- rbind(count_UM_CTL[which(rownames(count_UM_CTL)=="UM_CTL"),],
                       count_UM_CTL_ex[which(rownames(count_UM_CTL_ex)=="UM_CTL_ex"),])

#rownames(chat_count_CM) <- factor(rownames(chat_count_CM),levels = c("CM_CTL","CM_CTL_ex"))
ggplot(chat_count_UM,aes(x = factor(rownames(chat_count_UM),levels = c("UM_CTL_ex","UM_CTL")), 
                         y =Count,
                         fill = rownames(chat_count_UM)))+
  geom_bar(stat="identity",position="dodge",width=0.6)+
  theme(
    axis.text.x = element_text(size = 15),
    axis.text.y = element_text(size = 15),
  )+
  geom_col(aes(fill= rownames(chat_count_UM)),width = 0.6)+
  scale_fill_manual(values = c("UM_CTL" =  "#F45E5D", "UM_CTL_ex" = "#099A0F"))+
  coord_flip() +
  labs(x=NULL)+
  guides(fill = FALSE)+
  #labs(title="CM VS Non-acral skin")+
  theme_classic()
#长3 宽4


###(UM) Heatmap of outgoing (or incoming) signals in a cell population----

#UM_in

library(ComplexHeatmap)
i = 1
pathway.union <- union(cellchat_UM_list[[i]]@netP$pathways, cellchat_UM_list[[i+1]]@netP$pathways)
ht1_in = netAnalysis_signalingRole_heatmap(cellchat_UM_list[[i]], pattern = "incoming", signaling = pathway.union, title = names(cellchat_UM_list)[i], width = 10, height = 25)
ht2_in = netAnalysis_signalingRole_heatmap(cellchat_UM_list[[i+1]], pattern = "incoming", signaling = pathway.union, title = names(cellchat_UM_list)[i+1], width = 10, height = 25)
draw(ht1_in + ht2_in, ht_gap = unit(0.5, "cm"))


ht1_in_data <- ht1_in@matrix
UM_T_CTL_in_data <- as.data.frame(ht1_in_data[,which(colnames(ht1_in_data)=="T_cells")])
colnames(UM_T_CTL_in_data) <- "UM_CTL"


ht2_in_data <- ht2_in@matrix
UM_T_CTL_ex_in_data <- as.data.frame(ht2_in_data[,which(colnames(ht2_in_data)=="T_cells")])
colnames(UM_T_CTL_ex_in_data) <- "UM_CTL_ex"
identical(rownames(UM_T_CTL_in_data),rownames(UM_T_CTL_ex_in_data))

UM_T_in <- cbind(UM_T_CTL_in_data,UM_T_CTL_ex_in_data)

UM_T_in <- UM_T_in[!(is.na(UM_T_in$UM_CTL) & is.na(UM_T_in$UM_CTL_ex)), ]
UM_T_in[is.na(UM_T_in)] <- 0
UM_T_in <- UM_T_in[!(UM_T_in[,1] < 0.1 & UM_T_in[,2] < 0.1),]

UM_T_in <- UM_T_in[order(ifelse(UM_T_in[,2]>UM_T_in[,1], UM_T_in[,2] - UM_T_in[,1], UM_T_in[,2]),
                         decreasing = TRUE, 
                         ifelse(UM_T_in[,2] > UM_T_in[,1], 1, 0)
),
]
UM_T_in <- UM_T_in %>%
  mutate(diff = ifelse(UM_CTL_ex > UM_CTL, UM_CTL_ex - UM_CTL, UM_CTL_ex)) %>%
  arrange(desc(UM_CTL_ex > UM_CTL), desc(diff))

UM_T_in <- UM_T_in[,1:2]

color.heatmap.use = (grDevices::colorRampPalette(c("white", "#ec8aa4")))(100)
color.heatmap.use[1] <- "white"


font.size = 8
font.size.title = 10


UM_ht_in = Heatmap(UM_T_in,
                   name = "Relative strength",
                   col=color.heatmap.use,
                   #bottom_annotation = col_annotation, 
                   #top_annotation = ha2, 
                   #right_annotation = ha1,
                   cluster_rows = F,
                   cluster_columns = F,
                   #right_annotation = ha1_UM,
                   row_names_side = "left", 
                   column_names_side = "top",
                   row_names_rot = 0, 
                   row_names_gp = gpar(fontsize = font.size), 
                   column_names_gp = gpar(fontsize = font.size), 
                   column_gap = unit(2, "mm"), 
                   row_gap = unit(2, "mm"), 
                   rect_gp = gpar(col = "grey", lwd = 1),
                   
                   width = ncol(UM_T_in)*unit(12, "mm"), 
                   height = nrow(UM_T_in)*unit(4, "mm"),
                   #column_title = title, 
                   #column_title_gp = gpar(fontsize = font.size.title), 
                   #column_names_rot = 90
)
UM_ht_in
#长12 宽5


#UM_out
library(ComplexHeatmap)
i = 1
pathway.union <- union(cellchat_UM_list[[i]]@netP$pathways, cellchat_UM_list[[i+1]]@netP$pathways)
ht1_out = netAnalysis_signalingRole_heatmap(cellchat_UM_list[[i]], pattern = "outgoing", signaling = pathway.union, title = names(cellchat_UM_list)[i], width = 10, height = 25)
ht2_out = netAnalysis_signalingRole_heatmap(cellchat_UM_list[[i+1]], pattern = "outgoing", signaling = pathway.union, title = names(cellchat_UM_list)[i+1], width = 10, height = 25)
draw(ht1_out + ht2_out, ht_gap = unit(0.5, "cm"))

ht1_out_data <- ht1_out@matrix
UM_T_CTL_out_data <- as.data.frame(ht1_out_data[,which(colnames(ht1_out_data)=="T_cells")])
colnames(UM_T_CTL_out_data) <- "UM_CTL"


ht2_out_data <- ht2_out@matrix
UM_T_CTL_ex_out_data <- as.data.frame(ht2_out_data[,which(colnames(ht2_out_data)=="T_cells")])
colnames(UM_T_CTL_ex_out_data) <- "UM_CTL_ex"
identical(rownames(UM_T_CTL_out_data),rownames(UM_T_CTL_ex_out_data))

UM_T_out <- cbind(UM_T_CTL_out_data,UM_T_CTL_ex_out_data)

UM_T_out <- UM_T_out[!(is.na(UM_T_out$UM_CTL) & is.na(UM_T_out$UM_CTL_ex)), ]
UM_T_out[is.na(UM_T_out)] <- 0
UM_T_out <- UM_T_out[!(UM_T_out[,1] < 0.1 & UM_T_out[,2] < 0.1),]

UM_T_out <- UM_T_out[order(ifelse(UM_T_out[,2]>UM_T_out[,1], UM_T_out[,2] - UM_T_out[,1], UM_T_out[,2]),
                           decreasing = TRUE, 
                           ifelse(UM_T_out[,2] > UM_T_out[,1], 1, 0)
),
]
UM_T_out <- UM_T_out %>%
  mutate(diff = ifelse(UM_CTL_ex > UM_CTL, UM_CTL_ex - UM_CTL, UM_CTL_ex)) %>%
  arrange(desc(UM_CTL_ex > UM_CTL), desc(diff))

UM_T_out <- UM_T_out[,1:2]

color.heatmap.use = (grDevices::colorRampPalette(c("white", "#ec8aa4")))(100)
color.heatmap.use[1] <- "white"


font.size = 8
font.size.title = 10


UM_ht_out = Heatmap(UM_T_out,
                    name = "Relative strength",
                    col=color.heatmap.use,
                    #bottom_annotation = col_annotation, 
                    #top_annotation = ha2, 
                    #right_annotation = ha1,
                    cluster_rows = F,
                    cluster_columns = F,
                    right_annotation = ha1_UM,
                    row_names_side = "left", 
                    column_names_side = "top",
                    row_names_rot = 0, 
                    row_names_gp = gpar(fontsize = font.size), 
                    column_names_gp = gpar(fontsize = font.size), 
                    column_gap = unit(2, "mm"), 
                    row_gap = unit(2, "mm"), 
                    rect_gp = gpar(col = "grey", lwd = 1),
                    
                    width = ncol(UM_T_out)*unit(12, "mm"), 
                    height = nrow(UM_T_out)*unit(4, "mm"),
                    #column_title = title, 
                    #column_title_gp = gpar(fontsize = font.size.title), 
                    #column_names_rot = 90
)
UM_ht_out
#长12 宽5


###(UM) Mining LR pairs based on CM heat map results and differential LR analysis----

#计算差异的配受体对
# 定义一个正数据集，即与其他数据集相比具有正倍数变化的数据集
pos.dataset = "UM_CTL_ex"
# 定义用于存储差异表达分析结果的字符名
features.name = pos.dataset
# 执行差异表达分析
cellchat_UM <- identifyOverExpressedGenes(cellchat_UM, group.dataset = "datasets", pos.dataset = pos.dataset, features.name = features.name, only.pos = FALSE,
                                          thresh.pc = 0, thresh.fc = 0, thresh.p = 1)
net_UM_diff <- netMappingDEG(cellchat_UM, features.name = features.name)


####UM_incoming----
#首先根据热图将配受体对分为两类：incoming outgoing 再根据incoming分为ex上调和下调 outgoing同理
#incoming中上调
UM_signaling_incoming_up <- c("VCAM","CD70","CD137","APP","MHC-II","IL16","MIF",
                              "CADM","CSF","CD45","TRAIL","VEGF","CD48","LT","PVR","TIGIT","CD96",
                              "PTPR","EGF","ADGRG","NGF","IL4")


#查看incoming中  tumor➡T   上调的LR对
net_UM_tumor_T_up <- subsetCommunication(cellchat_UM, datasets = "UM_CTL_ex",
                                         net = net_UM_diff,
                                         ligand.logFC =NULL,
                                         receptor.logFC = 0.2,
                                         signaling = UM_signaling_incoming_up,
                                         sources.use = c("UM_c0_Active","UM_c1_Inactive",
                                                         "UM_c3_Active","UM_c4_Inactive",
                                                         "UM_c5_Active","UM_c9_Active",
                                                         "UM_c10_Inactive","UM_c11_Inactive",
                                                         "UM_c12_Active","Tregs" ),
                                         targets.use="T_cells")

net_UM_tumor_T_up <- net_UM_tumor_T_up[!net_UM_tumor_T_up$interaction_name%in%c("MIF_CD74_CXCR2","ITGA4_ITGB7_VCAM1"),]

cellchat_UM@meta$datasets = factor(cellchat_UM@meta$datasets, levels = c("UM_CTL_ex","UM_CTL")) # set factor level

#查看incoming中  tumor➡T   下调的LR对
net_UM_tumor_T_down <- subsetCommunication(cellchat_UM, 
                                           net = net_UM_diff, 
                                           datasets = "UM_CTL",
                                           ligand.logFC = NULL, 
                                           receptor.logFC = -0.5,
                                           #signaling = CM_signaling_incoming_down,
                                           sources.use = c("UM_c0_Active","UM_c1_Inactive",
                                                           "UM_c3_Active","UM_c4_Inactive",
                                                           "UM_c5_Active","UM_c9_Active",
                                                           "UM_c10_Inactive","UM_c11_Inactive",
                                                           "UM_c12_Active","Tregs"),
                                           targets.use="T_cells")
#绘制incoming(tumor➡T)的LR对气泡图
#获取需要绘制的LR
net_UM_tumor_T_up_down <- rbind(net_UM_tumor_T_up,net_UM_tumor_T_down)
UM_pairLR_use_incoming = net_UM_tumor_T_up_down[, "interaction_name", drop = F]


dot_UM_in <- netVisual_bubble_2(cellchat_UM, 
                                pairLR.use = UM_pairLR_use_incoming, 
                                sources.use =  c("UM_c0_Active","UM_c1_Inactive",
                                                 "UM_c3_Active","UM_c4_Inactive",
                                                 "UM_c5_Active","UM_c9_Active",
                                                 "UM_c10_Inactive","UM_c11_Inactive",
                                                 "UM_c12_Active","Tregs"), 
                                targets.use = c("T_cells"), comparison = c(1, 2), 
                                angle.x = 90, 
                                remove.isolate = T)
dot_UM_in_data <- dot_UM_in$data

dot_UM_in_data$up_down <- ifelse(dot_UM_in_data$interaction_name%in%net_UM_tumor_T_up$interaction_name,"up","down")


dot_UM_in_data$source.target <- recode(dot_UM_in_data$source.target,
                                       "UM_c0_Active -> T_cells (UM_CTL)"="UM_c0_Active -> UM_CTL",
                                       "UM_c0_Active -> T_cells (UM_CTL_ex)"="UM_c0_Active -> UM_CTL_ex",
                                       "UM_c1_Inactive -> T_cells (UM_CTL)"="UM_c1_Inactive -> UM_CTL",
                                       "UM_c1_Inactive -> T_cells (UM_CTL_ex)"="UM_c1_Inactive -> UM_CTL_ex",
                                       "UM_c3_Active -> T_cells (UM_CTL)"="UM_c3_Active -> UM_CTL",
                                       "UM_c3_Active -> T_cells (UM_CTL_ex)"="UM_c3_Active -> UM_CTL_ex",
                                       "UM_c4_Inactive -> T_cells (UM_CTL)"="UM_c4_Inactive -> UM_CTL",
                                       "UM_c4_Inactive -> T_cells (UM_CTL_ex)"="UM_c4_Inactive -> UM_CTL_ex",
                                       "UM_c5_Active -> T_cells (UM_CTL)"="UM_c5_Active -> UM_CTL",
                                       "UM_c5_Active -> T_cells (UM_CTL_ex)"="UM_c5_Active -> UM_CTL_ex",
                                       "UM_c9_Active -> T_cells (UM_CTL)"="UM_c9_Active -> UM_CTL",
                                       "UM_c9_Active -> T_cells (UM_CTL_ex)"="UM_c9_Active -> UM_CTL_ex",
                                       "UM_c10_Inactive -> T_cells (UM_CTL)"="UM_c10_Inactive -> UM_CTL",
                                       "UM_c10_Inactive -> T_cells (UM_CTL_ex)"="UM_c10_Inactive -> UM_CTL_ex",
                                       "UM_c11_Inactive -> T_cells (UM_CTL)"="UM_c11_Inactive -> UM_CTL",
                                       "UM_c11_Inactive -> T_cells (UM_CTL_ex)"="UM_c11_Inactive -> UM_CTL_ex",
                                       "UM_c12_Active -> T_cells (UM_CTL)"="UM_c12_Active -> UM_CTL",
                                       "UM_c12_Active -> T_cells (UM_CTL_ex)"="UM_c12_Active -> UM_CTL_ex",
                                       "Tregs -> T_cells (UM_CTL)"="Tregs -> UM_CTL",
                                       "Tregs -> T_cells (UM_CTL_ex)"="Tregs -> UM_CTL_ex"
                                       
)

dot_UM_in_data$source.target <- factor(dot_UM_in_data$source.target,levels = c("UM_c0_Active -> UM_CTL","UM_c1_Inactive -> UM_CTL",
                                                                               "UM_c3_Active -> UM_CTL","UM_c4_Inactive -> UM_CTL",
                                                                               "UM_c5_Active -> UM_CTL","UM_c9_Active -> UM_CTL",
                                                                               "UM_c10_Inactive -> UM_CTL","UM_c11_Inactive -> UM_CTL",
                                                                               "UM_c12_Active -> UM_CTL","Tregs -> UM_CTL",
                                                                               
                                                                               "UM_c0_Active -> UM_CTL_ex", "UM_c1_Inactive -> UM_CTL_ex",
                                                                               "UM_c3_Active -> UM_CTL_ex","UM_c4_Inactive -> UM_CTL_ex",
                                                                               "UM_c5_Active -> UM_CTL_ex","UM_c9_Active -> UM_CTL_ex",
                                                                               "UM_c10_Inactive -> UM_CTL_ex","UM_c11_Inactive -> UM_CTL_ex",
                                                                               "UM_c12_Active -> UM_CTL_ex","Tregs -> UM_CTL_ex"
                                                                               
))

df_UM_in <- dot_UM_in_data

df_UM_in$up_down <- factor(df_UM_in$up_down,levels = c("down","up"))

df_UM_in <- df_UM_in[order(df_UM_in$up_down),]
df_UM_in$interaction_name_2 <- factor(df_UM_in$interaction_name_2,levels = unique(df_UM_in$interaction_name_2))

gg_dot_UM_in <- ggplot(df_UM_in, aes(x = source.target, y = interaction_name_2, 
                                     color = prob, size = pval)) + geom_point(pch = 16)+
  theme_linedraw() + theme(panel.grid.major = element_blank()) + 
  scale_x_discrete(position = "bottom")+
  theme(axis.text.x = element_text(angle = 90, hjust=1, vjust=0.5), axis.title.x = element_blank(), axis.title.y = element_blank())

df_UM_in$pval <- df_UM_in$pval*2
values <- c(2, 4, 6)
names(values) <- c("p > 0.05", "0.01 < p < 0.05", "p < 0.01")

gg_dot_UM_in <- gg_dot_UM_in + scale_radius(range = c(min(df_UM_in$pval), max(df_UM_in$pval)), 
                                            breaks = sort(unique(df_UM_in$pval)), labels = names(values)[values %in% 
                                                                                                           sort(unique(df_UM_in$pval))], name = "p-value")


color_UM_use = (grDevices::colorRampPalette(c("#F5C4D1", "#ec8aa4")))(100)
#color_UM_use[1] <- "white"

if (min(df_UM_in$prob, na.rm = T) != max(df_UM_in$prob, na.rm = T)) {
  gg_dot_UM_in <- gg_dot_UM_in + scale_colour_gradientn(colours = color_UM_use, 
                                                        na.value = "white", limits = c(quantile(df_UM_in$prob, 
                                                                                                0, na.rm = T), quantile(df_UM_in$prob, 1, na.rm = T)), 
                                                        breaks = c(quantile(df_UM_in$prob, 0, na.rm = T), quantile(df_UM_in$prob, 
                                                                                                                   1, na.rm = T)), labels = c("min", "max")) + 
    guides(color = guide_colourbar(barwidth = 0.5, title = "Commun. Prob."))
} else {
  gg_dot_UM_in <- gg_dot_UM_in + scale_colour_gradientn(colours = color_UM_use, 
                                                        na.value = "white") + guides(color = guide_colourbar(barwidth = 0.5, 
                                                                                                             title = "Commun. Prob."))
}  

gg_dot_UM_in

#ggsave 长9 宽8


gg_dot_UM_in_path <- data.frame(gg_dot_UM_in$data$interaction_name_2, gg_dot_UM_in$data$pathway_name) %>% unique() %>% drop_na() 
gg_dot_UM_in_path_ylabels <- paste0(gg_dot_UM_in_path$gg_dot_UM_in.data.interaction_name_2, '  [', gg_dot_UM_in_path$gg_dot_UM_in.data.pathway_name, ']')

gg_dot_UM_in_path_ylabels <- paste0( '  [', gg_dot_UM_in_path$gg_dot_UM_in.data.pathway_name, ']',gg_dot_UM_in_path$gg_dot_UM_in.data.interaction_name_2)

gg_dot_UM_in + scale_y_discrete(labels = gg_dot_UM_in_path_ylabels)
#ggsave 长9 宽8

####UM_outgoing----
#首先根据热图将配受体对分为两类：incoming outgoing 再根据incoming分为ex上调和下调 outgoing同理
#outgoing中上调
UM_signaling_outgoing_up <- c("VCAM","SIRP","MHC-II","LCK","GP1BA","CADM","VEGF","CD80",
                              "CSF","ApoA","NRG","FASLG","CD22","TRAIL","TIGIT","PVR","LT",
                              "IL17","DHEA","NT","IL10","CD40","IL4","NGF","PSAP")

#查看outgoing中T➡tumor上调的LR对
net_UM_T_tumor_up <- subsetCommunication(cellchat_UM, 
                                         datasets = "UM_CTL_ex",
                                         net = net_UM_diff,
                                         ligand.logFC =0.2,
                                         receptor.logFC =NULL ,
                                         signaling = UM_signaling_outgoing_up,
                                         sources.use ="T_cells",
                                         targets.use=c("UM_c0_Active","UM_c1_Inactive",
                                                       "UM_c3_Active","UM_c4_Inactive",
                                                       "UM_c5_Active","UM_c9_Active",
                                                       "UM_c10_Inactive","UM_c11_Inactive",
                                                       "UM_c12_Active","Tregs"))

net_UM_T_tumor_up <- net_UM_T_tumor_up[!net_UM_T_tumor_up$interaction_name%in%c("LTA_LTB_LTBR",
                                                                                "LCK_CD8A_CD8B1",
                                                                                "HLA-DPA1_CD4",
                                                                                "HLA-DPB1_CD4",
                                                                                "HLA-DQA1_CD4",
                                                                                "HLA-DMA_CD4",
                                                                                "HLA-DQB1_CD4",
                                                                                "HLA-DRA_CD4",
                                                                                "HLA-DRB1_CD4",
                                                                                "HLA-DRB5_CD4",
                                                                                "CRTAM_CADM1"),]

#查看outgoing中T➡tumor下调的LR对
net_UM_T_tumor_down <- subsetCommunication(cellchat_UM, 
                                           net = net_UM_diff, 
                                           datasets = "UM_CTL",
                                           ligand.logFC =-0.5, 
                                           receptor.logFC = NULL,
                                           #signaling = UM_signaling_outgoing_down,
                                           sources.use = c("T_cells"),
                                           targets.use=c("UM_c0_Active","UM_c1_Inactive",
                                                         "UM_c3_Active","UM_c4_Inactive",
                                                         "UM_c5_Active","UM_c9_Active",
                                                         "UM_c10_Inactive","UM_c11_Inactive",
                                                         "UM_c12_Active","Tregs"))
#获取需要绘制的LR
net_UM_T_tumor_up_down <- rbind(net_UM_T_tumor_up,net_UM_T_tumor_down)
UM_pairLR_use_out = net_UM_T_tumor_up_down[, "interaction_name", drop = F]


dot_UM_out <- netVisual_bubble_2(cellchat_UM, 
                                 pairLR.use = UM_pairLR_use_out, 
                                 sources.use =  c("T_cells"), 
                                 targets.use = c("UM_c0_Active","UM_c1_Inactive",
                                                 "UM_c3_Active","UM_c4_Inactive",
                                                 "UM_c5_Active","UM_c9_Active",
                                                 "UM_c10_Inactive","UM_c11_Inactive",
                                                 "UM_c12_Active","Tregs"), comparison = c(1, 2), 
                                 angle.x = 90, 
                                 remove.isolate = T)
dot_UM_out_data <- dot_UM_out$data

dot_UM_out_data$up_down <- ifelse(dot_UM_out_data$interaction_name%in%net_UM_T_tumor_up$interaction_name,"up","down")


dot_UM_out_data$source.target <- recode(dot_UM_out_data$source.target,
                                        "T_cells -> UM_c0_Active (UM_CTL)"="UM_CTL -> UM_c0_Active",
                                        "T_cells -> UM_c0_Active (UM_CTL_ex)"="UM_CTL_ex -> UM_c0_Active",
[truncated: 34,486 more chars]
