# Supplementary material for: Dissecting Melanoma Ecosystem Heterogeneity from Molecular Characteristics to Genetic Variation at Single-Cell Resolution
Source: Int J Mol Sci. 2025 Oct 13;26(20):9956. doi: 10.3390/ijms26209956 (PMC12562883; doi:10.3390/ijms26209956)
Supplement: Supplementary file 1 [file ijms-26-09956-s001.zip › Supplementary Table S1.xlsx]

## Sheet: Supp Tab 1
Table S1. Integrated single-cell landscape of melanoma ecosystem
A. Sample information
Site	GEO database ID	GEO database sample ID	Sample ID	Sampling tissue	Tumor Type	Gender	Age	Race	Tumor treatment
Non-acral skin	GSE193304	GSM5788492	Skin1	skin from face	not applicable	Female	77	N/A	not applicable
		GSM5788495	Skin2	skin from face	not applicable	Female	78	N/A	not applicable
		GSM5788497	Skin3	skin from face	not applicable	Female	68	N/A	not applicable
		GSM5788499	Skin4	skin from dorsal hand	not applicable	Female	68	N/A	not applicable
		GSM5788501	Skin5	skin from temple	not applicable	Male	81	N/A	not applicable
		GSM5788503	Skin6	skin from face	not applicable	Female	68	N/A	not applicable
Acral skin	GSE179162	GSM5410887	Acral1	palmar dermis	not applicable	N/A	N/A	N/A	not applicable
		GSM5410888	Acral2	palmar epidermis	not applicable	N/A	N/A	N/A	not applicable
	GSE202352	GSM6111845	Acral3	recombined epidermis + dermis from sole	not applicable	N/A	N/A	N/A	not applicable
		GSM6111847	Acral4	recombined epidermis + dermis from sole	not applicable	N/A	N/A	N/A	not applicable
		GSM6111849	Acral5	palmar dermis	not applicable	N/A	N/A	N/A	not applicable
		GSM6111851	Acral6	palmar epidermis	not applicable	N/A	N/A	N/A	not applicable
		GSM6111853	Acral7	palmar dermis	not applicable	N/A	N/A	N/A	not applicable
		GSM6111855	Acral8	palmar epidermis	not applicable	N/A	N/A	N/A	not applicable
Choroid	GSE135922	GSM4037981	Choroid1	RPE-choroid	not applicable	Male	54	N/A	not applicable
		GSM4037984		RPE-choroid	not applicable	Male	54	N/A	not applicable
		GSM4037982	Choroid2	RPE-choroid	not applicable	Female	82	N/A	not applicable
		GSM4037985		RPE-choroid	not applicable	Female	82	N/A	not applicable
		GSM4037988	Choroid3	RPE-choroid	not applicable	Male	80	N/A	not applicable
		GSM4037992		RPE-choroid	not applicable	Male	80	N/A	not applicable
		GSM4037989	Choroid4	RPE-choroid	not applicable	Female	75	N/A	not applicable
		GSM4037993		RPE-choroid	not applicable	Female	75	N/A	not applicable
		GSM4037990	Choroid5	RPE-choroid	not applicable	Male	77	N/A	not applicable
		GSM4037994		RPE-choroid	not applicable	Male	77	N/A	not applicable
Cutaneous melanoma	GSE215120	GSM6622299	CM1	cutaneous melanoma from head	primary	Male	62	N/A	no-treatment
		GSM6622300	CM2	cutaneous melanoma from face	primary	Female	80	N/A	no-treatment
		GSM6622301	CM3	cutaneous melanoma from face	primary	Male	54	N/A	no-treatment
Acral melanoma	GSE189889	GSM5708994	AM1	acral melanoma from left heel	primary	Male	82	White	Wide local excision (WLE), Preoperative treatment: No
		GSM5708995	AM2	acral melanoma from left first toe nail bed	primary	Female	70	White	Wide local excision (WLE), Preoperative treatment: nivolumab
		GSM5708996	AM3	acral melanoma from the right foot	primary	Male	75	White	Wide local excision (WLE), Preoperative treatment: nivolumab
		GSM5708998	AM4	acral melanoma from toe from left first toe amputation	primary	Female	90	White	Wide local excision (WLE), Preoperative treatment: No
		GSM5709001	AM5	acral melanoma from toe from left first toe	primary	Male	68	White	Wide local excision (WLE), Preoperative treatment: adjuvant nivolumab
Uveal melanoma	GSE139829	GSM4147093	UM1	uveal melanoma	primary	Male	69	N/A	N/A
		GSM4147094	UM2	uveal melanoma	primary	Male	66	N/A	N/A
		GSM4147095	UM3	uveal melanoma	primary	Male	77	N/A	N/A
		GSM4147096	UM4	uveal melanoma	primary	Female	44	N/A	N/A
		GSM4147097	UM5	uveal melanoma	primary	Male	53	N/A	N/A
		GSM4147098	UM6	uveal melanoma	primary	Female	80	N/A	N/A
		GSM4147099	UM7	uveal melanoma	primary	Female	68	N/A	N/A
		GSM4147101	UM8	uveal melanoma	primary	Female	63	N/A	N/A
N/A represent information not provided in this dataset.
Due to the fact that most uveal melanomas occur in the choroidal part of the uvea, choroidal samples are selected as the normal controls for uveal melanoma.
Define choroid samples from the same donor as the same choroid sample ID.
B. Cell annotation markers
Melanocytes&Melanoma cell	T cell	B cell	Monocyte/Macrophage	Endothelial cell		Fibroblast	Smooth muscle cell		Basal keratinocyte	Suprabasal keratinocyte	Photoreceptor cell	Schwann cell	Muller glia cell	Retinal pigment epithelium cell
DCT	CD3D	CD79A	LYZ	VWF		COL1A1	ACTA2		KRT5	KRT1	RCVRN	PLP1	QDPR	RLBP1
MLANA	CD3E	DERL3	CD163	PECAM1		COL1A2	MYH11		KRT6B	KRT2	NRL	SCN7A	RRH	BEST1
MITF	CD69		CD68			COL3A1	TAGLN		KRT14	KRTDAP
PMEL	NKG7
TYRP1	GZMA
	IL7R
C. Biological functional characteristics of melanoma cell
GSVA
Genesets	Non_acral skin	CM	Acral skin	AM		Choroid	UM
Regulation of Melanocyte Differentiation	0.433704	-0.599905	0.759072	-0.610535		0.393435	-0.593819
Positive Regulation of Melanocyte Differentiation	0.331825	-0.693051	0.791508	-0.547151		0.300451	-0.560015
Regulation of Pigment Cell Differentiation	0.509459	-0.328798	0.742313	-0.695113		0.417347	-0.630591
Positive Regulation of Developmental Pigmentation	0.296697	-0.0208286	0.773287	-0.636163		0.101597	-0.577956
Melanocyte Differentiation	0.442962	-0.411841	0.0463309	-0.564134		0.0559877	-0.378317
Leydig Cell Differentiation	0.206256	-0.0913511	0.123991	-0.372803		0.284305	-0.388338
Pyruvate Transmembrane Transport	0.674321	-0.618837	0.278933	-0.881001		0.415568	-0.450545
Pyruvate Transmembrane Transporter Activity	0.674321	-0.618837	0.278933	-0.881001		0.415568	-0.450545
Adherens Junction Maintenance	0.236269	-0.496196	0.340239	-0.641012		0.20898	-0.390118
Alanine Catabolic Process	0.703414	-0.0790668	-0.0296021	-0.326896		-0.325266	-0.199548
Lipoxin Metabolic Process	0.643356	-0.764809	-0.470867	-0.10317		-0.367643	-0.364606
G1 to G0 Transition Involved In Cell Differentiation	0.525229	-0.0141921	-0.124699	-0.644121		-0.209699	-0.068714
Positive Regulation of Cell Maturation	0.428642	-0.593129	-0.201394	-0.372095		-0.275988	-0.354981
Developmental Pigmentation	0.311912	-0.267747	-0.0116515	-0.375092		-0.0686319	-0.407493
Regulation of Cell Maturation	0.226184	-0.27646	-0.436412	-0.0618462		-0.323158	-0.172219
Cellular Response to UV C	-0.580318	0.775964	-0.330713	-0.158223		-0.028391	-0.37177
Keratan Sulfate Metabolic Process	-0.18835	0.292867	-0.350982	-0.143968		-0.0790767	-0.179179
Sialylation	-0.217325	0.289687	-0.231836	-0.206744		-0.170085	-0.23975
Sialyltransferase Activity	-0.217325	0.289687	-0.231836	-0.206744		-0.170085	-0.23975
Positive Regulation of Glycolytic Process	-0.102674	0.178743	-0.0880026	-0.329759		-0.0251668	-0.279988
Positive Regulation of Morphogenesis of An Epithelium	-0.196289	-0.113621	0.36255	-0.553559		-0.204909	-0.388262
Skin Morphogenesis	-0.374797	-0.561789	0.354733	-0.581825		-0.258589	-0.582379
NADH Pyrophosphatase Activity	-0.28182	-0.0910081	-0.345739	0.482777		-0.133669	-0.203628
Positive Regulation of Mitochondrial Translation	-0.626722	-0.264085	-0.25026	0.439564		-0.104137	-0.127639
Pentose Phosphate Shunt	-0.330208	-0.0888143	-0.46139	0.433085		-0.446469	-0.223176
Pentose Phosphate Pathway	-0.398735	-0.420599	-0.00600223	0.387425		-0.353731	-0.00947021
Mitochondrial Transmembrane Transport	-0.209809	-0.343711	-0.326445	0.209229		-0.207303	-0.335875
NADH Metabolic Process	-0.478642	-0.216826	-0.0873317	0.113384		-0.0816539	-0.120362
UV Damage Excision Repair	-0.412157	-0.212831	-0.0571442	-0.305251		0.627197	-0.649167
Gamma Aminobutyric Acid Metabolic Process	-0.0420726	-0.672505	-0.129915	-0.0396996		0.620597	-0.461944
Fatty Acid Metabolism	-0.225344	-0.408962	-0.0893553	-0.331789		0.527306	-0.18259
Tricarboxylic Acid Cycle	-0.527282	-0.648544	-0.093719	-0.0370403		0.404758	-0.199187
Retina Vasculature Morphogenesis In Camera Type Eye	-0.00573879	-0.429497	-0.0711357	-0.264024		0.262212	-0.189713
Programmed Necrotic Cell Death	-0.23909	-0.336694	-0.279675	-0.451984		0.212885	-0.55506
Fatty Acid Beta Oxidation	-0.206677	-0.165366	-0.197063	-0.520714		0.197751	-0.332354
Epithelial Cell Apoptotic Process	-0.299654	-0.290195	-0.205681	-0.419779		0.16453	-0.386462
Retinal Rod Cell Development	-0.224517	-0.364286	-0.159523	-0.610756		0.1474	-0.182039
Mitochondrial Electron Transport Ubiquinol to Cytochrome C	-0.0229517	-0.548164	-0.489574	-0.0474792		-0.541223	0.687828
Phototransduction	-0.101725	-0.307492	-0.0193649	-0.315693		-0.28471	0.398866
Photoreceptor Disc Membrane	-0.15205	-0.531192	-0.095869	-0.403881		-0.0388984	0.395324
Photoreceptor Outer Segment Membrane	-0.230568	-0.420207	-0.0835384	-0.662714		-0.00740414	0.336468
NADPH Oxidase Complex	-0.241631	-0.430641	-0.382719	-0.151433		-0.100914	0.286067
Detection of Visible Light	-0.0801711	-0.445268	-0.168499	-0.292619		-0.105753	0.273884
Sensory Perception of Light Stimulus	-0.234358	-0.302421	-0.109939	-0.300534		-0.131964	0.161967
Gamma Aminobutyric Acid Signaling Pathway	-0.140373	-0.42817	-0.252197	-0.330685		-0.391665	0.118473
GSEA of CM vs Non acral skin
Description	enrichmentScore	NES	pvalue	p.adjust		qvalue	rank		core enrichment	log10pvalue	log10adjp	count	count ratio
Integrin Binding	0.526857	2.31143	5.33e-05	0.00411954		0.00368871	175		MFGE8/ACTN1/SPP1/TGFBI/FN1/MMP14/CD151/ISG15/ITGA3/PPIA/ACTN4/ITGB5/ITGA6	4.27358	2.38515	13	0.419355
Focal Adhesion	0.453378	2.22145	7.1e-05	0.00514034		0.00460275	571		ACTN1/CTNNB1/SPP1/FN1/FLNA/CCND1/TNC/ITGA3/ACTN4/ITGB5/SHC1/COL6A1/ITGA6/MET/PPP1CC/ITGB8/ACTB/MYLK/LAMA4/ARHGAP5/LAMB1/IGF1R/MYL12B/SHC4/PARVB/PGF/PIK3CD/LAMC1/COL5A2/VAV3/PTK2/COL11A1	4.14848	2.28901	32	0.680851
Epithelial Mesenchymal Transition	0.400219	2.08525	0.000461002	0.0202751		0.0181546	289		SERPINE2/TIMP1/IGFBP2/SPP1/TIMP3/TGFBI/FN1/FLNA/MMP14/TNC/CTHRC1/MMP2/PCOLCE/PPIB/PFN2/ITGB5/CALU/PRRX1/PMEPA1/LGALS1/TPM2/DAB2/PLOD1/SGCD	3.3363	1.69304	24	0.413793
Keratinocyte Differentiation	-0.673859	-2.47998	2.28e-06	0.000464075		0.00041554	106		ASAH1/CSTA/KAZN/ZFP36/CDH3/KRT2/AQP3/KRT16/DSP/KRT17/S100A7/KRT10/SFN	5.64285	3.33341	13	0.464286
Epidermis Development	-0.622083	-2.69902	1.36e-09	3.05e-06		2.73e-06	222		SPINK5/ASAH1/KLF4/CSTA/KRT15/MAFF/KAZN/ZFP36/FABP5/CDH3/EMP1/CALML5/KRT2/AQP3/KRT16/DSP/KRT17/KRT5/S100A7/KRT10/SFN/KRTDAP/DCT/KRT14	8.86622	5.51539	24	0.421053
Epidermal Cell Differentiation	-0.582733	-2.32558	2.38e-05	0.00222295		0.00199047	222		SPINK5/ASAH1/KLF4/CSTA/MAFF/KAZN/ZFP36/CDH3/KRT2/AQP3/KRT16/DSP/KRT17/S100A7/KRT10/SFN	4.62369	2.65307	16	0.410256
GSEA of AM vs Acral skin
Description	enrichmentScore	NES	pvalue	p.adjust		qvalue	rank		core enrichment	log10pvalue	log10adjp	count	count ratio
Oxidative Phosphorylation	0.592682	2.72545	6.08e-10	4.91e-08		4.22e-08	497		ATP5MC2/MT-ATP8/ATP5F1E/ATP5MG/ATP5F1D/ATP5F1B/ATP5MF/ATP5MC3/MT-ND4L/ATP5F1A/ATP5PF/ATP5MC1/ATP5PB/ATP6V0C/ATP5F1C/UQCR11/ATP5PD/ATP5ME/MT-ND6/UQCRC1/COX6A1/NDUFS2/SDHC/COX5A/NDUFS3/NDUFB9/UQCRH/UQCRHL/MT-CO2/NDUFB3/MT-CO1/NDUFV1	9.21593	7.30904	32	0.52459
ATP Metabolic Process	0.507749	2.55966	1.12e-09	7.47e-08		6.42e-08	499		ATP5MC2/MT-ATP8/ATP5F1E/ATP5MG/ATP5F1D/ATP5F1B/ATP5MF/ATP5MC3/MT-ND4L/ATP5F1A/ATP5PF/ATP5MC1/ATP5PB/ATP6V0C/ATP5F1C/ATP5PD/GAPDH/ATP5IF1/PKM/LDHA/ATP5ME/DNAJC15/MT-ND6/UQCRC1/GPI/COX6A1/UQCC3/MYC/NDUFS2/SDHC/ENO1/EIF6/APP/COX5A/NDUFS3/PGK1/NDUFB9/TPI1/UQCRH/UQCRHL/MT-CO2/SLC25A13/GAPDHS/NDUFB3/MT-CO1/NDUFV1/NIPSNAP2	8.95112	7.12667	47	0.489583
Pigmentation	0.522798	1.99683	0.00127444	0.027222		0.0233853	598		RACK1/PMEL/TYR/GPR143/EDNRB/SLC45A2/CD63/HPS1/MLPH/LRMDA/MITF/LYST/RAB29/CITED1/DTNBP1	2.89468	1.56508	15	0.517241
Cell Morphogenesis	-0.785972	-2.24321	3.55e-05	0.00137535		0.0011815	427		COL14A1/COL9A3/COL21A1/COL3A1/COL6A2/COL6A1/COL18A1/COL28A1/COL1A2	4.44925	2.86159	9	0.818182
Regulation of Cell Differentiation	-0.617764	-2.20668	0.000101128	0.00341786		0.00293614	498		ARHGEF10/MXRA8/ASPA/LRP1/SOD1/NTRK2/NCMAP/PTEN/ID4/NDRG1/MT3/PLP1/POU3F1/PRX/CLU	3.99513	2.46625	15	0.6
Apoptosis	-0.535965	-2.11583	0.000400387	0.010379		0.00891613	552		IGFBP7/SBSPON/SPARC/COL14A1/COL9A3/FBLN1/LAMA4/COL21A1/COL3A1/PRELP/FBLN2/COL6A2/COL6A1/COL18A1/HSPG2/COL28A1/COMP/DCN/COL1A2/VWA1/FGL2	3.39752	1.98385	21	0.583333
GSEA of UM vs Choroid
Description	enrichmentScore	NES	pvalue	p.adjust		qvalue	rank		core enrichment	log10pvalue	log10adjp	count	count ratio
Ribosome	0.92357	6.09626	1.03e-77	3.24e-74		2.41e-74	204		RPS17/RPLP1/RPS12/RPL8/RPS18/RPS8/RPLP0/RPL12/RPL13/RPL30/RPL10/RPS19/RPS6/RPS3A/RPS4X/RPL18A/RPS23/RPS13/RPS3/RPL7A/RPL19/RPL3/RPS7/RPL32/RPS27A/RPS15/RPS26/RPL29/RPL28/RPS24/RPL11/RPL39/RPL18/RPS28/RPS5/RPS2/RPS25/RPL10A/RPL34/RPL5/RPL36/RPS9/RPL9/RPL7/RPS15A/RPL14/RPL6/RPL37/RPL15/RPL41/RPL21/RPS27/RPS16/RPLP2/RPL35A/RPL37A/RPL23A/RPL31/RPL13A/FAU/RPSA/RPL35/RPL4/RPS21/UBA52/RPL22/RPL27/RPL24	76.9892	73.4892	68	0.883117
Oxidative Phosphorylation	0.642103	3.9944	8.53e-17	1.08e-14		8.03e-15	404		MT-ATP8/MT-CO2/MT-ND4L/MT-CO1/ATP6V0C/UQCR11/MT-CO3/MT-ATP6/MT-CYB/NDUFB9/UQCRHL/COX6C/UQCRB/CYC1/MT-ND3/COX5A/COX4I1/MT-ND1/COX7C/NDUFA4/COX8A/COX5B/UQCRQ/ATP6V1G1/NDUFS8/UQCRH/UQCR10/COX6A1/COX6B1/MT-ND5/NDUFB2/MT-ND4/SDHC	16.0692	13.9671	33	0.611111
ATP Metabolic Process	0.443824	3.01905	5.45e-12	4.53e-10		3.37e-10	404		MT-ATP8/GAPDH/MT-CO2/MT-ND4L/MT-CO1/ATP6V0C/MT-CO3/MT-ATP6/MT-CYB/CHCHD10/NDUFB9/UQCRHL/ALDOA/UQCRB/CYC1/MT-ND3/COX5A/COX4I1/CHCHD2/MT-ND1/PKM/COX7C/NDUFA4/TPI1/UQCC3/COX5B/FIS1/UQCRQ/NDUFS8/UQCRH/PGK1/PGAM2/UQCR10/PGAM1/PARK7/COX6A1/MT-ND5/MYC/NDUFB2/MT-ND4/TSPO/UQCC2/SDHC	11.264	9.3438	43	0.462366
Anchoring Junction	0.313883	2.52493	4.4e-14	4.22e-12		3.14e-12	175		RPS17/RPLP1/RPL8/RPS18/RPS8/RPLP0/RPL12/RPL30/RPS19/RPS3A/RPS4X/RPS13/NME2/RPS3/ATP6V0C/RPL7A/RPL19/RPL3/RPS7/RPS14/RPS15/RPL18/B2M/RPS5/RPS2/PPIA/RPL10A/RPL5/RPS9/RPL9/RPL7/VIM/RPL6/PABPC1/RPS16/RPLP2/RPL37A/PFN1/RPL31/RPL13A/NPM1/RPL4/ACTB/YWHAZ/ACTG1/HACD3/RPL22	13.3562	11.3747	47	0.189516
Regulation of Cell Morphogenesis	-0.395225	-1.998	0.000115237	0.00243983		0.00181693	979		PRPF40A/PLXNB2/DAPK3/DLG1/FN1/RHOQ/FMNL2/LIMS1/PLXND1/LARP4/EZR/CFDP1/RHOC/CRK/ANXA1/ENPP2/ZRANB1/PLXNA1/BAIAP2/DLC1/S100A10/CORO1C/ACTN4/DVL3/CDC42EP3/RAB21/CALR/FERMT2/PHIP/SEMA4A/EPS8/RND3/FYN/NEDD4L/MYADM/SPAG9/DHX36/FLNA	3.93841	2.61264	38	0.463415
Regulation of Cell Differentiation	-0.324086	-1.97355	2.34e-08	1.25e-06		9.33e-07	922		CNOT4/FBXW7/SRF/FN1/SUPT6H/SOX4/MAF/LIMS1/BHLHE40/ACIN1/PURB/FOXO3/VCL/SLC6A6/ZNF703/RRAS/NAP1L1/SOD2/CSNK1D/TRIB2/CCDC71L/GCNT2/METRN/PLXND1/HNRNPU/HEY2/SEMA3C/MECP2/BCL2/TCF7/SEMA4C/RPS6KA3/MMP14/YY1/BHLHE41/LGALS3/NF1/CSNK1E/PTPRS/SKI/ZBED6/PPP2CA/HSPA9/CEBPD/ZBTB16/ADNP/CDKN1C/TOB2/NTRK2/CRK/ID2/SPEN/GSK3A/DPYSL2/NFE2L2/ANXA1/LDLR/EIF4G1/PCM1/SKIL/PIK3R1/ROCK2/NPTN/SIRT1/PTBP1/VASN/DDX5/DDX17…	7.63132	5.90221	134	0.387283
Eye Morphogenesis	-0.489691	-1.95086	0.00207384	0.0229208		0.0170691	787		TOPORS/BCL2/PHACTR4/YY1/NF1/SKI/NTRK2/CITED2/STAT3/PTPRM/TUG1/NIPBL/ATF4/CTNNB1/HIPK2/AHI1	2.68322	1.63977	16	0.551724
Programmed Cell Death	-0.250481	-1.55034	0.00011577	0.00243983		0.00181693	1257		NOTCH2/HIPK1/HYOU1/CDK11A/UBE2D3/CSRNP1/IP6K2/CHMP3/ANKLE2/PDCD4/LAMP1/CCAR1/SAV1/CAST/PRNP/PELI1/TNFSF12/CRYAB/STAT5B/CLPTM1L/MET/IRF1/KCNIP3/HIPK3/ACER3/FEM1B/TBX2/EIF2S1/CDC42/HIGD1A/SUPV3L1/TRPM7/IL6ST/DHX9/ING3/ICAM1/SHC1/CAPN2/NCOA1/BCL7C/PDCD6IP/TAOK1/SOCS3/DDX42/RPS6KB1/PPP1R15A/TCP1/ZMYND11/MEF2D/DAPK3/AKT1/SETX/DNM1L/FBXW7/SQSTM1/SLTM/VCP/PHLPP1/GBE1/SOX4/MCL1/ACIN1/FOXO3/JADE1/NOC2L/TN…	3.9364	2.61264	215	0.436992
D. Molecular characteristics of Melanoma cell vs Melanocytes cell
CM vs Non acral skin									AM vs Acral skin							UM vs Choroid
	p_val	avg_log2FC	pct.1	pct.2		p_val_adj				p_val	avg_log2FC	pct.1	pct.2	p_val_adj			p_val	avg_log2FC	pct.1	pct.2	p_val_adj
HES4	0	-1.3137	0.13	0.61		0			NRXN1	0	-1.97244	0	0.246	0		HIST2H2AA3	0	-0.619586	0.001	0.109	0
KAZN	0	-1.00093	0.202	0.55		0			SBSPON	0	-0.645437	0	0.164	0		PDK4	0	-2.50973	0.038	0.493	0
SFN	0	-3.16675	0.003	0.637		0			KRT1	0	-2.27826	0.001	0.239	0		CBWD6	0	-0.711443	0	0.111	0
TACSTD2	0	-1.09392	0.003	0.282		0			GLDN	0	-1.63073	0	0.224	0		ALDH1A1	0	-1.38338	0.005	0.333	0
ATP1A1	0	1.04217	0.933	0.68		0			KIF19	0	-0.872211	0	0.172	0		NTRK2	0	-1.01354	0.004	0.24	0
CA14	0	-0.762517	0.052	0.354		0			COX7A1	0	-0.854888	0.001	0.179	0		GPRC5A	0	-2.4973	0.063	0.64	0
S100A9	0	-3.61619	0.005	0.597		0			NCMAP	0	-0.938251	0	0.149	0		MGP	0	-2.61965	0.006	0.593	0
S100A8	0	-3.43357	0.003	0.65		0			ATP1A2	0	-1.42047	0	0.216	0		ARHGDIB	0	-1.11632	0.021	0.33	0
S100A7	0	-2.8949	0.002	0.565		0			C7orf55-LUC7L2	0	-0.883834	0	0.194	0		CNTN1	0	-1.0273	0.003	0.238	0
S100A6	0	2.41682	0.985	0.896		0			SFRP5	0	-1.50965	0.001	0.201	0		DCT	0	-2.59145	0.023	0.545	0
S100A2	0	-1.95479	0.071	0.41		0			MT3	0	-1.77161	0.003	0.284	0		MTRNR2L1	0	-1.85269	0.028	0.369	0
S100A14	0	-1.71171	0.019	0.352		0			C1orf86	0	-1.31152	0	0.276	0		LINC00910	0	-1.37613	0.013	0.269	0
S100A13	0	1.25009	0.922	0.704		0			C1orf63	0	-1.56756	0	0.373	0		U2AF1	0	-2.36295	0.117	0.695	0
S100A1	0	1.58733	0.878	0.405		0			ATPIF1	0	-1.62141	0	0.381	0		SIK1	0	-2.38303	0.048	0.559	0
BCAN	0	-1.11144	0.279	0.724		0			UTP11L	0	-0.599068	0	0.157	0		C7orf55-LUC7L2	0	-1.4503	0.001	0.362	0
HMCN1	0	1.17606	0.506	0.027		0			NRD1	0	-0.522485	0	0.142	0		TTR	0	-1.6823	0.029	0.378	0
PKP1	0	-0.666153	0	0.215		0			PPAP2B	0	-0.853825	0	0.187	0		C1orf86	0	-1.01944	0	0.271	0
PRELP	0	-1.64671	0.088	0.636		0			RP4-792G4.2	0	-0.954674	0	0.164	0		RP11-558F24.4	0	-0.426778	0	0.12	0
QPCT	0	-1.31952	0.817	0.905		0			ZZZ3	0	-0.708043	0	0.164	0		C1orf63	0	-2.27377	0	0.561	0
CDC42EP3	0	-1.70043	0.524	0.853		0			FAM73A	0	-0.808435	0	0.179	0		CCDC23	0	-0.749575	0	0.186	0
SLC1A4	0	-1.25232	0.184	0.588		0			2024-09-15	0	-1.44157	0	0.448	0		NRD1	0	-1.24701	0	0.308	0
CAPG	0	-1.51707	0.236	0.616		0			ATP5F1	0	-1.23531	0	0.358	0		RP4-792G4.2	0	-0.765506	0	0.215	0
VAMP8	0	-1.28215	0.302	0.7		0			RP11-343N15.5	0	-0.971497	0	0.187	0		HIAT1	0	-0.792877	0	0.195	0
DBI	0	-1.09657	0.848	0.924		0			C1orf85	0	-0.69056	0	0.157	0		RP11-343N15.5	0	-0.49386	0	0.12	0
GPR155	0	-2.03511	0.181	0.691		0			APOA1BP	0	-0.801283	0	0.164	0		RP11-353N4.1	0	-0.460291	0	0.118	0
FRZB	0	-1.98829	0.037	0.624		0			SF3B14	0	-1.9381	0	0.53	0		C1orf85	0	-1.41563	0	0.351	0
NBEAL1	0	1.25279	0.761	0.267		0			CCDC104	0	-0.617056	0	0.157	0		RAB7L1	0	-0.508498	0	0.106	0
NRP2	0	1.30005	0.639	0.147		0			AHSA2	0	-0.762353	0	0.134	0		ERO1LB	0	-1.2775	0	0.26	0
IGFBP2	0	1.65207	0.514	0.021		0			LINC00116	0	-0.710664	0	0.164	0		SF3B14	0	-1.70737	0	0.464	0
SERPINE2	0	3.59011	0.964	0.414		0			MLTK	0	-0.613652	0	0.142	0		CEBPZ-AS1	0	-0.974532	0	0.229	0
RAMP1	0	-1.15936	0.027	0.385		0			ATP5G3	0	-2.19459	0	0.575	0		CCDC104	0	-1.07653	0	0.321	0
KIF1A	0	-0.722491	0.005	0.297		0			KIAA1715	0	-0.76813	0	0.201	0		SMEK2	0	-1.07986	0	0.262	0
CTNNB1	0	1.16745	0.861	0.52		0			MYEOV2	0	-1.77753	0	0.493	0		PCBP1-AS1	0	-0.74895	0	0.124	0
CCDC80	0	-1.42134	0.041	0.566		0			MTERFD2	0	-0.565896	0	0.142	0		MLTK	0	-0.506941	0	0.106	0
C3orf79	0	-0.76578	0.016	0.269		0			SETD5-AS1	0	-1.46017	0	0.336	0		MTERFD2	0	-0.547823	0	0.133	0
MELTF	0	0.808379	0.493	0.031		0			GPX1	0	-1.41039	0	0.343	0		SETD5-AS1	0	-1.66767	0	0.337	0
NSG1	0	-1.55905	0.556	0.877		0			SELK	0	-2.28374	0	0.575	0		KIAA2018	0	-0.540339	0	0.122	0
RPL9	0	1.09086	0.994	0.981		0			SELT	0	-1.33183	0	0.306	0		PTPLB	0	-0.863002	0	0.183	0
KIT	0	-1.78455	0.222	0.721		0			ATP5I	0	-2.71212	0	0.731	0		KIAA1430	0	-1.14009	0	0.281	0
IGFBP7	0	-2.47438	0.379	0.826		0			C4orf27	0	-0.602704	0	0.134	0		KIAA0947	0	-0.686555	0	0.138	0
RASGEF1B	0	-0.577615	0.008	0.243		0			KIAA1430	0	-1.18648	0	0.284	0		FAM105B	0	-0.503115	0	0.118	0
SPARCL1	0	2.76589	0.519	0.016		0			SEPP1	0	-1.35204	0	0.194	0		PPAP2A	0	-0.674924	0	0.192	0
CEP72	0	-1.53962	0.108	0.554		0			PPAP2A	0	-1.14394	0	0.134	0		MTRNR2L2	0	-1.50305	0	0.287	0
CXCL14	0	-1.29162	0.006	0.253		0			ERBB2IP	0	-0.67138	0	0.201	0		MIR146A	0	-1.46397	0	0.244	0
TUBB2B	0	-1.42581	0.305	0.68		0			GRAMD3	0	-0.648992	0	0.157	0		COX6A1P2	0	-0.542137	0	0.133	0
GMPR	0	-1.3599	0.368	0.741		0			GNB2L1	0	-3.82346	0	0.806	0		C6orf211	0	-0.340624	0	0.1	0
HLA-E	0	-1.25414	0.86	0.915		0			C6orf1	0	-0.977725	0	0.254	0		RP11-611L7.1	0	-0.718111	0	0.104	0
HSPA1A	0	-1.59062	0.866	0.934		0			FAM46A	0	-0.688871	0	0.149	0		PSMA2.1	0	-1.50634	0	0.41	0
PLA2G7	0	-0.49217	0	0.21		0			PSMA2.1	0	-1.04852	0	0.291	0		ACN9	0	-0.404892	0	0.129	0
TFAP2B	0	-1.2204	0.17	0.555		0			GBAS	0	-0.747961	0	0.187	0		RABL5	0	-0.469587	0	0.149	0
RPS6KA2	0	-0.666486	0.017	0.317		0			WBSCR22	0	-0.813082	0	0.194	0		MIR29A	0	-1.64751	0	0.229	0
ETV1	0	1.04485	0.464	0.006		0			SHFM1	0	-2.07646	0	0.545	0		RP6-99M1.2	0	-1.61481	0	0.247	0
CBX3	0	1.24806	0.904	0.556		0			ACN9	0	-0.664805	0	0.179	0		TMEM66	0	-1.93304	0	0.534	0
SNX10	0	0.808922	0.478	0.015		0			ATP5J2	0	-1.46027	0	0.41	0		PPAPDC1B	0	-0.937413	0	0.176	0
AEBP1	0	1.98804	0.882	0.458		0			LINC00998	0	-1.107	0	0.261	0		AGPAT6	0	-1.42358	0	0.287	0
HSPB1	0	-1.21412	0.919	0.967		0			RP11-138A9.1	0	-0.915465	0	0.179	0		GS1-251I9.4	0	-1.74199	0	0.459	0
CALD1	0	-1.15119	0.796	0.891		0			C7orf73	0	-1.05122	0	0.306	0		CASC7	0	-1.0306	0	0.206	0
DPP6	0	-0.614947	0	0.241		0			C7orf55	0	-1.34044	0	0.306	0		NAPRT1	0	-0.556249	0	0.133	0
AP1S2	0	1.03487	0.888	0.642		0			WBP5	0	-1.65014	0	0.366	0		KIAA0020	0	-1.22137	0	0.253	0
SAT1	0	-1.58506	0.903	0.974		0			NGFRAP1	0	-1.6853	0	0.358	0		RP11-220I1.1	0	-0.610658	0	0.14	0
TIMP1	0	1.95928	0.822	0.41		0			FAM127A	0	-0.868828	0	0.216	0		C9orf89	0	-0.502194	0	0.133	0
CITED1	0	1.51324	0.48	0.046		0			FAM127B	0	-0.882845	0	0.187	0		HIATL1	0	-0.834915	0	0.161	0
LGI3	0	-1.30076	0.092	0.502		0			TMEM66	0	-2.2825	0	0.59	0		C9orf156	0	-0.43193	0	0.111	0
LY6D	0	-2.34233	0	0.461		0			WHSC1L1	0	-0.675591	0	0.149	0		PTPLA	0	-1.46938	0	0.387	0
LY6E	0	1.78599	0.845	0.385		0			AGPAT6	0	-0.881824	0	0.224	0		KIAA1279	0	-0.648461	0	0.174	0
MLANA	0	-1.58681	0.858	0.972		0			TCEB1	0	-1.25858	0	0.336	0		RP11-773D16.1	0	-0.484284	0	0.111	0
TYRP1	0	-1.95445	0.74	0.942		0			TMEM55A	0	-0.787977	0	0.172	0		WAPAL	0	-1.09607	0	0.251	0
AQP3	0	-1.66048	0.01	0.331		0			GS1-251I9.4	0	-1.06738	0	0.313	0		NDUFB8.1	0	-1.84199	0	0.514	0
C9orf3	0	-1.65587	0.253	0.762		0			TMEM261	0	-0.675294	0	0.179	0		C10orf32	0	-1.53532	0	0.387	0
CYB561A3	0	-2.60776	0.323	0.801		0			TMEM2	0	-0.564323	0	0.134	0		C10orf118	0	-0.700896	0	0.163	0
GSTP1	0	-1.27043	0.918	0.985		0			C9orf89	0	-1.06166	0	0.224	0		C11orf48	0	-0.703822	0	0.204	0
PRSS23	0	1.4758	0.749	0.211		0			HIATL1	0	-0.827054	0	0.187	0		C11orf83	0	-0.657623	0	0.192	0
CARD16	0	1.09601	0.487	0.03		0			ATP5C1	0	-1.8946	0	0.545	0		B3GNT1	0	-0.614601	0	0.167	0
CRYAB	0	-1.8156	0.493	0.813		0			PTPLA	0	-0.629664	0	0.172	0		SUV420H1	0	-0.907111	0	0.201	0
TRIM29	0	-0.708041	0	0.219		0			WAPAL	0	-0.640953	0	0.187	0		ZNF259	0	-0.848711	0	0.183	0
FEZ1	0	-1.44689	0.159	0.643		0			NDUFB8.1	0	-1.98799	0	0.507	0		SRPR	0	-0.822633	0	0.224	0
KLF6	0	-1.59731	0.699	0.878		0			MGEA5	0	-0.984195	0	0.261	0		CD27-AS1	0	-0.617918	0	0.152	0
CALML5	0	-1.19335	0.001	0.325		0			C10orf32	0	-0.900883	0	0.224	0		C12orf44	0	-0.92908	0	0.251	0
CLEC12B	0	-0.851289	0.001	0.35		0			USMG5	0	-2.05399	0	0.507	0		TENC1	0	-0.931116	0	0.199	0
KRT6A	0	-1.59502	0.002	0.324		0			PRKCDBP	0	-2.43863	0	0.604	0		WIBG	0	-0.42377	0	0.111	0
KRT5	0	-2.25478	0.001	0.472		0			C11orf31	0	-1.64094	0	0.366	0		TMBIM4.1	0	-1.60848	0	0.448	0
KRT2	0	-1.45929	0	0.335		0			C11orf48	0	-0.813554	0	0.201	0		CCDC41	0	-0.719374	0	0.102	0
KRT1	0	-3.38797	0	0.716		0			C11orf83	0	-0.710022	0	0.194	0		C12orf23	0	-0.971284	0	0.24	0
RPS26	0	-1.09247	0.844	0.913		0			C11orf73	0	-0.823344	0	0.134	0		MTERFD3	0	-0.598431	0	0.156	0
DUSP6	0	1.34585	0.671	0.11		0			ATP5L	0	-2.50261	0	0.642	0		GPR133	0	-0.904584	0	0.179	0
MLEC	0	-1.44723	0.73	0.837		0			LYRM5	0	-1.06121	0	0.231	0		MRP63	0	-1.33695	0	0.369	0
RPL21	0	-0.828685	0.923	0.98		0			LINC00938	0	-0.571258	0	0.134	0		NUPL1	0	-1.09535	0	0.213	0
LINC00462	0	-0.64951	0.005	0.266		0			C12orf44	0	-0.737644	0	0.172	0		ERO1L	0	-0.881124	0	0.215	0
DCT	0	-3.26105	0.352	0.974		0			ATP5G2	0	-2.68209	0	0.694	0		RP11-349A22.5	0	-2.03206	0	0.473	0
GAS6	0	-1.32107	0.161	0.624		0			ATP5B	0	-1.50179	0	0.366	0		SMEK1	0	-1.22595	0	0.267	0
MMP14	0	0.848972	0.613	0.144		0			TMBIM4.1	0	-1.70564	0	0.433	0		NDNL2	0	-0.610053	0	0.167	0
NFKBIA	0	-1.88425	0.421	0.752		0			CCDC53	0	-1.00137	0	0.216	0		NARG2	0	-1.39421	0	0.296	0
RPS29	0	-0.772276	0.953	0.977		0			KIAA1033	0	-0.674333	0	0.157	0		PTPLAD1	0	-0.911763	0	0.274	0
ACTN1	0	1.34135	0.713	0.123		0			C12orf23	0	-0.617804	0	0.164	0		HDGFRP3	0	-0.59655	0	0.161	0
OCA2	0	-1.0015	0.091	0.441		0			MRP63	0	-1.03229	0	0.313	0		LINS	0	-0.744594	0	0.129	0
TRPM1	0	-1.32085	0.422	0.77		0			SPG20	0	-0.903492	0	0.149	0		WASH4P	0	-0.844584	0	0.199	0
TCF12	0	0.959226	0.582	0.101		0			TPT1-AS1	0	-0.892917	0	0.134	0		ITFG3	0	-0.518339	0	0.143	0
RPS27L	0	0.95236	0.948	0.822		0			TMEM55B	0	-0.819327	0	0.187	0		RP11-304L19.5	0	-1.31961	0	0.301	0
RPL4	0	0.907404	0.981	0.891		0			C14orf166	0	-1.7975	0	0.47	0		CLN3.1	0	-0.406097	0	0.115	0
RCN2	0	1.21815	0.833	0.432		0			RP11-349A22.5	0	-0.838453	0	0.201	0		CCDC101	0	-0.574295	0	0.129	0
CRABP1	0	-1.48688	0.001	0.387		0			C14orf2	0	-2.15326	0	0.567	0		GPR56	0	-1.90827	0	0.314	0
MFGE8	0	1.74822	0.917	0.447		0			NDNL2	0	-0.91015	0	0.224	0		C16orf80	0	-0.733282	0	0.19	0
CRYM	0	-1.37009	0.052	0.475		0			PTPLAD1	0	-1.07984	0	0.269	0		CIRH1A	0	-0.791778	0	0.172	0
CES1	0	-0.733604	0.022	0.281		0			FAM103A1	0	-1.01902	0	0.216	0		RP11-252A24.7	0	-0.498166	0	0.124	0
MT1M	0	-1.64942	0.024	0.462		0			VIMP	0	-1.85368	0	0.493	0		7SK.2	0	-0.914184	0	0.172	0
MT1G	0	-2.10501	0.047	0.444		0			WASH4P	0	-0.686066	0	0.149	0		C17orf85	0	-0.884867	0	0.215	0
TPPP3	0	-1.74756	0.049	0.581		0			ITFG3	0	-0.695336	0	0.149	0		LSMD1	0	-1.04513	0	0.276	0
CDH3	0	-1.16573	0.136	0.572		0			C16orf13	0	-1.46604	0	0.328	0		FAM211A	0	-1.15694	0	0.292	0
CDH1	0	-0.990298	0.147	0.502		0			TCEB2	0	-2.51738	0	0.724	0		SNORA76	0	-1.16538	0	0.247	0
COX4I1	0	-0.845115	0.89	0.948		0			KIAA0430	0	-0.629014	0	0.142	0		IER3IP1.1	0	-0.972346	0	0.265	0
MYH10	0	0.844791	0.53	0.084		0			GPR56	0	-1.41985	0	0.284	0		SLMO2	0	-0.634913	0	0.179	0
UBB	0	-0.992361	0.973	0.981		0			C16orf80	0	-1.07572	0	0.239	0		UQCR11.1	0	-1.96206	0	0.511	0
KRT10	0	-3.13156	0.723	0.957		0			LSMD1	0	-0.903383	0	0.254	0		HDGFRP2	0	-0.53333	0	0.143	0
KRT14	0	-3.28222	0.011	0.687		0			RP11-1094M14.11	0	-0.608397	0	0.134	0		C19orf10	0	-1.1621	0	0.314	0
KRT16	0	-1.73893	0	0.36		0			PTRF	0	-1.11982	0	0.246	0		CTC-503J8.6	0	-0.865751	0	0.174	0
KRT17	0	-2.08446	0.008	0.463		0			ATP5G1	0	-1.42517	0	0.358	0		NDUFA7.1	0	-0.605546	0	0.161	0
GNAL	0	-0.853312	0.052	0.377		0			SNORA76	0	-0.64162	0	0.149	0		MIR24-2	0	-1.23936	0	0.188	0
DSC3	0	-0.931188	0	0.22		0			ATP5H	0	-1.58893	0	0.388	0		MEF2BNB	0	-0.54164	0	0.147	0
DSG1	0	-0.804095	0	0.208		0			C17orf89	0	-0.933876	0	0.187	0		RPSAP58	0	-1.34414	0	0.342	0
SERPINB5	0	-0.665133	0	0.208		0			STRA13	0	-1.23412	0	0.291	0		AC010642.1	0	-0.738785	0.006	0.199	0
PCSK2	0	-2.38567	0.006	0.731		0			ATP5A1	0	-1.59521	0	0.418	0		GSTT1	0	-0.899927	0	0.267	0
SLCO4A1-AS1	0	-1.60818	0.223	0.677		0			IER3IP1.1	0	-1.43787	0	0.343	0		NHP2L1	0	-1.72583	0	0.475	0
JUND	0	-1.70045	0.828	0.94		0			LINC00493	0	-1.08179	0	0.276	0		SMIM11	0	-0.499133	0	0.149	0
GDF15	0	2.25173	0.585	0.02		0			MMP24-AS1	0	-0.950693	0	0.216	0		RP11-93B14.5	0	-1.89482	0	0.434	0
KRTDAP	0	-3.17513	0	0.764		0			LINC00657	0	-0.967695	0	0.246	0		RP11-838N2.4	0	-0.541621	0	0.122	0
DMKN	0	-2.92488	0.163	0.729		0			RTFDC1	0	-1.18804	0	0.276	0		JUND	2.4532e-306	-3.08903	0.351	0.923	1.01467e-301
SBSN	0	-1.41108	0.004	0.334		0			ATP5E	0	-3.09653	0	0.806	0		PRELP	1.20368e-304	-1.1957	0.027	0.319	4.97852e-300
COX7A1	0	-0.784276	0.027	0.286		0			SLMO2	0	-0.848603	0	0.172	0		HEY2	4.07621e-291	-0.937977	0.012	0.215	1.68596e-286
LGALS7	0	-1.4698	0	0.269		0			ATP5D	0	-1.98567	0	0.507	0		EIF4A1	3.57698e-285	-2.66028	0.383	0.93	1.47947e-280
LGALS7B	0	-1.53073	0.001	0.286		0			UQCR11.1	0	-2.28862	0	0.575	0		DST	3.26535e-282	-2.16489	0.098	0.566	1.35058e-277
LYPD3	0	-1.18287	0.024	0.298		0			C19orf10	0	-1.58402	0	0.381	0		RPLP1	2.92559e-276	2.99659	0.993	0.971	1.21005e-271
APOE	0	-2.05539	0.849	0.978		0			CTC-503J8.6	0	-0.641199	0	0.164	0		SYNPR	1.89766e-275	-1.50014	0.07	0.502	7.84892e-271
SELENOW	0	-1.75707	0.749	0.923		0			ILF3-AS1	0	-1.07888	0	0.261	0		EEF1A1	4.08046e-272	3.03316	0.993	0.982	1.68772e-267
PPP1R15A	0	-1.6487	0.624	0.839		0			C19orf43	0	-1.78698	0	0.5	0		CFH	1.88769e-269	-0.99632	0.012	0.204	7.80768e-265
FTL	0	-0.800615	0.99	0.997		0			MIR24-2	0	-1.54352	0	0.269	0		HNRNPH1	1.49354e-268	-2.63541	0.342	0.882	6.17742e-264
RPL13A	0	-1.17016	0.952	0.983		0			C19orf60	0	-0.91311	0	0.209	0		RPL8	2.43519e-266	2.79442	0.983	0.885	1.00722e-261
RPS11	0	-0.733658	0.96	0.973		0			RPSAP58	0	-0.447774	0	0.149	0		RPS18	9.60179e-263	2.78205	0.985	0.891	3.9714e-258
PRAME	0	1.22099	0.55	0.054		0			PVRL2	0	-0.785149	0	0.194	0		RPL30	1.56822e-259	2.57085	0.978	0.885	6.48632e-255
CHADL	0	-0.979557	0.028	0.331		0			GLTSCR2	0	-1.73882	0	0.41	0		RPS8	1.24447e-258	2.78128	0.978	0.857	5.14724e-254
S100B	0	3.08775	0.922	0.389		0			SEPW1	0	-3.14679	0	0.724	0		RPL10	2.77123e-251	2.42723	0.975	0.934	1.14621e-246
MT-ND1	0	-0.887026	0.986	0.995		0			UFD1L	0	-1.01797	0	0.254	0		RPL19	1.04948e-248	2.14002	0.969	0.88	4.34076e-244
RPS4Y1	0	1.84225	0.569	0.08		0			TUG1	0	-0.95434	0	0.201	0		RPL13	5.39568e-247	2.60655	0.981	0.937	2.23171e-242
ARPC1B	9.70329e-308	0.940224	0.879	0.637		4.01338e-303			SELM	0	-2.12637	0	0.418	0		RPS4X	2.65622e-242	2.3491	0.97	0.869	1.09864e-237
PLAT	2.62889e-306	1.12433	0.691	0.229		1.08733e-301			NHP2L1	0	-1.8215	0	0.478	0		AL592183.1	2.51315e-241	-0.487829	0.006	0.143	1.03946e-236
SLC6A17	8.77277e-306	-0.830173	0.079	0.388		3.6285e-301			CTA-29F11.1	0	-0.792526	0	0.164	0		RPLP0	3.45902e-241	2.71476	0.957	0.794	1.43069e-236
ERBB3	2.67625e-305	1.01673	0.74	0.314		1.10692e-300			ATP5J	0	-2.02389	0	0.567	0		HPGD	4.17929e-241	-1.543	0.076	0.48	1.7286e-236
CSPG4	7.28102e-302	1.15859	0.583	0.144		3.0115e-297			C21orf59	0	-1.29866	0	0.254	0		RPL12	4.23226e-240	2.62178	0.969	0.885	1.7505e-235
FKBP10	9.71901e-298	0.709079	0.556	0.099		4.01988e-293			ATP5O	0	-1.81823	0	0.507	0		RPS3A	2.88485e-239	2.35159	0.971	0.896	1.1932e-234
ZC3H13	1.81923e-296	1.60928	0.792	0.456		7.52452e-292			RP11-93B14.5	0	-1.27657	0	0.276	0		RPL3	2.3219e-227	2.13716	0.963	0.91	9.6036e-223
MAF	1.83193e-296	-0.739365	0.092	0.41		7.57706e-292			CARKD	1.90977e-302	-0.608707	0	0.127	7.89899e-298		RPS14	8.44082e-227	2.07825	0.959	0.882	3.49121e-222
CSTA	3.7235e-295	-0.727598	0.002	0.199		1.54008e-290			RP11-169K16.9	1.90977e-302	-0.665347	0	0.127	7.89901e-298		FTH1	3.78041e-226	1.98565	0.961	0.982	1.56361e-221
RPL37A	2.04118e-294	-0.628834	0.99	0.99		8.44254e-290			PPAPDC1B	1.90977e-302	-0.745696	0	0.127	7.89901e-298		RPS23	3.40341e-225	2.29752	0.962	0.855	1.40768e-220
ALDH2	1.56699e-292	-0.609213	0.003	0.205		6.48123e-288			RP11-611E13.2	1.90978e-302	-0.704553	0	0.127	7.89903e-298		RPS3	3.81555e-225	2.23315	0.958	0.857	1.57815e-220
CALML3	4.05227e-292	-0.710378	0	0.191		1.67606e-287			NDUFA7.1	1.90978e-302	-0.479388	0	0.127	7.89903e-298		PDGFD	1.74785e-223	-0.922323	0.023	0.256	7.22928e-219
IFI27	7.47497e-292	-1.42735	0.702	0.884		3.09172e-287			GSTT1	1.90978e-302	-0.506094	0	0.127	7.89905e-298		RPS12	9.94646e-223	2.93624	0.972	0.912	4.11395e-218
RHOV	3.47009e-291	-0.702157	0.004	0.206		1.43526e-286			MLLT4	1.90979e-302	-0.612179	0	0.127	7.89907e-298		MATR3	2.40465e-221	-1.86044	0.109	0.536	9.94589e-217
APBA2	4.99542e-290	-0.534498	0.018	0.25		2.06616e-285			CTD-2325P2.4	1.90979e-302	-0.672148	0	0.127	7.89907e-298		RPS27A	1.42482e-220	2.07598	0.958	0.882	5.89321e-216
DAPL1	1.35538e-289	-0.738835	0.035	0.291		5.606e-285			LPPR4	1.90979e-302	-0.582187	0	0.127	7.8991e-298		RPL18A	6.0564e-218	2.29765	0.951	0.842	2.50499e-213
ATF3	2.81504e-289	-1.37552	0.3	0.625		1.16433e-284			FAM134A	1.90979e-302	-0.489443	0	0.127	7.8991e-298		CTC-425F1.4	1.09431e-216	-0.476291	0.004	0.102	4.52619e-212
CAPN3	8.94033e-289	-0.902788	0.135	0.456		3.69781e-284			RP5-827C21.4	9.33302e-285	-0.698434	0	0.119	3.86023e-280		RPS13	7.50525e-212	2.28363	0.946	0.774	3.10425e-207
EMX2	1.06287e-286	-0.532831	0.001	0.192		4.39612e-282			RP11-195F19.5	9.33304e-285	-0.62173	0	0.119	3.86024e-280		RPS7	5.94594e-211	2.11774	0.941	0.837	2.4593e-206
DSP	2.27391e-285	-1.96924	0.118	0.427		9.4051e-281			AP001347.6	9.33304e-285	-0.708976	0	0.119	3.86024e-280		RPL11	1.12057e-209	1.9581	0.944	0.844	4.63479e-205
SLC16A10	1.01674e-284	-0.723643	0.065	0.354		4.20534e-280			LOH12CR1	9.33307e-285	-0.420206	0	0.119	3.86025e-280		TCF4	5.11945e-208	-0.652181	0.005	0.118	2.11746e-203
TIMP3	9.91788e-283	1.1076	0.427	0.026		4.10214e-278			EIF3J-AS1	9.33307e-285	-0.777924	0	0.119	3.86025e-280		RPL28	5.62334e-207	2.00167	0.945	0.882	2.32587e-202
SORBS2	3.39009e-282	1.12885	0.481	0.068		1.40218e-277			KIAA1279	9.33309e-285	-0.520087	0	0.119	3.86026e-280		RPS19	9.00073e-203	2.37556	0.948	0.826	3.72279e-198
MDK	1.05504e-280	0.89738	0.451	0.043		4.36373e-276			C9orf142	9.33314e-285	-0.672936	0	0.119	3.86028e-280		RPS24	5.23355e-201	1.97834	0.953	0.889	2.16465e-196
RAB32	8.37097e-280	-1.25844	0.647	0.807		3.46232e-275			ERO1L	9.33314e-285	-0.390445	0	0.119	3.86028e-280		RPS6	7.40531e-201	2.35979	0.958	0.86	3.06291e-196
SERPINF1	3.52943e-278	1.12325	0.483	0.066		1.45981e-273			FAM63B	9.33314e-285	-0.474683	0	0.119	3.86028e-280		IER5L	4.70754e-200	-1.4989	0.053	0.367	1.94709e-195
FGFBP1	2.42168e-277	-0.783129	0	0.182		1.00163e-272			COL28A1	3.56534e-276	-1.32656	0.003	0.239	1.47466e-271		MXI1	1.74075e-195	-2.26253	0.27	0.733	7.19991e-191
RCAN1	9.89385e-277	1.32295	0.553	0.143		4.0922e-272			ZCCHC11	4.53631e-267	-0.438974	0	0.112	1.87626e-262		RPL9	1.23158e-189	1.63328	0.942	0.907	5.09392e-185
EPHB6	1.12679e-275	-0.390837	0.003	0.193		4.6605e-271			RP11-640M9.1	4.53631e-267	-0.722468	0	0.112	1.87626e-262		GAPDH	7.54517e-187	2.87882	0.906	0.686	3.12076e-182
ARL4C	2.83917e-267	-0.863979	0.088	0.378		1.17431e-262			RP5-1007M22.2	4.53632e-267	-0.444059	0	0.112	1.87627e-262		YBX3	4.5538e-186	-2.28564	0.426	0.826	1.8835e-181
TRIOBP	4.51331e-267	0.811694	0.605	0.19		1.86675e-262			SRPR	4.53632e-267	-0.369068	0	0.112	1.87627e-262		TPT1	5.56539e-186	1.83566	0.952	0.934	2.3019e-181
TWIST1	4.58393e-267	0.605784	0.383	0.007		1.89596e-262			TMEM5	4.53632e-267	-0.375103	0	0.112	1.87627e-262		EDNRB	4.44884e-185	-1.85489	0.329	0.805	1.84009e-180
A2M	2.3877e-265	1.2405	0.441	0.044		9.87576e-261			RP11-294J22.6	4.53632e-267	-0.475035	0	0.112	1.87627e-262		RPS15	3.25915e-183	2.03804	0.936	0.828	1.34802e-178
PHLDA3	1.0288e-263	0.872029	0.67	0.261		4.25521e-259			BRE	4.53633e-267	-0.545113	0	0.112	1.87627e-262		SON	4.17506e-182	-1.89599	0.482	0.864	1.72685e-177
RANBP1	2.2939e-263	1.07317	0.809	0.524		9.48782e-259			SMEK2	4.53633e-267	-0.594846	0	0.112	1.87627e-262		RPL7A	5.03014e-182	2.17283	0.941	0.848	2.08051e-177
AC126773.2	3.62865e-263	-0.691778	0.037	0.28		1.50085e-258			C3orf17	4.53633e-267	-0.518	0	0.112	1.87627e-262		GNB2L1	1.22267e-179	1.93833	0.922	0.808	5.0571e-175
CHL1	5.97415e-263	0.849801	0.48	0.076		2.47097e-258			C20orf24	4.53633e-267	-0.380677	0	0.112	1.87627e-262		H1FX	7.81733e-178	-1.84167	0.126	0.523	3.23332e-173
MFSD12	8.27498e-263	-1.37373	0.784	0.838		3.42261e-258			RP3-395M20.12	4.53634e-267	-0.446479	0	0.112	1.87628e-262		FLCN	4.51877e-177	-1.70109	0.057	0.357	1.86901e-172
PEBP1	2.0256e-262	-0.730585	0.913	0.959		8.37808e-258			KANK4	1.07467e-255	-0.705716	0.001	0.142	4.44493e-251		BOC	5.09065e-175	-1.15863	0.034	0.276	2.10554e-170
CD320	1.43184e-261	0.732038	0.632	0.201		5.92221e-257			LRRC4C	3.58293e-250	-0.660277	0	0.112	1.48194e-245		CDO1	2.5385e-171	-0.699112	0.015	0.183	1.04995e-166
ANXA1	5.88512e-261	0.868497	0.845	0.43		2.43414e-256			CLDN19	2.19348e-249	-0.743313	0	0.104	9.07245e-245		MT-CO2	8.4267e-166	2.58578	0.936	0.98	3.48537e-161
UBC	9.32114e-261	-0.746106	0.968	0.968		3.85532e-256			SKIV2L2	2.19349e-249	-0.524949	0	0.104	9.07248e-245		RPL18	4.04168e-163	1.77403	0.92	0.876	1.67168e-158
BST2	1.78756e-260	1.24478	0.561	0.168		7.39352e-256			CD27-AS1	2.19349e-249	-0.496903	0	0.104	9.07248e-245		RPL29	2.45244e-161	2.02768	0.919	0.794	1.01435e-156
CALM1	1.80873e-260	-0.694213	0.927	0.961		7.48111e-256			PAPD4	2.19349e-249	-0.418114	0	0.104	9.0725e-245		EMP1	1.78629e-159	-1.90247	0.351	0.776	7.38828e-155
RPS20	3.41809e-260	-0.681083	0.902	0.938		1.41376e-255			MTERF	2.19349e-249	-0.625967	0	0.104	9.0725e-245		RPL6	2.76613e-158	1.55599	0.896	0.792	1.1441e-153
CPM	1.67348e-258	0.710501	0.403	0.028		6.92168e-254			PPP2R4	2.19349e-249	-0.496831	0	0.104	9.0725e-245		RPS9	4.18322e-158	1.63961	0.913	0.864	1.73022e-153
IL34	1.56212e-257	-0.441309	0.008	0.197		6.4611e-253			METTL10	2.19349e-249	-0.397321	0	0.104	9.0725e-245		RPL10A	1.63514e-155	1.65891	0.909	0.83	6.7631e-151
LINC01116	8.2782e-257	0.529134	0.405	0.027		3.42395e-252			PRKRIR	2.19349e-249	-0.321149	0	0.104	9.0725e-245		RPL7	3.0714e-153	1.58897	0.893	0.808	1.27036e-148
CISD1	2.72961e-256	-1.06941	0.523	0.732		1.12899e-251			SETD8	2.19349e-249	-0.52801	0	0.104	9.0725e-245		TLE4	4.7062e-152	-1.51286	0.059	0.342	1.94653e-147
HOPX	3.67489e-256	-0.613434	0.022	0.238		1.51997e-251			C17orf62	2.19349e-249	-0.35071	0	0.104	9.0725e-245		RPS17	8.82151e-150	3.17241	0.745	0.084	3.64866e-145
IFI16	1.48785e-252	0.853749	0.875	0.602		6.15388e-248			PRR24	2.19349e-249	-0.389301	0	0.104	9.0725e-245		ITGB4	1.05427e-149	-1.10737	0.037	0.267	4.36056e-145
ATP1B1	1.84409e-252	-1.19647	0.229	0.534		7.62735e-248			SMIM11	2.19349e-249	-0.381806	0	0.104	9.0725e-245		METRNL	1.29656e-149	-1.45255	0.096	0.43	5.36269e-145
FLNA	2.27589e-252	0.897242	0.775	0.431		9.41329e-248			RP11-792A8.4	2.1935e-249	-0.459869	0	0.104	9.07252e-245		NLRP1	1.10164e-148	-0.492199	0.008	0.124	4.55648e-144
MRPL40	4.53984e-252	0.849977	0.781	0.457		1.87772e-247			HN1	2.1935e-249	-0.406397	0	0.104	9.07252e-245		NOTCH2NL	3.08583e-148	-0.712465	0.015	0.17	1.27633e-143
FAM210B	7.95565e-251	0.796401	0.708	0.313		3.29054e-246			FAM58A	2.1935e-249	-0.4099	0	0.104	9.07255e-245		NDUFC2	1.13686e-147	-1.68159	0.159	0.543	4.70215e-143
CTAG2	5.9263e-247	1.19355	0.348	0		2.45118e-242			C11orf57	2.1935e-249	-0.36723	0	0.104	9.07255e-245		FTL	3.29242e-147	1.50535	0.911	0.946	1.36178e-142
NT5DC3	1.04592e-246	0.55612	0.359	0.007		4.32602e-242			C14orf1	2.1935e-249	-0.322679	0	0.104	9.07255e-245		ANKRD36	9.60237e-146	-1.83837	0.088	0.41	3.97164e-141
CD59	3.0521e-246	-0.849283	0.92	0.951		1.26238e-241			PRX	3.10423e-230	-2.40992	0.006	0.269	1.28394e-225		MT-CO3	3.08025e-145	1.98438	0.925	0.98	1.27402e-140
CD151	1.51509e-245	0.837679	0.821	0.52		6.26656e-241			DCD	3.85302e-229	-0.941888	0.001	0.134	1.59365e-224		RPL41	2.76087e-144	1.45649	0.932	0.968	1.14192e-139
MT1E	2.24929e-245	-1.86519	0.398	0.654		9.30328e-241			TACSTD2	1.55196e-219	-1.52991	0.001	0.142	6.41906e-215		RBM39	2.94785e-144	-1.73643	0.491	0.819	1.21926e-139
SPRY4	1.26656e-244	0.96529	0.373	0.018		5.23864e-240			PMP2	2.24801e-204	-1.72197	0.006	0.254	9.298e-200		MT-ATP8	8.48451e-144	3.2897	0.807	0.45	3.50928e-139
CD99	2.7966e-244	-0.942396	0.768	0.881		1.1567e-239			SIK1	9.8309e-201	-1.1768	0.007	0.276	4.06616e-196		RPL39	4.87971e-143	1.90485	0.935	0.882	2.0183e-138
TNFAIP3	9.77679e-242	-1.17164	0.191	0.487		4.04378e-237			CRLF1	1.81918e-188	-1.48427	0.002	0.164	7.52431e-184		SFPQ	5.31454e-143	-1.93953	0.435	0.776	2.19815e-138
MT-CO2	5.96073e-241	0.636601	0.994	0.998		2.46542e-236			CFD	2.42665e-188	-2.00824	0.006	0.239	1.00369e-183		HSPA5	7.48396e-143	-1.90287	0.442	0.79	3.09544e-138
DNAJC15	7.06019e-241	-1.00427	0.437	0.671		2.92016e-236			FGL2	4.10743e-184	-2.10375	0.004	0.209	1.69887e-179		HSPA1A	5.13514e-142	-1.94311	0.273	0.688	2.12395e-137
RGS20	1.73081e-239	0.635546	0.443	0.067		7.15878e-235			RARRES2	2.2091e-178	-1.42703	0.003	0.187	9.13704e-174		RBMS3	6.62719e-140	-0.673509	0.012	0.149	2.74107e-135
RAB25	1.3926e-236	-0.450296	0.001	0.158		5.75993e-232			DRP2	7.5231e-174	-0.516023	0.001	0.119	3.11163e-169		AFF3	8.10243e-139	-1.21209	0.047	0.294	3.35125e-134
SDC3	6.88046e-236	0.874785	0.6	0.204		2.84583e-231			U2AF1	5.70174e-171	-2.00659	0.034	0.493	2.3583e-166		CCDC80	5.44831e-138	-1.01958	0.027	0.219	2.25348e-133
PNRC1	8.16924e-236	-0.979489	0.706	0.815		3.37888e-231			KRT9	3.67631e-161	-0.692762	0.001	0.119	1.52056e-156		MT-CO1	1.60394e-137	2.33871	0.913	0.975	6.63406e-133
KCNE4	1.28515e-235	-0.543412	0.017	0.213		5.31552e-231			ABCA8	1.66385e-157	-1.03346	0.001	0.104	6.88185e-153		CEBPB	3.68873e-137	-1.99616	0.301	0.686	1.52569e-132
POLR2F	1.17932e-233	0.706827	0.854	0.591		4.87779e-229			MYOZ1	1.32041e-150	-0.613175	0.001	0.104	5.46134e-146		RPL32	6.23077e-137	2.09902	0.935	0.878	2.57711e-132
CST3	1.17967e-233	-0.862183	0.861	0.904		4.87925e-229			COL21A1	2.0021e-150	-0.866285	0.001	0.104	8.28088e-146		RPS28	2.67982e-136	1.72088	0.934	0.925	1.1084e-131
SPINT2	3.84512e-233	-0.487055	0.006	0.176		1.59038e-228			RPS4Y1	5.6632e-147	-1.97642	0.054	0.582	2.34236e-142		RPS5	3.06035e-136	1.70871	0.881	0.729	1.26579e-131
IFI27L2	3.58098e-232	-0.896282	0.669	0.816		1.48113e-227			KCNK12	1.59271e-136	-0.799014	0.001	0.112	6.58762e-132		RYR1	4.88654e-136	-0.908331	0.037	0.256	2.02112e-131
STX11	3.77962e-232	-0.436296	0.021	0.222		1.56329e-227			CLU	4.92895e-131	-3.39501	0.036	0.448	2.03866e-126		RPS25	1.64593e-135	1.67047	0.912	0.805	6.80772e-131
FAM69C	2.70977e-230	-0.787459	0.143	0.433		1.12079e-225			KRT5	1.70728e-129	-0.884066	0.003	0.157	7.06148e-125		HEXIM1	7.09129e-135	-2.0968	0.266	0.645	2.93303e-130
NPM1	5.34484e-230	0.738649	0.967	0.907		2.21068e-225			VWA1	1.67236e-125	-1.78891	0.024	0.358	6.91705e-121		AC090498.1	9.74454e-135	2.87387	0.668	0	4.03044e-130
EMP1	6.0158e-230	-1.18864	0.749	0.818		2.48819e-225			ANK3	2.09e-117	-0.839072	0.003	0.134	8.64445e-113		APOD	1.14123e-134	-1.45947	0.093	0.412	4.72022e-130
FXYD5	8.13372e-230	0.768063	0.675	0.288		3.36419e-225			FGF7	1.55539e-112	-0.925473	0.003	0.134	6.43324e-108		LMNA	1.27605e-134	-1.25818	0.609	0.943	5.27789e-130
DEFB1	2.45528e-229	-0.447382	0	0.152		1.01553e-224			BCAS1	7.31752e-111	-1.2788	0.006	0.179	3.0266e-106		HSPA1B	2.20703e-133	-1.94996	0.232	0.622	9.1285e-129
CDH19	4.93169e-229	1.17234	0.69	0.301		2.0398e-224			TMSB4X	1.60923e-108	-2.61149	0.167	0.813	6.65595e-104		RPL5	1.71496e-131	1.65106	0.898	0.83	7.09326e-127
CYTOR	1.46314e-228	0.566616	0.359	0.017		6.05168e-224			PLLP	5.02148e-108	-2.55421	0.034	0.388	2.07694e-103		ENOX1	3.23182e-129	-0.873092	0.015	0.158	1.33671e-124
MED15	2.03163e-227	0.825969	0.638	0.259		8.40302e-223			TPPP3	2.4757e-106	-1.96492	0.023	0.321	1.02397e-101		CCDC68	9.52968e-129	-0.809353	0.024	0.201	3.94157e-124
VAMP5	5.46269e-226	-1.20771	0.587	0.743		2.25942e-221			MATR3	3.91591e-104	-1.40097	0.026	0.336	1.61966e-99		FGFR1	3.90659e-128	-1.98821	0.102	0.414	1.6158e-123
MT-ATP8	8.28592e-226	-0.937967	0.29	0.572		3.42714e-221			RBM11	9.1925e-94	-1.09493	0.009	0.194	3.80211e-89		FYN	4.55468e-128	-1.56091	0.105	0.421	1.88386e-123
SPON2	9.04813e-226	0.702841	0.493	0.111		3.7424e-221			GAP43	1.75621e-92	-1.64377	0.003	0.119	7.26388e-88		IGF2BP2	4.82777e-128	-1.90711	0.143	0.486	1.99681e-123
LDLR	1.00682e-225	-0.644018	0.053	0.288		4.1643e-221			KRT14	7.66812e-92	-1.58966	0.018	0.269	3.17161e-87		TNFSF12	7.37356e-128	-0.785376	0.038	0.253	3.04978e-123
ANKRD30B	3.32245e-225	1.62155	0.324	0		1.3742e-220			KIF1A	5.15722e-91	-1.19243	0.013	0.231	2.13308e-86		WSB1	7.13107e-126	-1.462	0.524	0.837	2.94948e-121
CD9	8.82716e-224	-0.781948	0.703	0.843		3.651e-219			RASGEF1B	2.53255e-89	-1.04246	0.02	0.276	1.04749e-84		CH25H	5.06553e-125	-0.554892	0.007	0.109	2.09515e-120
TNFRSF14	9.60637e-224	0.948925	0.76	0.437		3.97329e-219			RACK1	3.23589e-86	4.57824	0.988	0	1.3384e-81		RPL34	6.35391e-125	1.65182	0.928	0.907	2.62804e-120
RASIP1	1.20723e-223	-0.53983	0.022	0.216		4.99322e-219			ATP5MC2	5.87873e-83	3.87108	0.968	0	2.4315e-78		MT-ATP6	8.75578e-125	1.75618	0.909	0.984	3.62148e-120
PFN2	3.27805e-222	0.640867	0.559	0.17		1.35583e-217			NFASC	6.42005e-83	-0.754612	0.009	0.179	2.6554e-78		MARCKS	9.7545e-125	-1.78842	0.271	0.636	4.03456e-120
MMP2	8.90434e-222	0.798169	0.363	0.026		3.68292e-217			KRT16	2.27441e-81	-0.807053	0.004	0.127	9.40718e-77		S100A1	1.7817e-124	2.9313	0.731	0.179	7.36929e-120
DNAJB1	3.07699e-221	-1.29734	0.742	0.83		1.27267e-216			SCCPDH	2.71784e-81	-1.79519	0.057	0.433	1.12413e-76		RBM5	3.81658e-124	-1.90301	0.144	0.482	1.57858e-119
TMEM106C	3.26282e-221	0.576034	0.512	0.136		1.34953e-216			VGLL3	4.04194e-81	-0.834237	0.003	0.112	1.67179e-76		RPL36	5.6695e-124	1.64637	0.919	0.864	2.34496e-119
SEPT4	4.58478e-221	-0.711518	0.1	0.364		1.89631e-216			ATP5F1E	8.27794e-81	3.54936	0.955	0	3.42384e-76		FUS	1.42934e-123	-1.56579	0.526	0.812	5.91191e-119
MT-CO3	3.05643e-220	-0.634066	0.994	0.998		1.26417e-215			DUSP8	1.27432e-79	-1.0252	0.011	0.194	5.27072e-75		NPHP3	9.73192e-122	-1.30244	0.052	0.292	4.02522e-117
AL078639.1	4.1795e-220	-0.414075	0.002	0.155		1.72868e-215			MT-ATP8	1.18615e-78	3.66401	0.964	0.097	4.90602e-74		PPIA	9.92549e-122	1.66704	0.866	0.71	4.10528e-117
METTL9	1.49421e-219	0.892467	0.827	0.596		6.18018e-215			ATP5MG	2.63232e-78	2.85473	0.94	0	1.08875e-73		VIM	1.33613e-121	1.58867	0.923	0.923	5.52635e-117
UGDH	1.3045e-218	1.15961	0.479	0.128		5.39553e-214			PRRG4	1.10359e-76	-1.09752	0.012	0.201	4.56455e-72		AHI1	1.82691e-121	-1.93932	0.166	0.509	7.55628e-117
MICAL3	1.49091e-217	0.703359	0.502	0.127		6.16657e-213			ELOB	1.10421e-76	2.75091	0.93	0	4.56711e-72		TGFBR2	3.41098e-121	-1.19431	0.038	0.247	1.41081e-116
AHNAK	8.27036e-216	-0.961875	0.77	0.834		3.4207e-211			SEM1	3.71239e-76	2.54257	0.927	0	1.53548e-71		NACA	8.00724e-121	1.29511	0.871	0.803	3.31187e-116
SLC3A2	8.58503e-215	-0.870331	0.792	0.862		3.55085e-210			ATP5F1D	9.82318e-76	2.63588	0.924	0	4.06297e-71		SEMA3E	1.2623e-120	-0.596001	0.009	0.115	5.22101e-116
LINC01554	2.1251e-213	-0.321369	0.002	0.149		8.78963e-209			MTRNR2L12	2.72201e-75	3.64366	0.96	0.09	1.12585e-70		RPS2	2.89286e-120	1.67865	0.908	0.905	1.19652e-115
MIA	4.65639e-213	1.24961	0.674	0.324		1.92593e-208			DCN	4.32067e-75	-1.65777	0.013	0.209	1.78707e-70		GPX3	3.71665e-120	-1.31922	0.474	0.853	1.53724e-115
PCOLCE	7.1773e-212	0.709757	0.34	0.019		2.9686e-207			ATP5F1B	5.21774e-75	2.57111	0.919	0	2.15811e-70		MT-ND4L	2.43102e-119	2.47758	0.856	0.885	1.00549e-114
H2AFJ	7.97678e-212	-0.870873	0.785	0.851		3.29928e-207			RPLP0	1.16653e-74	2.17686	0.991	0.724	4.8249e-70		MIF	4.23773e-119	2.44993	0.785	0.385	1.75277e-114
ZNF750	9.93975e-212	-0.400032	0	0.141		4.11118e-207			ATP5MF	2.48471e-74	2.50153	0.915	0	1.0277e-69		RPL37	8.3723e-119	1.54936	0.923	0.914	3.46287e-114
TRPM4	1.27945e-211	-0.677277	0.08	0.322		5.29194e-207			PRAME	3.57568e-74	2.51771	0.914	0	1.47894e-69		AEBP1	8.79396e-119	-1.80702	0.376	0.704	3.63727e-114
HSD17B11	1.70014e-211	0.566517	0.569	0.183		7.03197e-207			COL14A1	1.39393e-73	-0.765227	0.006	0.142	5.76545e-69		GLUL	1.36113e-118	-1.75556	0.428	0.738	5.62976e-114
CYSLTR2	1.83588e-210	-0.445987	0.002	0.147		7.5934e-206			ATP5MC3	3.63993e-72	2.47039	0.901	0	1.50551e-67		EEF1D	3.30805e-117	1.39594	0.837	0.762	1.36824e-112
NHLRC3	1.9362e-210	0.703002	0.495	0.128		8.00834e-206			MALAT1	4.57961e-72	-2.56247	0.994	0.993	1.89417e-67		TM4SF1	3.75108e-117	-0.716654	0.009	0.118	1.55149e-112
OVOL1	1.93235e-209	-0.460971	0.006	0.161		7.99241e-205			SELENOH	6.52992e-72	2.31128	0.899	0	2.70084e-67		DDX5	8.22162e-117	-1.11898	0.616	0.889	3.40055e-112
AC046168.2	2.12043e-209	-0.836118	0.116	0.377		8.77031e-205			CYP1B1	1.06754e-71	-0.561216	0.004	0.112	4.41546e-67		NRARP	1.19052e-116	-0.633947	0.011	0.131	4.92411e-112
FCGRT	2.71076e-209	-0.874463	0.469	0.696		1.1212e-204			CRABP1	2.20685e-71	-0.994779	0.008	0.157	9.12775e-67		ENPP2	2.60254e-116	-1.109	0.083	0.364	1.07644e-111
ETV5	2.82407e-209	0.622594	0.583	0.198		1.16807e-204			MIF	3.31922e-71	2.84802	0.967	0.366	1.37286e-66		SLC38A2	3.90847e-116	-1.96904	0.282	0.629	1.61658e-111
PROS1	4.42266e-209	0.689747	0.489	0.133		1.82925e-204			SELENOW	3.39604e-71	2.25469	0.895	0	1.40464e-66		CYLD	5.25478e-116	-1.79732	0.087	0.369	2.17343e-111
PLXNB2	1.14762e-208	0.682722	0.475	0.121		4.74668e-204			TRIR	6.67575e-71	2.1238	0.893	0	2.76116e-66		OTUD7B	2.79664e-115	-2.03179	0.155	0.484	1.15672e-110
ITM2B	3.05727e-208	-0.629431	0.905	0.91		1.26452e-203			SNU13	2.82409e-70	2.27475	0.889	0	1.16807e-65		ZFPM1	5.92574e-115	-0.571851	0.012	0.131	2.45094e-110
SPCS1	6.81267e-208	0.603157	0.883	0.709		2.81779e-203			GLMP	7.9173e-69	2.24796	0.879	0	3.27468e-64		BBS5	1.38636e-114	-1.56323	0.047	0.269	5.73411e-110
IRF6	9.66669e-208	-0.326004	0.003	0.15		3.99824e-203			MT-ND4L	8.89882e-69	2.37811	0.992	0.582	3.68064e-64		ZFYVE16	2.61246e-114	-2.16252	0.272	0.615	1.08054e-109
ARID5B	3.24022e-207	0.736028	0.759	0.38		1.34019e-202			ATP5F1A	1.97238e-68	2.06472	0.876	0	8.15798e-64		UQCR11	3.1491e-114	2.21256	0.606	0	1.3025e-109
LPL	1.11412e-206	-0.509213	0.029	0.224		4.60813e-202			ATP6V0C	2.40349e-67	1.87501	0.869	0	9.94108e-63		ATP5O	5.6848e-114	-1.53587	0.171	0.511	2.35129e-109
DSG3	1.44726e-206	-0.33495	0.001	0.141		5.986e-202			ATP5PF	1.00018e-66	2.02154	0.865	0	4.13684e-62		SERPINI1	2.46965e-113	-0.870348	0.04	0.247	1.02147e-108
PMEL	2.39913e-205	-0.956966	0.838	0.965		9.92304e-201			ATP5PB	1.44878e-66	1.96004	0.864	0	5.99229e-62		ID4	7.11587e-113	-1.52587	0.124	0.437	2.94319e-108
SRP14	2.51662e-205	-0.583013	0.935	0.954		1.0409e-200			ATP5MD	6.74167e-66	2.05901	0.859	0	2.78842e-61		INSR	1.60612e-112	-1.37422	0.075	0.339	6.64307e-108
GRINA	1.93681e-203	0.596827	0.653	0.287		8.01085e-199			GABARAP	8.67047e-66	2.06052	0.925	0.112	3.58619e-61		RPS16	7.23554e-112	1.39179	0.893	0.864	2.99269e-107
EIF4A2	5.05051e-203	0.668381	0.919	0.706		2.08894e-198			NME2	2.07034e-65	2.00572	0.873	0.03	8.56315e-61		DDX3Y	1.85697e-111	-1.24038	0.056	0.294	7.68062e-107
SEMA3B	3.23837e-202	0.670791	0.329	0.019		1.33942e-197			ATP5MPL	2.22099e-65	1.92528	0.855	0	9.18625e-61		VAMP2	2.78075e-111	-1.75236	0.25	0.588	1.15015e-106
C19orf33	3.44905e-202	-0.320526	0.001	0.137		1.42656e-197			SARAF	1.3736e-64	1.81922	0.85	0	5.68136e-60		NDRG2	2.24598e-110	-1.23399	0.094	0.378	9.2896e-106
PABPC1	5.60458e-201	0.823623	0.957	0.807		2.31811e-196			SERPINB9	2.41296e-64	-0.770635	0.009	0.164	9.98025e-60		DNAJA1	2.55135e-110	-1.58327	0.49	0.765	1.05526e-105
CTHRC1	1.68652e-200	0.8104	0.412	0.078		6.97561e-196			NOP53	2.75109e-64	2.0769	0.848	0	1.13788e-59		C11orf96	7.95517e-110	-2.02386	0.312	0.649	3.29034e-105
ANXA2	3.26802e-200	-0.591435	0.911	0.96		1.35169e-195			UQCR11	8.12374e-64	1.8644	0.844	0	3.36006e-59		DDIT3	2.79849e-109	-1.95584	0.39	0.71	1.15748e-104
CLU	5.13989e-200	-0.847353	0.032	0.224		2.12591e-195			PLXDC2	2.1442e-63	-0.534906	0.004	0.104	8.86863e-59		CCNL1	4.32087e-109	-1.91361	0.441	0.742	1.78715e-104
INPP5F	1.26691e-199	0.622598	0.506	0.148		5.24008e-195			EFNB2	2.81043e-63	-0.740236	0.01	0.164	1.16242e-58		HNRNPH3	2.74804e-108	-1.7037	0.423	0.71	1.13662e-103
ITGB5	1.26015e-198	0.627419	0.453	0.113		5.21209e-194			SLC22A17	2.93158e-63	-1.0789	0.014	0.194	1.21253e-58		CBS	6.67744e-108	-0.600442	0.013	0.133	2.76186e-103
MTRNR2L8	1.33745e-198	-1.2271	0.037	0.233		5.53184e-194			SF3B6	7.39879e-63	1.91094	0.838	0	3.06021e-58		RPL23A	9.94725e-108	1.30525	0.898	0.835	4.11428e-103
MT-ND4L	3.0076e-198	-0.756035	0.852	0.907		1.24397e-193			PRR4	3.23887e-62	-0.56174	0.005	0.119	1.33963e-57		NME2	3.16468e-107	2.26372	0.619	0.043	1.30894e-102
CLDN4	3.07373e-198	-0.432315	0.003	0.145		1.27133e-193			SOD3	4.12059e-62	-0.562529	0.004	0.104	1.70432e-57		MAFB	4.90909e-107	-1.39486	0.09	0.367	2.03045e-102
PDS5A	3.76755e-198	0.68371	0.542	0.196		1.5583e-193			ATP5MC1	4.62919e-62	1.96867	0.832	0	1.91468e-57		SARAF	7.86004e-107	1.84562	0.582	0	3.25099e-102
PKD2	7.6762e-198	0.613269	0.53	0.164		3.17495e-193			ATP5PD	8.83974e-62	1.81033	0.83	0	3.65621e-57		EFS	1.59434e-106	-0.550229	0.009	0.109	6.59436e-102
THBD	1.00386e-197	-0.368974	0.006	0.155		4.15206e-193			BEX3	9.65344e-62	1.91213	0.83	0	3.99276e-57		SNU13	1.75824e-106	1.81762	0.581	0	7.27226e-102
EFHC1	2.3408e-197	0.601795	0.466	0.11		9.6818e-193			ATP5F1C	1.08555e-61	1.87331	0.829	0	4.48992e-57		NOVA1	2.45208e-106	-0.711851	0.016	0.147	1.01421e-101
SERPINB4	2.47612e-197	-0.6306	0	0.131		1.02415e-192			MRPL57	2.25704e-61	1.76762	0.827	0	9.33536e-57		SRSF6	3.19592e-106	-1.94435	0.247	0.577	1.32186e-101
CCL27	5.82904e-197	-0.566187	0.003	0.143		2.41095e-192			EPDR1	5.15861e-61	-0.418626	0.006	0.127	2.13365e-56		RPL37A	4.59141e-106	1.34858	0.924	0.916	1.89905e-101
MIR4435-2HG	8.24783e-197	0.483327	0.321	0.016		3.41138e-192			ELOC	5.4121e-59	1.60595	0.809	0	2.2385e-54		KLHL21	1.26586e-104	-1.80845	0.148	0.457	5.23574e-100
OLFM1	1.70036e-196	-0.544592	0.056	0.273		7.03287e-192			CAPS	1.2092e-58	-2.05968	0.034	0.291	5.00137e-54		MORF4L2	1.51277e-104	-1.58186	0.493	0.753	6.25698e-100
SPP1	2.40697e-196	1.12062	0.295	0.003		9.95545e-192			HES4	4.16332e-58	-1.47992	0.07	0.41	1.72199e-53		RPS15A	2.47321e-104	1.57931	0.891	0.808	1.02294e-99
CPXM2	2.05962e-195	-0.388038	0.013	0.174		8.51881e-191			CXCL14	5.05523e-58	-1.57251	0.016	0.201	2.09089e-53		ATP6V0C	3.16822e-104	2.21572	0.585	0.016	1.31041e-99
EGLN3	3.75235e-195	-0.48282	0.042	0.247		1.55201e-190			SMIM26	1.51107e-57	1.52939	0.799	0	6.24993e-53		CLU	3.21996e-104	-1.35663	0.126	0.432	1.33181e-99
SPRR1B	8.94655e-195	-0.466784	0	0.13		3.70038e-190			PMEL	2.02704e-57	2.57484	0.97	0.388	8.38405e-53		GLMP	3.83893e-104	1.91245	0.573	0	1.58782e-99
MSI2	6.03311e-194	0.586033	0.547	0.187		2.49535e-189			PPIA	2.9125e-57	1.50172	0.979	0.731	1.20464e-52		ATP5G2	1.40404e-103	1.55781	0.796	0.606	5.80724e-99
ENPP2	3.32799e-193	-0.747897	0.24	0.523		1.37649e-188			HOPX	3.48826e-57	-0.5228	0.006	0.127	1.44278e-52		FSTL3	1.47572e-103	-1.87023	0.182	0.502	6.10374e-99
ARHGAP18	5.16853e-193	0.529432	0.416	0.081		2.13776e-188			FAAP20	3.49128e-57	1.72209	0.796	0	1.44403e-52		SRRM2	3.04165e-103	-1.64752	0.463	0.722	1.25806e-98
CD63	5.27415e-193	0.661844	0.988	0.99		2.18144e-188			SPARCL1	6.10874e-57	-1.36481	0.006	0.119	2.52664e-52		HOMER2	7.4245e-103	-0.828572	0.023	0.179	3.07085e-98
HPS5	7.89682e-193	0.746804	0.642	0.281		3.2662e-188			RPL28	6.26371e-57	1.47111	0.994	0.933	2.59073e-52		LMO3	1.16587e-102	-0.529711	0.013	0.131	4.82217e-98
AL136454.1	1.30103e-192	0.536239	0.311	0.015		5.3812e-188			MYDGF	6.43718e-57	1.52286	0.794	0	2.66248e-52		SF3B6	1.812e-102	1.74878	0.567	0	7.49463e-98
MZT2A	2.81193e-192	0.625745	0.701	0.363		1.16304e-187			C9orf3	1.55228e-56	-2.2172	0.251	0.694	6.42039e-52		LZTS1	2.0722e-102	-1.64074	0.154	0.462	8.57081e-98
SFTPC	3.03119e-192	-0.492954	0.039	0.236		1.25373e-187			COMP	2.293e-56	-1.33383	0.004	0.104	9.48408e-52		SRSF3	3.13685e-102	-1.28061	0.57	0.805	1.29743e-97
LMAN1	1.01492e-191	0.601846	0.715	0.371		4.1978e-187			TBC1D7	1.66041e-55	1.75952	0.801	0.03	6.8676e-51		ANXA1	6.55543e-102	-1.04248	0.035	0.222	2.71139e-97
NPDC1	2.99269e-191	0.563481	0.468	0.124		1.23781e-186			RTRAF	2.56337e-55	1.47178	0.782	0	1.06024e-50		PLAT	1.17021e-101	-1.56968	0.103	0.382	4.84009e-97
PLOD1	5.43531e-191	0.514937	0.442	0.101		2.2481e-186			PTGDS	2.99096e-55	-0.966881	0.013	0.179	1.23709e-50		IER5	1.78381e-101	-1.52812	0.134	0.432	7.378e-97
KLK11	7.71666e-191	-0.316931	0	0.126		3.19169e-186			APOE	6.72663e-55	2.38923	0.972	0.358	2.7822e-50		NEAT1	2.24566e-101	-1.02531	0.6	0.95	9.28826e-97
PSMA2	9.9488e-191	0.623097	0.745	0.421		4.11492e-186			LIMCH1	3.88208e-54	-1.64066	0.033	0.276	1.60567e-49		GNAS	3.59475e-101	-1.0037	0.617	0.83	1.48683e-96
JUN	1.5324e-190	-1.02076	0.869	0.915		6.33814e-186			NAXE	5.27477e-54	1.48446	0.771	0	2.1817e-49		MPPED2	5.46033e-101	-0.500955	0.013	0.133	2.25845e-96
ATP1B3	4.77235e-190	-0.847969	0.621	0.738		1.97389e-185			ATP5ME	1.61851e-53	1.4367	0.767	0	6.69431e-49		RPL14	6.83634e-101	1.5771	0.888	0.796	2.82758e-96
PKHD1	4.98751e-190	-0.372426	0.002	0.136		2.06289e-185			RTL8A	1.94971e-53	1.41602	0.767	0	8.0642e-49		CDH19	3.46605e-100	-1.5921	0.271	0.609	1.43359e-95
EMX2OS	5.38578e-190	-0.284602	0.001	0.13		2.22761e-185			SELENOS	1.94971e-53	1.45741	0.767	0	8.0642e-49		HIPK2	4.97232e-100	-1.82674	0.297	0.609	2.0566e-95
HPGD	9.8723e-190	-0.867331	0.199	0.464		4.08328e-185			RTL8C	2.28669e-53	1.4322	0.766	0	9.45798e-49		PABPC1	1.15331e-99	1.41891	0.838	0.83	4.77018e-95
B4GALT6	1.04093e-187	0.500735	0.305	0.014		4.30541e-183			HLA-A	2.46922e-53	2.01277	0.973	0.575	1.02129e-48		FOXD3	4.32324e-99	-0.507948	0.012	0.127	1.78814e-94
GANAB	2.84981e-187	0.559019	0.587	0.23		1.17871e-182			EIF1	4.7301e-53	-1.30243	0.982	1	1.95642e-48		LPAR6	7.22259e-99	-1.22459	0.067	0.305	2.98733e-94
SLCO4A1	4.87262e-187	-0.858589	0.206	0.469		2.01536e-182			ATP5IF1	3.93426e-52	1.59881	0.756	0	1.62725e-47		SELM	1.56102e-98	-1.33905	0.194	0.518	6.45652e-94
ITGA3	6.6619e-187	0.707416	0.458	0.128		2.75543e-182			SELENOK	1.37281e-51	1.3707	0.752	0	5.6781e-47		HNRNPA2B1	7.19825e-98	-0.907945	0.632	0.88	2.97727e-93
PKM	1.91693e-185	1.12424	0.851	0.706		7.9286e-181			SELENOF	1.52287e-51	1.35145	0.751	0	6.29874e-47		MAFG	1.00476e-96	-1.64092	0.143	0.437	4.15578e-92
NRARP	2.29864e-185	-0.685785	0.031	0.213		9.5074e-181			RTF2	3.14235e-51	1.37988	0.749	0	1.29971e-46		CTNNB1	1.93725e-96	-1.45945	0.459	0.724	8.01265e-92
APP	2.61054e-185	0.688796	0.727	0.377		1.07974e-180			EIF1AY	4.21116e-51	-0.8302	0.012	0.164	1.74178e-46		CALR	2.55783e-96	-1.34859	0.543	0.785	1.05794e-91
CAPNS2	1.19749e-184	-0.303959	0.003	0.133		4.95292e-180			TYR	7.92014e-51	2.04658	0.903	0.239	3.27585e-46		SLC6A6	8.42908e-96	-0.913818	0.031	0.201	3.48635e-91
SEPT11	4.26619e-184	0.6565	0.592	0.238		1.76454e-179			RPS8	8.0957e-51	1.26183	0.996	0.925	3.34846e-46		DUOX1	3.43387e-95	-0.825182	0.01	0.109	1.42028e-90
ABCB5	6.92969e-183	0.924952	0.273	0		2.86619e-178			IFI16	1.67247e-50	1.67406	0.928	0.224	6.91752e-46		TIMP3	7.94824e-95	-1.31608	0.121	0.405	3.28747e-90
DGCR6L	1.09677e-182	0.68677	0.698	0.389		4.53633e-178			DGCR6	1.90994e-50	-0.648234	0.011	0.157	7.89972e-46		MT-CYB	1.21612e-94	1.53128	0.873	0.98	5.03e-90
IGF2BP2	4.01785e-182	0.57452	0.539	0.182		1.66182e-177			SNRPC	3.17607e-50	1.69948	0.893	0.201	1.31365e-45		CPQ	2.67707e-94	-1.10282	0.094	0.355	1.10726e-89
PRRX1	1.21196e-181	0.595198	0.281	0.004		5.01277e-177			METTL26	6.43224e-50	1.34022	0.738	0	2.66044e-45		PCSK2	2.04963e-93	-0.57407	0.012	0.12	8.47749e-89
SPINK5	1.29717e-181	-0.663955	0.031	0.21		5.36522e-177			FLOT1	8.26491e-50	2.27659	0.886	0.209	3.41845e-45		BTF3	2.64864e-91	1.25531	0.826	0.69	1.0955e-86
DSTN	3.7137e-181	-0.677542	0.774	0.852		1.53602e-176			SERPINE2	3.98872e-49	2.70257	0.927	0.351	1.64978e-44		RPS27	3.40707e-91	1.40348	0.913	0.919	1.4092e-86
ZNF667-AS1	9.04525e-181	-0.470144	0.055	0.262		3.74121e-176			COL1A2	1.84537e-48	-1.70112	0.024	0.224	7.63263e-44		UBC	3.48017e-91	-0.971301	0.632	0.86	1.43943e-86
PHLDB1	1.48631e-180	0.600279	0.405	0.085		6.14752e-176			LSM8	2.05031e-48	1.25277	0.725	0	8.48028e-44		PER2	8.41714e-91	-1.20605	0.045	0.238	3.48141e-86
HIST1H4C	2.23899e-180	-0.94406	0.383	0.617		9.26068e-176			RPL26	2.19377e-48	-1.43181	0.94	0.963	9.07364e-44		CD81	2.16522e-90	-1.5842	0.408	0.663	8.95557e-86
JUP	5.85609e-180	-0.733052	0.044	0.236		2.42214e-175			HACD1	3.44987e-48	1.38869	0.723	0	1.4269e-43		DPYSL2	7.48347e-90	-1.03469	0.083	0.328	3.09524e-85
KIRREL1	2.47424e-179	0.418949	0.319	0.028		1.02337e-174			STMP1	1.09877e-47	1.23232	0.719	0	4.54462e-43		GNAI2	8.1432e-90	-1.45624	0.193	0.489	3.36811e-85
NEK6	3.36999e-179	0.452454	0.378	0.063		1.39386e-174			NPR3	2.86158e-47	-0.365872	0.005	0.104	1.18358e-42		FAAP20	1.12442e-89	1.50855	0.522	0	4.65072e-85
RFC1	1.38511e-178	0.840026	0.672	0.374		5.72894e-174			HSP90AB1	3.0481e-47	1.27669	0.99	0.843	1.26072e-42		IL11RA	1.24936e-89	-1.12155	0.062	0.281	5.1675e-85
NPTN	1.79656e-178	0.590657	0.575	0.234		7.43076e-174			IMPDH2	3.97726e-47	1.46076	0.871	0.164	1.64503e-42		RPLP2	1.85539e-89	1.37937	0.893	0.846	7.67409e-85
TUBB2A	2.1795e-178	-0.970052	0.546	0.704		9.01462e-174			GPR143	5.81931e-47	1.70796	0.885	0.179	2.40692e-42		FAM89B	3.55404e-89	-0.934393	0.05	0.251	1.46998e-84
CDK6	2.70364e-178	0.754054	0.485	0.164		1.11825e-173			SMIM29	1.06069e-46	1.29801	0.711	0	4.38712e-42		CLIP1	5.70242e-89	-2.00974	0.301	0.588	2.35858e-84
ANXA5	8.83352e-178	0.58512	0.963	0.894		3.65363e-173			RAB5IF	1.25639e-46	1.34707	0.71	0	5.19655e-42		BCL6	8.36221e-89	-1.55497	0.102	0.36	3.45869e-84
GTF2I	1.03268e-177	0.615953	0.75	0.429		4.27127e-173			SCIN	1.29057e-46	1.56078	0.734	0.015	5.33794e-42		UBALD2	1.21348e-88	-1.141	0.096	0.348	5.01907e-84
DLL3	1.65951e-177	0.42258	0.287	0.011		6.86392e-173			ADIRF	3.12583e-46	-1.93488	0.022	0.209	1.29288e-41		RPS26	3.50498e-88	2.03378	0.853	0.686	1.4497e-83
SLC25A1	2.45244e-177	0.569467	0.595	0.247		1.01435e-172			ADGRG1	4.83626e-46	1.38313	0.705	0	2.00032e-41		TMSB4X	4.00696e-88	-0.717844	0.243	0.595	1.65732e-83
EHF	3.16448e-177	-0.285316	0	0.12		1.30886e-172			CRTAP	6.81471e-46	1.4149	0.911	0.239	2.81863e-41		RPS10	9.91664e-88	-1.41735	0.527	0.751	4.10162e-83
MARCKS	3.92033e-177	0.769904	0.877	0.657		1.62149e-172			BUD23	1.6336e-45	1.19248	0.7	0	6.75675e-41		RPL21	1.45395e-87	1.44788	0.905	0.851	6.0137e-83
FASN	7.33605e-177	0.692794	0.478	0.153		3.03426e-172			REX1BD	4.41879e-45	1.21319	0.696	0	1.82765e-40		MRPL57	4.48305e-87	1.44469	0.512	0	1.85424e-82
AKAP12	1.3321e-175	-0.9524	0.406	0.636		5.5097e-171			COPS9	7.77964e-45	1.20621	0.694	0	3.21774e-40		LY6E	1.17762e-86	2.87046	0.631	0.149	4.87073e-82
TBC1D7	2.45746e-175	0.878493	0.524	0.211		1.01643e-170			HACD3	9.38938e-45	1.24334	0.693	0	3.88354e-40		KCNQ1OT1	3.5964e-86	-2.06247	0.241	0.536	1.48751e-81
NDN	7.49266e-175	-0.470664	0.048	0.244		3.09904e-170			DNAJC15	9.45304e-45	1.42468	0.875	0.194	3.90987e-40		MBD2	2.00177e-85	-1.06656	0.088	0.328	8.27952e-81
IL1RAP	3.74095e-174	0.531246	0.366	0.064		1.54729e-169			HLA-C	1.00666e-44	2.03665	0.924	0.537	4.16367e-40		ABL2	2.10247e-85	-1.93769	0.296	0.59	8.69602e-81
LOR	4.31781e-174	-0.362421	0	0.116		1.78589e-169			GRINA	3.86168e-44	1.29248	0.88	0.187	1.59723e-39		SAMD4B	2.09915e-84	-1.72373	0.174	0.457	8.68228e-80
RPS19BP1	8.3387e-174	0.65251	0.799	0.547		3.44897e-169			RPN1	8.61904e-44	1.25469	0.824	0.127	3.56492e-39		HNRNPM	2.40316e-84	-1.46728	0.411	0.656	9.9397e-80
TSPAN14	1.21025e-173	0.555573	0.498	0.173		5.00572e-169			HLA-B	1.17593e-43	2.43238	0.909	0.455	4.86375e-39		EIF5	5.51208e-84	-1.49777	0.496	0.726	2.27985e-79
GAPDHS	1.45966e-173	-0.820115	0.209	0.484		6.03728e-169			PTPRE	2.60347e-43	-0.610553	0.006	0.104	1.07682e-38		PRKD3	5.523e-83	-1.83635	0.157	0.434	2.28437e-78
DDR2	1.75449e-173	0.544755	0.472	0.135		7.25673e-169			NGRN	4.22972e-43	1.14823	0.689	0.007	1.74945e-38		FLNA	5.65354e-83	-1.80304	0.271	0.557	2.33836e-78
REXO2	2.30091e-173	-0.827548	0.637	0.744		9.51681e-169			SLC35B2	1.00891e-42	1.34616	0.848	0.157	4.17296e-38		TACC1	7.04241e-83	-1.88632	0.269	0.55	2.91281e-78
PCDH7	2.67448e-173	1.41249	0.564	0.313		1.10619e-168			BST2	1.29546e-42	2.19298	0.69	0.015	5.35815e-38		FOSB	7.61924e-83	-1.40801	0.451	0.744	3.15139e-78
MTHFS	3.40231e-173	0.442654	0.507	0.157		1.40723e-168			PFN1	1.33571e-42	1.48652	0.963	0.545	5.52463e-38		ATF4	1.08678e-82	-1.33143	0.525	0.729	4.49502e-78
PHF5A	7.20934e-173	0.455758	0.463	0.132		2.98185e-168			PHACTR1	1.42498e-42	1.78841	0.803	0.112	5.89388e-38		KLF4	1.19431e-82	-1.52619	0.311	0.613	4.93979e-78
SLPI	8.58051e-172	-0.415463	0.002	0.124		3.54898e-167			EDNRB	2.31858e-42	1.6906	0.933	0.328	9.58986e-38		IFI16	1.20378e-82	-1.40679	0.274	0.568	4.97894e-78
COTL1	8.59487e-172	0.754529	0.638	0.312		3.55492e-167			MAGI1	2.51513e-42	-1.1094	0.014	0.157	1.04028e-37		IFRD1	1.62233e-82	-1.82304	0.346	0.618	6.71013e-78
DUSP4	1.41777e-171	0.833938	0.641	0.335		5.86405e-167			RPS19	2.63943e-42	1.29578	0.993	0.851	1.09169e-37		FAU	5.56409e-82	1.22659	0.856	0.771	2.30136e-77
LIAS	2.30185e-171	0.507352	0.405	0.097		9.52066e-167			SLC25A6	3.01484e-42	1.54388	0.975	0.597	1.24697e-37		BTG1	2.31833e-81	-1.24534	0.536	0.751	9.58883e-77
RHOBTB3	5.16369e-171	0.693042	0.747	0.452		2.13576e-166			TUBB	3.35882e-42	1.81785	0.957	0.604	1.38924e-37		HERPUD1	4.18099e-81	-1.68108	0.403	0.647	1.7293e-76
RASSF3	9.40233e-171	0.521334	0.496	0.157		3.8889e-166			TMEM14C	3.49615e-42	1.32235	0.932	0.396	1.44604e-37		CSNK2B	3.10117e-80	-1.23963	0.155	0.428	1.28267e-75
NEDD4L	1.0713e-170	0.690064	0.44	0.128		4.43098e-166			ID3	5.43472e-42	-2.58145	0.119	0.463	2.24785e-37		SLCO4A1-AS1	6.45493e-80	1.54205	0.484	0	2.66982e-75
MCAM	1.11875e-170	0.633144	0.376	0.072		4.62725e-166			H3F3B	6.06405e-42	-1.33652	0.985	0.97	2.50815e-37		GIGYF1	1.21494e-79	-1.28127	0.075	0.294	5.02511e-75
LINC01443	2.03984e-170	0.417964	0.295	0.02		8.43698e-166			CBX3	7.66573e-42	1.29645	0.917	0.284	3.17062e-37		SAP30	1.26485e-79	-0.740598	0.037	0.204	5.23155e-75
TNC	6.60589e-170	0.836953	0.263	0.004		2.73226e-165			F2R	7.92328e-42	1.38444	0.68	0.007	3.27715e-37		AKAP12	1.52853e-79	-1.70136	0.277	0.557	6.32215e-75
MT-ND5	1.20502e-169	-0.552977	0.976	0.988		4.98407e-165			SF3B4	9.2715e-42	1.11047	0.767	0.082	3.83479e-37		MYDGF	3.59738e-79	1.20103	0.481	0	1.48791e-74
OPTN	3.15571e-169	-0.820872	0.478	0.673		1.30523e-164			HMGA1	1.0125e-41	1.53199	0.893	0.246	4.18781e-37		ZBTB16	5.08637e-79	-1.00114	0.058	0.258	2.10377e-74
WWTR1	1.78096e-168	0.67177	0.542	0.209		7.36621e-164			PPIB	1.10458e-41	1.27032	0.958	0.5	4.56866e-37		ZBED6	7.39522e-79	-0.988067	0.029	0.176	3.05874e-74
LAD1	2.05167e-168	-0.305502	0.007	0.138		8.48592e-164			CLEC12B	1.62745e-41	-0.421479	0.006	0.104	6.73131e-37		NRIP1	1.08527e-78	-1.36745	0.114	0.364	4.48877e-74
BAALC	1.15383e-166	0.577078	0.29	0.022		4.77237e-162			ACTN1	2.7332e-41	1.30383	0.713	0.03	1.13048e-36		DHX36	2.13607e-78	-1.70078	0.224	0.5	8.83499e-74
PPP1CC	1.59475e-166	0.538698	0.629	0.294		6.59604e-162			KCNMB4	3.36235e-41	-0.827361	0.014	0.157	1.3907e-36		RPL13A	4.26503e-78	1.23057	0.888	0.889	1.76406e-73
EFNB2	2.21506e-166	-0.392991	0.025	0.188		9.1617e-162			EMD	3.74339e-41	1.06806	0.77	0.097	1.5483e-36		RPL4	1.66637e-77	1.12098	0.846	0.778	6.89228e-73
PERP	5.00287e-166	-1.94655	0.507	0.65		2.06924e-161			SCAMP3	5.94886e-41	1.11033	0.795	0.104	2.46051e-36		TFPI	3.33054e-77	-0.458776	0.013	0.118	1.37755e-72
TRIB2	1.91712e-165	0.635585	0.651	0.311		7.9294e-161			LDHA	7.71944e-41	1.48	0.97	0.53	3.19284e-36		PTEN	3.96625e-77	-1.45379	0.3	0.566	1.64048e-72
LRP12	1.97515e-165	0.423734	0.321	0.041		8.16944e-161			NELFE	7.76835e-41	1.22165	0.803	0.134	3.21307e-36		CHD2	4.1235e-77	-1.77398	0.261	0.536	1.70552e-72
PLEKHB1	3.3295e-165	0.447915	0.263	0.006		1.37711e-160			PSMA6	1.23436e-40	1.037	0.773	0.067	5.10545e-36		PQLC1	5.60506e-77	-1.5061	0.16	0.425	2.31831e-72
BOC	4.2598e-165	-0.323188	0.017	0.167		1.7619e-160			MCRIP1	1.3087e-40	1.0763	0.655	0	5.41292e-36		EBF1	1.64749e-76	-0.457382	0.011	0.106	6.81419e-72
CASP14	3.26687e-164	-0.280189	0	0.109		1.35121e-159			DUSP4	1.3431e-40	1.40809	0.804	0.119	5.55521e-36		SLC6A8	4.92149e-76	-1.93115	0.235	0.505	2.03558e-71
PALMD	6.06032e-164	-0.251191	0.001	0.114		2.50661e-159			S100A1	1.60746e-40	2.34867	0.793	0.149	6.64863e-36		ABLIM1	7.39514e-76	-1.27494	0.092	0.324	3.0587e-71
KLF5	6.23473e-164	-0.606427	0.069	0.271		2.57875e-159			FXYD5	2.35416e-40	1.46623	0.858	0.231	9.73706e-36		BRI3	8.18613e-76	-1.35858	0.451	0.663	3.38587e-71
SLC26A2	1.02165e-163	0.654732	0.346	0.057		4.22565e-159			AL592183.1	3.2477e-40	-0.579258	0.008	0.119	1.34328e-35		ARGLU1	1.05165e-75	-1.74831	0.341	0.593	4.34971e-71
PLXNA1	1.02877e-163	0.452387	0.471	0.144		4.25509e-159			MESD	3.82157e-40	1.06584	0.65	0	1.58064e-35		ETS1	1.97768e-75	-1.62694	0.222	0.493	8.1799e-71
CD109	1.1182e-163	0.635876	0.498	0.183		4.62497e-159			WASHC1	4.26111e-40	1.06629	0.65	0	1.76244e-35		HSP90B1	2.12868e-75	-1.19735	0.524	0.742	8.80441e-71
MTURN	1.65151e-163	-0.736735	0.271	0.506		6.83083e-159			SRPRA	4.85522e-40	1.12791	0.649	0	2.00817e-35		FKBP5	2.41512e-75	-1.1239	0.103	0.342	9.98918e-71
CYGB	2.96931e-163	-0.830529	0.202	0.449		1.22813e-158			CFH	8.20466e-40	-0.592522	0.006	0.104	3.39353e-35		TRA2B	4.17439e-75	-1.59852	0.416	0.64	1.72657e-70
CASC4	4.94404e-163	0.473	0.434	0.117		2.04491e-158			MMP24OS	9.10773e-40	1.07415	0.646	0	3.76705e-35		ARL6IP1	4.96107e-75	-1.6042	0.299	0.557	2.05195e-70
EEF2	5.33722e-163	0.601411	0.961	0.865		2.20753e-158			CAVIN3	1.34379e-39	1.5581	0.645	0	5.55806e-35		ACTG1	6.54065e-75	0.980884	0.87	0.898	2.70528e-70
NAV2	6.837e-163	0.61977	0.445	0.133		2.82785e-158			TCEAL9	2.25314e-39	1.06752	0.643	0	9.31923e-35		SQSTM1	8.96851e-75	-0.876428	0.632	0.889	3.70946e-70
DNAJA1	7.91043e-163	-1.17414	0.823	0.824		3.27183e-158			COL3A1	2.54386e-39	-0.939664	0.016	0.164	1.05217e-34		EMG1	1.42566e-74	-0.732906	0.047	0.224	5.89666e-70
MOXD1	8.38424e-163	0.479098	0.267	0.011		3.4678e-158			NDUFAF8	5.42248e-39	1.03365	0.639	0	2.24279e-34		RBM7	1.70113e-74	-1.14492	0.113	0.355	7.03603e-70
ALDH7A1	1.00954e-162	-0.684069	0.177	0.413		4.17554e-158			RPS7	7.87968e-39	0.850893	0.991	0.94	3.25911e-34		MYADM	1.78175e-74	-1.65126	0.413	0.647	7.36948e-70
ADSL	1.72222e-162	0.414599	0.414	0.101		7.12329e-158			AATK	8.31253e-39	-1.78607	0.07	0.343	3.43814e-34		RPGR	2.13423e-74	-1.09183	0.065	0.267	8.8274e-70
TBX2	4.1008e-162	0.391623	0.294	0.025		1.69613e-157			HM13	9.89079e-39	1.13503	0.8	0.134	4.09093e-34		TLE1	2.51249e-74	-1.25266	0.098	0.33	1.03919e-69
KRT6B	4.47464e-162	-0.604518	0.006	0.131		1.85076e-157			FXYD1	1.01804e-38	-2.35423	0.088	0.381	4.21071e-34		RPL15	2.62748e-74	1.49021	0.896	0.873	1.08675e-69
PLPP2	6.75821e-162	0.464117	0.425	0.117		2.79526e-157			RPL29	2.16369e-38	1.03737	0.992	0.866	8.94926e-34		CHADL	3.49258e-74	-0.631577	0.024	0.158	1.44457e-69
PAG1	9.4144e-162	-0.875636	0.416	0.621		3.89389e-157			CTHRC1	2.60689e-38	1.23722	0.632	0	1.07824e-33		WTAP	3.86132e-74	-1.55812	0.262	0.527	1.59708e-69
DKK3	3.16078e-161	-0.601037	0.053	0.24		1.30733e-156			JUND	3.28449e-38	-3.34373	0.54	0.761	1.3585e-33		VASN	4.59668e-74	-1.11783	0.068	0.274	1.90123e-69
ARPC2	3.38024e-161	-0.643183	0.786	0.824		1.3981e-156			DNPH1	3.93245e-38	1.31113	0.817	0.179	1.6265e-33		PNISR	4.75286e-74	-1.71548	0.374	0.611	1.96583e-69
PLCG2	1.68189e-160	-0.383427	0.01	0.141		6.95646e-156			CASKIN2	4.49905e-38	-0.96544	0.025	0.201	1.86085e-33		MFSD12	5.78168e-74	-1.91789	0.242	0.509	2.39136e-69
POLR2J3.1	2.60045e-160	0.571188	0.527	0.198		1.07557e-155			MEA1	4.83688e-38	1.06209	0.801	0.157	2.00058e-33		HES1	1.37608e-73	-1.58243	0.152	0.41	5.69161e-69
MITF	3.43895e-160	-0.959899	0.781	0.884		1.42238e-155			RPL32	5.52687e-38	0.831516	0.997	0.985	2.28597e-33		N4BP2L2	2.15043e-73	-1.50493	0.436	0.661	8.89438e-69
TUSC3	8.20052e-160	0.417417	0.414	0.106		3.39182e-155			NORAD	6.17137e-38	1.15081	0.628	0	2.55254e-33		OTUD6B-AS1	5.85212e-73	1.27582	0.455	0	2.4205e-68
FZD6	1.70427e-159	0.423401	0.359	0.074		7.04905e-155			C20orf27	1.05249e-37	0.975477	0.761	0.112	4.35322e-33		SERPING1	1.07016e-72	-1.23818	0.383	0.638	4.42628e-68
C11orf96	2.02262e-159	-1.11932	0.493	0.697		8.36576e-155			RPL14	1.29484e-37	0.872198	0.989	0.925	5.3556e-33		TRA2A	1.2454e-72	-1.61376	0.213	0.477	5.15111e-68
ZDHHC8	8.69519e-159	0.484817	0.391	0.093		3.59642e-154			UQCC3	1.61167e-37	1.00704	0.624	0	6.66603e-33		RPS4Y1	1.96198e-72	-0.743589	0.131	0.441	8.11495e-68
SHC1	1.46075e-158	0.626208	0.454	0.158		6.04181e-154			BSG	2.32011e-37	1.21301	0.955	0.455	9.5962e-33		DNAJB11	3.81319e-72	-1.66997	0.221	0.482	1.57717e-67
CTGF	1.96708e-158	0.944333	0.273	0.017		8.13605e-154			GPI	2.51099e-37	1.10119	0.745	0.104	1.03857e-32		NASP	5.47605e-72	-1.59458	0.269	0.532	2.26495e-67
MAFF	4.95057e-158	-0.907378	0.288	0.511		2.0476e-153			CLIC1	2.7568e-37	1.56963	0.928	0.425	1.14024e-32		AMD1	6.36495e-72	-1.33662	0.463	0.67	2.63261e-67
CA8	2.14762e-157	0.730149	0.303	0.039		8.88277e-153			KRTCAP2	2.77185e-37	1.13851	0.914	0.269	1.14646e-32		IRS2	8.78478e-72	-1.57369	0.332	0.579	3.63347e-67
FAM167B	2.36401e-157	0.582146	0.449	0.134		9.77778e-153			A2M	2.77639e-37	1.7086	0.71	0.052	1.14834e-32		CHMP4A	8.80909e-72	-1.05915	0.095	0.321	3.64353e-67
SORBS1	4.44641e-157	0.526772	0.377	0.081		1.83908e-152			FCMR	4.26549e-37	1.30998	0.62	0	1.76425e-32		ATP1A1	1.11721e-71	-1.01836	0.58	0.781	4.62091e-67
TPST1	7.64177e-157	0.400665	0.338	0.057		3.16071e-152			CADM4	4.38517e-37	-1.02391	0.031	0.224	1.81375e-32		HNRNPH2	7.47415e-71	-1.36292	0.199	0.459	3.09138e-66
PPP1R14B	7.65173e-157	0.776173	0.817	0.576		3.16483e-152			UQCRC1	4.42629e-37	1.10609	0.831	0.172	1.83076e-32		IL1RAP	8.93112e-71	-1.13958	0.06	0.251	3.694e-66
SCPEP1	1.39224e-156	0.571982	0.419	0.124		5.75843e-152			AHCY	4.78275e-37	1.05623	0.74	0.075	1.97819e-32		CSNK2A2	1.1147e-70	-1.06803	0.093	0.314	4.6105e-66
SRGAP2	5.8659e-156	0.498507	0.411	0.111		2.4262e-151			PSME2	5.97721e-37	0.941661	0.792	0.119	2.47224e-32		S100A10	1.29233e-70	-1.21634	0.465	0.681	5.34519e-66
BACE2	9.13158e-156	-0.845854	0.733	0.779		3.77691e-151			GAPDH	7.60672e-37	1.70118	0.986	0.858	3.14621e-32		PHF10	2.74467e-70	-1.45111	0.066	0.262	1.13522e-65
BEX5	1.83335e-155	-0.30662	0.013	0.149		7.58292e-151			RGCC	8.40634e-37	-2.16785	0.061	0.313	3.47695e-32		NRP2	2.79254e-70	-1.49982	0.229	0.493	1.15502e-65
SCIN	2.58311e-155	-0.421071	0.013	0.146		1.0684e-150			RPS18	9.7271e-37	1.09254	0.996	0.97	4.02323e-32		PLEKHA5	5.97273e-70	-1.41168	0.471	0.679	2.47038e-65
CCDC50	3.93956e-155	0.61131	0.717	0.395		1.62944e-150			NPDC1	3.04625e-36	-0.930833	0.026	0.201	1.25996e-31		SPAG9	8.5344e-70	-1.67014	0.364	0.6	3.52991e-65
PLEC	7.91228e-155	0.94039	0.642	0.356		3.2726e-150			TIMM10	3.61462e-36	0.940687	0.74	0.09	1.49505e-31		NBPF10	1.20136e-69	-1.01132	0.035	0.186	4.96895e-65
TSTA3	9.93776e-155	0.494986	0.595	0.262		4.11036e-150			RPS21	5.52869e-36	0.83408	0.984	0.873	2.28672e-31		ANXA2	1.4977e-69	-0.838846	0.607	0.808	6.19463e-65
HSPA6	1.36119e-154	-1.20896	0.063	0.255		5.63001e-150			TFAP2A	1.12079e-35	1.39355	0.934	0.343	4.63568e-31		TSPYL2	1.57813e-69	-1.71794	0.179	0.437	6.52729e-65
IER5	2.09662e-154	-1.32871	0.495	0.645		8.67184e-150			PKM	1.39987e-35	1.56372	0.908	0.403	5.78999e-31		NPM1	1.97492e-69	1.15715	0.84	0.778	8.16846e-65
DGCR2	2.37268e-154	0.527549	0.402	0.107		9.81366e-150			NPM1	1.50294e-35	0.964551	0.978	0.731	6.21631e-31		EEF2	4.11632e-69	1.18245	0.819	0.799	1.70255e-64
ETV4	2.49219e-154	0.356768	0.279	0.024		1.03079e-149			PSMB8	1.89547e-35	1.00177	0.735	0.082	7.83985e-31		PHGDH	5.88509e-69	-1.00879	0.107	0.339	2.43413e-64
FAM92A	5.77861e-154	0.345874	0.337	0.056		2.39009e-149			CENPX	2.10298e-35	0.974699	0.602	0	8.69814e-31		FAM133B	7.17193e-69	-1.70903	0.305	0.548	2.96638e-64
NTRK2	5.93771e-154	-0.425487	0.006	0.126		2.4559e-149			FAM210B	2.67341e-35	1.07215	0.864	0.239	1.10575e-30		PLIN2	7.97122e-69	-1.40792	0.116	0.351	3.29698e-64
DCTD	9.93928e-154	0.416149	0.451	0.144		4.11099e-149			TMEM120A	2.95209e-35	1.01273	0.6	0	1.22101e-30		CITED2	1.66165e-68	-1.0832	0.1	0.326	6.87274e-64
ZFP36	5.15147e-153	-1.07194	0.363	0.561		2.1307e-148			TMX4	3.80684e-35	1.11903	0.712	0.075	1.57455e-30		TMEM259	3.25813e-68	-1.70621	0.201	0.455	1.34759e-63
LRAT	8.85121e-153	-0.298715	0.011	0.14		3.66095e-148			MRPL4	9.99361e-35	0.971291	0.679	0.067	4.13346e-30		RSRC2	4.9978e-68	-1.4745	0.391	0.609	2.06714e-63
RABGGTB	1.69798e-152	0.471122	0.549	0.223		7.02303e-148			MFAP2	1.04519e-34	1.59926	0.609	0.015	4.32301e-30		SNRNP70	7.86115e-68	-1.56533	0.39	0.613	3.25145e-63
SATB1	1.89283e-152	0.469695	0.313	0.047		7.82894e-148			MAGEC2	1.27771e-34	0.950562	0.594	0	5.28475e-30		MDM4	8.25328e-68	-1.65917	0.172	0.423	3.41364e-63
ITGA6	2.53215e-152	0.606533	0.488	0.18		1.04732e-147			RPL19	1.34242e-34	0.785134	0.995	0.978	5.55237e-30		EIF4G2	1.179e-67	-1.20703	0.489	0.681	4.87645e-63
GJA1	5.84753e-152	-0.388822	0.017	0.157		2.4186e-147			CAVIN1	1.55531e-34	1.14622	0.593	0	6.43291e-30		SLC25A28	1.25376e-67	-0.727666	0.038	0.192	5.18568e-63
LY96	1.891e-151	0.605872	0.304	0.043		7.82138e-147			MAN2B1	1.6497e-34	0.963915	0.592	0	6.8233e-30		BRD2	2.95738e-67	-1.15116	0.502	0.751	1.2232e-62
SPRR2E	1.10255e-150	-0.31917	0	0.1		4.56027e-146			RPS13	2.28541e-34	0.835878	0.992	0.955	9.45269e-30		PAG1	3.75472e-67	-1.67306	0.275	0.532	1.55299e-62
PTPN14	1.59601e-150	0.530534	0.404	0.114		6.60127e-146			YWHAB	2.35069e-34	0.979002	0.946	0.463	9.7227e-30		MAP4K5	7.3594e-67	-1.564	0.186	0.437	3.04392e-62
MET	3.26531e-150	0.590802	0.266	0.023		1.35056e-145			EMC3	3.91833e-34	0.822515	0.735	0.097	1.62066e-29		RFX1	8.34495e-67	-1.11824	0.067	0.26	3.45156e-62
KCNN4	3.36087e-150	0.553855	0.237	0.003		1.39009e-145			APH1A	5.84407e-34	0.947695	0.854	0.231	2.41716e-29		ZCCHC3	9.51724e-67	-0.96903	0.08	0.285	3.93643e-62
FKBP11	4.5456e-150	0.543217	0.429	0.132		1.8801e-145			MRPS12	6.68019e-34	0.953873	0.695	0.09	2.763e-29		FN1	1.40108e-66	-0.877036	0.038	0.192	5.79499e-62
CASP1	6.50664e-150	0.561189	0.445	0.147		2.69121e-145			ARHGAP19	8.3953e-34	-0.985918	0.02	0.172	3.47238e-29		SERF2	2.45153e-66	1.25985	0.82	0.756	1.01398e-61
ACTN4	1.02111e-149	0.663726	0.733	0.435		4.2234e-145			PIK3CD-AS2	9.71521e-34	0.958974	0.584	0	4.01831e-29		HIST3H2A	2.64189e-66	1.03137	0.449	0.014	1.09271e-61
NBL1	1.21001e-149	0.800997	0.448	0.162		5.00473e-145			CFAP97	9.90488e-34	0.919321	0.584	0	4.09676e-29		RYBP	3.12344e-66	-1.47425	0.14	0.378	1.29189e-61
BICD1	1.99086e-149	0.406999	0.358	0.076		8.23439e-145			RPS29	9.92935e-34	-1.26914	0.914	0.91	4.10688e-29		GBP2	4.39334e-66	-0.610906	0.023	0.147	1.81713e-61
UBE2K	2.31813e-149	0.636658	0.637	0.356		9.58803e-145			HIKESHI	1.04962e-33	0.895691	0.584	0	4.34132e-29		SLC35D2	7.98937e-66	-1.21391	0.121	0.351	3.30448e-61
EIF3K	2.73948e-149	-0.558388	0.814	0.884		1.13308e-144			COX6A1	1.15117e-33	1.03843	0.945	0.545	4.76137e-29		GADD45A	8.42976e-66	-1.4256	0.157	0.4	3.48663e-61
NFIL3	4.14681e-149	-0.510554	0.086	0.287		1.71516e-144			PCIF1	1.16614e-33	0.807776	0.614	0.022	4.82327e-29		PALM	3.08796e-65	-0.736369	0.039	0.192	1.27721e-60
RPS16	4.91202e-149	-0.40663	0.969	0.978		2.03166e-144			FKBP1A	1.19113e-33	1.27389	0.916	0.433	4.92665e-29		SLC12A2	3.67353e-65	-1.20439	0.07	0.262	1.51941e-60
NME1	5.70964e-149	0.622578	0.731	0.459		2.36156e-144			DAP3	1.51537e-33	0.926018	0.697	0.082	6.26772e-29		UBE2M	5.52411e-65	-1.17737	0.156	0.396	2.28483e-60
PIGP	5.8141e-149	0.434594	0.583	0.256		2.40477e-144			PLP1	1.79409e-33	-1.82492	0.831	0.851	7.42052e-29		EIF3E	5.87132e-65	1.3477	0.776	0.57	2.42844e-60
EPS8L1	7.00419e-149	-0.517123	0.083	0.28		2.897e-144			PRELID3B	2.02087e-33	0.899064	0.581	0	8.35853e-29		DDX3X	6.51524e-65	-1.44785	0.4	0.618	2.69477e-60
SCRN1	1.15019e-148	0.401952	0.301	0.042		4.75731e-144			TAGLN2	2.61813e-33	1.25603	0.948	0.53	1.08288e-28		OTUD1	6.65102e-65	-0.827249	0.046	0.21	2.75093e-60
GABPB1-AS1	1.37422e-148	0.591675	0.535	0.217		5.68392e-144			TRIB2	2.9986e-33	1.06007	0.739	0.119	1.24025e-28		LSM8	7.53967e-65	1.06433	0.42	0	3.11848e-60
KCNK7	1.77383e-148	-0.260688	0.002	0.108		7.33674e-144			CCND1	3.03708e-33	1.54955	0.768	0.179	1.25617e-28		CAV1	8.1966e-65	-1.31948	0.302	0.55	3.39019e-60
BCL2L13	2.31055e-148	0.51422	0.485	0.178		9.55665e-144			TFAP2B	3.05352e-33	-1.33476	0.039	0.239	1.26297e-28		ANG	1.15228e-64	-0.48624	0.025	0.152	4.76594e-60
SLC43A3	2.81493e-148	0.580477	0.483	0.178		1.16428e-143			SDHC	3.902e-33	0.872704	0.815	0.172	1.61391e-28		LINC00685	2.05513e-64	-0.944493	0.013	0.104	8.50021e-60
ZFAS1	3.03281e-148	0.576737	0.923	0.816		1.2544e-143			PAFAH1B3	3.98858e-33	0.989736	0.732	0.112	1.64972e-28		RBM23	2.3972e-64	-1.62489	0.187	0.432	9.91505e-60
FYB1	3.68192e-148	0.457905	0.238	0.005		1.52288e-143			UFD1	6.86562e-33	1.02288	0.575	0	2.83969e-28		SET	4.30803e-64	-1.02995	0.537	0.692	1.78185e-59
TPM2	7.07003e-148	0.533919	0.268	0.022		2.92423e-143			OLFML2A	7.40234e-33	-1.40344	0.028	0.201	3.06168e-28		PAXBP1	7.3914e-64	-1.21923	0.073	0.267	3.05716e-59
GSTT2B	7.37948e-148	0.370112	0.366	0.08		3.05222e-143			SNRPD2	7.64499e-33	0.983956	0.927	0.478	3.16205e-28		NXF1	1.41481e-63	-1.93258	0.175	0.416	5.85181e-59
RORA	7.46356e-148	-0.513259	0.046	0.217		3.087e-143			MFGE8	7.8316e-33	0.976284	0.793	0.164	3.23923e-28		ZNF787	2.02694e-63	-0.942495	0.054	0.226	8.38363e-59
MTSS1	1.15897e-147	-0.453879	0.07	0.264		4.7936e-143			ZNF749	1.0797e-32	1.06967	0.619	0.03	4.46575e-28		SAP18	3.08093e-63	-1.22251	0.457	0.647	1.2743e-58
RSL24D1	1.30204e-147	0.51424	0.803	0.538		5.38536e-143			MMP14	1.47764e-32	0.956248	0.781	0.164	6.11168e-28		SRRM1	4.1992e-63	-1.30039	0.455	0.649	1.73683e-58
CDK2AP1	1.36324e-147	0.407401	0.45	0.143		5.63851e-143			ZNF593	2.55785e-32	0.93885	0.73	0.119	1.05795e-27		HACD3	4.74203e-63	0.948667	0.411	0	1.96135e-58
HMG20B	1.52807e-147	-0.847646	0.745	0.788		6.32024e-143			RPLP1	2.56866e-32	0.982716	0.999	0.985	1.06242e-27		LDLR	5.08416e-63	-1.05261	0.03	0.165	2.10286e-58
CTSB	2.42909e-147	1.24165	0.859	0.693		1.0047e-142			INTS11	2.67541e-32	0.878325	0.568	0	1.10658e-27		ARL2	8.98247e-63	-1.24342	0.215	0.459	3.71524e-58
CCDC85B	2.84731e-147	0.617604	0.738	0.48		1.17768e-142			GRN	3.40379e-32	1.1329	0.899	0.284	1.40784e-27		TUBB4B	1.8814e-62	-1.23218	0.452	0.654	7.78165e-58
HMGA2	3.12961e-147	0.450916	0.228	0		1.29444e-142			TXNDC17	3.60398e-32	0.737143	0.793	0.179	1.49064e-27		PHLDA1	2.39957e-62	-1.32768	0.358	0.593	9.92486e-58
C6orf62	5.43171e-147	0.549624	0.617	0.305		2.24661e-142			PIP4P2	3.61148e-32	0.882134	0.567	0	1.49374e-27		HSPB2	3.01638e-62	-0.870894	0.06	0.24	1.2476e-57
RPL14	1.14136e-146	0.397942	0.993	0.979		4.72078e-142			BCAP31	3.78287e-32	1.00029	0.876	0.246	1.56463e-27		LINC01420	3.56986e-62	0.934305	0.407	0	1.47653e-57
CDKN1C	2.31426e-146	-0.921976	0.444	0.646		9.57202e-142			DMAC1	3.96579e-32	0.87406	0.566	0	1.64029e-27		RAB21	7.0385e-62	-1.32352	0.172	0.41	2.9112e-57
FAM129B	2.45214e-146	0.60742	0.533	0.226		1.01423e-141			RPS23	4.10041e-32	0.751616	0.992	0.948	1.69597e-27		IVNS1ABP	1.0702e-61	-1.9777	0.262	0.5	4.42643e-57
PTGDS	2.82238e-146	-0.875292	0.014	0.145		1.16736e-141			HIGD2A	4.52875e-32	1.04964	0.892	0.328	1.87314e-27		NDUFA13	1.14844e-61	-1.38487	0.307	0.541	4.75006e-57
GCNT2	1.01099e-145	-0.877748	0.424	0.617		4.18157e-141			PLTP	4.93131e-32	1.1322	0.789	0.194	2.03964e-27		SEPT4	2.34494e-61	-1.1147	0.149	0.385	9.69889e-57
MSC	1.16974e-145	-0.424402	0.047	0.219		4.83817e-141			HMGN4	8.51769e-32	0.875153	0.562	0	3.523e-27		UQCRHL	3.60518e-61	1.2337	0.403	0	1.49114e-56
ATP6V1E1	1.33668e-145	0.591872	0.753	0.49		5.52865e-141			ERGIC3	8.82354e-32	0.999835	0.916	0.328	3.64951e-27		CRYAB	3.81626e-61	-0.789199	0.633	0.799	1.57844e-56
HOXD8	2.07227e-145	0.302464	0.234	0.005		8.57111e-141			PFDN6	9.23823e-32	1.00517	0.665	0.082	3.82102e-27		ALYREF	4.4196e-61	-0.793121	0.048	0.208	1.82799e-56
TXN2	2.25667e-145	0.517864	0.737	0.445		9.3338e-141			CD320	9.42736e-32	0.855049	0.658	0.067	3.89925e-27		SH3GLB2	4.84704e-61	-0.895054	0.054	0.224	2.00478e-56
DAG1	3.57782e-145	0.710873	0.559	0.256		1.47982e-140			IFI6	1.22456e-31	1.96289	0.735	0.157	5.0649e-27		CHD1	2.07188e-60	-1.63974	0.314	0.541	8.56951e-56
CHI3L2	3.89298e-145	-0.315403	0.005	0.116		1.61018e-140			VPS25	1.23653e-31	0.946906	0.669	0.075	5.11442e-27		SLC16A10	2.16694e-60	-0.678499	0.026	0.149	8.96269e-56
INTS1	8.90249e-145	0.468346	0.445	0.148		3.68216e-140			POU3F1	1.31722e-31	-2.10482	0.077	0.328	5.44816e-27		ZNF207	2.38427e-60	-1.42648	0.395	0.6	9.86158e-56
MPG	9.26842e-145	0.558797	0.739	0.47		3.83351e-140			DDX39A	1.39579e-31	0.836545	0.706	0.104	5.77312e-27		NBL1	2.74554e-60	-1.34341	0.154	0.387	1.13558e-55
PPIB	1.80563e-144	0.649985	0.866	0.723		7.46826e-140			XRN2	1.50335e-31	0.828774	0.803	0.179	6.21799e-27		CTNND2	3.53631e-60	-0.571357	0.015	0.111	1.46265e-55
ZNF704	1.96412e-144	0.521216	0.569	0.242		8.12378e-140			LAMTOR2	1.51999e-31	0.955572	0.739	0.127	6.28682e-27		FXYD3	4.27795e-60	-0.483203	0.019	0.124	1.7694e-55
FXYD3	2.48008e-144	-0.876878	0.275	0.505		1.02578e-139			ANXA5	1.68704e-31	0.942989	0.971	0.687	6.97776e-27		SHF	6.98374e-60	-0.477864	0.023	0.138	2.88854e-55
AGRN	4.88032e-144	0.596198	0.426	0.134		2.01855e-139			SRSF8	1.72174e-31	0.883655	0.559	0	7.12128e-27		GRASP	8.36441e-60	-1.11946	0.07	0.256	3.4596e-55
CBX6	5.96198e-144	0.479527	0.54	0.218		2.46593e-139			ACOT2	1.91137e-31	0.859699	0.595	0.022	7.90562e-27		GPNMB	8.82066e-60	-0.850343	0.587	0.749	3.64831e-55
RPS27	7.44866e-144	-0.327903	0.977	0.99		3.08084e-139			RRBP1	3.03228e-31	0.992178	0.775	0.172	1.25418e-26		UBE2R2	9.23034e-60	-1.42342	0.223	0.457	3.81776e-55
DAB2	9.23602e-144	0.523516	0.415	0.122		3.82011e-139			RPN2	3.51668e-31	0.902665	0.887	0.231	1.45453e-26		GPBP1	1.13569e-59	-1.46221	0.356	0.57	4.69735e-55
PHF14	1.09194e-143	0.497753	0.639	0.319		4.51637e-139			SYNC	3.76163e-31	-0.772299	0.026	0.187	1.55585e-26		PSMA1	2.0361e-59	-1.33997	0.233	0.471	8.4215e-55
S100A4	1.69837e-143	2.25565	0.473	0.209		7.02461e-139			ZPR1	3.93889e-31	0.818954	0.555	0	1.62916e-26		FERMT2	2.1076e-59	-1.38193	0.167	0.398	8.71726e-55
KRTAP19-1	2.74536e-143	1.17568	0.228	0.004		1.13551e-138			SRP14	4.56449e-31	-1.36517	0.893	0.843	1.88792e-26		LGALS3	3.00858e-59	-0.976887	0.34	0.604	1.24438e-54
FCGR2A	3.01707e-143	0.384889	0.248	0.014		1.24789e-138			SNX8	4.85293e-31	0.892795	0.607	0.037	2.00722e-26		SAT1	4.78394e-59	-0.623462	0.629	0.9	1.97869e-54
TINCR	4.77833e-143	-0.283238	0.018	0.151		1.97636e-138			LGALS3	5.17623e-31	1.19376	0.973	0.687	2.14094e-26		CHL1	5.51685e-59	-0.923458	0.096	0.301	2.28182e-54
EIF3E	8.04322e-143	0.545746	0.889	0.709		3.32675e-138			TPM3	5.63552e-31	1.06471	0.918	0.41	2.33091e-26		ARPC4	2.07559e-58	-0.923913	0.095	0.296	8.58483e-54
PLP1	1.42692e-142	-0.846964	0.725	0.803		5.90189e-138			HPS1	6.17851e-31	0.880039	0.738	0.127	2.5555e-26		AC159540.1	2.51066e-58	-0.949638	0.025	0.145	1.03843e-53
RUNX3	5.30424e-142	-0.817422	0.258	0.471		2.19389e-137			RPS17	6.20719e-31	0.832978	0.566	0.007	2.56736e-26		TCF7	3.57e-58	-0.948226	0.03	0.158	1.47659e-53
NES	1.17278e-141	0.614127	0.376	0.097		4.85074e-137			OTUB1	6.37804e-31	0.837458	0.779	0.149	2.63802e-26		PPP2CB	4.8731e-58	-1.25998	0.161	0.387	2.01556e-53
MYL6	1.22115e-141	-0.546112	0.905	0.934		5.0508e-137			SNX10	6.60442e-31	1.28674	0.564	0.007	2.73165e-26		PHC2	1.18804e-57	-1.10773	0.13	0.348	4.91384e-53
ILVBL	1.99833e-141	-0.791742	0.473	0.632		8.26528e-137			FBXO32	6.89149e-31	0.989604	0.784	0.172	2.85039e-26		SVIP	1.21107e-57	-1.18854	0.133	0.353	5.00913e-53
CRIP2	2.18341e-141	0.642183	0.616	0.317		9.03081e-137			RALY	7.10889e-31	0.870889	0.849	0.239	2.94031e-26		MYLK	1.33515e-57	-1.1686	0.094	0.294	5.52232e-53
STXBP6	6.26367e-141	-0.879624	0.401	0.579		2.59072e-136			MT-ND6	7.43813e-31	1.25381	0.574	0.015	3.07649e-26		FAM89A	1.54801e-57	-0.809629	0.072	0.253	6.40274e-53
TNS3	1.91729e-140	0.495819	0.457	0.155		7.93009e-136			CFL1	1.12657e-30	0.911953	0.972	0.813	4.65959e-26		TSPYL1	1.69674e-57	-1.16575	0.173	0.403	7.0179e-53
AP1S1	3.40644e-140	0.554921	0.673	0.392		1.40894e-135			TIMM50	1.17009e-30	0.846599	0.627	0.052	4.83961e-26		GJA1	2.19323e-57	-0.748736	0.035	0.172	9.07142e-53
ISG15	4.7143e-140	0.758884	0.382	0.103		1.94988e-135			EEF2	1.39087e-30	0.979579	0.975	0.687	5.75278e-26		CFAP97	3.44771e-57	0.891477	0.384	0	1.42601e-52
CD82	4.8619e-140	-0.795989	0.333	0.552		2.01093e-135			BANCR	2.02296e-30	1.73058	0.547	0	8.36718e-26		TES	4.53517e-57	-0.872137	0.053	0.215	1.87579e-52
HMGN1	7.9242e-140	0.509469	0.815	0.558		3.27753e-135			TUBB4A	2.08422e-30	1.10972	0.631	0.075	8.62055e-26		TARDBP	4.53751e-57	-1.20006	0.129	0.346	1.87676e-52
SRPX	6.08271e-139	0.546028	0.543	0.238		2.51587e-134			PWP1	2.15197e-30	0.850718	0.696	0.104	8.90076e-26		EIF4EBP3	5.94806e-57	0.948026	0.386	0.002	2.46018e-52
CNN3	7.24123e-139	0.505102	0.601	0.286		2.99504e-134			NDUFC2	2.78666e-30	-1.76757	0.26	0.567	1.15259e-25		ADGRG1	5.98704e-57	0.792144	0.383	0	2.4763e-52
MAP3K8	8.13785e-139	-0.377546	0.036	0.191		3.3659e-134			RBCK1	2.88222e-30	0.982823	0.777	0.187	1.19212e-25		STK24	7.14798e-57	-1.22634	0.227	0.457	2.95648e-52
MAPK12	1.5147e-138	0.263556	0.221	0.003		6.26497e-134			VAT1	3.0009e-30	0.892856	0.887	0.291	1.2412e-25		RRAS	2.8891e-56	-0.91836	0.098	0.296	1.19496e-51
GSDMD	1.95129e-138	0.405689	0.501	0.183		8.07074e-134			DDOST	3.46353e-30	0.931946	0.858	0.246	1.43255e-25		ASPA	4.23596e-56	-0.818698	0.046	0.199	1.75204e-51
CITED2	2.58091e-138	0.556722	0.452	0.158		1.06749e-133			TRAF4	3.65515e-30	0.789767	0.701	0.104	1.51181e-25		ANGPTL4	4.71719e-56	-0.724347	0.027	0.149	1.95108e-51
IMMP2L	3.94148e-138	0.392109	0.398	0.112		1.63023e-133			CUTA	4.30464e-30	1.08608	0.934	0.44	1.78044e-25		SEC62	5.5534e-56	-1.32579	0.413	0.588	2.29694e-51
HM13	5.48373e-138	0.515772	0.649	0.35		2.26812e-133			GNPTG	4.64477e-30	0.731749	0.714	0.112	1.92112e-25		PLEKHM2	6.887e-56	-1.45135	0.145	0.364	2.84853e-51
CLNS1A	1.22994e-137	0.479787	0.629	0.329		5.08714e-133			NDUFS2	4.75027e-30	0.906831	0.792	0.187	1.96476e-25		KLF9	8.20541e-56	-1.17433	0.114	0.321	3.39384e-51
WARS	1.23326e-137	0.605024	0.548	0.236		5.1009e-133			TSPAN15	4.96263e-30	-1.90248	0.175	0.478	2.05259e-25		METRN	1.16141e-55	-0.935093	0.09	0.283	4.80371e-51
IGSF3	5.609e-137	0.496553	0.463	0.167		2.31994e-132			SF3B2	5.57772e-30	0.805881	0.855	0.231	2.307e-25		GOLGA4	1.42284e-55	-1.57189	0.387	0.575	5.88502e-51
MX2	7.54088e-137	-0.571152	0.103	0.303		3.11898e-132			PAXX	6.61032e-30	0.848031	0.54	0	2.73409e-25		EPAS1	1.44842e-55	-1.33817	0.168	0.391	5.99082e-51
LSM5	1.80731e-136	0.504401	0.671	0.373		7.47523e-132			POLR2L	7.10932e-30	0.964904	0.934	0.515	2.94048e-25		FOSL2	2.1236e-55	-1.45967	0.207	0.432	8.78343e-51
ANKS1A	3.41007e-136	0.638877	0.336	0.079		1.41044e-131			NDUFS3	9.67195e-30	0.811916	0.801	0.187	4.00041e-25		ANKRD36C	3.41561e-55	-1.29827	0.067	0.242	1.41273e-50
COL16A1	3.55646e-136	0.404622	0.291	0.047		1.47099e-131			TOMM5	9.87703e-30	0.530398	0.659	0.082	4.08524e-25		VAPA	4.74667e-55	-1.07154	0.54	0.674	1.96327e-50
NT5E	3.75161e-136	0.363185	0.23	0.009		1.5517e-131			RPS10	1.02287e-29	-1.86128	0.499	0.701	4.23071e-25		TIMP2	5.49853e-55	-1.07152	0.5	0.661	2.27425e-50
H1F0	5.86883e-136	0.536403	0.542	0.236		2.42741e-131			CARD19	1.12735e-29	0.864112	0.538	0	4.66282e-25		TMEM120A	6.849e-55	0.761372	0.372	0	2.83281e-50
CTBS	5.96277e-136	0.40854	0.474	0.177		2.46626e-131			SLC45A2	1.25229e-29	0.985377	0.573	0.03	5.1796e-25		SRSF5	7.88993e-55	-1.1973	0.551	0.708	3.26335e-50
TUBA4A	9.90137e-136	-0.520137	0.042	0.2		4.09531e-131			RPL18A	1.29604e-29	0.859462	0.99	0.94	5.36057e-25		CCDC71L	8.34852e-55	-0.928798	0.087	0.276	3.45303e-50
CCDC3	1.14729e-135	-0.296789	0.017	0.145		4.74532e-131			GBA	1.31121e-29	0.842141	0.576	0.03	5.42331e-25		ANKRD12	1.01067e-54	-1.52247	0.344	0.55	4.18022e-50
PTTG1	1.18083e-135	0.548258	0.548	0.25		4.88404e-131			NOL7	1.83093e-29	0.992463	0.867	0.284	7.5729e-25		RPL31	1.83811e-54	1.28116	0.823	0.686	7.6026e-50
MT1F	6.29799e-135	-0.908478	0.273	0.487		2.60491e-130			SDHAF3	2.20807e-29	0.82597	0.534	0	9.13281e-25		XBP1	3.22844e-54	-1.45723	0.391	0.581	1.33532e-49
RPUSD3	6.4851e-135	0.397774	0.454	0.162		2.6823e-130			METRNL	2.21916e-29	-0.619234	0.025	0.179	9.17865e-25		SIPA1L2	3.74942e-54	-0.799356	0.039	0.179	1.5508e-49
ISG20	6.97796e-135	0.64834	0.354	0.092		2.88616e-130			AP1S1	4.54008e-29	0.855935	0.743	0.149	1.87782e-24		KMT2E	4.11144e-54	-1.38212	0.407	0.595	1.70053e-49
PYGB	1.30151e-134	0.534217	0.508	0.222		5.38318e-130			GPR155	4.57872e-29	-1.7928	0.079	0.321	1.8938e-24		NDN	5.1594e-54	-0.795777	0.086	0.274	2.13398e-49
EPS8	2.48155e-134	0.634689	0.673	0.389		1.02639e-129			DPM2	5.60652e-29	0.725184	0.599	0.045	2.31891e-24		SLC39A14	7.77516e-54	-1.28398	0.105	0.303	3.21588e-49
TMEM33	4.64544e-134	0.447057	0.538	0.239		1.9214e-129			CHCHD6	5.64216e-29	1.22737	0.801	0.209	2.33365e-24		BRD4	9.26159e-54	-1.54561	0.279	0.491	3.83068e-49
SCARB2	4.95145e-134	0.597473	0.748	0.464		2.04797e-129			SLC25A5	6.77684e-29	1.10121	0.946	0.485	2.80297e-24		VEGFB	9.76595e-54	-1.18638	0.17	0.389	4.0393e-49
DDX60L	6.06446e-134	0.348308	0.229	0.011		2.50832e-129			SMARCC1	7.1227e-29	0.793845	0.586	0.045	2.94602e-24		HIGD1A	1.2215e-53	-0.812612	0.075	0.253	5.05226e-49
TBRG4	1.53158e-133	0.428764	0.491	0.191		6.33479e-129			ETV5	7.19853e-29	0.851428	0.594	0.045	2.97738e-24		NFATC1	1.37359e-53	-1.58777	0.131	0.342	5.68131e-49
PEPD	1.71494e-133	-0.794624	0.564	0.674		7.09317e-129			EIF4EBP3	8.36109e-29	0.825716	0.527	0	3.45823e-24		TRIM28	1.89446e-53	-1.30326	0.241	0.459	7.83569e-49
STK32A	1.83414e-133	0.468405	0.43	0.138		7.5862e-129			CTNNB1	8.75908e-29	0.915733	0.882	0.313	3.62284e-24		TUSC1	4.31481e-53	-0.85783	0.093	0.283	1.78465e-48
CYFIP2	1.89617e-133	0.358199	0.217	0.004		7.84276e-129			CD99	1.07118e-28	1.17466	0.974	0.604	4.43052e-24		CLK1	1.10263e-52	-1.514	0.309	0.516	4.56059e-48
TMX4	1.95693e-133	0.471272	0.438	0.149		8.09408e-129			SPG21	1.20765e-28	0.70522	0.688	0.097	4.99495e-24		CREBRF	1.1836e-52	-1.44497	0.224	0.441	4.89551e-48
HDGFL3	2.01711e-133	0.349615	0.367	0.091		8.34295e-129			TIPRL	1.46281e-28	0.766989	0.638	0.067	6.05032e-24		CLDND1	1.2796e-52	-1.19152	0.147	0.36	5.29253e-48
KANK2	5.14705e-133	0.414201	0.376	0.104		2.12887e-128			HIST1H2BK	1.78855e-28	0.814558	0.661	0.082	7.39762e-24		ALDOA	1.33603e-52	1.1059	0.773	0.672	5.52594e-48
RAB17	5.83082e-133	0.33673	0.268	0.032		2.41168e-128			GNG11	2.07024e-28	-1.65154	0.126	0.403	8.56273e-24		C6orf62	1.37753e-52	-1.49027	0.315	0.52	5.69761e-48
LZTR1	7.48483e-133	0.387567	0.318	0.064		3.0958e-128			PLOD3	2.1185e-28	1.03059	0.856	0.299	8.76232e-24		HACD1	2.35226e-52	1.02108	0.36	0	9.72919e-48
FAH	8.57589e-133	0.390578	0.407	0.124		3.54707e-128			CCT2	2.38479e-28	0.96713	0.855	0.291	9.86375e-24		C21orf33	3.26604e-52	-0.746016	0.064	0.231	1.35086e-47
ITGB8	8.86623e-133	0.521084	0.26	0.03		3.66716e-128			CCT6A	2.38758e-28	0.826547	0.851	0.224	9.87527e-24		PTRF	3.74583e-52	-1.22016	0.266	0.484	1.54931e-47
SMIM14	1.48019e-132	0.702845	0.488	0.217		6.12223e-128			BFAR	2.43638e-28	0.733811	0.699	0.112	1.00771e-23		FAM195B	4.17475e-52	0.777409	0.377	0.011	1.72672e-47
SLC16A4	1.8122e-132	0.32864	0.279	0.038		7.49545e-128			SNRPB	2.49946e-28	0.961978	0.885	0.306	1.0338e-23		KIAA1456	4.28712e-52	-0.876171	0.05	0.201	1.7732e-47
WDR19	1.84049e-132	0.430666	0.312	0.062		7.61243e-128			ATF6B	2.54128e-28	0.606514	0.675	0.097	1.0511e-23		GNL3	5.74097e-52	-1.50511	0.255	0.468	2.37452e-47
NDUFB4	2.09368e-132	-0.613801	0.821	0.844		8.65968e-128			RBM42	2.65426e-28	0.642863	0.685	0.112	1.09783e-23		DSTN	5.81743e-52	-0.808665	0.606	0.708	2.40615e-47
FMNL2	2.47396e-132	0.36772	0.259	0.029		1.02326e-127			RASIP1	2.79745e-28	0.894574	0.624	0.075	1.15705e-23		SLC3A2	6.20848e-52	-0.894319	0.579	0.717	2.56789e-47
SNHG15	2.6276e-131	0.529106	0.584	0.288		1.0868e-126			OXA1L	3.17538e-28	0.703019	0.785	0.172	1.31337e-23		CD48	6.94457e-52	-0.576411	0.014	0.1	2.87234e-47
ZNF827	3.78118e-131	0.364089	0.282	0.043		1.56393e-126			EIF5A	3.29933e-28	0.986042	0.906	0.388	1.36464e-23		INTS6	8.62449e-52	-1.50459	0.227	0.446	3.56717e-47
CERS2	4.98158e-131	0.412148	0.548	0.234		2.06043e-126			UFC1	3.88756e-28	0.91035	0.872	0.306	1.60794e-23		SRSF7	1.18284e-51	-1.10003	0.505	0.676	4.89235e-47
SAP25	6.16821e-131	0.353083	0.239	0.018		2.55123e-126			ATF3	3.97306e-28	-2.53941	0.295	0.59	1.6433e-23		RASSF8	1.84226e-51	-0.740629	0.049	0.197	7.61976e-47
SEC11A	8.63583e-131	0.475257	0.86	0.712		3.57187e-126			ART3	4.52693e-28	-1.00011	0.024	0.172	1.87238e-23		UBE2D3	1.98004e-51	-0.772153	0.605	0.76	8.18963e-47
HDHD5	9.30093e-131	0.450357	0.421	0.146		3.84696e-126			S100A13	4.83553e-28	1.09509	0.929	0.44	2.00002e-23		UBE2S	2.29341e-51	-1.43408	0.262	0.475	9.48576e-47
HSP90B1	2.40601e-130	0.603302	0.844	0.643		9.95148e-126			PHB	7.21958e-28	0.863883	0.834	0.291	2.98609e-23		RBM27	2.34524e-51	-0.779023	0.057	0.215	9.70015e-47
C1orf198	2.76047e-130	-0.606958	0.147	0.348		1.14176e-125			TSPAN4	8.16671e-28	0.880306	0.826	0.231	3.37783e-23		RAMP1	2.44484e-51	1.66108	0.571	0.19	1.01121e-46
MT2A	4.81102e-130	-1.28518	0.854	0.904		1.98989e-125			HIST3H2A	8.24606e-28	1.16674	0.515	0	3.41065e-23		QKI	3.86697e-51	-1.40868	0.223	0.437	1.59942e-46
FBXO2	5.48185e-130	-0.525108	0.059	0.226		2.26735e-125			MRPS18B	8.83675e-28	0.671293	0.83	0.254	3.65497e-23		SIK3	4.12781e-51	-1.47874	0.086	0.267	1.7073e-46
AIF1L	6.23533e-130	-0.746965	0.286	0.494		2.579e-125			APMAP	9.06327e-28	0.623206	0.716	0.119	3.74866e-23		S100B	6.78273e-51	-0.977072	0.148	0.373	2.80541e-46
CALU	8.82433e-130	0.601484	0.777	0.547		3.64983e-125			ARPC1A	1.07699e-27	-1.25882	0.105	0.366	4.45455e-23		HPS5	6.81753e-51	-1.44199	0.306	0.509	2.8198e-46
TBC1D1	1.04855e-129	0.31314	0.265	0.033		4.33692e-125			ILVBL	1.13981e-27	0.905862	0.769	0.179	4.71436e-23		RSRP1	7.21276e-51	0.715599	0.352	0	2.98327e-46
BFAR	1.09373e-129	0.426297	0.581	0.277		4.52376e-125			SRSF10	1.1989e-27	0.770093	0.716	0.127	4.95875e-23		ANKRD11	9.34049e-51	-1.60206	0.245	0.455	3.86332e-46
ADIRF	4.44318e-129	-0.4966	0.024	0.157		1.83774e-124			LGALS1	1.24442e-27	-1.12079	0.877	0.933	5.14705e-23		RPL22	9.95085e-51	0.897449	0.841	0.812	4.11577e-46
RGS1	7.66535e-129	0.740201	0.352	0.094		3.17046e-124			OTUD6B-AS1	1.26056e-27	0.783265	0.513	0	5.21381e-23		MAP3K6	1.16244e-50	-0.903575	0.059	0.217	4.80799e-46
MME	8.91713e-129	0.402903	0.204	0.001		3.68821e-124			CD9	1.38678e-27	-2.30794	0.853	0.851	5.73586e-23		UBB	2.27737e-50	-0.655297	0.616	0.796	9.41944e-46
TMEM64	9.58493e-129	0.383533	0.346	0.088		3.96442e-124			SLC39A1	1.4282e-27	0.826326	0.786	0.187	5.90718e-23		PRRC2C	2.70431e-50	-1.15339	0.474	0.624	1.11853e-45
TRMT2A	1.02646e-128	0.396404	0.353	0.092		4.24553e-124			NEDD4L	1.57503e-27	0.619887	0.565	0.03	6.51447e-23		RASGRP3	3.57116e-50	0.859054	0.436	0.057	1.47707e-45
TTC3	1.58712e-128	-0.951115	0.745	0.774		6.56448e-124			TIMP1	1.69367e-27	0.615683	0.791	0.187	7.00519e-23		PTP4A3	3.64228e-50	1.42668	0.385	0.025	1.50648e-45
EIF1	1.8284e-128	-0.366411	0.989	0.986		7.56245e-124			PRSS23	1.75806e-27	0.554419	0.797	0.216	7.27152e-23		PPIL4	9.19921e-50	-1.21256	0.188	0.4	3.80488e-45
GAMT	4.43425e-128	0.455398	0.348	0.096		1.83405e-123			PHB2	1.95853e-27	0.842209	0.876	0.299	8.10068e-23		SATB1	1.08271e-49	-0.780622	0.054	0.206	4.4782e-45
SRGAP2C	1.58366e-127	0.477933	0.43	0.151		6.55019e-123			PPP1CA	2.09737e-27	0.858841	0.814	0.194	8.67493e-23		EEF1B2	1.49224e-49	1.17094	0.807	0.708	6.17207e-45
RANBP17	2.57075e-127	0.380981	0.241	0.021		1.06329e-122			CTSB	2.10914e-27	1.3066	0.874	0.328	8.7236e-23		HNRNPA3	2.30662e-49	-0.845331	0.566	0.688	9.54042e-45
PARVB	2.76366e-127	0.403263	0.513	0.21		1.14308e-122			KCTD11	2.16122e-27	-0.781942	0.014	0.127	8.93903e-23		AKAP9	2.53312e-49	-1.44805	0.371	0.554	1.04772e-44
CREB3L2	3.30041e-127	0.469	0.465	0.177		1.36508e-122			RPL11	2.4706e-27	0.669987	0.994	0.97	1.02186e-22		C16orf52	2.8329e-49	-0.849497	0.067	0.231	1.17172e-44
CNP	3.45078e-127	0.428919	0.589	0.282		1.42728e-122			TAX1BP1	2.65063e-27	0.859225	0.839	0.254	1.09633e-22		NAP1L1	3.73855e-49	-0.920118	0.524	0.667	1.5463e-44
PSMA4	3.59315e-127	0.4777	0.762	0.513		1.48616e-122			SHISA5	2.88048e-27	0.712401	0.725	0.142	1.19139e-22		HNRNPD	4.46052e-49	-1.34294	0.347	0.527	1.84492e-44
TNRC18	4.183e-127	0.344351	0.31	0.062		1.73013e-122			LUC7L2	3.4074e-27	0.759906	0.507	0	1.40934e-22		SRSF8	5.43069e-49	0.667283	0.342	0	2.24619e-44
CTNNAL1	6.07363e-127	-0.688632	0.258	0.461		2.51211e-122			MDH2	3.83426e-27	0.841973	0.906	0.366	1.58589e-22		DCP1A	5.99646e-49	-1.31356	0.128	0.326	2.48019e-44
PPIA	3.16649e-126	0.696179	0.967	0.943		1.30969e-121			AGTRAP	4.23195e-27	0.729043	0.559	0.037	1.75038e-22		FAM210B	7.74873e-49	1.31229	0.594	0.21	3.20495e-44
SNU13	3.34613e-126	0.521372	0.869	0.7		1.38399e-121			APEH	4.32454e-27	0.683714	0.553	0.03	1.78867e-22		RPL35	1.66619e-48	1.14936	0.879	0.855	6.89154e-44
LSM8	4.29626e-126	0.437435	0.738	0.457		1.77697e-121			SDF4	4.51539e-27	0.650224	0.779	0.187	1.86761e-22		CERS1	1.77487e-48	-0.434786	0.032	0.152	7.34104e-44
FAXC	4.83867e-126	0.254114	0.215	0.008		2.00132e-121			TMEM106C	4.90582e-27	0.878956	0.56	0.037	2.02909e-22		GOLGB1	1.8161e-48	-1.57478	0.289	0.489	7.51156e-44
CSAG1	7.03426e-126	0.300309	0.198	0		2.90944e-121			UQCRHL	5.09148e-27	0.721284	0.505	0	2.10589e-22		PPP1R15A	2.05745e-48	-0.856185	0.514	0.713	8.50983e-44
COL5A2	7.34115e-126	0.359886	0.219	0.011		3.03637e-121			YIPF3	5.09912e-27	0.845473	0.809	0.224	2.10905e-22		CUL3	2.07797e-48	-1.31151	0.174	0.38	8.5947e-44
TNIK	1.41504e-125	0.305549	0.221	0.012		5.85276e-121			RAMMET	6.32443e-27	0.73198	0.504	0	2.61585e-22		TBC1D15	2.22149e-48	-1.17015	0.164	0.371	9.18829e-44
LAMB1	1.70912e-125	0.444649	0.349	0.095		7.06908e-121			ANXA11	9.34488e-27	0.731987	0.713	0.149	3.86514e-22		DMWD	2.65926e-48	-0.842077	0.053	0.201	1.0999e-43
NANOS1	1.85632e-125	0.323673	0.234	0.019		7.67792e-121			EIF6	9.55846e-27	0.824086	0.787	0.194	3.95348e-22		SOD3	3.01685e-48	1.14907	0.387	0.034	1.2478e-43
RPS3	2.04059e-125	0.402304	0.99	0.989		8.44007e-121			NAPA	1.01191e-26	0.633142	0.76	0.172	4.18538e-22		CRIM1	3.33446e-48	-0.766682	0.041	0.174	1.37917e-43
GNS	2.07641e-125	0.395011	0.453	0.167		8.58823e-121			MYC	1.02266e-26	0.965793	0.713	0.142	4.22982e-22		PIK3R1	3.58907e-48	-1.07665	0.12	0.314	1.48448e-43
CTSC	2.93192e-125	0.467399	0.549	0.248		1.21267e-120			LGALS3BP	1.14894e-26	1.0756	0.823	0.291	4.75214e-22		PXDC1	3.94215e-48	-0.988961	0.114	0.305	1.63051e-43
NDUFA7	6.90487e-125	0.378137	0.503	0.211		2.85592e-120			PTRH2	1.20612e-26	0.78055	0.533	0.022	4.98864e-22		NAMPT	4.09421e-48	-1.17563	0.397	0.584	1.6934e-43
RPL36A	1.52271e-124	0.773777	0.874	0.704		6.29808e-120			FBL	1.34769e-26	0.71291	0.743	0.164	5.57419e-22		CTGF	4.66213e-48	-1.09578	0.081	0.258	1.9283e-43
CYSTM1	2.87577e-124	-0.688706	0.622	0.74		1.18945e-119			DKK3	1.3663e-26	-1.66551	0.076	0.306	5.65117e-22		UBE2B	4.6722e-48	-1.05786	0.527	0.647	1.93247e-43
MOCS2	2.94692e-124	0.371198	0.48	0.192		1.21887e-119			AL034376.1	1.5487e-26	1.14724	0.499	0	6.40559e-22		RAB34	4.772e-48	-0.966178	0.175	0.385	1.97375e-43
DCTN3	5.40252e-124	-0.65375	0.601	0.707		2.23453e-119			RPL18	1.60476e-26	0.741347	0.988	0.963	6.63744e-22		TIPARP	6.04879e-48	-0.929518	0.072	0.238	2.50184e-43
PIK3CD	5.46749e-124	0.373727	0.323	0.074		2.26141e-119			GSTO1	1.67885e-26	1.02368	0.881	0.351	6.94388e-22		DDX17	7.31234e-48	-1.1197	0.467	0.618	3.02446e-43
HNRNPA1	9.05647e-124	0.431177	0.934	0.813		3.74585e-119			PSMB9	1.73829e-26	0.887675	0.498	0	7.18975e-22		FABP3	7.62137e-48	1.02235	0.368	0.02	3.15227e-43
SPRY2	9.95516e-124	0.439581	0.318	0.074		4.11755e-119			LINC00518	1.93696e-26	1.22824	0.606	0.09	8.01147e-22		RBM8A	8.37149e-48	-1.11799	0.477	0.611	3.46253e-43
EIF1AY	1.04199e-123	0.369211	0.255	0.031		4.30978e-119			NME4	2.0199e-26	0.74075	0.745	0.172	8.35449e-22		RPS21	1.81846e-47	0.960672	0.84	0.808	7.52134e-43
ATP5ME	1.90053e-123	-0.629607	0.774	0.83		7.86077e-119			LYPLA2	2.32e-26	0.763339	0.589	0.06	9.59576e-22		SLC25A6	1.88085e-47	1.03624	0.773	0.67	7.77939e-43
ANOS1	4.38481e-123	-0.27417	0.014	0.128		1.8136e-118			LY6E	2.337e-26	2.25788	0.549	0.052	9.66605e-22		CDC42EP3	1.96453e-47	-1.30929	0.136	0.335	8.1255e-43
ERAP2	4.95844e-123	0.394346	0.232	0.021		2.05086e-118			ALG3	2.34313e-26	0.6972	0.635	0.09	9.69141e-22		IFT57	4.16979e-47	-0.993569	0.131	0.326	1.72467e-42
GJB1	6.35999e-123	0.55873	0.391	0.133		2.63055e-118			SRPX	2.4448e-26	0.873001	0.654	0.112	1.01119e-21		UQCC3	7.10606e-47	0.659289	0.331	0	2.93914e-42
ATXN10	1.14072e-122	0.437148	0.553	0.267		4.71813e-118			ATG101	2.45597e-26	0.746212	0.496	0	1.01581e-21		LACTB	8.12516e-47	-1.0104	0.081	0.251	3.36065e-42
FAM96A	1.29016e-122	0.37175	0.463	0.179		5.33621e-118			MT-ND4	2.53686e-26	-1.06399	0.988	0.94	1.04927e-21		ROPN1B	9.66453e-47	-0.890468	0.108	0.296	3.99735e-42
PYGL	1.54979e-122	0.67816	0.308	0.077		6.41008e-118			ACP5	2.66097e-26	1.1339	0.501	0.007	1.1006e-21		HNRNPU	9.79856e-47	-0.93698	0.504	0.652	4.05278e-42
SAMD9L	2.82413e-122	0.302088	0.205	0.006		1.16809e-117			PMP22	2.96968e-26	-2.81708	0.912	0.866	1.22829e-21		AHNAK	1.13388e-46	-1.33054	0.319	0.518	4.68985e-42
RPL8	2.86497e-122	0.471556	0.995	0.988		1.18498e-117			AEBP1	3.7738e-26	0.824691	0.792	0.209	1.56088e-21		AK6	1.18803e-46	0.64158	0.33	0	4.91381e-42
CCM2L	3.2997e-122	0.454829	0.194	0		1.36479e-117			TMEM160	3.83774e-26	0.770525	0.727	0.149	1.58733e-21		ATG101	2.1634e-46	0.596788	0.328	0	8.94802e-42
ZFHX3	4.23042e-122	0.4374	0.365	0.108		1.74974e-117			IFITM1	3.88608e-26	4.07026	0.494	0	1.60732e-21		WIPI1	2.329e-46	-1.53026	0.305	0.5	9.63298e-42
PTPRG	4.29908e-122	0.397363	0.295	0.058		1.77814e-117			CD63	3.95583e-26	0.88754	0.983	0.866	1.63617e-21		HSPA12A	2.45193e-46	-1.4199	0.162	0.362	1.01414e-41
ATF6B	5.8726e-122	0.360611	0.394	0.125		2.42897e-117			SH3BGRL3	3.95611e-26	1.11888	0.911	0.44	1.63629e-21		PLK3	3.01645e-46	-1.5593	0.186	0.389	1.24764e-41
SH3BP5	6.83177e-122	0.485171	0.336	0.091		2.82569e-117			NRN1	4.19051e-26	0.38101	0.696	0.112	1.73324e-21		SRSF2	3.86071e-46	-1.08107	0.519	0.658	1.59683e-41
GNB2	8.48093e-122	0.476906	0.776	0.527		3.5078e-117			RPS26	4.52291e-26	1.06353	0.967	0.784	1.87072e-21		RNF19B	3.90561e-46	-0.777885	0.054	0.199	1.6154e-41
AFAP1L2	9.36446e-122	0.479296	0.227	0.019		3.87323e-117			CD81	4.62051e-26	-1.99933	0.715	0.754	1.91109e-21		FAM69B	4.57383e-46	-0.983787	0.078	0.244	1.89178e-41
SRM	1.4941e-121	0.545239	0.76	0.52		6.17974e-117			ZYX	4.75029e-26	0.739527	0.638	0.082	1.96477e-21		NKTR	6.44268e-46	-1.37991	0.174	0.376	2.66476e-41
KPNB1	2.90312e-121	0.492531	0.711	0.444		1.20076e-116			HSD11B1L	4.81812e-26	0.738833	0.512	0.015	1.99282e-21		DHRS4L2	7.47275e-46	-0.650836	0.062	0.215	3.0908e-41
PTMS	4.44693e-121	0.526716	0.877	0.707		1.83929e-116			GSTK1	4.92696e-26	0.81382	0.877	0.284	2.03784e-21		EIF1AY	7.49939e-46	-0.574305	0.057	0.206	3.10182e-41
DDR1	4.6332e-121	0.549236	0.382	0.126		1.91634e-116			ADI1	5.10515e-26	0.663159	0.752	0.172	2.11154e-21		SYNC	8.17061e-46	-0.620055	0.022	0.122	3.37945e-41
SEM1	4.71927e-121	0.533693	0.896	0.769		1.95194e-116			AP2S1	5.49508e-26	0.871526	0.835	0.261	2.27282e-21		NLGN1	8.45849e-46	-0.580807	0.021	0.118	3.49852e-41
NPC1	5.0478e-121	0.388996	0.359	0.104		2.08782e-116			TMCO1	5.70109e-26	0.612335	0.755	0.172	2.35803e-21		MCC	1.11128e-45	-1.37174	0.154	0.353	4.59635e-41
ICE2	8.96221e-121	0.34526	0.379	0.115		3.70686e-116			VAMP2	5.70408e-26	-1.77269	0.35	0.604	2.35927e-21		RFNG	1.19283e-45	-0.798633	0.054	0.199	4.93365e-41
SYNGR1	1.05301e-120	-0.83854	0.713	0.756		4.35536e-116			RPS5	6.05057e-26	0.817514	0.982	0.813	2.50258e-21		HSPA2	2.05366e-45	-1.10137	0.368	0.563	8.49414e-41
SHC4	1.72157e-120	0.419595	0.312	0.07		7.12058e-116			MLPH	6.05082e-26	0.812112	0.74	0.164	2.50268e-21		PPP1R12C	2.34208e-45	-1.22488	0.109	0.292	9.68708e-41
RPS21	3.8579e-120	0.426524	0.963	0.902		1.59567e-115			NEK6	6.21251e-26	0.727371	0.541	0.03	2.56955e-21		LRCH3	2.54708e-45	-1.50274	0.118	0.303	1.0535e-40
WDR6	4.16413e-120	0.312476	0.308	0.067		1.72233e-115			RAMP1	6.38824e-26	-0.604169	0.018	0.142	2.64224e-21		VMP1	2.77558e-45	-1.36103	0.481	0.629	1.14801e-40
NONO	5.05873e-120	0.457818	0.691	0.421		2.09234e-115			LMAN1	6.43538e-26	0.569784	0.632	0.097	2.66174e-21		NFKBIA	3.1033e-45	-1.21544	0.325	0.538	1.28355e-40
MTX2	6.04229e-120	0.362852	0.522	0.233		2.49915e-115			C1QBP	6.51335e-26	0.597761	0.824	0.231	2.69399e-21		TSPAN10	4.16193e-45	0.878995	0.321	0	1.72142e-40
FAM210A	7.44105e-120	0.356272	0.403	0.135		3.07769e-115			PSMG4	7.02711e-26	0.664336	0.75	0.157	2.90648e-21		RPL35A	4.32724e-45	1.37437	0.869	0.835	1.78979e-40
SEC11C	9.71384e-120	0.507274	0.786	0.583		4.01774e-115			NSFL1C	7.18697e-26	0.630197	0.636	0.09	2.9726e-21		CCZ1	5.07266e-45	-0.749276	0.046	0.181	2.0981e-40
MTRNR2L12	1.47624e-119	-2.04003	0.13	0.305		6.1059e-115			ASNA1	7.41116e-26	0.687498	0.655	0.104	3.06533e-21		CTDNEP1	7.00458e-45	-1.06812	0.169	0.367	2.89717e-40
KRT15	1.52555e-119	-0.755214	0.007	0.104		6.30981e-115			PRKCSH	7.45428e-26	0.745339	0.781	0.179	3.08316e-21		PRPF4B	8.19338e-45	-1.42747	0.295	0.484	3.38886e-40
COL9A3	3.35853e-119	0.679863	0.256	0.041		1.38912e-114			LRRC59	8.00318e-26	0.778039	0.596	0.075	3.3102e-21		RND3	8.89314e-45	-1.3982	0.108	0.29	3.67829e-40
PLOD2	4.82149e-119	0.29684	0.259	0.038		1.99422e-114			LGMN	8.58604e-26	0.622001	0.591	0.06	3.55127e-21		MTCH1	9.87751e-45	-1.05764	0.522	0.647	4.08544e-40
SLC39A4	5.92315e-119	0.357273	0.36	0.108		2.44987e-114			SMIM5	8.7311e-26	-0.775092	0.01	0.104	3.61127e-21		CSDE1	1.11625e-44	-0.780043	0.567	0.676	4.61692e-40
LYST	1.02096e-118	0.552917	0.791	0.55		4.22278e-114			SLC22A18	9.34841e-26	0.711612	0.544	0.037	3.8666e-21		SF3B1	1.22809e-44	-1.30375	0.393	0.559	5.0795e-40
LINC00504	1.70405e-118	0.832645	0.225	0.022		7.0481e-114			RPL8	9.49585e-26	0.76065	0.993	0.963	3.92758e-21		PPP1R10	1.38509e-44	-1.47898	0.372	0.552	5.72889e-40
SELENON	2.02275e-118	0.348033	0.421	0.147		8.36628e-114			SF3A2	1.01806e-25	0.68459	0.6	0.067	4.21078e-21		ZNF24	1.41171e-44	-1.33103	0.354	0.523	5.83896e-40
SYNM	2.77757e-118	0.345289	0.244	0.03		1.14883e-113			SLC43A3	1.06547e-25	0.851339	0.577	0.06	4.4069e-21		HNRNPK	1.59106e-44	-0.712029	0.585	0.697	6.5808e-40
PEX26	3.95962e-118	0.38502	0.325	0.085		1.63774e-113			TKT	1.09989e-25	0.77666	0.849	0.291	4.54926e-21		DNAJB6	1.62721e-44	-1.20192	0.438	0.581	6.73029e-40
PPFIBP1	6.0711e-118	0.726391	0.729	0.487		2.51107e-113			G6PC3	1.10975e-25	0.761233	0.664	0.119	4.59003e-21		NPTN	1.77766e-44	-1.10672	0.183	0.382	7.35257e-40
ASAH1	1.05653e-117	-0.69064	0.786	0.815		4.36991e-113			EIF4EBP1	1.20979e-25	0.831743	0.676	0.134	5.00383e-21		LUC7L2	1.86896e-44	0.669335	0.318	0	7.73022e-40
PTPA	1.8544e-117	0.388958	0.461	0.186		7.66997e-113			LRMDA	1.23184e-25	0.721478	0.487	0	5.095e-21		ARSG	2.48193e-44	-1.34625	0.118	0.303	1.02655e-39
CRABP2	2.66552e-117	-0.39335	0.027	0.155		1.10249e-112			MOK	1.2811e-25	0.83352	0.653	0.119	5.29876e-21		CBX6	2.62057e-44	-1.07127	0.154	0.348	1.08389e-39
ST3GAL5	3.76143e-117	0.452967	0.549	0.256		1.55577e-112			STXBP1	1.40279e-25	0.906221	0.561	0.052	5.80209e-21		PUM3	3.03706e-44	0.66454	0.317	0	1.25616e-39
RPL15	4.18941e-117	0.35342	0.995	0.983		1.73278e-112			CTSA	1.40765e-25	0.891964	0.832	0.246	5.82218e-21		MZT2B	3.28182e-44	-1.08332	0.399	0.55	1.35739e-39
BID	8.7663e-117	0.441176	0.334	0.097		3.62583e-112			CDK4	1.82629e-25	0.71463	0.813	0.216	7.55373e-21		PRELID3B	3.54234e-44	0.629951	0.316	0	1.46515e-39
THAP7	1.53998e-116	0.396237	0.498	0.217		6.36952e-112			BAMBI	1.85967e-25	1.24104	0.576	0.067	7.69177e-21		2024-03-06	3.6601e-44	-1.25399	0.263	0.455	1.51385e-39
ELK3	1.73649e-116	0.341358	0.315	0.075		7.1823e-112			JPT1	1.93403e-25	0.864479	0.485	0	7.99933e-21		FXR1	4.46178e-44	-1.15841	0.359	0.527	1.84544e-39
ASAP1	1.74925e-116	0.445398	0.594	0.303		7.23507e-112			PSMD4	2.03701e-25	0.770476	0.787	0.209	8.42529e-21		ACTN4	5.12745e-44	-1.23878	0.366	0.536	2.12076e-39
VWA1	2.09359e-116	0.464294	0.382	0.131		8.65931e-112			NCL	2.22394e-25	0.963013	0.934	0.403	9.19844e-21		COL1A2	5.34772e-44	-0.690291	0.065	0.224	2.21187e-39
BET1	2.14143e-116	0.286161	0.369	0.112		8.85715e-112			PRDX3	2.41447e-25	0.790007	0.766	0.179	9.98649e-21		FN3K	5.37198e-44	0.825998	0.425	0.07	2.22191e-39
BIN1	2.28406e-116	0.269353	0.265	0.044		9.44708e-112			JAM3	2.447e-25	-0.717499	0.026	0.172	1.01211e-20		C4orf32	8.60752e-44	-0.605382	0.026	0.131	3.56016e-39
RPS6KA5	2.38934e-116	0.472877	0.399	0.141		9.88256e-112			PCAT6	2.82025e-25	0.726667	0.497	0.007	1.16648e-20		ESF1	9.1236e-44	-1.37949	0.28	0.471	3.77361e-39
NDUFA4L2	2.6621e-116	-0.27452	0.009	0.111		1.10107e-111			TMEM97	3.0022e-25	0.662189	0.601	0.067	1.24174e-20		DAAM1	9.62579e-44	-1.48362	0.159	0.353	3.98132e-39
RPL23A	3.50113e-116	-0.359282	0.956	0.975		1.4481e-111			BRIX1	3.03064e-25	0.639426	0.584	0.06	1.2535e-20		TPRG1L	1.65461e-43	-0.735625	0.081	0.244	6.84363e-39
GTF2A2	4.02286e-116	0.436322	0.738	0.477		1.6639e-111			TIMM23	3.40446e-25	0.697066	0.501	0.015	1.40812e-20		SF1	2.14388e-43	-1.1317	0.507	0.645	8.8673e-39
BTBD1	5.33372e-116	0.296755	0.357	0.104		2.20608e-111			TMEM179B	3.67174e-25	0.652274	0.827	0.231	1.51867e-20		CD63	2.1484e-43	0.82594	0.8	0.835	8.88602e-39
JKAMP	5.8317e-116	0.326028	0.457	0.178		2.41205e-111			PTDSS1	3.67545e-25	0.668191	0.591	0.067	1.5202e-20		PIK3CD-AS2	2.38448e-43	0.693637	0.312	0	9.86247e-39
CSNK1E	6.19714e-116	0.431118	0.574	0.288		2.5632e-111			NEAT1	3.89641e-25	-1.97447	0.868	0.858	1.61159e-20		HP1BP3	3.02248e-43	-1.28356	0.388	0.55	1.25013e-38
HNRNPA1P48	7.53131e-116	0.294694	0.296	0.065		3.11503e-111			BOP1	4.51547e-25	0.699174	0.48	0	1.86764e-20		CWF19L2	4.90545e-43	-0.907934	0.082	0.247	2.02894e-38
FAM126A	1.21246e-115	0.565661	0.566	0.294		5.01485e-111			B3GAT3	4.77429e-25	0.590681	0.682	0.127	1.97469e-20		RNF103	5.82731e-43	-1.19542	0.099	0.271	2.41023e-38
CLCN3	2.03425e-115	0.442182	0.605	0.317		8.41386e-111			SMAP1	5.01734e-25	0.743215	0.631	0.097	2.07522e-20		SBNO2	6.03885e-43	-1.22498	0.111	0.29	2.49773e-38
CHST11	2.14654e-115	0.303593	0.309	0.071		8.8783e-111			NOP16	5.58701e-25	0.67405	0.592	0.075	2.31084e-20		DNAJA4	7.17276e-43	-1.73017	0.208	0.403	2.96672e-38
GOLGA7	2.19311e-115	0.417602	0.605	0.313		9.07092e-111			ID4	6.16249e-25	-1.08086	0.111	0.388	2.54887e-20		CTTN	1.38051e-42	-1.355	0.288	0.473	5.70992e-38
ZKSCAN1	2.62347e-115	0.509317	0.693	0.403		1.08509e-110			EPB41L2	6.44965e-25	-0.945547	0.036	0.201	2.66764e-20		GSN	1.49011e-42	-1.00827	0.355	0.534	6.16325e-38
ISYNA1	3.31219e-115	0.311977	0.374	0.114		1.36996e-110			BCCIP	7.35733e-25	0.541711	0.557	0.045	3.04307e-20		DLC1	1.57627e-42	-1.14866	0.158	0.351	6.51961e-38
PPM1F	3.58652e-115	0.346604	0.271	0.05		1.48342e-110			UROD	8.11918e-25	0.427955	0.615	0.082	3.35817e-20		STX3	2.3578e-42	-1.64399	0.241	0.43	9.75209e-38
FZD7	4.39815e-115	0.378683	0.25	0.037		1.81912e-110			RXYLT1	8.25378e-25	0.710188	0.476	0	3.41385e-20		SRP19	2.94493e-42	-0.980088	0.091	0.258	1.21805e-37
TMED4	4.67474e-115	0.412984	0.64	0.354		1.93352e-110			NRDC	8.65485e-25	0.73661	0.476	0	3.57973e-20		SDHAF3	3.2064e-42	0.585241	0.305	0	1.3262e-37
NCK2	7.39206e-115	0.524535	0.495	0.23		3.05743e-110			SFRP1	8.68134e-25	0.767569	0.501	0.015	3.59069e-20		NGRN	3.73984e-42	0.805992	0.449	0.09	1.54683e-37
OSTM1	7.76807e-115	-0.759197	0.603	0.698		3.21295e-110			NBDY	8.93288e-25	0.677814	0.476	0	3.69473e-20		NDUFA11	4.32817e-42	-1.17225	0.295	0.48	1.79017e-37
SNX1	1.48503e-114	0.49175	0.48	0.207		6.14225e-110			SOX8	9.76198e-25	-0.769052	0.013	0.119	4.03765e-20		ATP6V1B2	6.57319e-42	-1.07352	0.442	0.579	2.71874e-37
FAM107B	1.88946e-114	-0.358454	0.054	0.207		7.81502e-110			MRPS21	1.23972e-24	0.955514	0.893	0.396	5.12759e-20		EPS8	7.15599e-42	-1.39623	0.4	0.557	2.95979e-37
TGFBR2	1.98982e-114	0.377858	0.322	0.083		8.2301e-110			SLC52A2	1.25374e-24	0.678542	0.536	0.037	5.1856e-20		RAB8B	7.61121e-42	-0.933239	0.071	0.224	3.14807e-37
PQLC2L	2.49939e-114	-0.293909	0.035	0.169		1.03377e-109			U2SURP	1.30095e-24	0.596367	0.649	0.097	5.38085e-20		ADAM17	1.02663e-41	-1.31584	0.134	0.317	4.24622e-37
RUNX1	2.99076e-114	0.351202	0.246	0.035		1.23701e-109			RSL1D1	1.37734e-24	0.742538	0.799	0.209	5.69682e-20		EGLN2	1.26844e-41	-0.65478	0.058	0.199	5.24639e-37
IPO7	3.4717e-114	0.399292	0.556	0.276		1.43593e-109			QTRT1	1.45529e-24	0.59956	0.656	0.112	6.01922e-20		CNPY2	1.29476e-41	-1.13248	0.203	0.396	5.35524e-37
CCT6A	5.18232e-114	0.477391	0.796	0.575		2.14346e-109			CDC37	1.47935e-24	0.545886	0.878	0.306	6.11873e-20		SEC22B	1.57271e-41	0.603393	0.301	0	6.50488e-37
ERH	7.74643e-114	0.403111	0.809	0.596		3.204e-109			DKC1	1.51627e-24	0.682421	0.527	0.037	6.27143e-20		SRPRA	1.62042e-41	0.591612	0.301	0	6.70223e-37
SSBP1	8.00363e-114	0.492659	0.82	0.618		3.31038e-109			ILF3-DT	1.70393e-24	0.757159	0.472	0	7.04762e-20		NRDC	1.72022e-41	0.596971	0.301	0	7.11499e-37
CRIP1	1.13384e-113	-0.46918	0.052	0.203		4.68967e-109			MRPL21	1.70677e-24	0.550681	0.7	0.134	7.05935e-20		PFKFB2	1.7968e-41	-1.58048	0.229	0.421	7.43176e-37
HNRNPH1	1.61433e-113	0.565	0.693	0.433		6.67704e-109			ICAM1	1.7113e-24	0.870116	0.504	0.022	7.07811e-20		PPP4R3B	3.29122e-41	0.587996	0.3	0	1.36128e-36
SHISA4	1.71883e-113	0.288093	0.325	0.082		7.10925e-109			TPM2	1.80401e-24	0.822522	0.485	0.007	7.46157e-20		SPG20	3.54183e-41	-1.2646	0.316	0.486	1.46494e-36
MPLKIP	2.35788e-113	0.393555	0.592	0.306		9.75243e-109			PTTG1	1.87548e-24	0.973462	0.594	0.075	7.75716e-20		NUFIP2	5.25877e-41	-1.35668	0.277	0.457	2.17508e-36
MYL6B	3.24893e-113	0.339394	0.518	0.234		1.34379e-108			CCT3	1.87868e-24	0.973918	0.849	0.336	7.77041e-20		SCML1	6.50336e-41	-1.54745	0.15	0.335	2.68985e-36
ATM	5.07603e-113	0.407324	0.528	0.239		2.0995e-108			PARVB	1.92884e-24	0.769168	0.527	0.037	7.97786e-20		TRIM63	6.9827e-41	-1.55924	0.278	0.462	2.88811e-36
GPR143	5.44046e-113	-0.749693	0.598	0.71		2.25023e-108			BAG6	1.97297e-24	0.636206	0.69	0.142	8.16041e-20		CSNK1A1	7.76273e-41	-1.03569	0.478	0.606	3.21074e-36
CAPS	5.7184e-113	0.380696	0.241	0.033		2.36519e-108			TPR	2.0598e-24	0.710941	0.745	0.172	8.51953e-20		NOL12	7.90613e-41	-0.580035	0.042	0.165	3.27005e-36
HEXIM1	8.18894e-113	0.69256	0.585	0.317		3.38703e-108			NOC2L	2.07888e-24	0.681078	0.62	0.09	8.59847e-20		CEBPZ	8.73603e-41	-1.24214	0.307	0.482	3.61331e-36
HSPA1B	8.71874e-113	-0.959118	0.739	0.792		3.60616e-108			NAPRT	2.08911e-24	0.687151	0.471	0	8.64079e-20		GLS	1.08949e-40	-1.44378	0.199	0.387	4.50624e-36
PLEKHG4	1.51355e-112	0.29453	0.227	0.025		6.26019e-108			RPUSD3	2.1083e-24	0.676845	0.552	0.045	8.72015e-20		PLPP2	1.75876e-40	0.527562	0.295	0	7.27443e-36
IRF2BPL	1.71613e-112	0.371263	0.412	0.15		7.09809e-108			GADD45G	2.39511e-24	-0.418427	0.01	0.104	9.90641e-20		ARHGAP23	1.75965e-40	-0.656129	0.031	0.138	7.27807e-36
IRX3	2.3732e-112	-0.357064	0.073	0.236		9.81579e-108			COX5A	2.40182e-24	0.812375	0.877	0.358	9.93415e-20		ECH1	2.13369e-40	-1.01618	0.203	0.391	8.82514e-36
STXBP1	3.18769e-112	0.416793	0.511	0.23		1.31846e-107			PAK1IP1	2.75402e-24	0.65517	0.621	0.09	1.13909e-19		PLEKHH2	2.43925e-40	-0.744978	0.033	0.145	1.0089e-35
FBLN7	7.39189e-112	-0.395055	0.061	0.215		3.05736e-107			PUM3	2.94643e-24	0.697405	0.469	0	1.21867e-19		SOS1	3.64977e-40	0.854444	0.471	0.113	1.50958e-35
RPL36	8.14925e-112	0.40379	0.993	0.974		3.37061e-107			MARCKSL1	3.04078e-24	1.02967	0.915	0.478	1.2577e-19		EIF4A2	3.6666e-40	-0.495953	0.637	0.778	1.51654e-35
TMEM158	1.32841e-111	0.493236	0.241	0.035		5.49442e-107			SLC29A1	3.0641e-24	1.16386	0.651	0.149	1.26734e-19		LUC7L3	4.80588e-40	-1.25817	0.421	0.559	1.98776e-35
MARVELD1	1.46049e-111	0.371298	0.502	0.214		6.04071e-107			RETREG2	3.28619e-24	0.680186	0.468	0	1.3592e-19		SIRT1	5.41525e-40	-1.10791	0.118	0.292	2.2398e-35
TMEM8A	1.58854e-111	0.371283	0.449	0.176		6.57038e-107			CRYAB	3.28707e-24	-2.14919	0.631	0.851	1.35957e-19		NAPRT	7.33313e-40	0.573104	0.292	0	3.03306e-35
TRAF3IP2	2.01864e-111	0.32162	0.333	0.093		8.34928e-107			HSPA1B	3.41086e-24	-2.6804	0.548	0.694	1.41076e-19		MKNK2	8.82179e-40	-1.21104	0.152	0.333	3.64878e-35
ITGB1	2.32455e-111	-0.661305	0.672	0.764		9.61458e-107			CAPRIN1	3.62343e-24	0.588604	0.64	0.104	1.49869e-19		C10orf11	9.05823e-40	0.807492	0.465	0.113	3.74657e-35
RNF125	2.36522e-111	0.357756	0.245	0.038		9.78278e-107			YIF1B	4.69311e-24	0.658072	0.609	0.097	1.94112e-19		POLR2F	9.06943e-40	-1.09916	0.461	0.579	3.75121e-35
UHMK1	2.45249e-111	0.37132	0.467	0.2		1.01438e-106			ORMDL2	5.09147e-24	0.739737	0.531	0.045	2.10588e-19		AHCY	1.21921e-39	1.00955	0.557	0.21	5.04277e-35
YBX3	2.7044e-111	-0.65427	0.771	0.785		1.11857e-106			CDH19	5.23065e-24	-1.86238	0.302	0.575	2.16345e-19		PYGL	1.2296e-39	-1.09825	0.321	0.507	5.08574e-35
PCBP2	5.60517e-111	0.458138	0.842	0.629		2.31836e-106			SUMF2	5.92795e-24	0.645538	0.649	0.112	2.45186e-19		ARAP2	1.46702e-39	-0.682228	0.031	0.138	6.06772e-35
SEC61A1	8.28855e-111	0.345318	0.492	0.216		3.42823e-106			CTSH	6.13726e-24	1.02495	0.583	0.09	2.53843e-19		YWHAE	1.61152e-39	-0.60445	0.585	0.681	6.66542e-35
SERPING1	1.80243e-110	0.40086	0.269	0.052		7.45504e-106			CHMP4B	6.16594e-24	0.660945	0.735	0.187	2.55029e-19		EIF1B	1.74221e-39	-1.01638	0.45	0.579	7.20597e-35
DOCK5	2.35988e-110	-0.569023	0.138	0.321		9.76071e-106			ACTG1	6.29727e-24	0.751634	0.993	0.985	2.60461e-19		ARHGAP5	2.16709e-39	-1.30886	0.297	0.468	8.96331e-35
ARHGEF11	3.38708e-110	0.293841	0.329	0.088		1.40093e-105			PSMB2	6.39158e-24	0.714005	0.76	0.201	2.64362e-19		AES	2.24516e-39	-1.15037	0.319	0.484	9.28619e-35
SLC39A11	4.53583e-110	0.316515	0.233	0.033		1.87607e-105			SLC25A13	6.41416e-24	0.671882	0.656	0.119	2.65296e-19		RGS20	2.4977e-39	0.743301	0.462	0.109	1.03307e-34
MPC1	5.24477e-110	-0.645076	0.392	0.559		2.16929e-105			NDUFB9	6.71511e-24	0.778212	0.929	0.388	2.77744e-19		CYTH3	2.86246e-39	-1.29148	0.098	0.262	1.18394e-34
PODXL2	5.96847e-110	0.328664	0.359	0.11		2.46862e-105			EMP3	7.94367e-24	0.963601	0.955	0.53	3.28558e-19		SLC39A4	3.59099e-39	0.788876	0.409	0.075	1.48527e-34
RPS2	1.29541e-109	-0.372282	0.997	0.993		5.35794e-105			NTRK2	8.41222e-24	-0.857529	0.04	0.209	3.47938e-19		RIPK4	3.91792e-39	-0.78455	0.043	0.165	1.62049e-34
PCBD1	1.30479e-109	0.394756	0.584	0.311		5.39675e-105			CMTM5	8.54319e-24	-0.905366	0.026	0.164	3.53355e-19		TUBA1A	4.65498e-39	-1.17716	0.236	0.428	1.92535e-34
DMXL2	1.56562e-109	0.318543	0.307	0.077		6.47555e-105			CHCHD5	8.98964e-24	0.564548	0.592	0.082	3.71821e-19		RPL36A	6.08714e-39	-0.530224	0.64	0.762	2.5177e-34
LSM6	2.184e-109	0.300985	0.457	0.187		9.03325e-105			RAB1B	8.996e-24	0.683042	0.694	0.142	3.72083e-19		SAR1A	6.2804e-39	-1.22081	0.307	0.477	2.59764e-34
TSPAN7	2.49228e-109	0.386279	0.216	0.022		1.03083e-104			PYGL	1.01784e-23	0.718617	0.519	0.03	4.20988e-19		HMCES	6.53416e-39	-0.811115	0.094	0.256	2.70259e-34
TPD52	3.9851e-109	0.331392	0.366	0.122		1.64828e-104			SPON2	1.02945e-23	1.32127	0.549	0.075	4.25791e-19		RASGEF1B	6.65922e-39	-0.837799	0.065	0.208	2.75432e-34
LYPLA1	5.91192e-109	0.400439	0.538	0.273		2.44523e-104			PTRHD1	1.07665e-23	0.692017	0.689	0.142	4.45314e-19		RP11-138A9.2	7.00742e-39	-0.976407	0.052	0.183	2.89834e-34
EIF4G3	6.78713e-109	0.340803	0.444	0.18		2.80723e-104			SSSCA1	1.13042e-23	0.553533	0.633	0.104	4.67555e-19		MANF	7.16742e-39	-1.20242	0.21	0.391	2.96452e-34
DTWD1	8.86895e-109	0.327913	0.416	0.154		3.66828e-104			PCBD1	1.59905e-23	0.643259	0.602	0.09	6.61382e-19		TOB1	7.50953e-39	-1.41122	0.331	0.493	3.10601e-34
REV3L	1.13594e-108	0.489862	0.522	0.256		4.69837e-104			HEXB	1.62203e-23	0.541427	0.686	0.134	6.70887e-19		PMEPA1	7.51572e-39	-0.794175	0.042	0.163	3.10858e-34
TLNRD1	1.54135e-108	0.341992	0.442	0.173		6.37516e-104			SMIM37	1.71417e-23	0.683322	0.458	0	7.08997e-19		GNB1	7.89589e-39	-1.14008	0.267	0.443	3.26582e-34
MSRB3	1.66799e-108	0.262887	0.233	0.031		6.89896e-104			GPSM3	1.78429e-23	0.738788	0.615	0.104	7.37999e-19		SLC25A33	8.49559e-39	-1.26697	0.314	0.486	3.51386e-34
SAMMSON	2.49021e-108	0.348261	0.195	0.011		1.02998e-103			TMED3	1.95458e-23	0.671302	0.793	0.239	8.08435e-19		SLC25A5	1.21538e-38	1.18526	0.688	0.502	5.02694e-34
THEM4	2.92634e-108	0.389089	0.433	0.168		1.21036e-103			NELFCD	2.1578e-23	0.608292	0.656	0.127	8.92487e-19		FAM184B	1.29228e-38	-0.677845	0.026	0.124	5.34501e-34
MRPL13	3.88605e-108	0.376293	0.585	0.304		1.60731e-103			NRP2	2.18882e-23	0.393332	0.699	0.134	9.05317e-19		MLANA	1.31478e-38	0.929627	0.825	0.799	5.43805e-34
PPP1R9A	4.52509e-108	0.379364	0.197	0.012		1.87162e-103			POLR1C	2.25772e-23	0.614468	0.554	0.06	9.33815e-19		PLXND1	1.60879e-38	-0.935859	0.051	0.181	6.65412e-34
PIK3R3	5.33622e-108	0.32081	0.245	0.038		2.20711e-103			PPP2R1A	2.46713e-23	0.553804	0.803	0.209	1.02043e-18		SPON2	2.04216e-38	1.0917	0.453	0.118	8.44659e-34
ARHGAP5	6.21753e-108	0.453774	0.605	0.328		2.57163e-103			NFIL3	2.62169e-23	-1.60725	0.06	0.254	1.08436e-18		TCF25	2.21441e-38	-0.97791	0.51	0.618	9.159e-34
FKBP9	8.037e-108	0.395014	0.552	0.268		3.32418e-103			LGI3	2.6539e-23	-0.852756	0.044	0.216	1.09768e-18		ATP2A2	2.73348e-38	-1.41457	0.278	0.45	1.1306e-33
HIBADH	8.12303e-108	0.327856	0.433	0.166		3.35976e-103			AP1S2	2.76854e-23	0.833609	0.92	0.478	1.14509e-18		HSPH1	3.19488e-38	-1.49356	0.29	0.462	1.32143e-33
LDLRAD3	8.29669e-108	0.30102	0.311	0.082		3.43159e-103			MT-ND3	2.9741e-23	-2.08475	0.983	0.94	1.23012e-18		CCDC61	3.85319e-38	-0.591065	0.033	0.14	1.59372e-33
MT-ND3	1.32823e-107	-0.36679	0.986	0.997		5.49371e-103			ISYNA1	3.01548e-23	0.574443	0.573	0.067	1.24723e-18		PAPOLA	4.05596e-38	-1.11092	0.446	0.563	1.67758e-33
ITGA7	1.75781e-107	0.266634	0.176	0.002		7.27047e-103			DUSP23	3.08279e-23	0.528604	0.731	0.172	1.27507e-18		A2M	4.52059e-38	1.57833	0.469	0.149	1.86976e-33
ZNF397	3.58101e-107	0.346044	0.314	0.085		1.48114e-102			HNRNPAB	3.1382e-23	0.52391	0.765	0.209	1.29799e-18		HSPA9	4.69099e-38	-0.991356	0.484	0.604	1.94024e-33
ITPR3	5.93819e-107	0.374608	0.354	0.117		2.4561e-102			PEX16	3.64314e-23	0.484212	0.535	0.045	1.50684e-18		PFN1	4.96585e-38	1.3161	0.707	0.486	2.05393e-33
SRGAP2B	7.43605e-107	0.409139	0.37	0.127		3.07563e-102			SNRPD3	3.70824e-23	0.734918	0.763	0.209	1.53376e-18		RBM25	5.03775e-38	-1.1693	0.408	0.543	2.08366e-33
ANKRD28	7.74744e-107	0.516339	0.768	0.513		3.20442e-102			NUDT1	3.80171e-23	0.624323	0.642	0.119	1.57242e-18		COPRS	5.09344e-38	-1.15471	0.254	0.428	2.1067e-33
LYSMD2	4.42432e-106	0.258843	0.34	0.103		1.82994e-101			BTG2	3.89595e-23	-1.9927	0.102	0.336	1.6114e-18		SESTD1	5.80112e-38	-1.20363	0.166	0.346	2.3994e-33
SLC37A3	4.9493e-106	0.272951	0.256	0.048		2.04708e-101			ALG8	4.13724e-23	0.519533	0.48	0.015	1.7112e-18		AGO3	6.30348e-38	-1.54685	0.144	0.319	2.60718e-33
AC108134.2	6.17038e-106	0.800694	0.243	0.042		2.55213e-101			CYP27A1	4.16284e-23	0.744557	0.699	0.157	1.72179e-18		NTNG1	7.5735e-38	-0.644479	0.032	0.138	3.13248e-33
ENTHD1	6.52555e-106	0.370401	0.201	0.017		2.69903e-101			RPL36	4.25974e-23	0.739224	0.983	0.91	1.76187e-18		CSAD	7.87353e-38	-1.0434	0.065	0.206	3.25657e-33
KRT18	7.56761e-106	0.309959	0.193	0.012		3.13004e-101			ST3GAL4	4.27497e-23	0.696547	0.83	0.276	1.76817e-18		PNMA6A	9.43038e-38	0.509364	0.284	0.002	3.9005e-33
ATAD1	9.06955e-106	0.334676	0.486	0.214		3.75125e-101			COL6A2	4.33956e-23	-1.19928	0.036	0.194	1.79489e-18		EPB41L2	9.84546e-38	-0.84759	0.058	0.192	4.07218e-33
POLR2H	9.25187e-106	0.342797	0.553	0.275		3.82667e-101			SELENBP1	4.50949e-23	0.677642	0.522	0.045	1.86517e-18		SGCE	1.12569e-37	-0.649547	0.081	0.233	4.65597e-33
PSMG2	9.96642e-106	0.399236	0.67	0.397		4.12221e-101			RPS3	4.69715e-23	0.728182	0.988	0.94	1.94279e-18		SRSF11	1.21361e-37	-1.24703	0.465	0.588	5.0196e-33
SERTAD1	1.03765e-105	-0.960924	0.42	0.552		4.29181e-101			SEC13	4.73556e-23	0.586689	0.718	0.164	1.95868e-18		MPHOSPH8	1.81292e-37	-1.23421	0.363	0.507	7.49843e-33
MORN2	1.06281e-105	0.344118	0.474	0.204		4.39591e-101			NFKBIL1	4.92987e-23	0.595547	0.551	0.06	2.03904e-18		QPCT	2.34877e-37	-1.23946	0.259	0.441	9.71473e-33
KCNMA1	2.36769e-105	-0.354275	0.058	0.21		9.793e-101			RPL17	5.00525e-23	0.694195	0.843	0.269	2.07022e-18		HINT1	2.71259e-37	1.0288	0.758	0.624	1.12195e-32
BTG1	3.3531e-105	-0.623213	0.914	0.913		1.38687e-100			NHP2	5.4411e-23	0.848042	0.858	0.336	2.25049e-18		CFAP36	2.82665e-37	0.568894	0.276	0	1.16913e-32
SELENOF	4.3999e-105	0.395766	0.703	0.436		1.81984e-100			SEC61A1	5.59162e-23	0.596008	0.592	0.09	2.31275e-18		DYNLL2	2.9894e-37	-1.27639	0.167	0.344	1.23645e-32
AC023043.1	4.61966e-105	0.252514	0.23	0.031		1.91074e-100			PRPF19	6.89591e-23	0.587311	0.537	0.052	2.85222e-18		EIF1AX	3.36466e-37	-0.93706	0.499	0.609	1.39166e-32
OLA1	5.01049e-105	0.402312	0.588	0.315		2.07239e-100			SPCS1	7.00374e-23	0.649688	0.926	0.485	2.89682e-18		KDM5D	3.38851e-37	-0.577238	0.018	0.1	1.40152e-32
FAM129A	5.17788e-105	0.480677	0.287	0.074		2.14162e-100			EIF4A1	7.33405e-23	-1.76169	0.611	0.694	3.03344e-18		USP53	3.57433e-37	-0.771254	0.047	0.17	1.47838e-32
PRTG	5.36557e-105	0.251254	0.189	0.01		2.21925e-100			RCE1	8.46332e-23	0.626662	0.463	0.007	3.50051e-18		PPAN	4.22441e-37	-0.693808	0.036	0.145	1.74726e-32
PRKAR1A	8.12484e-105	0.42994	0.747	0.502		3.36051e-100			GJC3	8.71117e-23	-1.06867	0.029	0.172	3.60303e-18		PTP4A2	4.31947e-37	-1.1337	0.319	0.475	1.78658e-32
POLR2K	9.42577e-105	0.416091	0.737	0.488		3.89859e-100			YIF1A	8.83101e-23	0.496334	0.695	0.142	3.65259e-18		SEPT7	4.92084e-37	-0.738058	0.493	0.6	2.03531e-32
POLG2	1.49039e-104	0.363142	0.299	0.077		6.1644e-100			PTN	8.86761e-23	-1.03256	0.039	0.201	3.66773e-18		LMO4	5.01448e-37	-1.19758	0.191	0.369	2.07404e-32
SMCHD1	1.81959e-104	0.36057	0.482	0.215		7.52603e-100			PSMB5	8.9229e-23	0.762195	0.829	0.299	3.6906e-18		DYNC1LI2	6.90392e-37	-1.30702	0.33	0.489	2.85553e-32
TMEM14B	2.904e-104	0.430121	0.716	0.478		1.20112e-99			TRIM27	8.94638e-23	0.635795	0.563	0.067	3.70031e-18		METTL9	8.63152e-37	1.12937	0.682	0.495	3.57008e-32
LGALS3BP	2.91413e-104	0.479656	0.842	0.641		1.20531e-99			PARL	1.03714e-22	-0.650843	0.034	0.187	4.28972e-18		HABP4	8.69024e-37	-0.975048	0.16	0.335	3.59437e-32
CYP4V2	3.65654e-104	0.315219	0.27	0.057		1.51238e-99			POLE4	1.06144e-22	0.609064	0.649	0.119	4.3902e-18		IDI1	9.59567e-37	-1.16258	0.287	0.455	3.96887e-32
ZNF280D	4.92608e-104	0.324957	0.352	0.112		2.03748e-99			TNFRSF14	1.20989e-22	0.665209	0.719	0.179	5.00424e-18		BNIP3	1.07386e-36	0.922208	0.494	0.143	4.44161e-32
FHDC1	5.00824e-104	0.365712	0.228	0.034		2.07146e-99			NIPSNAP2	1.37967e-22	0.64606	0.446	0	5.70647e-18		ODF2L	1.23839e-36	-1.29625	0.197	0.373	5.12209e-32
ZNF618	5.76681e-104	0.266369	0.212	0.023		2.38521e-99			HSF1	1.39714e-22	0.554399	0.624	0.119	5.7787e-18		GNG10	1.25109e-36	0.612514	0.343	0.041	5.17463e-32
UFD1	1.09981e-103	0.466394	0.667	0.424		4.54892e-99			CCT7	1.54444e-22	0.638139	0.734	0.187	6.38795e-18		ZFAS1	1.36433e-36	1.18611	0.78	0.654	5.64302e-32
PRRG4	1.23078e-103	-0.282179	0.023	0.136		5.09063e-99			POLR2E	1.7097e-22	0.685174	0.826	0.284	7.07149e-18		LRRC37B	1.48695e-36	-0.374374	0.018	0.1	6.15019e-32
ASPA	1.23474e-103	-0.456878	0.1	0.267		5.107e-99			POLR1D	1.71163e-22	0.613715	0.846	0.269	7.07946e-18		PELI1	1.90675e-36	-0.784951	0.05	0.174	7.88651e-32
RASSF4	1.27564e-103	0.278968	0.191	0.012		5.27617e-99			EXOSC5	1.73158e-22	0.540911	0.621	0.104	7.16197e-18		TMBIM6	1.9351e-36	-0.658755	0.566	0.674	8.00375e-32
TRIM56	1.54658e-103	0.378148	0.36	0.121		6.39679e-99			MRPS18A	1.82328e-22	0.597306	0.526	0.045	7.54125e-18		KPNA4	1.95517e-36	-1.29476	0.214	0.389	8.08676e-32
LAMC1	1.62258e-103	0.373463	0.413	0.159		6.71114e-99			MVB12A	1.89623e-22	0.547589	0.607	0.097	7.843e-18		PMF1	1.98343e-36	-0.782092	0.076	0.222	8.20366e-32
SEPT7	2.21094e-103	0.422507	0.913	0.78		9.14465e-99			TRPV2	2.05564e-22	0.816399	0.621	0.119	8.50233e-18		DYRK3	2.10136e-36	-0.533289	0.036	0.145	8.69145e-32
BASP1	2.87747e-103	-0.282558	0.023	0.136		1.19015e-98			BTG1	2.0571e-22	-1.51287	0.858	0.821	8.50837e-18		SYNGR2	2.10232e-36	0.498153	0.324	0.029	8.69541e-32
HIRA	4.88534e-103	0.310119	0.258	0.052		2.02063e-98			NSD3	2.25507e-22	0.66422	0.443	0	9.32721e-18		ILF3	2.54843e-36	-1.45387	0.386	0.523	1.05405e-31
HDAC1	5.34544e-103	0.32736	0.442	0.186		2.21093e-98			WDR1	2.34504e-22	0.617858	0.808	0.269	9.69931e-18		INPP5A	2.76543e-36	-0.525629	0.03	0.131	1.14381e-31
NIPAL3	7.90606e-103	0.396564	0.379	0.135		3.27002e-98			COMMD1	2.59394e-22	0.472466	0.63	0.112	1.07288e-17		PNN	2.88521e-36	-1.32066	0.355	0.5	1.19335e-31
EFNA1	1.00806e-102	-0.634997	0.187	0.366		4.16944e-98			ETV4	2.61566e-22	0.714869	0.442	0	1.08186e-17		SOX10	2.95165e-36	-1.32418	0.408	0.534	1.22083e-31
WDR1	1.04214e-102	0.473049	0.632	0.375		4.31041e-98			C19orf48	2.61976e-22	0.663079	0.501	0.037	1.08356e-17		KMT2B	3.06915e-36	-1.07174	0.063	0.199	1.26943e-31
LYPD1	1.25875e-102	0.333273	0.196	0.015		5.2063e-98			COA4	2.71454e-22	0.519616	0.687	0.149	1.12276e-17		HBP1	3.22504e-36	-1.20989	0.265	0.437	1.33391e-31
GPR161	2.58177e-102	0.258747	0.227	0.033		1.06785e-97			HDHD5	2.73455e-22	0.651454	0.441	0	1.13104e-17		ZNF358	3.26463e-36	-0.827524	0.106	0.267	1.35028e-31
OSTC	4.9133e-102	0.414325	0.716	0.478		2.03219e-97			HSPA1A	2.73514e-22	-2.5639	0.777	0.761	1.13128e-17		IFT22	3.4102e-36	0.494635	0.27	0	1.41049e-31
SUMF2	5.53305e-102	0.378526	0.62	0.344		2.28852e-97			NDUFB11	2.88362e-22	0.713093	0.885	0.366	1.1927e-17		UQCRB	3.41323e-36	1.0779	0.802	0.692	1.41175e-31
PRDX3	5.5828e-102	0.358124	0.597	0.33		2.3091e-97			NDUFV1	2.94158e-22	0.649284	0.857	0.306	1.21667e-17		LAMP2	4.12034e-36	-1.11411	0.399	0.527	1.70421e-31
ZFAND6	5.98196e-102	0.35422	0.606	0.324		2.4742e-97			GRSF1	3.12179e-22	0.426561	0.706	0.149	1.2912e-17		PKIB	4.41599e-36	-0.426202	0.019	0.1	1.8265e-31
HLA-G	8.89387e-102	0.644751	0.203	0.022		3.6786e-97			PRR13	3.18888e-22	0.637575	0.794	0.246	1.31895e-17		BOD1L1	4.48973e-36	-1.28258	0.218	0.394	1.857e-31
TPCN2	1.11238e-101	-0.516861	0.169	0.347		4.60092e-97			TNFSF12	3.2474e-22	-0.830365	0.043	0.209	1.34316e-17		ZFAND5	4.69488e-36	-0.773727	0.559	0.674	1.94185e-31
XPOT	1.13267e-101	0.299565	0.312	0.089		4.68482e-97			DAZAP2	3.26324e-22	0.619296	0.896	0.336	1.34971e-17		HEBP2	4.86027e-36	-1.02695	0.145	0.314	2.01026e-31
CD70	1.39919e-101	0.34431	0.176	0.006		5.78718e-97			CDK2	3.47891e-22	0.633059	0.742	0.209	1.43891e-17		PLPP5	5.49709e-36	0.500081	0.269	0	2.27365e-31
NME3	1.60582e-101	0.396766	0.752	0.5		6.64184e-97			MOSPD3	3.75505e-22	0.626297	0.506	0.045	1.55313e-17		TMEM87A	6.43676e-36	-1.15109	0.367	0.516	2.66231e-31
FHL2	2.2292e-101	0.409757	0.278	0.072		9.22018e-97			CCT8	3.94149e-22	0.704301	0.787	0.246	1.63024e-17		DDX21	6.69921e-36	-1.23022	0.416	0.545	2.77086e-31
RCN1	2.25254e-101	0.357084	0.446	0.191		9.31674e-97			PRELID1	4.16319e-22	0.679127	0.89	0.351	1.72194e-17		TMEM263	7.1744e-36	0.511776	0.268	0	2.9674e-31
PITHD1	2.65396e-101	-0.640621	0.475	0.598		1.0977e-96			ATP1A1	4.64138e-22	0.923794	0.928	0.5	1.91972e-17		ZSWIM6	7.55157e-36	-1.3581	0.128	0.294	3.1234e-31
KLHL22	2.71615e-101	0.277248	0.251	0.048		1.12343e-96			EPRS	4.82852e-22	0.508807	0.553	0.067	1.99712e-17		SEMA3C	7.58995e-36	-0.942313	0.077	0.226	3.13928e-31
SMAD2	2.74516e-101	0.378348	0.525	0.255		1.13543e-96			ARHGEF10	4.9918e-22	-0.655073	0.023	0.149	2.06466e-17		RAB7A	1.17429e-35	-0.802672	0.549	0.629	4.85699e-31
CTTN	3.4166e-101	0.403625	0.658	0.392		1.41314e-96			SMIM30	5.08264e-22	0.594517	0.438	0	2.10223e-17		HIST1H4C	1.47374e-35	-1.16546	0.318	0.48	6.09553e-31
BNC2	4.07648e-101	0.418852	0.476	0.213		1.68607e-96			QKI	5.36954e-22	-1.90331	0.309	0.545	2.2209e-17		MED6	1.64652e-35	-0.823338	0.06	0.192	6.81017e-31
MDM2	6.55398e-101	0.381726	0.42	0.168		2.71079e-96			PPM1G	5.7033e-22	0.637355	0.697	0.157	2.35894e-17		MFAP2	1.69262e-35	0.654218	0.408	0.09	7.00085e-31
SLC25A25	1.23308e-100	-0.446382	0.093	0.254		5.10016e-96			C1orf43	6.07249e-22	0.657031	0.869	0.343	2.51164e-17		LDHB	1.69418e-35	1.12319	0.734	0.529	7.00732e-31
GUCD1	1.91233e-100	0.346814	0.387	0.144		7.90957e-96			ARF5	6.47701e-22	0.780166	0.891	0.358	2.67895e-17		SESN3	1.91804e-35	-0.840066	0.081	0.229	7.93319e-31
METRN	2.17904e-100	0.4249	0.726	0.483		9.01274e-96			POP4	6.48542e-22	0.616551	0.495	0.037	2.68244e-17		DHRS4	2.05283e-35	0.527031	0.333	0.038	8.49071e-31
HLA-B	2.35071e-100	0.70265	0.972	0.886		9.72276e-96			GPATCH4	6.94884e-22	0.641557	0.551	0.067	2.87411e-17		RHOBTB3	2.28342e-35	-0.796587	0.537	0.656	9.44444e-31
MLXIP	4.19109e-100	0.349586	0.475	0.216		1.73348e-95			ZC3H13	7.84928e-22	0.637999	0.69	0.164	3.24654e-17		TRAPPC10	2.38129e-35	-0.921147	0.045	0.163	9.84926e-31
RERE	5.02463e-100	0.32169	0.417	0.162		2.07824e-95			TBRG1	8.07771e-22	0.529061	0.596	0.097	3.34102e-17		TSC22D2	2.64457e-35	-1.19617	0.157	0.328	1.09382e-30
PFN1	5.93446e-100	0.577471	0.874	0.774		2.45455e-95			BCKDK	8.17863e-22	0.535575	0.489	0.03	3.38276e-17		MINOS1	2.70843e-35	-1.07091	0.365	0.511	1.12024e-30
HYAL2	6.5994e-100	0.315823	0.424	0.176		2.72958e-95			ENSA	8.22295e-22	0.52247	0.693	0.172	3.40109e-17		DUS1L	3.14809e-35	-0.898029	0.087	0.235	1.30208e-30
ZFYVE16	6.86226e-100	0.872767	0.521	0.29		2.8383e-95			SLC25A46	8.27478e-22	0.925302	0.517	0.06	3.42253e-17		WAPL	3.2373e-35	0.444449	0.264	0	1.33898e-30
MGA	6.9367e-100	0.502786	0.389	0.158		2.86909e-95			RAB24	9.26811e-22	0.623246	0.434	0	3.83338e-17		ZNF703	3.40855e-35	-0.917331	0.095	0.249	1.40981e-30
COPS9	8.03861e-100	-0.565934	0.67	0.733		3.32485e-95			RHBDD2	9.32628e-22	0.554042	0.639	0.127	3.85744e-17		FAM96A	3.59468e-35	0.695646	0.409	0.088	1.4868e-30
TBL1XR1	8.48317e-100	0.380383	0.512	0.248		3.50872e-95			HOTAIRM1	9.4044e-22	0.630956	0.434	0	3.88976e-17		CAV2	4.24871e-35	-0.896778	0.18	0.353	1.75731e-30
FOSL2	1.05026e-99	-0.463588	0.112	0.279		4.34399e-95			LAGE3	9.57054e-22	0.61162	0.739	0.187	3.95847e-17		RBMX	4.70672e-35	-1.0847	0.488	0.581	1.94675e-30
HDAC2	1.20179e-99	0.345484	0.528	0.266		4.97071e-95			DNAAF2	9.68563e-22	0.647132	0.497	0.037	4.00607e-17		ZPR1	4.84212e-35	0.45	0.263	0	2.00275e-30
INPPL1	1.61955e-99	0.262697	0.299	0.078		6.69864e-95			PCBP2	1.03353e-21	0.718302	0.933	0.463	4.27478e-17		PLK2	5.70742e-35	-1.26692	0.21	0.389	2.36064e-30
ACP5	2.01827e-99	0.437451	0.497	0.241		8.34777e-95			RPS15	1.08042e-21	0.610559	0.99	0.978	4.46871e-17		CA14	5.94393e-35	0.670454	0.302	0.025	2.45847e-30
MYLK	2.07978e-99	0.475465	0.264	0.06		8.60218e-95			NDUFA3	1.08741e-21	0.55011	0.727	0.194	4.49765e-17		CREBZF	6.72045e-35	-1.18163	0.16	0.33	2.77965e-30
RBMS3	3.10548e-99	0.306886	0.174	0.007		1.28446e-94			ERG28	1.24047e-21	0.619831	0.432	0	5.1307e-17		EIF3B	7.02002e-35	-1.38424	0.278	0.437	2.90355e-30
LRRFIP1	4.35111e-99	-0.662129	0.556	0.66		1.79966e-94			PSMD3	1.24298e-21	0.420002	0.612	0.097	5.14109e-17		LONP2	8.89274e-35	-1.02806	0.522	0.622	3.67813e-30
LIMD1	4.89266e-99	0.376569	0.275	0.067		2.02365e-94			PPP1R11	1.2646e-21	0.577307	0.74	0.194	5.23052e-17		CEBPZOS	9.09159e-35	0.554178	0.261	0	3.76037e-30
CLTB	5.66094e-99	-0.676713	0.539	0.623		2.34142e-94			PSMB3	1.30801e-21	0.740525	0.836	0.299	5.41006e-17		CDV3	1.12699e-34	-1.07655	0.253	0.416	4.66133e-30
DDX17	6.97896e-99	0.538202	0.835	0.603		2.88657e-94			RBPMS	1.31184e-21	0.664907	0.497	0.037	5.42589e-17		CYGB	1.21229e-34	-1.153	0.223	0.398	5.01417e-30
CD276	7.6124e-99	0.334033	0.423	0.168		3.14856e-94			CNN2	1.56511e-21	0.864886	0.43	0	6.47344e-17		MIR3142HG	1.21511e-34	0.49267	0.26	0	5.02583e-30
IRX5	1.09761e-98	-0.475264	0.103	0.268		4.53983e-94			MRPS24	1.60623e-21	0.59422	0.439	0.007	6.64354e-17		HMGN4	1.38024e-34	0.504068	0.288	0.016	5.70881e-30
PALLD	1.1031e-98	0.35584	0.282	0.075		4.56255e-94			KCTD12	1.75855e-21	-0.996864	0.041	0.201	7.27355e-17		SPP1	1.40585e-34	-0.531169	0.24	0.486	5.81475e-30
SH3PXD2A	1.38412e-98	0.406822	0.378	0.145		5.72486e-94			RPL39L	1.85681e-21	0.669204	0.495	0.037	7.67994e-17		RAF1	1.7476e-34	-1.4516	0.164	0.333	7.22825e-30
COL18A1	1.43908e-98	0.434958	0.476	0.216		5.9522e-94			UBL7	2.03793e-21	0.564986	0.503	0.045	8.42907e-17		UBA52	2.22921e-34	0.909164	0.819	0.769	9.22024e-30
MYL12B	3.80271e-98	0.422462	0.915	0.841		1.57284e-93			ZNF580	2.20857e-21	0.551637	0.614	0.119	9.13485e-17		SAP30L	2.75706e-34	-0.524295	0.045	0.161	1.14035e-29
RCC2	3.94123e-98	0.360674	0.463	0.205		1.63013e-93			ENO1	2.28406e-21	0.853775	0.921	0.5	9.44708e-17		EFNA1	2.78311e-34	-1.16249	0.212	0.389	1.15112e-29
SOX10	5.63251e-98	0.430356	0.799	0.534		2.32966e-93			PDCD6IP	2.42618e-21	0.531193	0.637	0.127	1.00349e-16		ARID4B	2.89047e-34	-1.20982	0.256	0.421	1.19553e-29
SLC27A1	5.96692e-98	0.280645	0.356	0.118		2.46798e-93			MRPL24	2.4397e-21	0.655278	0.656	0.149	1.00908e-16		KTN1	5.752e-34	-0.991208	0.466	0.568	2.37908e-29
FEM1B	6.83324e-98	0.401361	0.561	0.288		2.8263e-93			RHOBTB3	2.55464e-21	0.887009	0.899	0.425	1.05663e-16		RAB38	8.7421e-34	1.03368	0.638	0.346	3.61582e-29
STARD13	9.28061e-98	0.29662	0.168	0.005		3.83855e-93			MDH1	2.60369e-21	0.69679	0.774	0.239	1.07691e-16		GSK3A	8.83823e-34	-1.03083	0.097	0.247	3.65558e-29
CHST9	9.7896e-98	-0.262093	0.015	0.112		4.04908e-93			IDH3B	2.81573e-21	0.333977	0.708	0.164	1.16462e-16		GLRX5	9.22664e-34	-1.07218	0.213	0.378	3.81623e-29
FUOM	1.08476e-97	0.357357	0.373	0.14		4.48667e-93			IFITM3	2.82352e-21	1.75133	0.928	0.627	1.16784e-16		WBP1	1.13086e-33	0.512028	0.284	0.016	4.67737e-29
KDELR3	1.16906e-97	0.311016	0.353	0.119		4.83535e-93			RPL38	2.87098e-21	-0.890729	0.93	0.858	1.18746e-16		LPGAT1	1.14882e-33	-1.16207	0.187	0.355	4.75163e-29
MAN2C1	1.36852e-97	0.33554	0.302	0.087		5.66034e-93			TFAM	2.94617e-21	0.459295	0.535	0.067	1.21857e-16		FAM53C	1.16864e-33	-1.36662	0.316	0.468	4.83361e-29
PDCD6IP	1.50004e-97	0.345865	0.545	0.275		6.2043e-93			ENOSF1	3.01511e-21	0.569885	0.528	0.067	1.24708e-16		PMP22	1.3545e-33	-1.16674	0.312	0.468	5.60235e-29
ABHD2	1.50394e-97	0.776698	0.551	0.305		6.22043e-93			NOP58	3.03101e-21	0.409001	0.6	0.112	1.25366e-16		ABTB2	1.43348e-33	-0.741603	0.047	0.163	5.92902e-29
PRRC2A	1.7208e-97	0.349507	0.464	0.205		7.11742e-93			AFG3L2	3.22178e-21	0.639083	0.587	0.097	1.33256e-16		EIF5B	1.48535e-33	-1.12618	0.389	0.518	6.14357e-29
IL13RA2	1.79852e-97	0.251649	0.159	0.001		7.43886e-93			MRPL15	3.3391e-21	0.598066	0.626	0.127	1.38109e-16		ITPKC	1.74042e-33	-0.739968	0.03	0.127	7.19855e-29
MAGEH1	1.80297e-97	-0.523053	0.18	0.355		7.45726e-93			CLPP	3.41152e-21	0.540833	0.698	0.164	1.41104e-16		LITAF	1.76418e-33	-0.778111	0.54	0.647	7.29684e-29
ESYT2	4.4451e-97	0.418649	0.457	0.209		1.83854e-92			DNAJC2	3.54805e-21	0.549294	0.609	0.104	1.46751e-16		PHIP	2.04691e-33	-1.38317	0.262	0.423	8.46621e-29
AC091271.1	6.51452e-97	0.324231	0.314	0.095		2.69447e-92			RENBP	3.81944e-21	0.499341	0.6	0.097	1.57976e-16		CHCHD10	2.19718e-33	1.35094	0.628	0.387	9.08775e-29
PPP1R35	7.30748e-97	0.318402	0.497	0.231		3.02245e-92			PPP2R2B	3.93085e-21	-0.65311	0.017	0.127	1.62584e-16		GRINA	2.62164e-33	1.19769	0.598	0.324	1.08434e-28
CTSS	1.08856e-96	-0.578671	0.144	0.317		4.50241e-92			PDCD6	3.93949e-21	0.607441	0.846	0.269	1.62941e-16		MALAT1	3.07567e-33	1.52083	0.862	0.982	1.27213e-28
SKA2	1.09427e-96	0.296893	0.417	0.17		4.52602e-92			HGS	4.16723e-21	0.516914	0.519	0.052	1.72361e-16		RP11-62F24.2	3.35329e-33	-0.552672	0.023	0.109	1.38695e-28
HPS1	1.54942e-96	0.341949	0.555	0.284		6.40856e-92			SELENOT	4.54813e-21	0.591829	0.424	0	1.88115e-16		GABPB1-AS1	3.35461e-33	0.454773	0.251	0	1.3875e-28
WDR73	1.73866e-96	0.278484	0.317	0.095		7.19128e-92			MIR4435-2HG	4.81621e-21	0.697252	0.423	0	1.99203e-16		CDC42	3.59022e-33	-0.812208	0.428	0.552	1.48495e-28
RPL39	1.78409e-96	0.437226	0.995	0.983		7.37918e-92			UQCRH	4.95891e-21	0.724486	0.913	0.522	2.05105e-16		PRAME	3.63897e-33	0.974016	0.251	0	1.50511e-28
TM4SF1	2.85896e-96	0.439271	0.306	0.091		1.18249e-91			FN3K	4.98946e-21	0.604301	0.475	0.03	2.06369e-16		SERTAD1	3.73752e-33	-0.882021	0.458	0.609	1.54588e-28
CD58	3.7481e-96	0.298799	0.361	0.129		1.55025e-91			POLR3K	5.17944e-21	0.619305	0.443	0.015	2.14227e-16		RP11-268J15.5	3.8258e-33	-0.773212	0.032	0.131	1.58239e-28
BLVRB	4.22559e-96	-0.612756	0.567	0.663		1.74775e-91			MRPS25	5.37106e-21	0.513799	0.707	0.179	2.22152e-16		GPX1	3.99534e-33	1.16635	0.632	0.351	1.65251e-28
PRKCSH	6.12504e-96	0.346122	0.564	0.292		2.53338e-91			TMEM147	5.38799e-21	0.71225	0.902	0.351	2.22853e-16		PLEKHO2	6.92233e-33	-1.0008	0.125	0.283	2.86315e-28
MAML3	6.34986e-96	0.300747	0.225	0.039		2.62637e-91			WASHC3	5.40007e-21	0.61728	0.423	0	2.23352e-16		ROCK2	7.35053e-33	-1.08741	0.146	0.308	3.04025e-28
MRPS33	7.23334e-96	0.375718	0.643	0.382		2.99178e-91			ZNF677	5.42796e-21	-0.544091	0.012	0.104	2.24506e-16		TRNP1	9.43851e-33	-0.470159	0.021	0.102	3.90386e-28
GALNT18	1.58046e-95	-0.264122	0.033	0.151		6.53695e-91			SF3A3	5.44296e-21	0.414212	0.513	0.052	2.25126e-16		FAM129A	9.97591e-33	-1.13502	0.186	0.353	4.12614e-28
CFL2	1.6373e-95	0.256389	0.342	0.112		6.77202e-91			MAD1L1	5.49571e-21	0.66698	0.66	0.164	2.27308e-16		CBX7	1.03089e-32	-0.655948	0.058	0.183	4.26387e-28
MRPL10	2.05537e-95	0.262239	0.356	0.124		8.50121e-91			TMEM14A	5.73277e-21	0.254245	0.727	0.201	2.37113e-16		DDIT4	1.12319e-32	-1.02293	0.145	0.312	4.64564e-28
CTSF	2.40103e-95	-0.714096	0.559	0.656		9.9309e-91			NDUFB3	5.86641e-21	0.668972	0.671	0.164	2.42641e-16		NMT1	1.17547e-32	-0.976448	0.15	0.312	4.86185e-28
APLP2	2.67951e-95	0.468642	0.706	0.464		1.10827e-90			CLNS1A	5.93838e-21	0.529091	0.663	0.157	2.45617e-16		AKAP17A	1.28002e-32	-0.825983	0.089	0.233	5.2943e-28
PARP14	3.84968e-95	0.362535	0.43	0.18		1.59227e-90			IVNS1ABP	6.05018e-21	0.516617	0.631	0.127	2.50241e-16		ITPR1	1.76956e-32	-0.515945	0.024	0.109	7.31909e-28
FMN1	4.02516e-95	-0.802722	0.529	0.636		1.66484e-90			AGPAT1	6.58344e-21	0.53095	0.596	0.104	2.72298e-16		BPTF	1.78485e-32	-1.24273	0.393	0.511	7.38231e-28
CAMK2D	4.6302e-95	0.293616	0.329	0.107		1.9151e-90			TRAPPC1	6.6821e-21	0.701833	0.798	0.261	2.76378e-16		C11orf24	1.91053e-32	0.533152	0.359	0.068	7.90216e-28
IGF1R	5.53188e-95	0.434541	0.456	0.209		2.28804e-90			DBN1	6.71693e-21	0.630057	0.515	0.06	2.77819e-16		KANK2	1.93512e-32	-1.14426	0.195	0.36	8.00384e-28
TMEM45A	1.64423e-94	-0.687544	0.088	0.235		6.80071e-90			CDC25B	6.76483e-21	0.707265	0.504	0.052	2.798e-16		SEMA4A	2.05236e-32	-1.39461	0.081	0.219	8.48877e-28
RNF213	2.05846e-94	0.396795	0.539	0.275		8.51401e-90			SSBP4	7.06335e-21	0.640764	0.51	0.06	2.92147e-16		RBBP6	2.09079e-32	-1.33415	0.387	0.509	8.64773e-28
COMMD4	2.12607e-94	0.389372	0.696	0.451		8.79363e-90			PPP2CB	7.20237e-21	-1.2527	0.165	0.41	2.97897e-16		STRADB	2.19528e-32	0.564212	0.42	0.106	9.07989e-28
ATXN2L	2.89172e-94	0.303771	0.415	0.172		1.19604e-89			AIMP2	7.43853e-21	0.462846	0.618	0.112	3.07665e-16		RAB24	2.26895e-32	0.381559	0.385	0.079	9.38459e-28
RPL37	3.07528e-94	-0.359126	0.991	0.99		1.27197e-89			TPGS2	8.23836e-21	0.592609	0.496	0.045	3.40747e-16		H2AFZ	2.28781e-32	-0.41722	0.668	0.783	9.46261e-28
PTTG1IP	3.13828e-94	0.386106	0.874	0.671		1.29802e-89			MCUR1	9.34802e-21	0.707272	0.725	0.209	3.86643e-16		SVBP	2.34167e-32	0.433858	0.246	0	9.68538e-28
NPC2	3.26391e-94	-0.564006	0.802	0.849		1.34998e-89			NARF	9.48039e-21	0.56938	0.566	0.097	3.92119e-16		ARRDC3	2.55657e-32	-0.794792	0.095	0.242	1.05742e-27
PYCARD	4.09865e-94	-0.81486	0.576	0.655		1.69524e-89			M6PR	9.773e-21	0.52148	0.752	0.216	4.04221e-16		MTSS1	2.83069e-32	0.864952	0.431	0.129	1.1708e-27
CCDC14	4.49556e-94	0.358211	0.446	0.193		1.85941e-89			DNAJA1	1.00453e-20	-1.70431	0.669	0.709	4.15484e-16		BOP1	2.84457e-32	0.460196	0.246	0	1.17654e-27
SDC1	4.87712e-94	-0.392004	0.043	0.168		2.01723e-89			MRTO4	1.02096e-20	0.567378	0.627	0.134	4.22278e-16		SUN1	3.36073e-32	-1.25043	0.196	0.36	1.39003e-27
NNT	5.03345e-94	0.264191	0.289	0.08		2.08189e-89			PNRC2	1.02296e-20	0.626021	0.442	0.015	4.23106e-16		EEF1E1	3.45405e-32	-0.72095	0.076	0.213	1.42863e-27
FKBP14	5.12104e-94	0.283605	0.31	0.095		2.11811e-89			MT-CO2	1.06822e-20	0.700224	0.998	0.978	4.41825e-16		PVT1	3.84547e-32	0.466907	0.245	0	1.59053e-27
NAP1L1	1.13604e-93	0.389358	0.912	0.788		4.69879e-89			U2AF2	1.0738e-20	0.477527	0.511	0.06	4.44133e-16		EPC1	5.7606e-32	-1.2587	0.357	0.484	2.38264e-27
HIST1H1C	1.27829e-93	0.558137	0.311	0.101		5.28714e-89			DUS3L	1.0812e-20	0.537257	0.485	0.037	4.47194e-16		MT-ND1	6.16868e-32	0.795288	0.82	0.98	2.55143e-27
CSK	2.18845e-93	0.262694	0.332	0.109		9.05164e-89			DCPS	1.08308e-20	0.466383	0.633	0.127	4.47971e-16		NCKAP1	8.09489e-32	-1.17062	0.27	0.421	3.34813e-27
UBE2L6	2.58256e-93	0.255095	0.414	0.166		1.06817e-88			MAPK1IP1L	1.23173e-20	0.425936	0.629	0.127	5.09457e-16		PNRC1	8.92696e-32	-0.85468	0.481	0.579	3.69228e-27
BAX	2.78558e-93	0.416171	0.676	0.431		1.15214e-88			WBP1	1.232e-20	0.585366	0.417	0	5.09569e-16		TRAK1	8.93222e-32	-1.12672	0.087	0.229	3.69446e-27
TGIF1	3.09878e-93	0.380316	0.621	0.347		1.28169e-88			MRPL2	1.23444e-20	0.455979	0.605	0.112	5.10576e-16		DUSP5	8.94596e-32	-0.868145	0.088	0.229	3.70014e-27
EEF1E1	3.11804e-93	0.297251	0.515	0.256		1.28965e-88			C6orf89	1.24707e-20	0.512982	0.614	0.119	5.158e-16		SMIM10L1	1.24456e-31	0.451242	0.242	0	5.14761e-27
HLA-C	7.52818e-93	-0.680565	0.907	0.903		3.11373e-88			S100A11	1.43227e-20	0.803505	0.958	0.687	5.92403e-16		PBX2	1.63008e-31	-1.00022	0.101	0.247	6.74216e-27
XRCC6	7.75203e-93	0.431105	0.765	0.546		3.20632e-88			AXL	1.44204e-20	-0.796433	0.016	0.119	5.96441e-16		GPAT4	1.63446e-31	0.408351	0.241	0	6.76029e-27
APOLD1	7.77694e-93	-0.347194	0.027	0.137		3.21662e-88			APP	1.44599e-20	0.819256	0.857	0.306	5.98076e-16		IFI27	2.05829e-31	2.60755	0.267	0.02	8.5133e-27
EMP3	8.0829e-93	-0.502973	0.817	0.898		3.34317e-88			CAST	1.55066e-20	1.36034	0.753	0.299	6.4137e-16		POLR2A	2.42371e-31	-1.31599	0.277	0.432	1.00247e-26
LRRC75A	1.02265e-92	0.407197	0.375	0.146		4.2298e-88			SMARCB1	1.58029e-20	0.578221	0.634	0.134	6.53626e-16		HMGB2	3.19678e-31	-0.746053	0.095	0.24	1.32222e-26
FSCN1	1.16765e-92	-0.50621	0.15	0.319		4.8295e-88			LINC02001	1.58872e-20	0.582049	0.416	0	6.57109e-16		PRPF38B	3.36394e-31	-1.28413	0.319	0.457	1.39136e-26
HAUS1	1.36309e-92	0.255276	0.357	0.127		5.63786e-88			ERCC1	1.60056e-20	0.578044	0.635	0.134	6.62006e-16		B2M	3.83285e-31	1.75654	0.81	0.819	1.5853e-26
CLMN	1.45437e-92	0.255283	0.214	0.033		6.01541e-88			SERINC3	1.65379e-20	0.428898	0.683	0.164	6.84025e-16		SYS1	3.84359e-31	-0.780262	0.106	0.253	1.58975e-26
CEP290	1.7925e-92	0.294273	0.346	0.119		7.41394e-88			LAP3	1.74972e-20	0.568311	0.662	0.149	7.237e-16		ABHD17A	4.21143e-31	-0.847654	0.139	0.294	1.74189e-26
UQCR10	1.82368e-92	0.396716	0.834	0.635		7.54293e-88			PAICS	1.90098e-20	0.567026	0.58	0.097	7.86265e-16		CTSL	4.44096e-31	-0.705153	0.557	0.656	1.83682e-26
DCBLD2	2.11632e-92	0.501706	0.363	0.141		8.75331e-88			ARF1	2.0091e-20	0.740776	0.901	0.381	8.30986e-16		TCEA3	5.01769e-31	0.551246	0.343	0.063	2.07537e-26
EEF1B2	2.24401e-92	-0.468735	0.894	0.92		9.28146e-88			DDX46	2.04187e-20	0.61343	0.647	0.142	8.44537e-16		DNAJB1	5.41592e-31	-0.912198	0.492	0.622	2.24008e-26
PSMA1	3.17584e-92	0.362869	0.746	0.516		1.31356e-87			DELE1	2.04708e-20	0.573994	0.414	0	8.46692e-16		TAGLN2	5.57138e-31	-0.792137	0.493	0.604	2.30438e-26
SNAPC5	3.2583e-92	0.299858	0.437	0.188		1.34766e-87			PHLDA2	2.17195e-20	1.27192	0.536	0.09	8.98339e-16		SMOX	6.66903e-31	-0.730476	0.087	0.226	2.75838e-26
TSPO	3.88394e-92	-0.424688	0.922	0.944		1.60644e-87			CTAG2	2.20117e-20	1.09269	0.432	0.015	9.10427e-16		DNAJB4	6.82837e-31	-1.12372	0.292	0.441	2.82428e-26
BEX3	4.13624e-92	0.421607	0.697	0.476		1.71079e-87			FRZB	2.36126e-20	-1.69378	0.113	0.336	9.7664e-16		WAC	7.22348e-31	-1.28846	0.34	0.471	2.9877e-26
YDJC	4.60678e-92	0.285412	0.331	0.114		1.90541e-87			LYST	2.43499e-20	0.659604	0.887	0.336	1.00713e-15		STAT5B	7.42229e-31	-0.79851	0.069	0.197	3.06994e-26
SPATA20	5.49949e-92	0.268526	0.432	0.181		2.27464e-87			PSMA5	2.65095e-20	0.387074	0.711	0.172	1.09646e-15		PRDM2	8.14598e-31	-1.04424	0.145	0.301	3.36926e-26
C1orf56	6.88835e-92	0.296542	0.323	0.106		2.84909e-87			SHISA4	2.70596e-20	0.642427	0.484	0.045	1.11921e-15		NDUFA9	1.06667e-30	-0.706437	0.093	0.235	4.41184e-26
HAGHL	9.95209e-92	0.283708	0.454	0.202		4.11628e-87			SPTLC1	2.72219e-20	0.592552	0.466	0.037	1.12592e-15		MIR22HG	1.15625e-30	-1.57346	0.206	0.364	4.78237e-26
PMP2	1.04791e-91	0.319586	0.224	0.041		4.33428e-87			HADHA	2.98859e-20	0.668465	0.734	0.216	1.23611e-15		MGST1	1.1808e-30	0.531257	0.284	0.027	4.88392e-26
SRSF6	1.42791e-91	0.357748	0.548	0.288		5.90598e-87			SNX6	3.32425e-20	0.455223	0.665	0.149	1.37494e-15		GTF2IRD2	1.23871e-30	-0.796801	0.055	0.172	5.12341e-26
HLTF	1.57725e-91	0.261422	0.402	0.159		6.52368e-87			RNPS1	3.43325e-20	0.560415	0.79	0.231	1.42003e-15		C4orf48	1.39771e-30	1.08535	0.553	0.235	5.78109e-26
PMP22	2.42758e-91	-0.641499	0.817	0.818		1.00407e-86			PIH1D1	3.95875e-20	0.524392	0.536	0.075	1.63738e-15		NFIL3	1.42752e-30	-1.09307	0.142	0.296	5.90438e-26
YIPF4	2.99466e-91	0.309874	0.507	0.25		1.23862e-86			TRPT1	4.29195e-20	0.543341	0.561	0.082	1.7752e-15		NPC1	1.5953e-30	-1.18924	0.116	0.265	6.59831e-26
PFDN4	3.08636e-91	0.304656	0.551	0.288		1.27655e-86			SIGMAR1	4.34927e-20	0.435237	0.493	0.052	1.7989e-15		FABP5	1.66698e-30	0.678367	0.395	0.1	6.89479e-26
PPP2R1A	3.19835e-91	0.379991	0.553	0.3		1.32287e-86			LRPAP1	4.51378e-20	0.794902	0.872	0.343	1.86694e-15		IL6R	1.92947e-30	-1.18072	0.106	0.251	7.98047e-26
TMEM67	3.3739e-91	0.266582	0.208	0.031		1.39548e-86			GNL1	4.63745e-20	0.467979	0.58	0.104	1.91809e-15		G6PC3	1.94526e-30	0.627381	0.354	0.077	8.04577e-26
SNAP29	3.5638e-91	0.332711	0.491	0.238		1.47403e-86			UTP11	4.67267e-20	0.551178	0.409	0	1.93266e-15		NOP56	2.25242e-30	-1.26928	0.328	0.462	9.31624e-26
TWF2	4.32809e-91	0.269391	0.455	0.205		1.79014e-86			PTPN1	4.88181e-20	0.634936	0.52	0.067	2.01916e-15		ZBTB7A	2.53035e-30	-1.33251	0.198	0.353	1.04658e-25
DPY30	4.49307e-91	0.317171	0.6	0.34		1.85838e-86			SMIM10L1	5.00923e-20	0.594543	0.408	0	2.07187e-15		NEDD4L	2.98686e-30	-1.64227	0.361	0.489	1.2354e-25
KDELR2	7.12241e-91	0.502031	0.694	0.456		2.9459e-86			PNPLA2	5.02341e-20	0.501059	0.696	0.187	2.07773e-15		RICTOR	3.39e-30	-1.08379	0.118	0.267	1.40214e-25
MAP1LC3B	7.61958e-91	-0.621805	0.668	0.707		3.15153e-86			RING1	5.2413e-20	0.554808	0.64	0.134	2.16785e-15		IP6K1	3.5004e-30	-0.992578	0.096	0.238	1.4478e-25
RPL12	8.58524e-91	0.333222	0.996	0.985		3.55094e-86			PSMB4	5.32736e-20	0.586528	0.814	0.299	2.20345e-15		MLF1	3.72483e-30	-1.00196	0.194	0.353	1.54063e-25
CTBP1	9.14233e-91	0.30079	0.421	0.181		3.78136e-86			RAB29	5.83622e-20	0.612439	0.407	0	2.41392e-15		FBXO11	5.15832e-30	-1.15907	0.172	0.328	2.13353e-25
EMILIN1	1.91645e-90	0.479408	0.226	0.044		7.92661e-86			ELOVL1	5.90205e-20	0.511377	0.659	0.149	2.44115e-15		CPVL	5.24272e-30	0.430537	0.248	0.009	2.16844e-25
ME2	1.98759e-90	0.291287	0.338	0.116		8.22088e-86			SESN3	6.23113e-20	-1.42835	0.041	0.194	2.57726e-15		SEPP1	5.3909e-30	-0.808354	0.348	0.489	2.22973e-25
TSC22D4	2.21799e-90	0.336048	0.455	0.207		9.17382e-86			NCBP2-AS2	6.27904e-20	0.427014	0.652	0.134	2.59707e-15		ITM2A	5.55066e-30	-0.523927	0.05	0.163	2.29581e-25
LINC00520	2.68384e-90	0.484787	0.24	0.054		1.11006e-85			ACOT7	7.10078e-20	0.526585	0.501	0.06	2.93695e-15		ZNF749	6.48852e-30	0.560407	0.258	0.016	2.68372e-25
PTK2	4.15723e-90	0.355127	0.429	0.19		1.71947e-85			RSAD1	7.31544e-20	0.604256	0.46	0.037	3.02574e-15		ZCCHC24	7.68877e-30	-0.871351	0.1	0.242	3.18015e-25
RPS25	4.61015e-90	-0.369999	0.966	0.975		1.90681e-85			WDR46	7.39051e-20	0.439111	0.614	0.127	3.05679e-15		SULT1C2	7.86399e-30	-1.62187	0.188	0.344	3.25262e-25
SSBP4	4.66013e-90	0.289987	0.522	0.258		1.92748e-85			NUTF2	7.50988e-20	0.556355	0.634	0.134	3.10616e-15		NEU1	8.92742e-30	-1.1392	0.401	0.523	3.69247e-25
COX6A1	6.89412e-90	-0.430511	0.847	0.872		2.85148e-85			MRPL17	7.51501e-20	0.496	0.588	0.104	3.10828e-15		NDUFB9	1.05999e-29	1.26109	0.652	0.462	4.38424e-25
SGCD	9.33977e-90	0.495112	0.621	0.373		3.86302e-85			KIZ	7.59373e-20	0.576462	0.405	0	3.14084e-15		WBP5	1.09967e-29	-1.10314	0.433	0.529	4.54835e-25
KCNAB2	1.09206e-89	-0.670399	0.377	0.522		4.51686e-85			SSR1	7.89839e-20	0.330531	0.677	0.172	3.26685e-15		NABP1	1.14132e-29	-1.20125	0.118	0.265	4.72061e-25
GATAD1	1.25703e-89	0.338999	0.442	0.201		5.19922e-85			EPN1	8.09652e-20	0.566442	0.672	0.164	3.3488e-15		SCARA3	1.16581e-29	-0.435381	0.023	0.102	4.8219e-25
ATP13A1	1.30361e-89	0.267213	0.255	0.063		5.39188e-85			TAF11	9.70471e-20	0.400661	0.626	0.127	4.01397e-15		BAP1	1.16727e-29	-0.739389	0.046	0.154	4.82795e-25
MMP16	1.45101e-89	0.401868	0.152	0.003		6.00154e-85			AC016876.1	1.00089e-19	0.555844	0.403	0	4.13979e-15		BAIAP2L2	1.27377e-29	0.508503	0.24	0.007	5.26846e-25
GGA1	2.00858e-89	0.336336	0.51	0.257		8.30767e-85			CDIPT	1.01425e-19	0.330233	0.588	0.112	4.19505e-15		IER3IP1	1.2769e-29	0.404897	0.228	0	5.28141e-25
PPP1R18	2.08073e-89	0.306233	0.351	0.128		8.60611e-85			CCDC85B	1.03118e-19	0.752178	0.853	0.351	4.26507e-15		HNRNPC	1.31981e-29	-0.633585	0.587	0.683	5.45887e-25
CD81	2.12888e-89	0.421507	0.947	0.924		8.80524e-85			DYNLL1	1.06609e-19	-1.7391	0.868	0.828	4.40946e-15		CPEB4	1.32898e-29	-1.2859	0.365	0.484	5.49681e-25
TLE4	2.84439e-89	-0.501188	0.155	0.33		1.17647e-84			PGK1	1.08364e-19	0.796643	0.893	0.403	4.48203e-15		CALD1	1.33219e-29	-0.979021	0.477	0.559	5.51008e-25
USP22	4.07075e-89	0.35896	0.571	0.31		1.6837e-84			TUBB6	1.13114e-19	0.687635	0.553	0.097	4.67849e-15		TBC1D16	1.47445e-29	0.705613	0.536	0.208	6.09849e-25
BLOC1S1	5.46063e-89	0.433719	0.775	0.573		2.25857e-84			PPDPF	1.13603e-19	0.892784	0.945	0.537	4.69873e-15		EWSR1	1.49138e-29	-1.25415	0.409	0.518	6.16851e-25
VEGFB	1.20365e-88	-0.643458	0.676	0.734		4.97841e-84			SLC39A7	1.13805e-19	0.634497	0.651	0.164	4.70707e-15		OVCA2	1.57124e-29	0.437273	0.228	0	6.49881e-25
TULP4	1.7172e-88	0.39997	0.505	0.261		7.10253e-84			ILF3	1.18102e-19	0.501719	0.692	0.187	4.88482e-15		AHCYL1	1.8533e-29	-1.50131	0.31	0.441	7.66544e-25
PIR	2.36685e-88	0.5154	0.661	0.447		9.78951e-84			FAM162A	1.2063e-19	0.595031	0.71	0.187	4.98937e-15		PIP4K2A	1.90102e-29	-0.973381	0.353	0.484	7.86281e-25
CCND1	2.6218e-88	0.897236	0.707	0.514		1.0844e-83			HDAC1	1.21173e-19	0.387791	0.501	0.06	5.01184e-15		CD55	2.06296e-29	-1.15047	0.301	0.446	8.53261e-25
SHISA2	3.74412e-88	0.335197	0.173	0.014		1.5486e-83			SLC25A39	1.26107e-19	0.574841	0.621	0.134	5.21592e-15		UBL3	2.18505e-29	-0.907221	0.479	0.559	9.0376e-25
FBXO22	3.75896e-88	0.271487	0.414	0.18		1.55475e-83			NOLC1	1.30119e-19	0.427526	0.519	0.067	5.38186e-15		STAT3	2.21194e-29	-1.1292	0.436	0.541	9.1488e-25
NR2F2	4.81758e-88	0.268459	0.415	0.171		1.9926e-83			CISD2	1.30236e-19	0.557375	0.528	0.075	5.3867e-15		EXOSC4	2.56818e-29	0.731092	0.471	0.172	1.06222e-24
NAA10	8.45441e-88	0.367078	0.656	0.415		3.49683e-83			GNG5	1.36802e-19	0.762228	0.931	0.537	5.65828e-15		ETV5	2.95585e-29	0.516869	0.367	0.084	1.22257e-24
F2R	9.46641e-88	0.28595	0.239	0.056		3.9154e-83			PLIN3	1.41078e-19	0.576889	0.554	0.09	5.83513e-15		BTBD7	3.54169e-29	-1.08171	0.114	0.258	1.46488e-24
GLS	1.54951e-87	0.38718	0.568	0.315		6.40892e-83			NT5C3A	1.43614e-19	0.496882	0.58	0.104	5.94003e-15		ELL2	3.67353e-29	-0.871164	0.078	0.208	1.51941e-24
PDCD6	2.47708e-87	0.395372	0.8	0.63		1.02454e-82			PSMA7	1.46624e-19	0.630349	0.927	0.507	6.06453e-15		NR4A1	4.28931e-29	1.08359	0.574	0.308	1.7741e-24
LSAMP	2.54208e-87	-0.563974	0.329	0.509		1.05143e-82			NDUFS8	1.48254e-19	0.602261	0.789	0.261	6.13192e-15		GABARAP	4.76364e-29	1.07281	0.643	0.382	1.97029e-24
PARP10	2.59536e-87	0.275312	0.318	0.104		1.07346e-82			CCND3	1.48914e-19	0.59181	0.549	0.09	6.15923e-15		BORCS7	4.89625e-29	0.35182	0.225	0	2.02514e-24
UBE2L3	2.83109e-87	0.384858	0.755	0.528		1.17097e-82			SPATS2	1.51817e-19	0.551392	0.499	0.06	6.27931e-15		UPF2	4.94488e-29	-1.04275	0.205	0.357	2.04525e-24
TGFB1	3.75467e-87	0.308315	0.232	0.051		1.55297e-82			CCDC167	1.55215e-19	0.692265	0.485	0.052	6.41987e-15		NFE2L2	5.18898e-29	-1.03478	0.423	0.52	2.14621e-24
IMPDH2	4.65842e-87	0.420418	0.639	0.389		1.92677e-82			SCNM1	1.68155e-19	0.502921	0.595	0.112	6.95505e-15		FAM214A	5.43819e-29	-1.08931	0.07	0.195	2.24929e-24
SSPN	5.13427e-87	0.543323	0.281	0.09		2.12359e-82			SLC1A5	1.68275e-19	0.549409	0.45	0.03	6.96004e-15		ISY1	7.05721e-29	-0.520804	0.033	0.124	2.91893e-24
SRP9	5.64569e-87	0.385774	0.725	0.505		2.33511e-82			DCAF13	1.68866e-19	0.542022	0.528	0.075	6.98449e-15		TJP2	7.70243e-29	-0.809341	0.07	0.195	3.1858e-24
GTF2H5	5.93868e-87	0.340557	0.705	0.471		2.4563e-82			GUSB	1.7342e-19	0.489189	0.599	0.112	7.17281e-15		CTD-3252C9.4	8.45566e-29	0.402208	0.223	0	3.49735e-24
PI4KA	5.94979e-87	0.308136	0.337	0.123		2.46089e-82			SLC2A3	1.84772e-19	0.721573	0.495	0.06	7.64236e-15		NUDT14	8.95798e-29	0.571073	0.464	0.152	3.70511e-24
SNX13	7.17443e-87	0.27681	0.329	0.116		2.96742e-82			RPS28	1.99635e-19	0.581121	0.992	0.948	8.2571e-15		2024-03-02	9.36644e-29	-0.507533	0.057	0.172	3.87405e-24
BTN3A2	7.33485e-87	0.3019	0.364	0.141		3.03377e-82			PIGT	2.0463e-19	0.417491	0.721	0.194	8.46368e-15		COMMD3	1.00148e-28	-0.48	0.058	0.174	4.14223e-24
HRK	8.70502e-87	0.250711	0.206	0.034		3.60048e-82			GRB2	2.06699e-19	0.457667	0.529	0.075	8.54929e-15		GOLIM4	1.03138e-28	-0.787402	0.099	0.238	4.26589e-24
GGH	1.21926e-86	0.262628	0.329	0.118		5.04298e-82			ILF2	2.10221e-19	0.682545	0.84	0.321	8.69496e-15		LYPLA1	1.0352e-28	0.678945	0.463	0.163	4.28171e-24
PGM2	1.34679e-86	0.300678	0.4	0.172		5.57045e-82			MRPL52	2.22917e-19	0.531729	0.797	0.254	9.22005e-15		SHPRH	1.06356e-28	-1.16027	0.083	0.215	4.39898e-24
NCSTN	1.35276e-86	0.253954	0.355	0.135		5.59515e-82			EBNA1BP2	2.27644e-19	0.465655	0.681	0.172	9.41557e-15		RAB5C	1.34288e-28	-0.900054	0.248	0.396	5.55429e-24
PARP9	1.65843e-86	0.307505	0.309	0.103		6.85943e-82			AK2	2.29483e-19	0.553982	0.74	0.209	9.49164e-15		PSAP	1.37307e-28	-0.417818	0.61	0.753	5.67914e-24
SPG11	1.93677e-86	0.275412	0.318	0.109		8.01067e-82			RPS4X	2.36031e-19	0.652458	0.994	0.903	9.76246e-15		ASXL1	1.41503e-28	-1.2791	0.195	0.346	5.85272e-24
ITM2C	2.4758e-86	0.452752	0.721	0.481		1.02402e-81			PRPF40A	2.38365e-19	0.568694	0.719	0.209	9.85903e-15		BST2	1.4382e-28	1.33445	0.254	0.023	5.94853e-24
TUBA1A	3.18262e-86	-0.589947	0.809	0.849		1.31636e-81			VARS	2.46178e-19	0.513164	0.506	0.067	1.01822e-14		SREK1	1.65939e-28	-1.43945	0.312	0.443	6.86341e-24
APCDD1	3.32287e-86	-0.369758	0.278	0.5		1.37437e-81			LTBR	2.59685e-19	0.426092	0.684	0.172	1.07408e-14		HNRNPL	1.66527e-28	-1.43129	0.282	0.419	6.88774e-24
ADCY2	5.79976e-86	-0.440543	0.105	0.257		2.39884e-81			PQBP1	2.61832e-19	0.415376	0.687	0.179	1.08297e-14		EIF1	1.91205e-28	0.589335	0.853	0.934	7.90843e-24
WNT4	6.02913e-86	-0.276541	0.037	0.151		2.49371e-81			MCTS1	2.67652e-19	0.440358	0.489	0.052	1.10704e-14		NUCKS1	2.37115e-28	-0.820972	0.51	0.568	9.80733e-24
IDI1	6.63074e-86	-0.672113	0.423	0.548		2.74254e-81			CYBC1	2.68343e-19	0.563949	0.397	0	1.10989e-14		CMB9-22P13.1	2.49334e-28	0.488658	0.22	0	1.03127e-23
PLEKHA4	6.87409e-86	0.349119	0.285	0.088		2.84319e-81			BLCAP	2.73898e-19	0.515319	0.497	0.06	1.13287e-14		PDIA3	2.58215e-28	-0.629085	0.495	0.618	1.068e-23
KIF13A	7.48463e-86	0.306692	0.4	0.168		3.09572e-81			ERBIN	2.79524e-19	0.626725	0.397	0	1.15614e-14		MRPS24	2.91223e-28	0.42885	0.244	0.014	1.20453e-23
PPP2R5C	7.51366e-86	0.281353	0.477	0.231		3.10772e-81			MCM3	2.79734e-19	0.708893	0.498	0.06	1.15701e-14		MAN2B1	2.94359e-28	0.394589	0.245	0.014	1.2175e-23
EWSR1	8.54102e-86	0.377773	0.614	0.355		3.53265e-81			LAMTOR4	2.81771e-19	0.667536	0.91	0.44	1.16543e-14		PTMA	2.99123e-28	0.625985	0.819	0.905	1.2372e-23
INF2	8.63649e-86	0.271415	0.369	0.146		3.57214e-81			SNRNP25	3.21507e-19	0.426995	0.438	0.022	1.32979e-14		RP11-395A13.2	3.08742e-28	-0.525044	0.027	0.111	1.27699e-23
ARRDC3	9.28788e-86	0.4563	0.362	0.145		3.84156e-81			ITPA	3.30241e-19	0.559329	0.689	0.187	1.36591e-14		NUTM2B-AS1	3.34287e-28	0.336012	0.219	0	1.38265e-23
BTF3L4	1.85021e-85	0.313034	0.576	0.323		7.65265e-81			DNAJC4	3.44469e-19	0.433903	0.677	0.172	1.42476e-14		KLF6	3.48098e-28	-1.15249	0.391	0.516	1.43977e-23
CYHR1	1.93229e-85	0.315668	0.524	0.274		7.99215e-81			NKAPD1	3.47391e-19	0.538963	0.395	0	1.43684e-14		EHBP1L1	4.00004e-28	-0.891421	0.071	0.195	1.65446e-23
SPG21	1.96006e-85	0.323084	0.493	0.241		8.10702e-81			GART	3.50145e-19	0.58342	0.43	0.022	1.44824e-14		SNCA	4.38386e-28	-0.755142	0.359	0.498	1.81321e-23
CXCL2	1.96971e-85	-0.427987	0.038	0.152		8.1469e-81			HLA-F	3.54362e-19	0.658547	0.528	0.082	1.46568e-14		ZBTB21	4.81721e-28	-1.15185	0.12	0.262	1.99245e-23
ATP8B2	2.02069e-85	0.282879	0.28	0.082		8.35779e-81			TMEM183A	3.78787e-19	0.46432	0.515	0.067	1.5667e-14		ANKHD1	4.82821e-28	-0.68883	0.041	0.14	1.997e-23
HOOK1	2.2213e-85	-0.256257	0.047	0.17		9.18751e-81			DDX27	3.85341e-19	0.430434	0.544	0.082	1.59381e-14		TJP1	4.86555e-28	-1.08382	0.183	0.333	2.01244e-23
COA4	2.34834e-85	0.345668	0.652	0.408		9.71295e-81			TSEN15	4.03812e-19	0.522795	0.476	0.052	1.67021e-14		MRPL23	5.06041e-28	-0.811374	0.179	0.33	2.09304e-23
FAT1	2.97262e-85	0.328786	0.385	0.161		1.22951e-80			MLST8	4.09637e-19	0.364721	0.564	0.097	1.6943e-14		TOP1	5.23719e-28	-1.15772	0.359	0.473	2.16615e-23
LOXL3	3.30153e-85	0.364433	0.157	0.009		1.36555e-80			EXOSC4	4.14468e-19	0.509356	0.584	0.104	1.71428e-14		LRRC39	5.27508e-28	0.509739	0.245	0.016	2.18182e-23
PLPP5	3.33651e-85	0.250168	0.305	0.097		1.38002e-80			PNN	4.4431e-19	0.539824	0.563	0.104	1.83771e-14		ABCA5	5.43386e-28	-1.46689	0.161	0.31	2.2475e-23
STAT1	3.35627e-85	0.563107	0.527	0.296		1.38819e-80			COMMD9	4.53145e-19	0.334181	0.562	0.097	1.87425e-14		CYC1	5.93949e-28	1.07772	0.589	0.335	2.45663e-23
FAM114A1	3.72693e-85	0.483752	0.598	0.372		1.5415e-80			THEM4	4.66987e-19	0.552942	0.514	0.067	1.93151e-14		SDHAF2	6.05958e-28	-0.758342	0.08	0.208	2.5063e-23
PDLIM4	4.3265e-85	0.446978	0.627	0.357		1.78948e-80			TBC1D16	4.70493e-19	0.514214	0.656	0.164	1.94601e-14		RBBP5	6.55405e-28	-1.09792	0.108	0.247	2.71082e-23
ATP5MC2	6.214e-85	0.310135	0.943	0.886		2.57017e-80			CCNB1IP1	4.8344e-19	0.417556	0.644	0.142	1.99956e-14		REL	8.23933e-28	-1.41658	0.289	0.423	3.40787e-23
CEBPA	7.73227e-85	-0.272884	0.034	0.145		3.19814e-80			PRR7	5.1509e-19	0.552125	0.47	0.045	2.13047e-14		PHACTR1	8.42078e-28	0.846117	0.305	0.059	3.48292e-23
LMF2	8.65437e-85	0.284537	0.528	0.269		3.57953e-80			NUTM2B-AS1	5.65271e-19	0.546248	0.392	0	2.33802e-14		ATP2B4	8.72353e-28	-1.54762	0.272	0.412	3.60814e-23
ARMC10	9.55654e-85	0.283044	0.478	0.234		3.95268e-80			ACOT13	5.66922e-19	0.572801	0.508	0.067	2.34485e-14		ABCB5	8.76567e-28	-1.03645	0.427	0.548	3.62557e-23
TATDN1	1.02617e-84	0.273146	0.457	0.213		4.24436e-80			DTNBP1	5.80568e-19	0.585354	0.501	0.067	2.40129e-14		SMG1	8.99344e-28	-1.54447	0.278	0.414	3.71977e-23
CNPY2	1.3149e-84	0.342668	0.767	0.556		5.43854e-80			RP9	5.8358e-19	0.525244	0.546	0.09	2.41375e-14		ALDH2	1.00115e-27	-0.695007	0.109	0.249	4.14088e-23
CRTAP	1.70494e-84	0.358307	0.735	0.498		7.05178e-80			ATIC	6.09216e-19	0.575435	0.547	0.097	2.51978e-14		PTBP2	1.03294e-27	-0.810932	0.073	0.197	4.27234e-23
GNAS	2.0347e-84	-0.369272	0.951	0.952		8.4157e-80			DCTPP1	6.18766e-19	0.469202	0.552	0.097	2.55928e-14		MCL1	1.06352e-27	-0.891417	0.46	0.586	4.39885e-23
UBE3C	2.08897e-84	0.280383	0.359	0.138		8.64019e-80			THOC3	6.85866e-19	0.451066	0.433	0.022	2.83681e-14		KCMF1	1.10817e-27	-1.02492	0.169	0.317	4.58351e-23
PEG10	3.09565e-84	0.285263	0.443	0.197		1.28039e-79			MRPL14	7.43399e-19	0.797003	0.764	0.284	3.07477e-14		MT-ND3	1.11218e-27	1.03183	0.856	0.973	4.6001e-23
METTL26	3.19283e-84	0.30712	0.645	0.385		1.32059e-79			R3HDM4	7.48566e-19	0.488587	0.478	0.052	3.09615e-14		EGR1	1.13437e-27	1.04683	0.547	0.281	4.69187e-23
RNMT	3.35099e-84	0.354688	0.661	0.41		1.386e-79			TWF2	7.55111e-19	0.496083	0.44	0.03	3.12321e-14		AFF4	1.20679e-27	-1.30323	0.434	0.529	4.99141e-23
PTN	3.98569e-84	-0.317689	0.024	0.124		1.64852e-79			TOMM40	7.60679e-19	0.424474	0.635	0.142	3.14624e-14		PLXNA1	1.42036e-27	-1.13623	0.121	0.262	5.87474e-23
TNRC6B	4.2853e-84	0.387711	0.67	0.411		1.77244e-79			PSMC4	7.61164e-19	0.420382	0.673	0.164	3.14825e-14		RRAGC	1.65595e-27	-1.01886	0.153	0.299	6.84918e-23
PHACTR1	4.33521e-84	-0.905837	0.449	0.569		1.79309e-79			TMEM109	8.07617e-19	0.468877	0.706	0.187	3.34039e-14		KDM6B	1.8373e-27	-1.62592	0.215	0.362	7.59927e-23
EHBP1	6.58097e-84	0.335369	0.433	0.201		2.72195e-79			PIP4P1	8.4614e-19	0.539314	0.389	0	3.49972e-14		CNBP	1.9517e-27	-0.556565	0.587	0.629	8.07243e-23
SERINC3	7.07096e-84	0.327969	0.495	0.253		2.92462e-79			PSMF1	8.54833e-19	0.522337	0.813	0.291	3.53567e-14		MFSD14A	2.04711e-27	0.326563	0.214	0	8.46706e-23
CKB	8.14728e-84	-0.708561	0.269	0.434		3.3698e-79			RPL39	8.87587e-19	0.597894	0.988	0.963	3.67115e-14		ERBB3	2.04743e-27	-1.19869	0.169	0.317	8.46839e-23
SRSF1	8.8036e-84	0.31312	0.481	0.237		3.64126e-79			WDR61	8.91492e-19	0.465511	0.609	0.134	3.6873e-14		PABPC4	2.68318e-27	-1.09507	0.398	0.502	1.10979e-22
MDM4	9.03725e-84	0.321421	0.411	0.179		3.7379e-79			VPS72	9.07327e-19	0.492174	0.51	0.075	3.7528e-14		KIAA0355	3.0608e-27	-0.688238	0.06	0.174	1.26598e-22
ADGRA2	1.24153e-83	0.392934	0.263	0.076		5.13511e-79			LINC02303	9.16999e-19	1.56228	0.388	0	3.7928e-14		SLC35B2	3.12006e-27	0.494731	0.429	0.143	1.29049e-22
ATP2A2	1.61799e-83	0.323914	0.575	0.319		6.69217e-79			YIPF2	9.18906e-19	0.464504	0.439	0.03	3.80069e-14		PLPPR2	3.28246e-27	0.327034	0.212	0	1.35766e-22
LDHB	1.85737e-83	0.396224	0.844	0.716		7.68226e-79			PDZD11	9.1964e-19	0.504306	0.526	0.082	3.80372e-14		ERBB2IP	3.47278e-27	-1.18324	0.313	0.441	1.43638e-22
ZC3H7B	2.84722e-83	0.318685	0.321	0.113		1.17764e-78			MRPL37	9.84811e-19	0.357599	0.662	0.157	4.07328e-14		AP000769.1	3.82367e-27	0.486896	0.224	0.007	1.58151e-22
SKI	3.44972e-83	0.292952	0.342	0.128		1.42684e-78			MRPS10	9.92541e-19	0.445377	0.5	0.06	4.10525e-14		DYNC1LI1	3.93189e-27	-0.802646	0.112	0.251	1.62627e-22
EIF3L	4.11452e-83	0.416622	0.814	0.611		1.70181e-78			NEPRO	1.04833e-18	0.555051	0.388	0	4.33601e-14		KAT6A	4.30553e-27	-0.933242	0.106	0.242	1.78081e-22
OTUD7B	4.21526e-83	0.315976	0.437	0.201		1.74347e-78			ANAPC5	1.16792e-18	0.370796	0.737	0.209	4.83063e-14		CEBPD	4.54851e-27	-0.994965	0.368	0.511	1.88131e-22
HABP4	6.44694e-83	-0.586946	0.279	0.432		2.66652e-78			SHC1	1.17049e-18	0.357372	0.473	0.052	4.84125e-14		DNAJC4	4.68279e-27	0.518272	0.457	0.149	1.93685e-22
SDCBP	6.83745e-83	0.462078	0.947	0.899		2.82804e-78			H2AFV	1.19664e-18	0.443449	0.743	0.224	4.94941e-14		RTN4	4.93385e-27	-0.736964	0.544	0.64	2.04069e-22
LSM7	7.40166e-83	0.376313	0.78	0.591		3.0614e-78			FEN1	1.20325e-18	0.514387	0.477	0.052	4.97675e-14		PSMA3-AS1	4.93709e-27	0.337032	0.211	0	2.04203e-22
AGPAT1	8.27034e-83	0.267211	0.39	0.161		3.4207e-78			MCOLN1	1.20452e-18	0.430626	0.504	0.067	4.98202e-14		MED13	5.44596e-27	-1.25206	0.17	0.317	2.2525e-22
ZDHHC2	9.91172e-83	0.341219	0.234	0.056		4.09959e-78			MSRB3	1.2946e-18	0.579481	0.4	0.007	5.3546e-14		SELK	6.49415e-27	-1.05016	0.428	0.507	2.68605e-22
ACTB	1.42455e-82	0.509709	0.986	0.963		5.8921e-78			TRPM4	1.32486e-18	-0.858449	0.037	0.179	5.47973e-14		ATP5E	7.24264e-27	0.936746	0.763	0.681	2.99563e-22
ZNF638	1.52016e-82	0.32605	0.484	0.246		6.28753e-78			PODXL2	1.52418e-18	0.682608	0.532	0.097	6.30414e-14		GTF2B	7.47918e-27	-0.920503	0.313	0.446	3.09346e-22
SRI	1.64369e-82	0.3422	0.721	0.487		6.79846e-78			LAMTOR1	1.60015e-18	0.587311	0.833	0.306	6.61839e-14		SOD2	1.04446e-26	-0.922563	0.334	0.468	4.31997e-22
VDAC3	1.66186e-82	0.314143	0.645	0.4		6.8736e-78			RELA	1.60993e-18	0.454934	0.491	0.06	6.65883e-14		SBDS	1.14137e-26	-0.757587	0.526	0.579	4.72084e-22
HACD2	2.01181e-82	0.288467	0.293	0.098		8.32107e-78			AAMP	1.6244e-18	0.331051	0.635	0.149	6.71867e-14		LLPH	1.18602e-26	-0.835224	0.109	0.244	4.90548e-22
POLR2J	2.29195e-82	0.375859	0.74	0.509		9.47972e-78			GTPBP4	1.72805e-18	0.55721	0.477	0.06	7.14739e-14		DNAJC7	1.29304e-26	-1.03028	0.341	0.459	5.34813e-22
NEAT1	2.3475e-82	1.43684	0.963	0.928		9.70951e-78			TIMM17A	2.03243e-18	0.449835	0.638	0.157	8.40634e-14		CKS2	1.46085e-26	0.845816	0.407	0.131	6.04222e-22
SELENBP1	2.35616e-82	-0.432665	0.105	0.25		9.7453e-78			MCFD2	2.036e-18	0.493128	0.482	0.06	8.4211e-14		SLK	1.47809e-26	-0.963029	0.155	0.299	6.11351e-22
PLIN2	3.01581e-82	-0.558057	0.18	0.342		1.24737e-77			AIMP1	2.05854e-18	0.452517	0.551	0.09	8.51434e-14		PLEKHO1	1.66344e-26	-0.671875	0.05	0.154	6.88014e-22
HEXB	3.62817e-82	0.31581	0.536	0.286		1.50065e-77			DPAGT1	2.07171e-18	0.481906	0.441	0.037	8.5688e-14		HIPK1	1.80246e-26	-0.768151	0.088	0.215	7.45514e-22
MRPL42	4.33592e-82	0.285207	0.51	0.266		1.79338e-77			DARS	2.07713e-18	0.487726	0.633	0.149	8.5912e-14		ACTB	2.06637e-26	1.02942	0.819	0.846	8.54672e-22
TNPO1	4.59365e-82	0.295258	0.477	0.237		1.89998e-77			ALKBH7	2.10132e-18	0.498213	0.803	0.291	8.69128e-14		MLPH	2.11613e-26	-0.694559	0.572	0.667	8.75254e-22
MGST1	9.3648e-82	0.86595	0.286	0.108		3.87338e-77			POLR2H	2.20055e-18	0.45349	0.597	0.119	9.10168e-14		AKAP8L	2.63927e-26	-0.814445	0.113	0.249	1.09163e-21
NCBP2	9.75629e-82	0.272106	0.522	0.274		4.0353e-77			WDR34	2.42402e-18	0.583389	0.49	0.06	1.0026e-13		MRPL15	2.7075e-26	0.67208	0.445	0.156	1.11985e-21
MICALL2	1.03439e-81	0.254057	0.183	0.027		4.27833e-77			CYTOR	2.48819e-18	0.633936	0.382	0	1.02914e-13		DNPH1	2.8796e-26	0.82237	0.518	0.224	1.19103e-21
IARS2	1.06217e-81	0.295924	0.525	0.277		4.39326e-77			DPYSL2	2.53776e-18	-1.4931	0.254	0.478	1.04964e-13		HIGD2A	3.43556e-26	0.937679	0.646	0.398	1.42098e-21
SLC25A39	1.1107e-81	0.285935	0.505	0.264		4.59398e-77			OGA	2.65817e-18	0.58274	0.381	0	1.09944e-13		TAF1D	3.58771e-26	-0.857006	0.499	0.588	1.48391e-21
EIF3H	1.42468e-81	0.405728	0.829	0.638		5.89262e-77			SSRP1	2.67216e-18	0.445336	0.621	0.134	1.10523e-13		CXCL2	3.60647e-26	-0.620863	0.031	0.118	1.49167e-21
SLC20A1	1.66718e-81	0.50267	0.373	0.159		6.89561e-77			EEF1B2	2.68596e-18	0.670474	0.955	0.679	1.11094e-13		NUDC	3.84502e-26	-0.850833	0.424	0.511	1.59034e-21
BZW2	1.80334e-81	0.29793	0.543	0.292		7.45878e-77			GNG10	2.73109e-18	0.531874	0.395	0.007	1.12961e-13		PGRMC2	3.85331e-26	-0.978228	0.24	0.378	1.59377e-21
KCTD12	2.17677e-81	0.26504	0.232	0.056		9.00334e-77			CISD3	2.74942e-18	0.439919	0.591	0.119	1.13719e-13		ERC1	3.97591e-26	-1.18083	0.16	0.303	1.64448e-21
FAM49B	3.04436e-81	0.281752	0.49	0.251		1.25918e-76			COPG1	2.81462e-18	0.392509	0.52	0.082	1.16416e-13		THUMPD3-AS1	4.2943e-26	0.314609	0.205	0	1.77617e-21
COX7B	5.59295e-81	-0.448209	0.794	0.795		2.3133e-76			QARS	2.85031e-18	0.273568	0.615	0.134	1.17892e-13		SUN2	4.90241e-26	-0.73916	0.077	0.199	2.02769e-21
AIG1	6.72548e-81	-0.541857	0.257	0.409		2.78173e-76			SSH2	3.00411e-18	0.51553	0.658	0.164	1.24253e-13		BANCR	5.04445e-26	0.822079	0.204	0	2.08644e-21
ETS2	7.00779e-81	-0.477407	0.073	0.204		2.89849e-76			KIF9	3.01018e-18	0.436442	0.461	0.045	1.24504e-13		SLC4A7	5.34092e-26	-0.980901	0.103	0.235	2.20906e-21
IFI44	8.54848e-81	0.253227	0.282	0.086		3.53574e-76			GTF3A	3.07621e-18	0.540453	0.699	0.209	1.27235e-13		KCNJ13	5.78508e-26	-1.05492	0.171	0.317	2.39277e-21
CCL20	1.35655e-80	-0.460587	0.02	0.113		5.61082e-76			PPP4C	3.2336e-18	0.536495	0.749	0.231	1.33745e-13		PLEKHA4	6.08889e-26	-0.726416	0.069	0.186	2.51842e-21
ZNF106	1.544e-80	0.699564	0.806	0.665		6.38616e-76			WARS	3.35255e-18	0.696226	0.496	0.067	1.38665e-13		SRCAP	6.58297e-26	-0.877104	0.05	0.154	2.72278e-21
ALCAM	1.5871e-80	0.576268	0.349	0.149		6.56439e-76			LSM2	3.36531e-18	0.650645	0.84	0.351	1.39193e-13		PCF11	6.91162e-26	-1.37018	0.266	0.398	2.85872e-21
TPMT	2.00734e-80	0.302361	0.409	0.186		8.30255e-76			LY6K	3.41517e-18	0.848787	0.379	0	1.41255e-13		PSMC6	7.71443e-26	-1.06008	0.337	0.452	3.19076e-21
NLGN1	3.58214e-80	0.279695	0.331	0.12		1.48161e-75			C19orf24	3.50392e-18	0.3537	0.767	0.231	1.44925e-13		AZGP1	9.11003e-26	-0.62562	0.105	0.24	3.768e-21
RRP7A	3.68594e-80	0.333093	0.474	0.244		1.52454e-75			LIMA1	3.5272e-18	0.610708	0.622	0.149	1.45889e-13		MT2A	9.19863e-26	-0.687232	0.482	0.59	3.80464e-21
SLC7A8	4.01803e-80	-0.541823	0.248	0.411		1.6619e-75			HAX1	3.53117e-18	0.401783	0.721	0.201	1.46053e-13		GABARAPL1	9.29661e-26	-1.08067	0.252	0.387	3.84517e-21
PIGK	4.049e-80	0.288519	0.35	0.138		1.67471e-75			MITF	3.54109e-18	0.701735	0.879	0.373	1.46463e-13		BAG3	9.60496e-26	-1.15844	0.241	0.38	3.97271e-21
ARPC1A	6.55252e-80	0.337779	0.706	0.482		2.71019e-75			BAX	3.65255e-18	0.327239	0.743	0.239	1.51073e-13		ATP8B2	9.63857e-26	-1.15418	0.086	0.21	3.98661e-21
GLIPR2	7.19185e-80	-0.366692	0.094	0.234		2.97462e-75			TMEM14B	3.80446e-18	0.361604	0.844	0.306	1.57356e-13		DNAJC21	1.02477e-25	-0.942679	0.158	0.299	4.23854e-21
BCL2A1	8.81794e-80	0.330383	0.561	0.312		3.64719e-75			C11orf24	3.89007e-18	0.407281	0.61	0.134	1.60897e-13		TMBIM4	1.13272e-25	0.372547	0.202	0	4.68505e-21
OARD1	1.00614e-79	0.313447	0.423	0.197		4.16151e-75			TRAPPC3	4.01672e-18	0.467493	0.628	0.149	1.66136e-13		UPP1	1.16208e-25	-1.03475	0.14	0.281	4.80646e-21
PRKCA	1.24623e-79	0.286239	0.257	0.073		5.15455e-75			TRIP6	4.05806e-18	0.601326	0.699	0.201	1.67845e-13		CELF2	1.25077e-25	-0.741143	0.096	0.226	5.17332e-21
ENTPD6	1.3203e-79	0.260334	0.262	0.077		5.46088e-75			MRPS7	4.18777e-18	0.441527	0.636	0.157	1.7321e-13		EHBP1	1.27192e-25	-0.865713	0.118	0.253	5.26078e-21
RPS15A	1.34022e-79	0.283655	0.991	0.979		5.5433e-75			CUL4A	4.25433e-18	0.408906	0.55	0.104	1.75963e-13		SKIL	1.30933e-25	-1.07362	0.149	0.292	5.41552e-21
H2AFV	1.39835e-79	0.373022	0.684	0.444		5.78372e-75			CHCHD2	4.29155e-18	0.541947	0.958	0.836	1.77503e-13		ITM2B	1.32276e-25	-0.47733	0.608	0.654	5.47105e-21
SEMA5A	1.59743e-79	0.39859	0.276	0.091		6.60714e-75			RAD51C	4.29941e-18	0.576413	0.478	0.06	1.77828e-13		NUP58	1.34586e-25	0.310218	0.201	0	5.5666e-21
MRPS11	1.73809e-79	0.300307	0.513	0.271		7.18892e-75			KLHDC3	4.51765e-18	0.38592	0.606	0.134	1.86855e-13		NFAT5	1.47696e-25	-1.38385	0.23	0.367	6.10884e-21
HLA-DPA1	1.80673e-79	-0.490109	0.176	0.355		7.47283e-75			ZFPL1	4.66001e-18	0.290272	0.538	0.09	1.92743e-13		KDELR3	1.70767e-25	0.427283	0.284	0.048	7.06309e-21
CHCHD2	1.96735e-79	0.411507	0.95	0.923		8.13717e-75			BMP2K	4.66705e-18	-0.920711	0.098	0.299	1.93034e-13		CHPT1	1.79782e-25	-0.998304	0.328	0.446	7.43598e-21
SEC61G	2.99575e-79	0.410413	0.817	0.663		1.23907e-74			PNKP	4.68311e-18	0.4705	0.495	0.067	1.93698e-13		SIAH1	1.89141e-25	-1.01049	0.359	0.477	7.82308e-21
PCDH9	4.04925e-79	0.4339	0.196	0.036		1.67481e-74			SMYD2	4.83897e-18	0.501552	0.463	0.052	2.00144e-13		CLPTM1L	2.08788e-25	-0.799581	0.11	0.242	8.63566e-21
LINC00920	4.98999e-79	0.374083	0.345	0.14		2.06391e-74			CPVL	5.131e-18	0.632236	0.377	0	2.12223e-13		CDKN1C	2.08904e-25	-1.01181	0.187	0.33	8.64047e-21
HPS4	5.55045e-79	0.352956	0.629	0.383		2.29572e-74			SSR2	5.27954e-18	0.685227	0.941	0.515	2.18367e-13		EIF4A3	2.10148e-25	-0.927284	0.34	0.464	8.69195e-21
C12orf57	5.87822e-79	-0.515039	0.787	0.832		2.43129e-74			COPZ2	5.37756e-18	-0.918073	0.051	0.209	2.22421e-13		MACROD1	2.2072e-25	0.392445	0.367	0.1	9.12922e-21
WDR83OS	7.55644e-79	-0.470466	0.77	0.809		3.12542e-74			CCDC86	5.5271e-18	0.340801	0.414	0.022	2.28606e-13		MTURN	2.22422e-25	-0.845002	0.106	0.238	9.1996e-21
CTSZ	8.62741e-79	-0.627855	0.699	0.734		3.56838e-74			AUP1	5.83826e-18	0.514675	0.772	0.269	2.41476e-13		MAP2K2	2.25966e-25	-1.03396	0.286	0.41	9.3462e-21
PPM1K	1.15805e-78	0.341295	0.412	0.191		4.7898e-74			TAP1	6.69899e-18	0.573339	0.479	0.06	2.77077e-13		EBLN3	2.44238e-25	0.344569	0.2	0	1.01019e-20
CSGALNACT1	1.30255e-78	0.361588	0.274	0.087		5.38746e-74			TAF15	6.77049e-18	0.480691	0.485	0.06	2.80034e-13		HNRNPDL	2.51578e-25	-0.472453	0.609	0.699	1.04055e-20
UQCRH	2.14402e-78	0.365109	0.899	0.797		8.86789e-74			STT3A	6.80625e-18	0.395746	0.5	0.067	2.81513e-13		PPP1R16A	2.54715e-25	0.463501	0.33	0.077	1.05352e-20
SLC25A4	2.45005e-78	-0.576471	0.624	0.723		1.01337e-73			LMAN2	6.8562e-18	0.505753	0.739	0.224	2.83579e-13		NKAIN4	2.56136e-25	-0.309966	0.028	0.109	1.05941e-20
PSMB8	3.25259e-78	0.360273	0.698	0.467		1.3453e-73			MRPS23	6.85834e-18	0.403256	0.624	0.149	2.83668e-13		PBRM1	2.7577e-25	-1.27119	0.215	0.353	1.14061e-20
MAP3K13	3.39677e-78	0.311919	0.507	0.27		1.40494e-73			PTRH1	6.87128e-18	0.51148	0.417	0.022	2.84203e-13		USF2	2.78096e-25	-1.00092	0.311	0.428	1.15023e-20
SND1	4.85795e-78	0.346526	0.526	0.288		2.0093e-73			NEU1	7.05285e-18	0.554295	0.787	0.269	2.91713e-13		RP11-1055B8.3	2.90436e-25	0.38695	0.244	0.025	1.20127e-20
PIAS2	5.05885e-78	0.269396	0.308	0.11		2.09239e-73			TPMT	7.10788e-18	0.540846	0.42	0.03	2.93989e-13		WTIP	3.00331e-25	-0.735472	0.067	0.181	1.2422e-20
RBFOX2	5.99564e-78	0.29174	0.446	0.213		2.47986e-73			SINHCAF	7.11344e-18	0.540787	0.374	0	2.94219e-13		PPP1CB	3.3417e-25	-0.874583	0.337	0.45	1.38216e-20
SPATS2	7.38988e-78	0.265071	0.383	0.166		3.05653e-73			SERPINF1	7.11914e-18	1.30851	0.573	0.164	2.94455e-13		FKBP11	3.54824e-25	0.389559	0.366	0.102	1.46759e-20
CCT8	7.88331e-78	0.336037	0.753	0.537		3.26062e-73			GANAB	7.443e-18	0.511759	0.486	0.067	3.0785e-13		CPED1	3.72088e-25	-0.480104	0.037	0.127	1.53899e-20
MEX3C	1.25114e-77	0.253652	0.294	0.102		5.17485e-73			RPL37	7.62777e-18	0.529208	0.986	0.955	3.15492e-13		RUFY3	3.78468e-25	-1.27593	0.12	0.253	1.56538e-20
GPC1	1.25419e-77	-0.4291	0.181	0.347		5.18744e-73			MPV17	7.71549e-18	0.377763	0.651	0.164	3.1912e-13		MYO15B	3.84677e-25	-0.86079	0.024	0.1	1.59106e-20
HCFC1R1	1.43067e-77	0.298155	0.497	0.265		5.91738e-73			MRPL42	7.93249e-18	0.413019	0.539	0.097	3.28096e-13		MRPL12	4.28213e-25	-0.600567	0.069	0.186	1.77113e-20
HDDC2	1.82732e-77	0.305658	0.67	0.429		7.55797e-73			PGAM1	7.95037e-18	0.55054	0.819	0.336	3.28835e-13		MGST2	4.39595e-25	0.62568	0.399	0.127	1.81821e-20
SVIL	2.60071e-77	0.306226	0.296	0.106		1.07568e-72			MRPL3	8.73537e-18	0.438025	0.659	0.164	3.61304e-13		FADS3	4.86784e-25	-1.20334	0.152	0.29	2.01339e-20
S100A10	4.09967e-77	-0.304021	0.957	0.977		1.69566e-72			SNRPB2	9.02035e-18	0.50765	0.838	0.313	3.73091e-13		MTUS1	5.22498e-25	-0.738623	0.073	0.19	2.1611e-20
NDUFC2	5.66583e-77	0.297432	0.875	0.772		2.34344e-72			YWHAZ	9.47441e-18	0.688611	0.919	0.44	3.91871e-13		CCDC66	5.53908e-25	-0.7441	0.057	0.163	2.29102e-20
MAP2	6.37468e-77	0.572321	0.353	0.165		2.63663e-72			MVP	9.47798e-18	0.505189	0.484	0.067	3.92019e-13		RBM6	5.5539e-25	-1.17518	0.158	0.296	2.29715e-20
MAP4K4	6.97768e-77	0.315681	0.523	0.281		2.88604e-72			VAMP3	9.53823e-18	0.308627	0.65	0.164	3.94511e-13		TPM2	5.67144e-25	-0.8923	0.058	0.165	2.34576e-20
ST13	7.04969e-77	0.343216	0.885	0.725		2.91582e-72			UQCRFS1	9.5641e-18	0.450733	0.817	0.306	3.95581e-13		DBNDD1	5.94004e-25	0.429907	0.234	0.02	2.45686e-20
SRSF9	8.36573e-77	0.330785	0.758	0.545		3.46015e-72			ALDH9A1	1.02464e-17	0.394266	0.504	0.082	4.23802e-13		TMA7	5.96376e-25	-0.408569	0.606	0.647	2.46667e-20
KAT2B	8.80377e-77	0.282468	0.291	0.098		3.64133e-72			GPAT4	1.03725e-17	0.536418	0.372	0	4.29017e-13		ARHGEF10L	6.04701e-25	-0.518972	0.04	0.133	2.5011e-20
MT-CYB	1.21226e-76	-0.334248	0.994	0.998		5.01405e-72			TMEM101	1.08276e-17	0.46503	0.539	0.097	4.47838e-13		SLC38A5	6.64455e-25	0.53601	0.22	0.014	2.74825e-20
MT1X	1.25533e-76	-1.56444	0.457	0.561		5.19216e-72			NECTIN2	1.12117e-17	0.535064	0.371	0	4.63726e-13		C2orf74	6.95962e-25	0.358022	0.205	0.005	2.87857e-20
HIST1H2AC	1.37798e-76	0.419196	0.386	0.18		5.69945e-72			AP2A1	1.13302e-17	0.489424	0.478	0.06	4.6863e-13		PSMB8	7.00587e-25	0.753854	0.415	0.145	2.8977e-20
YPEL3	1.68463e-76	0.369648	0.521	0.287		6.96779e-72			HNRNPA1	1.20715e-17	0.619066	0.96	0.672	4.99291e-13		NCBP3	7.70711e-25	0.329317	0.196	0	3.18774e-20
SLC22A18	2.2233e-76	0.289146	0.402	0.188		9.19578e-72			AASDHPPT	1.29082e-17	0.276116	0.497	0.075	5.33894e-13		MED13L	8.26181e-25	-1.19914	0.177	0.314	3.41717e-20
HNMT	2.30699e-76	-0.489734	0.237	0.403		9.54194e-72			TRAF7	1.29095e-17	0.46739	0.503	0.075	5.3395e-13		JAM3	8.3821e-25	-0.557638	0.057	0.163	3.46692e-20
AGPAT2	2.63372e-76	-0.571682	0.551	0.649		1.08933e-71			PAX3	1.36997e-17	0.384052	0.741	0.224	5.66632e-13		DVL3	8.99388e-25	-1.26621	0.174	0.312	3.71996e-20
C21orf91	2.6603e-76	0.439438	0.351	0.155		1.10033e-71			GET4	1.39704e-17	0.527287	0.369	0	5.77828e-13		OSER1	9.9728e-25	-0.966799	0.333	0.446	4.12485e-20
SHISA5	2.76615e-76	0.27666	0.575	0.327		1.14411e-71			KXD1	1.46248e-17	0.393084	0.663	0.179	6.04898e-13		PTPRM	1.13805e-24	-1.19274	0.243	0.376	4.70709e-20
AHCY	2.87891e-76	0.290769	0.453	0.226		1.19075e-71			COL9A3	1.47537e-17	-0.7803	0.028	0.149	6.10227e-13		SSBP2	1.19941e-24	-0.748945	0.077	0.195	4.96089e-20
DTX4	3.25576e-76	-0.305249	0.061	0.182		1.34661e-71			INO80E	1.58868e-17	0.326791	0.525	0.082	6.57095e-13		CARD19	1.28471e-24	0.306913	0.194	0	5.31369e-20
QTRT1	4.48223e-76	0.263081	0.413	0.19		1.85389e-71			MRPS34	1.63852e-17	0.567435	0.783	0.276	6.77706e-13		AC058791.1	1.36515e-24	0.490584	0.194	0	5.64638e-20
VARS	5.60252e-76	0.262202	0.356	0.151		2.31726e-71			GMPR	1.6905e-17	0.754767	0.774	0.306	6.99207e-13		COMTD1	1.76969e-24	0.379808	0.251	0.032	7.3196e-20
TMEM181	5.73451e-76	0.286665	0.386	0.176		2.37185e-71			SCAND1	1.70308e-17	0.587518	0.842	0.336	7.04413e-13		USP7	1.95127e-24	-0.967884	0.155	0.292	8.07066e-20
RGS12	5.76165e-76	0.365625	0.5	0.275		2.38308e-71			LYRM4	1.73054e-17	0.481623	0.549	0.104	7.1577e-13		LPCAT2	2.61453e-24	-0.37134	0.04	0.131	1.0814e-19
CD55	6.5925e-76	-0.566721	0.332	0.474		2.72673e-71			FAM96A	1.9111e-17	0.421586	0.635	0.164	7.90451e-13		COX4I1	2.67543e-24	0.914819	0.759	0.692	1.10658e-19
RGMB	6.71626e-76	0.266652	0.257	0.077		2.77791e-71			STAT1	1.9633e-17	0.516784	0.478	0.06	8.1204e-13		CDKN2D	3.034e-24	-0.443974	0.045	0.14	1.25489e-19
APOL6	7.59981e-76	0.34115	0.321	0.121		3.14336e-71			TOMM22	1.9693e-17	0.456412	0.765	0.239	8.14521e-13		KMT5B	3.44774e-24	0.282488	0.191	0	1.42602e-19
SLC1A5	7.8001e-76	0.2839	0.271	0.088		3.2262e-71			SHMT2	2.00492e-17	0.438739	0.571	0.119	8.29257e-13		PDCD4	3.62424e-24	-0.774531	0.444	0.536	1.49902e-19
RPL26L1	9.90246e-76	0.270357	0.556	0.315		4.09576e-71			NUFIP1	2.01154e-17	0.506171	0.392	0.015	8.31992e-13		MPST	3.70703e-24	0.379895	0.36	0.097	1.53326e-19
SMIM15	1.03889e-75	0.263768	0.439	0.211		4.29695e-71			COA3	2.20435e-17	0.381938	0.671	0.179	9.11743e-13		MRFAP1	4.42187e-24	-0.662688	0.525	0.572	1.82893e-19
RSL1D1	1.26352e-75	0.322416	0.732	0.491		5.22606e-71			SF3B1	2.25598e-17	0.280272	0.712	0.194	9.33094e-13		HTR2B	4.93562e-24	0.541371	0.195	0.002	2.04142e-19
ST3GAL6	1.4317e-75	0.340358	0.572	0.33		5.92166e-71			CORO1B	2.27862e-17	0.525156	0.747	0.254	9.42461e-13		RGS10	5.48242e-24	0.348537	0.274	0.048	2.26758e-19
GAS2L3	1.59806e-75	0.322707	0.363	0.154		6.60972e-71			RPS24	2.38493e-17	0.535198	0.986	0.903	9.86431e-13		YTHDC1	5.66431e-24	-1.10953	0.299	0.416	2.34281e-19
CEP97	1.90058e-75	0.28116	0.232	0.062		7.86101e-71			HNRNPU	2.42627e-17	0.492458	0.811	0.291	1.00353e-12		MEA1	6.0181e-24	0.732295	0.49	0.208	2.48915e-19
RPS5	2.038e-75	-0.32027	0.949	0.977		8.42938e-71			GAGE2A	2.42995e-17	1.57845	0.365	0	1.00505e-12		PHLDA2	6.31444e-24	0.753431	0.295	0.066	2.61171e-19
EIF3D	3.46701e-75	0.381203	0.788	0.599		1.43399e-70			AATF	2.52214e-17	0.358164	0.51	0.09	1.04318e-12		TM9SF3	6.47781e-24	-1.01653	0.289	0.407	2.67929e-19
DYNLT3	3.81633e-75	0.275904	0.316	0.122		1.57847e-70			HSD17B12	2.52286e-17	0.289372	0.519	0.09	1.04348e-12		PPP4R3A	6.49224e-24	0.280062	0.19	0	2.68526e-19
TXNRD2	4.651e-75	0.276069	0.299	0.108		1.9237e-70			RAB13	2.52365e-17	0.506676	0.813	0.291	1.04381e-12		GSTM3	7.19156e-24	-0.883896	0.376	0.477	2.9745e-19
KRIT1	6.20813e-75	0.25329	0.413	0.19		2.56775e-70			CIAO1	2.55236e-17	0.450069	0.504	0.075	1.05568e-12		STARD10	8.66496e-24	-0.674721	0.077	0.192	3.58391e-19
CPNE1	6.39325e-75	0.28195	0.512	0.275		2.64431e-70			DHPS	2.64587e-17	0.380395	0.567	0.119	1.09436e-12		PTRHD1	9.34e-24	0.505013	0.469	0.172	3.86312e-19
RETSAT	8.78741e-75	-0.650205	0.327	0.469		3.63456e-70			HMGN2	2.77087e-17	0.82679	0.842	0.373	1.14606e-12		PEG10	9.68019e-24	-0.601722	0.065	0.174	4.00382e-19
GAPDH	1.20972e-74	0.601719	0.964	0.949		5.00353e-70			KPNB1	2.85726e-17	0.582798	0.701	0.209	1.18179e-12		TCP1	9.88721e-24	-0.856499	0.393	0.482	4.08945e-19
SEC22B	1.21714e-74	0.269598	0.447	0.217		5.03423e-70			VPS26C	2.87025e-17	0.510828	0.364	0	1.18716e-12		ZMYM6NB	1.10145e-23	0.336036	0.188	0	4.5557e-19
TMEM106B	1.7982e-74	0.257869	0.532	0.286		7.43753e-70			FMC1	3.05979e-17	0.489373	0.364	0	1.26556e-12		RP11-792A8.4	1.10522e-23	-0.621202	0.085	0.204	4.57129e-19
NDUFB1	2.25917e-74	-0.616098	0.693	0.719		9.34415e-70			ABHD14B	3.11618e-17	0.423596	0.657	0.179	1.28888e-12		RHOC	1.12686e-23	-0.985403	0.265	0.391	4.6608e-19
COX6B1	2.36513e-74	-0.296037	0.846	0.855		9.78242e-70			AAR2	3.15267e-17	0.478725	0.378	0.007	1.30398e-12		MAP1LC3B	1.22386e-23	-0.825676	0.448	0.523	5.06202e-19
IRX2	2.4793e-74	-0.32636	0.087	0.223		1.02546e-69			BYSL	3.29075e-17	0.486147	0.377	0.007	1.36109e-12		NARS2	1.34819e-23	0.360324	0.315	0.072	5.57623e-19
MYL9	2.93597e-74	0.302406	0.232	0.062		1.21435e-69			MRPL11	3.43105e-17	0.443283	0.53	0.097	1.41912e-12		TIGAR	1.3667e-23	0.322905	0.187	0	5.6528e-19
RPL26	3.23544e-74	0.267457	0.991	0.988		1.33821e-69			PRPF31	3.51701e-17	0.429358	0.576	0.127	1.45467e-12		MPRIP	1.37219e-23	-0.969842	0.171	0.305	5.67551e-19
ASPH	3.38001e-74	0.296559	0.558	0.317		1.39801e-69			NUDT21	3.52883e-17	0.288785	0.52	0.09	1.45956e-12		FGFR1OP2	1.37843e-23	-1.05664	0.337	0.441	5.70134e-19
TRAM1	5.43118e-74	0.299864	0.635	0.384		2.24639e-69			TPI1	3.88822e-17	0.764494	0.945	0.642	1.60821e-12		ATN1	1.50097e-23	-1.02772	0.184	0.317	6.20815e-19
ENO1	7.69205e-74	0.485775	0.834	0.703		3.18151e-69			RPL23	3.98651e-17	-0.807169	0.904	0.851	1.64886e-12		CHCHD2	1.58346e-23	0.82636	0.728	0.624	6.54934e-19
KCNQ1OT1	8.04276e-74	0.474661	0.501	0.271		3.32657e-69			TMEM230	3.99862e-17	0.594779	0.828	0.321	1.65387e-12		PGLS	1.64083e-23	0.714549	0.548	0.265	6.78665e-19
BCL2L1	8.58589e-74	0.30449	0.354	0.149		3.55121e-69			TRIB3	4.08131e-17	0.533573	0.39	0.015	1.68807e-12		APP	1.66167e-23	-0.527491	0.548	0.627	6.87282e-19
WDR61	9.59101e-74	0.275538	0.54	0.3		3.96694e-69			RPL7A	4.21529e-17	0.509091	0.992	0.963	1.74349e-12		ZSCAN18	1.76203e-23	-0.830697	0.105	0.231	7.28792e-19
PGF	1.30599e-73	0.376169	0.326	0.131		5.40172e-69			EBP	4.34566e-17	0.483021	0.441	0.045	1.79741e-12		ETF1	1.77722e-23	-1.04364	0.415	0.505	7.35076e-19
ATP6V1C1	1.83027e-73	0.266262	0.444	0.22		7.57017e-69			RPL30	4.42205e-17	0.498191	0.993	0.993	1.829e-12		CD9	1.78155e-23	-0.645883	0.12	0.251	7.36867e-19
GRSF1	2.14361e-73	0.290193	0.549	0.316		8.86619e-69			SHKBP1	4.4921e-17	0.477301	0.444	0.052	1.85798e-12		CPEB2	1.92338e-23	-0.993142	0.467	0.543	7.9553e-19
FURIN	2.24972e-73	0.285372	0.34	0.143		9.30507e-69			AFAP1L2	4.56055e-17	-0.927629	0.031	0.157	1.88629e-12		THEM6	1.9362e-23	0.329551	0.255	0.038	8.00832e-19
CXXC5	2.35391e-73	0.375932	0.459	0.232		9.73602e-69			PSMG1	4.65317e-17	0.277187	0.545	0.104	1.9246e-12		EIF3K	1.99243e-23	0.87528	0.73	0.611	8.24087e-19
HSP90AA1	2.43138e-73	-0.533843	0.983	0.981		1.00565e-68			HSPA9	4.69963e-17	0.552244	0.785	0.261	1.94381e-12		SAT2	2.14915e-23	-0.777661	0.513	0.563	8.88909e-19
RTN4	3.39196e-73	-0.497269	0.728	0.757		1.40295e-68			CYP51A1	4.71956e-17	0.557877	0.361	0	1.95206e-12		RENBP	2.33894e-23	0.487223	0.427	0.147	9.67407e-19
IREB2	3.59937e-73	0.252415	0.353	0.149		1.48874e-68			PYGB	4.7257e-17	0.409041	0.538	0.104	1.9546e-12		B4GAT1	2.3834e-23	0.305058	0.186	0	9.85799e-19
LAPTM4B	3.98105e-73	0.331156	0.635	0.419		1.6466e-68			FDPS	4.78253e-17	0.459514	0.705	0.224	1.9781e-12		AC007246.3	2.52247e-23	0.324127	0.255	0.038	1.04332e-18
SEC31A	6.36324e-73	0.338295	0.611	0.372		2.6319e-68			SHARPIN	4.7953e-17	0.397153	0.587	0.127	1.98338e-12		NFKB2	2.63482e-23	-1.10955	0.108	0.233	1.08979e-18
WBP2	8.79127e-73	0.310274	0.55	0.32		3.63616e-68			SVBP	4.84103e-17	0.482589	0.361	0	2.0023e-12		BCAN	2.88772e-23	-0.938011	0.169	0.305	1.19439e-18
TMEM220	1.18293e-72	-0.423972	0.126	0.265		4.89273e-68			PES1	4.87674e-17	0.435874	0.454	0.052	2.01707e-12		MMP2	3.26296e-23	-0.519657	0.05	0.147	1.34959e-18
LAMA4	2.04559e-72	0.459958	0.467	0.25		8.46076e-68			NABP2	5.11673e-17	0.468918	0.549	0.104	2.11633e-12		CLEC2B	3.35762e-23	-0.541939	0.068	0.179	1.38875e-18
ERBIN	4.29352e-72	0.286267	0.503	0.274		1.77584e-67			NUP107	5.1355e-17	0.432591	0.384	0.015	2.12409e-12		FSTL1	3.37535e-23	-0.92157	0.114	0.242	1.39608e-18
MALSU1	4.85099e-72	0.264335	0.523	0.29		2.00642e-67			CCDC124	5.25812e-17	0.46799	0.732	0.216	2.17481e-12		ADIPOR2	3.62924e-23	-1.147	0.269	0.391	1.50109e-18
CGGBP1	5.1404e-72	0.288822	0.569	0.332		2.12612e-67			TM9SF2	5.3214e-17	0.426258	0.616	0.157	2.20098e-12		ROBO1	3.85409e-23	-0.593091	0.052	0.152	1.59409e-18
CAPRIN1	5.4553e-72	0.282749	0.551	0.315		2.25637e-67			CFAP298	5.42693e-17	0.499474	0.36	0	2.24463e-12		FXR2	3.86553e-23	-0.580162	0.066	0.174	1.59882e-18
FAM173A	5.76786e-72	0.28684	0.619	0.378		2.38564e-67			DNMT1	5.54063e-17	0.564423	0.487	0.082	2.29166e-12		MRPS34	4.27381e-23	0.62327	0.496	0.208	1.76769e-18
CABIN1	5.91816e-72	0.271409	0.343	0.141		2.44781e-67			RTL8B	5.63736e-17	0.494149	0.359	0	2.33167e-12		ULK4	4.56311e-23	0.383633	0.183	0	1.88735e-18
FKBP1A	7.76263e-72	0.453163	0.687	0.499		3.2107e-67			EIF4G1	5.71157e-17	0.535947	0.541	0.112	2.36236e-12		TUBA4A	4.63064e-23	-0.517993	0.047	0.143	1.91528e-18
LY6K	8.30916e-72	0.277224	0.238	0.072		3.43675e-67			TYMS	5.74217e-17	0.988257	0.395	0.022	2.37502e-12		SLC5A3	4.72886e-23	0.324028	0.183	0	1.9559e-18
FADS2	1.04032e-71	-0.299513	0.03	0.124		4.30288e-67			TOMM70	5.85583e-17	0.506085	0.359	0	2.42203e-12		DCTN6	4.74218e-23	-0.774912	0.174	0.308	1.96141e-18
ZC3H7A	1.32279e-71	0.330842	0.373	0.168		5.47121e-67			FAM207A	5.87684e-17	0.415354	0.496	0.075	2.43072e-12		FAM207A	4.75019e-23	0.440642	0.426	0.149	1.96472e-18
SNHG25	1.38625e-71	0.328045	0.311	0.124		5.73368e-67			CCNG1	5.92791e-17	0.442428	0.549	0.112	2.45184e-12		QDPR	4.84392e-23	1.06541	0.405	0.149	2.00349e-18
SNRNP200	1.40958e-71	0.301614	0.504	0.275		5.83017e-67			PDIA4	5.97426e-17	0.294027	0.501	0.082	2.47101e-12		EMP3	4.98581e-23	-0.881742	0.42	0.511	2.06218e-18
AC025164.1	1.67788e-71	0.263425	0.248	0.075		6.9399e-67			H2AFZ	5.99111e-17	1.02824	0.946	0.694	2.47798e-12		TSTA3	5.32193e-23	0.40501	0.366	0.111	2.2012e-18
PDE3B	1.78143e-71	0.297823	0.257	0.083		7.36816e-67			TSEN34	6.06187e-17	0.526134	0.542	0.119	2.50725e-12		AP1S1	5.35967e-23	0.49096	0.377	0.115	2.21681e-18
DCAF13	1.86177e-71	0.266145	0.51	0.277		7.70048e-67			ACTB	6.17587e-17	0.733609	0.997	0.978	2.5544e-12		HSF4	5.71234e-23	-1.21393	0.107	0.231	2.36268e-18
TIPARP	2.44791e-71	-0.416793	0.15	0.297		1.01248e-66			CNOT7	6.31103e-17	0.272786	0.488	0.075	2.6103e-12		PYM1	5.82206e-23	0.303745	0.183	0	2.40806e-18
WASL	3.62707e-71	0.31319	0.603	0.365		1.50019e-66			PRKDC	6.3292e-17	0.550513	0.664	0.194	2.61782e-12		ZNF655	6.47207e-23	-1.16253	0.16	0.292	2.67691e-18
TRIM44	4.22525e-71	0.270395	0.509	0.275		1.7476e-66			PSMD13	6.9575e-17	0.320717	0.653	0.172	2.87769e-12		GNG7	6.63148e-23	0.396012	0.369	0.111	2.74285e-18
MMP24OS	4.46778e-71	0.262618	0.585	0.346		1.84792e-66			NASP	7.01677e-17	0.487192	0.6	0.142	2.9022e-12		HM13	8.11197e-23	0.548057	0.458	0.181	3.35519e-18
VAPA	5.60014e-71	0.31837	0.798	0.598		2.31627e-66			MARS	7.05998e-17	0.490116	0.38	0.015	2.92008e-12		DAZAP1	8.61201e-23	-1.02602	0.198	0.328	3.56201e-18
ZCCHC24	6.15062e-71	0.339348	0.376	0.171		2.54396e-66			DOCK9	7.24673e-17	-0.68872	0.032	0.157	2.99732e-12		AMFR	8.95441e-23	-0.729138	0.118	0.244	3.70363e-18
CDK5RAP3	7.42692e-71	0.250365	0.46	0.235		3.07185e-66			C6orf226	7.44826e-17	0.455263	0.563	0.119	3.08068e-12		SLU7	9.14382e-23	-0.971456	0.24	0.367	3.78198e-18
SNRPB	7.64847e-71	-0.467886	0.651	0.714		3.16349e-66			TCTN3	7.4534e-17	0.386371	0.43	0.045	3.0828e-12		ASH1L	9.61439e-23	-1.21992	0.291	0.405	3.97661e-18
SMIM20	8.1908e-71	0.262369	0.361	0.159		3.3878e-66			SLC25A11	7.67389e-17	0.406241	0.561	0.112	3.174e-12		MAPK3	1.02752e-22	-0.63946	0.095	0.215	4.24994e-18
RPL29	9.34175e-71	0.284903	0.996	0.987		3.86384e-66			RNF167	7.84341e-17	0.256149	0.634	0.164	3.24411e-12		UTP4	1.07208e-22	0.284899	0.181	0	4.43422e-18
SAMD9	1.01903e-70	0.250896	0.238	0.07		4.21483e-66			SERPING1	8.14443e-17	1.55468	0.456	0.075	3.36862e-12		MRPS16	1.10333e-22	0.462493	0.458	0.172	4.56347e-18
SCCPDH	1.21477e-70	0.298188	0.474	0.25		5.02439e-66			COPA	8.27234e-17	0.462854	0.559	0.119	3.42152e-12		HLA-E	1.16231e-22	-0.254698	0.558	0.713	4.80744e-18
MGAT4B	1.46775e-70	0.301568	0.546	0.319		6.07076e-66			THRAP3	8.46649e-17	0.499184	0.668	0.187	3.50182e-12		TCTEX1D2	1.16606e-22	-0.328936	0.026	0.1	4.82295e-18
ARID1B	2.01987e-70	0.34701	0.681	0.437		8.35437e-66			COQ8A	8.66392e-17	0.502213	0.356	0	3.58348e-12		ARHGEF40	1.18557e-22	-0.790822	0.044	0.136	4.90363e-18
NUDT4	2.24082e-70	0.278194	0.49	0.26		9.26824e-66			BLOC1S4	8.94388e-17	0.294695	0.487	0.075	3.69928e-12		SEPT2	1.27738e-22	-0.895234	0.454	0.523	5.28337e-18
MZT2B	2.81334e-70	0.334934	0.864	0.749		1.16362e-65			MTHFS	9.09952e-17	0.309773	0.411	0.03	3.76365e-12		TMTC1	1.28036e-22	-0.891084	0.093	0.213	5.2957e-18
SNRPD1	3.66436e-70	0.399291	0.733	0.535		1.51562e-65			SMIM15	9.22255e-17	0.325691	0.518	0.097	3.81454e-12		FBXO33	1.29473e-22	-0.845693	0.105	0.226	5.35514e-18
PSG4	3.69583e-70	0.302758	0.116	0		1.52863e-65			ENTPD6	9.75087e-17	0.467485	0.397	0.022	4.03306e-12		MTX2	1.32367e-22	0.3459	0.365	0.109	5.47481e-18
STAT2	4.04422e-70	0.293147	0.472	0.242		1.67273e-65			ELOVL5	1.05909e-16	0.375065	0.54	0.104	4.38049e-12		YIPF2	1.34583e-22	0.274736	0.251	0.038	5.56648e-18
EIF3A	5.09159e-70	0.366367	0.808	0.619		2.10593e-65			MRPL58	1.05965e-16	0.462517	0.355	0	4.38281e-12		MTHFD1L	1.39301e-22	-1.05991	0.161	0.292	5.76165e-18
SMARCA5	5.80047e-70	0.283101	0.619	0.382		2.39913e-65			CRYL1	1.07816e-16	0.424145	0.703	0.216	4.45939e-12		LPIN1	1.4724e-22	-1.27348	0.165	0.296	6.09e-18
NT5C3A	1.25217e-69	0.275231	0.482	0.259		5.17912e-65			SAE1	1.08188e-16	0.418961	0.529	0.097	4.47478e-12		MCOLN3	1.57009e-22	-0.732344	0.041	0.129	6.49404e-18
FNDC10	1.92881e-69	0.254104	0.377	0.174		7.97773e-65			UBL3	1.09573e-16	0.494319	0.749	0.246	4.53203e-12		IGFBP2	1.7257e-22	0.649822	0.191	0.007	7.13765e-18
PRKDC	2.00458e-69	0.377901	0.681	0.471		8.29116e-65			IGBP1	1.09597e-16	0.472666	0.668	0.201	4.53302e-12		NME4	1.98782e-22	0.635046	0.512	0.229	8.22182e-18
MEF2A	2.00789e-69	0.2788	0.357	0.159		8.30485e-65			ATP6V1B2	1.09932e-16	0.51181	0.74	0.239	4.54688e-12		APLP2	2.16433e-22	-0.777054	0.456	0.527	8.95189e-18
HERC5	2.19082e-69	0.284262	0.333	0.135		9.06146e-65			CDC5L	1.10672e-16	0.405539	0.542	0.112	4.5775e-12		LLNLR-245B6.1	2.28237e-22	0.314712	0.178	0	9.44011e-18
MDFIC	2.38968e-69	0.252096	0.453	0.226		9.88395e-65			MTPN	1.10758e-16	0.43909	0.713	0.209	4.58105e-12		RAB17	2.53122e-22	0.2555	0.225	0.025	1.04694e-17
ACOT7	3.35052e-69	0.266053	0.519	0.289		1.38581e-64			AP1M1	1.11225e-16	0.381246	0.503	0.09	4.60038e-12		DDX18	2.77205e-22	-0.987055	0.329	0.432	1.14655e-17
FAM124A	3.36672e-69	-0.265591	0.041	0.142		1.39251e-64			PSAT1	1.12071e-16	0.501061	0.391	0.022	4.63536e-12		DEGS1	3.09876e-22	-0.905775	0.255	0.376	1.28168e-17
TRIM48	3.43495e-69	0.360605	0.122	0.004		1.42073e-64			PREB	1.15953e-16	0.471448	0.368	0.007	4.79593e-12		THTPA	3.48596e-22	0.280756	0.177	0	1.44183e-17
MFF	3.99191e-69	0.262957	0.55	0.314		1.6511e-64			ATG3	1.18593e-16	0.492207	0.616	0.164	4.90515e-12		DNAJC25-GNG10	3.52716e-22	0.307519	0.177	0	1.45887e-17
SGK3	9.42195e-69	0.360099	0.465	0.245		3.89701e-64			COPS6	1.19579e-16	0.437471	0.763	0.246	4.94589e-12		AKT1	3.54289e-22	-0.860662	0.158	0.287	1.46538e-17
IRF7	1.0152e-68	0.255379	0.393	0.184		4.19897e-64			CALR	1.19586e-16	0.561711	0.884	0.425	4.94622e-12		PRDX3	3.86353e-22	0.728924	0.524	0.233	1.59799e-17
SSR1	1.07946e-68	0.262846	0.509	0.28		4.46475e-64			SURF2	1.2167e-16	0.287022	0.509	0.09	5.03239e-12		PSMB10	3.88855e-22	0.442436	0.302	0.072	1.60834e-17
RPL23	1.18779e-68	-0.30484	0.95	0.94		4.91281e-64			PLCB1	1.27915e-16	0.528508	0.353	0	5.2907e-12		ARC	5.20991e-22	0.878084	0.232	0.034	2.15487e-17
ARL3	1.50182e-68	-0.535548	0.311	0.443		6.21168e-64			SNRPA	1.31476e-16	0.405136	0.625	0.149	5.43799e-12		MOB4	5.70226e-22	-0.680873	0.122	0.247	2.35851e-17
CDK4	1.63232e-68	0.267223	0.627	0.4		6.75142e-64			TRAPPC2B	1.36185e-16	0.477154	0.353	0	5.63273e-12		PCM1	5.83176e-22	-1.06465	0.283	0.4	2.41207e-17
INTS11	2.07228e-68	0.251033	0.449	0.232		8.57114e-64			NCSTN	1.4132e-16	0.4158	0.503	0.09	5.84515e-12		HNRNPF	6.13841e-22	-0.555681	0.561	0.6	2.53891e-17
SFT2D1	2.11779e-68	0.257222	0.538	0.306		8.75941e-64			STARD7	1.42354e-16	0.365431	0.576	0.127	5.88792e-12		LDLRAD3	6.15893e-22	0.395299	0.255	0.045	2.54739e-17
COL11A1	2.55219e-68	0.354212	0.228	0.067		1.05561e-63			ABT1	1.43409e-16	0.319129	0.599	0.142	5.93153e-12		CD320	6.52495e-22	0.427513	0.397	0.136	2.69879e-17
EPS15	2.83461e-68	-0.641097	0.382	0.501		1.17242e-63			RNF5	1.44337e-16	0.498513	0.682	0.216	5.96993e-12		SEPW1	7.08128e-22	0.970885	0.62	0.378	2.92889e-17
CMTM6	3.32504e-68	0.336039	0.491	0.283		1.37527e-63			COX14	1.45109e-16	0.404886	0.693	0.201	6.00186e-12		PAGR1	7.21115e-22	0.293306	0.175	0	2.9826e-17
SLC35B2	3.92358e-68	0.252866	0.523	0.283		1.62283e-63			GYG2	1.51683e-16	0.592246	0.416	0.037	6.27376e-12		KMT2A	7.54221e-22	-1.16658	0.241	0.362	3.11953e-17
DESI1	5.2076e-68	0.270242	0.401	0.195		2.15391e-63			SCARB1	1.56347e-16	0.433147	0.632	0.172	6.46667e-12		C11orf68	8.12099e-22	-0.633449	0.064	0.167	3.35892e-17
STK17B	6.7118e-68	-0.299018	0.062	0.176		2.77607e-63			DUSP6	1.57128e-16	0.33006	0.459	0.06	6.49899e-12		RAB5A	8.88361e-22	-0.862137	0.233	0.357	3.67435e-17
TSPAN3	9.83582e-68	0.366311	0.687	0.476		4.06819e-63			FDFT1	1.62226e-16	0.682752	0.753	0.284	6.70982e-12		C1S	8.98138e-22	-0.596708	0.044	0.133	3.71479e-17
GNAI1	9.93669e-68	-0.538321	0.328	0.461		4.10992e-63			ERAL1	1.62651e-16	0.454657	0.416	0.037	6.72741e-12		OSBPL10	9.33925e-22	-0.692559	0.052	0.147	3.86281e-17
B2M	1.61911e-67	-0.41583	0.998	0.996		6.69678e-63			NDUFA11	1.63999e-16	-1.45763	0.505	0.612	6.78315e-12		NCOA7	9.38237e-22	-0.658868	0.076	0.186	3.88064e-17
ALDH1A3	1.76935e-67	0.320614	0.235	0.071		7.31822e-63			HNRNPUL1	1.64041e-16	0.424204	0.624	0.164	6.78489e-12		SAMM50	9.79532e-22	0.474538	0.416	0.145	4.05144e-17
HNRNPA2B1	2.00068e-67	0.327658	0.953	0.867		8.27503e-63			MFSD10	1.68835e-16	0.352038	0.663	0.179	6.98318e-12		DYNLL1	9.85655e-22	-0.414528	0.615	0.676	4.07677e-17
SELENOK	2.37416e-67	-0.551193	0.683	0.715		9.81976e-63			MCM7	1.78689e-16	0.617293	0.428	0.045	7.39078e-12		TRIP10	1.00826e-21	-0.715333	0.087	0.201	4.17026e-17
TPM1	2.40158e-67	0.436642	0.333	0.15		9.93319e-63			LYPLA1	1.82219e-16	0.282465	0.643	0.172	7.53676e-12		TUG1	1.03441e-21	-1.23056	0.201	0.326	4.27843e-17
TNFSF13B	2.56527e-67	0.311289	0.128	0.008		1.06102e-62			B4GALT3	1.8378e-16	0.43888	0.442	0.052	7.60134e-12		NFIA	1.20774e-21	-0.896266	0.227	0.353	4.99534e-17
EIF3I	2.57985e-67	0.343912	0.776	0.598		1.06705e-62			GGH	1.84356e-16	0.423803	0.507	0.09	7.62514e-12		ERF	1.23936e-21	-1.16901	0.163	0.29	5.12613e-17
CAPZA2	3.77141e-67	0.274066	0.638	0.408		1.55989e-62			MPG	1.89213e-16	0.262097	0.741	0.231	7.82604e-12		CTHRC1	1.30975e-21	0.655468	0.283	0.068	5.41724e-17
AKAP9	4.17385e-67	0.323308	0.748	0.511		1.72634e-62			PSMB10	1.9297e-16	0.479391	0.416	0.037	7.98143e-12		DOT1L	1.36837e-21	-1.20886	0.063	0.165	5.65972e-17
CAPZA1	5.17852e-67	0.258594	0.532	0.31		2.14189e-62			PLOD1	2.00966e-16	0.326301	0.415	0.037	8.31215e-12		TSC22D1	1.72286e-21	-1.07385	0.242	0.369	7.12594e-17
LEF1	6.5824e-67	0.327748	0.441	0.224		2.72255e-62			PPIF	2.03992e-16	0.438915	0.401	0.03	8.43732e-12		CRTAC1	1.78103e-21	-0.820163	0.445	0.534	7.36652e-17
LIMS1	7.0152e-67	0.305251	0.575	0.353		2.90156e-62			GPS1	2.06182e-16	0.407521	0.578	0.134	8.52788e-12		ETS2	1.91858e-21	-1.01526	0.211	0.339	7.93544e-17
RWDD1	9.1172e-67	-0.468518	0.714	0.747		3.77097e-62			DEK	2.08307e-16	0.403926	0.828	0.328	8.61579e-12		GAPLINC	1.92087e-21	0.374057	0.172	0	7.94493e-17
FABP5	1.39045e-66	-1.10045	0.695	0.756		5.75106e-62			MED8	2.09643e-16	0.422265	0.507	0.09	8.67106e-12		MLST8	1.96624e-21	0.343945	0.327	0.09	8.13257e-17
PPP4C	1.86729e-66	0.281943	0.598	0.364		7.72331e-62			IQGAP1	2.14074e-16	0.604122	0.734	0.254	8.85433e-12		RARRES2	2.07865e-21	0.655903	0.416	0.163	8.59749e-17
PAGE5	2.07141e-66	0.476389	0.11	0		8.56757e-62			TMED4	2.23385e-16	0.442765	0.588	0.142	9.23943e-12		TRPM1	2.17375e-21	-1.03118	0.459	0.554	8.99084e-17
GYPC	2.08082e-66	-0.51058	0.72	0.782		8.60647e-62			BACE2	2.34432e-16	0.688794	0.921	0.448	9.69633e-12		ATG2A	2.1976e-21	-1.2212	0.102	0.219	9.08949e-17
VAV3	2.09695e-66	0.359062	0.208	0.06		8.67318e-62			ADIPOR1	2.35261e-16	0.252048	0.692	0.209	9.73061e-12		RNPS1	2.23082e-21	-0.936062	0.482	0.543	9.22689e-17
CBX5	2.45448e-66	0.287585	0.501	0.279		1.0152e-61			POLDIP2	2.4505e-16	0.282235	0.558	0.112	1.01355e-11		MTERF3	2.26032e-21	0.307683	0.171	0	9.34889e-17
PRDX6	3.43646e-66	0.348363	0.798	0.618		1.42135e-61			BCAN	2.5305e-16	1.36402	0.691	0.239	1.04664e-11		RP11-382A20.3	2.26032e-21	0.275533	0.171	0	9.34889e-17
HIST2H2AC	4.57147e-66	-0.285052	0.07	0.188		1.89081e-61			PPP4R3B	2.77078e-16	0.507029	0.348	0	1.14602e-11		SRD5A3	2.35796e-21	0.422046	0.343	0.106	9.75276e-17
GARS	4.60908e-66	0.254557	0.422	0.213		1.90636e-61			PEBP1	2.80916e-16	-1.15418	0.932	0.858	1.1619e-11		DSTYK	2.48251e-21	-1.14701	0.211	0.335	1.02679e-16
MRPL32	5.58627e-66	0.262582	0.596	0.362		2.31054e-61			MRPL51	2.81728e-16	0.580241	0.782	0.306	1.16526e-11		TRPT1	2.81414e-21	0.332595	0.321	0.086	1.16396e-16
FOXK1	5.65563e-66	0.251788	0.285	0.11		2.33922e-61			AL118516.1	3.09762e-16	0.603584	0.347	0	1.28121e-11		UQCC2	2.847e-21	0.422054	0.443	0.17	1.17755e-16
ABCE1	6.15774e-66	0.282178	0.489	0.273		2.5469e-61			DNAJC8	3.14888e-16	0.381599	0.729	0.224	1.30241e-11		ARHGEF10	2.95602e-21	-0.745793	0.05	0.143	1.22264e-16
VGLL4	9.70155e-66	0.33734	0.513	0.301		4.01266e-61			SNRPE	3.16327e-16	0.636521	0.863	0.388	1.30836e-11		GGNBP2	2.97441e-21	-0.93852	0.371	0.462	1.23024e-16
SRSF5	1.37889e-65	0.339171	0.8	0.586		5.70322e-61			HIBADH	3.17395e-16	0.293872	0.594	0.149	1.31278e-11		EIF3A	3.08428e-21	-0.678815	0.533	0.593	1.27569e-16
WLS	1.50063e-65	0.259003	0.313	0.129		6.20677e-61			RBBP4	3.20113e-16	0.423752	0.624	0.172	1.32402e-11		MTCH2	3.25842e-21	0.5389	0.419	0.154	1.34771e-16
ZNF655	1.67357e-65	0.257617	0.353	0.161		6.92206e-61			DNAJB2	3.20606e-16	-1.12257	0.138	0.343	1.32606e-11		MAP1B	3.31264e-21	-0.760623	0.075	0.183	1.37014e-16
MINDY2	1.95797e-65	0.295262	0.458	0.246		8.09834e-61			SLC12A9	3.23901e-16	0.400097	0.389	0.022	1.33969e-11		LINC01531	3.39265e-21	0.434825	0.17	0	1.40323e-16
CCL18	2.35151e-65	-0.407927	0.025	0.11		9.72606e-61			ASXL1	3.24663e-16	0.455611	0.623	0.164	1.34284e-11		GAL	3.55359e-21	0.364054	0.17	0	1.4698e-16
MRPL44	2.66821e-65	0.498472	0.557	0.346		1.1036e-60			CMTM4	3.25834e-16	-0.43665	0.02	0.119	1.34768e-11		ARL8A	3.73304e-21	-0.834202	0.125	0.247	1.54402e-16
ANKRD50	3.19782e-65	0.252281	0.302	0.12		1.32265e-60			PNRC1	3.29069e-16	-1.54875	0.639	0.664	1.36106e-11		ATP11B	3.79404e-21	-0.725469	0.061	0.161	1.56925e-16
CYB5R3	3.38474e-65	0.482726	0.784	0.633		1.39996e-60			FKBP8	3.43673e-16	0.256299	0.797	0.269	1.42147e-11		ATP13A3	4.39533e-21	-1.16608	0.127	0.249	1.81795e-16
NME4	3.68113e-65	0.371739	0.637	0.431		1.52255e-60			RTCB	3.43709e-16	0.474721	0.486	0.082	1.42161e-11		ZNF844	4.75229e-21	-0.51132	0.047	0.138	1.9656e-16
EP300	4.07779e-65	0.252795	0.434	0.225		1.68662e-60			UCK2	3.46811e-16	0.417527	0.476	0.075	1.43444e-11		ADGRE5	4.7737e-21	0.278722	0.169	0	1.97445e-16
NORAD	4.22303e-65	0.295326	0.697	0.472		1.74669e-60			PTGES2	3.60023e-16	0.441224	0.543	0.112	1.48909e-11		TBX2	5.16893e-21	-0.811318	0.11	0.229	2.13792e-16
HGSNAT	4.90141e-65	0.270309	0.327	0.142		2.02727e-60			MANBAL	3.63991e-16	0.348385	0.597	0.134	1.5055e-11		TKFC	5.64473e-21	0.306286	0.168	0	2.33472e-16
EIF4G1	5.11742e-65	0.260546	0.554	0.321		2.11662e-60			CHCHD10	3.72504e-16	0.392504	0.679	0.209	1.54071e-11		DYNC1I2	5.77674e-21	-0.86473	0.228	0.348	2.38932e-16
DUT	1.05281e-64	0.318933	0.776	0.586		4.35453e-60			KDM5B	3.87018e-16	0.424731	0.521	0.097	1.60074e-11		TTC14	6.14785e-21	-1.0092	0.145	0.269	2.54281e-16
MCF2L	1.17433e-64	-0.360577	0.117	0.251		4.85717e-60			MRPL10	3.94642e-16	0.434316	0.434	0.052	1.63228e-11		EIF3J	7.02081e-21	-1.03646	0.27	0.382	2.90388e-16
PSMB2	1.46431e-64	0.301211	0.703	0.499		6.05652e-60			PARVA	3.94725e-16	0.508335	0.637	0.179	1.63262e-11		PNPLA8	7.2319e-21	-1.02126	0.248	0.364	2.99119e-16
N4BP2L2	2.21345e-64	0.387113	0.73	0.509		9.15507e-60			GSTZ1	4.07344e-16	0.44057	0.42	0.045	1.68482e-11		TMEM258	8.34695e-21	-0.390334	0.605	0.64	3.45238e-16
ITGA1	2.42016e-64	0.264457	0.13	0.012		1.001e-59			SCPEP1	4.11222e-16	0.45185	0.47	0.075	1.70085e-11		BHLHE40	8.4392e-21	-0.893557	0.169	0.296	3.49054e-16
BAG6	2.49268e-64	0.276138	0.47	0.252		1.031e-59			NNMT	4.16672e-16	1.42197	0.345	0	1.7234e-11		BAZ1A	8.58949e-21	-1.29713	0.24	0.357	3.5527e-16
HSPH1	2.90592e-64	-0.962572	0.649	0.665		1.20192e-59			COPS7A	4.46944e-16	0.39482	0.538	0.112	1.84861e-11		ATP1B3	9.31033e-21	-1.04475	0.383	0.459	3.85084e-16
RAB11A	3.14764e-64	0.309209	0.657	0.423		1.3019e-59			HSPA2	4.57952e-16	0.387659	0.471	0.075	1.89413e-11		RYK	9.87122e-21	-0.669437	0.083	0.192	4.08284e-16
SYNCRIP	4.69894e-64	0.297925	0.628	0.394		1.94353e-59			ACIN1	4.72598e-16	0.474656	0.455	0.067	1.95471e-11		DDX51	1.08456e-20	-0.723634	0.052	0.145	4.48584e-16
RPS10	4.91954e-64	0.303201	0.942	0.898		2.03477e-59			EIF3G	4.75004e-16	0.612651	0.873	0.418	1.96466e-11		HSPB1	1.11602e-20	-0.281083	0.668	0.753	4.61597e-16
SLC5A3	6.73731e-64	0.277331	0.35	0.165		2.78662e-59			ACBD6	4.8347e-16	0.285665	0.623	0.164	1.99968e-11		AP006222.2	1.18976e-20	-0.489565	0.047	0.136	4.92097e-16
ATP6V0D1	6.75894e-64	-0.537686	0.463	0.552		2.79556e-59			LAPTM4B	4.87444e-16	0.414037	0.724	0.224	2.01612e-11		TSPAN15	1.22254e-20	-0.67918	0.041	0.124	5.05656e-16
UTRN	6.873e-64	0.363334	0.393	0.198		2.84274e-59			PPP5C	5.03969e-16	0.461827	0.404	0.037	2.08447e-11		PGAM2	1.25919e-20	0.490016	0.182	0.009	5.20814e-16
ATP6V1G1	1.18685e-63	0.316556	0.915	0.84		4.90892e-59			GID8	5.05917e-16	0.330577	0.533	0.104	2.09252e-11		PPP2CA	1.48157e-20	-0.991054	0.304	0.405	6.12792e-16
SMAD5	1.19639e-63	0.277627	0.446	0.237		4.9484e-59			FGFBP2	5.09578e-16	-2.10914	0.159	0.373	2.10767e-11		ARF5	1.69701e-20	0.631321	0.507	0.235	7.01898e-16
ECHDC1	1.85563e-63	0.250801	0.533	0.306		7.67506e-59			SNAP29	5.14739e-16	0.556548	0.409	0.037	2.12901e-11		AKAP13	2.05298e-20	-1.23043	0.23	0.351	8.49131e-16
MRPS21	2.0109e-63	0.320023	0.778	0.592		8.3173e-59			ZC3H15	5.42353e-16	0.257933	0.655	0.187	2.24323e-11		COX6C	2.11757e-20	1.16527	0.706	0.566	8.75849e-16
JDP2	3.62936e-63	-0.366231	0.085	0.204		1.50114e-58			RBM3	5.52059e-16	0.605625	0.951	0.679	2.28337e-11		NUPR1	2.17314e-20	-0.485088	0.593	0.62	8.98833e-16
NLRP1	4.37054e-63	-0.326426	0.086	0.208		1.8077e-58			WBP2	6.09889e-16	0.331727	0.615	0.157	2.52256e-11		KIF1A	2.30734e-20	0.292546	0.173	0.005	9.54337e-16
TXNIP	4.59248e-63	0.416045	0.655	0.422		1.8995e-58			PTOV1	6.11655e-16	0.42223	0.73	0.231	2.52987e-11		TMEM43	2.52301e-20	-0.868647	0.103	0.217	1.04354e-15
EIF4B	4.98293e-63	0.34559	0.794	0.604		2.06099e-58			RSBN1L	6.18493e-16	0.279879	0.505	0.09	2.55815e-11		MAP4	2.56262e-20	-0.874308	0.34	0.437	1.05993e-15
ANKRD10	5.13495e-63	0.2729	0.502	0.275		2.12387e-58			DDX49	6.48625e-16	0.314869	0.501	0.09	2.68278e-11		GNPTG	2.67297e-20	0.418633	0.453	0.188	1.10557e-15
DDB1	5.17972e-63	0.274067	0.571	0.337		2.14238e-58			POLR3GL	6.5504e-16	0.337286	0.557	0.127	2.70931e-11		CALM1	2.6963e-20	-0.363011	0.607	0.679	1.11522e-15
TOMM22	5.89099e-63	0.276655	0.625	0.399		2.43657e-58			HPDL	6.68925e-16	0.617996	0.349	0.007	2.76674e-11		APOA1BP	2.77014e-20	0.522899	0.497	0.222	1.14576e-15
MT1A	7.18208e-63	-0.338632	0.025	0.107		2.97058e-58			HK1	6.76481e-16	0.518239	0.462	0.075	2.79799e-11		BRD1	2.81167e-20	-0.754246	0.066	0.165	1.16294e-15
IGF2R	1.04158e-62	0.26289	0.44	0.229		4.3081e-58			GSDMD	6.84408e-16	0.390168	0.466	0.067	2.83078e-11		COL27A1	2.91369e-20	-0.926604	0.067	0.167	1.20513e-15
COX17	1.04491e-62	-0.520851	0.525	0.608		4.32187e-58			KLHL35	7.14768e-16	0.520523	0.35	0.007	2.95635e-11		PRRC2B	2.95476e-20	-1.23388	0.301	0.405	1.22212e-15
CCDC107	1.52581e-62	-0.547423	0.433	0.53		6.31092e-58			NUDT22	7.18148e-16	0.405289	0.467	0.067	2.97033e-11		PGAP1	3.18527e-20	-0.998878	0.088	0.197	1.31746e-15
DDT	1.83607e-62	0.334925	0.818	0.669		7.59418e-58			HMBS	7.19447e-16	0.325998	0.367	0.015	2.97571e-11		KIF5B	3.20924e-20	-0.818764	0.467	0.525	1.32737e-15
RPS6	2.40824e-62	-0.288878	0.988	0.991		9.96073e-58			TARBP2	7.60534e-16	0.398702	0.398	0.03	3.14564e-11		NT5E	3.40826e-20	0.384915	0.162	0	1.40969e-15
NDRG2	2.87392e-62	-0.484986	0.177	0.318		1.18868e-57			LIMD2	7.7754e-16	0.451979	0.598	0.149	3.21598e-11		TFAP2C	3.59939e-20	0.271683	0.183	0.011	1.48874e-15
CCDC88A	2.97364e-62	0.273345	0.439	0.236		1.22993e-57			CDKN1C	7.79691e-16	-2.00825	0.196	0.403	3.22488e-11		GTF2IRD2B	3.62057e-20	-0.987912	0.095	0.206	1.4975e-15
KLF4	4.25113e-62	-0.713853	0.494	0.575		1.75831e-57			POLR3C	7.90681e-16	0.381339	0.404	0.037	3.27034e-11		RGS16	3.83141e-20	0.63929	0.227	0.038	1.58471e-15
MDH1	5.31993e-62	0.323201	0.735	0.558		2.20038e-57			RPSA	7.91495e-16	0.760749	0.971	0.746	3.2737e-11		YWHAZ	3.90509e-20	1.00462	0.653	0.468	1.61518e-15
CYR61	5.58252e-62	0.37826	0.371	0.178		2.30898e-57			RPP25	8.04359e-16	0.4176	0.396	0.03	3.32691e-11		METAP2	4.03955e-20	-1.01012	0.38	0.455	1.6708e-15
RRAS	6.34562e-62	-0.42087	0.178	0.316		2.62461e-57			PCSK2	8.07369e-16	-1.66952	0.212	0.433	3.33936e-11		BRD7	4.30829e-20	-0.816605	0.138	0.258	1.78195e-15
TMEM154	6.78525e-62	-0.259169	0.049	0.149		2.80645e-57			NSG1	8.1802e-16	0.684467	0.834	0.336	3.38341e-11		EID2	4.56297e-20	-0.401744	0.044	0.129	1.88729e-15
SMS	7.03117e-62	0.282491	0.561	0.347		2.90816e-57			SLC9A3R2	8.33943e-16	-0.794664	0.06	0.216	3.44927e-11		PSMB1	4.65561e-20	-0.537796	0.519	0.557	1.92561e-15
PLEKHA1	8.82881e-62	0.266709	0.362	0.175		3.65168e-57			PTPA	8.38419e-16	0.451574	0.339	0	3.46779e-11		ARMC9	4.65928e-20	0.310845	0.277	0.068	1.92712e-15
COL6A1	9.05851e-62	0.616224	0.436	0.255		3.74669e-57			DBNDD2	8.48715e-16	0.524084	0.339	0	3.51037e-11		HES4	4.84651e-20	-1.43907	0.271	0.382	2.00456e-15
EIF2AK2	9.28454e-62	0.310138	0.528	0.31		3.84018e-57			MAD2L2	8.65262e-16	0.337405	0.623	0.164	3.57881e-11		OLFM1	5.80773e-20	0.277419	0.187	0.014	2.40214e-15
HNRNPF	9.60876e-62	0.303827	0.768	0.576		3.97428e-57			NSA2	8.69964e-16	0.453781	0.773	0.284	3.59826e-11		BHLHE41	6.50706e-20	-0.972806	0.199	0.319	2.69139e-15
RPL18	1.98371e-61	-0.266016	0.992	0.989		8.20483e-57			LIG1	8.79088e-16	0.455239	0.367	0.015	3.63599e-11		DVL1	6.74061e-20	-0.667613	0.062	0.158	2.78799e-15
FBXO32	2.06272e-61	0.341668	0.643	0.421		8.53161e-57			DHRS4	9.03979e-16	0.407511	0.398	0.037	3.73895e-11		CNOT4	7.60476e-20	-0.874328	0.214	0.333	3.1454e-15
MGMT	3.51523e-61	-0.400153	0.323	0.484		1.45394e-56			TUSC2	9.09472e-16	0.378892	0.438	0.052	3.76167e-11		KIDINS220	7.63848e-20	-1.03599	0.214	0.333	3.15935e-15
CIB1	4.31212e-61	0.266918	0.681	0.458		1.78354e-56			LINC00667	9.40044e-16	0.361183	0.456	0.067	3.88812e-11		FAM126A	8.10703e-20	-1.14253	0.173	0.294	3.35315e-15
FAM20C	5.40579e-61	0.254886	0.218	0.069		2.23589e-56			DYNC1H1	9.72764e-16	0.471135	0.789	0.276	4.02345e-11		PURA	8.11672e-20	-0.931113	0.288	0.389	3.35716e-15
SEMA3C	9.00475e-61	-0.511498	0.37	0.504		3.72446e-56			TRMT1	9.89912e-16	0.423396	0.429	0.052	4.09437e-11		ESRP1	8.33501e-20	0.363504	0.189	0.016	3.44744e-15
PIM3	1.19948e-60	0.324232	0.613	0.376		4.96115e-56			NGDN	1.0046e-15	0.359276	0.486	0.082	4.15511e-11		COX5A	8.68322e-20	0.91909	0.608	0.38	3.59147e-15
DNPH1	1.28228e-60	0.262852	0.677	0.47		5.30365e-56			SNRNP200	1.01892e-15	0.379567	0.534	0.119	4.21434e-11		TRAM1	8.99682e-20	0.546587	0.498	0.224	3.72117e-15
EIF5B	1.33114e-60	-0.480468	0.689	0.706		5.50572e-56			HNRNPL	1.08684e-15	0.259203	0.635	0.164	4.4953e-11		CHORDC1	9.05979e-20	-1.09339	0.17	0.29	3.74722e-15
MGLL	1.60541e-60	0.273995	0.177	0.044		6.64015e-56			CDK6	1.10481e-15	0.521929	0.563	0.142	4.56962e-11		N4BP2L1	1.02474e-19	-0.679462	0.128	0.247	4.23843e-15
DYNC1H1	1.9503e-60	0.346276	0.781	0.595		8.06665e-56			HLTF	1.11181e-15	0.44004	0.379	0.022	4.59857e-11		GOSR1	1.05202e-19	-0.941448	0.213	0.33	4.35126e-15
HSPA8	2.19786e-60	-0.405568	0.876	0.893		9.09056e-56			ISG20L2	1.22347e-15	0.415401	0.388	0.03	5.06041e-11		RBM15B	1.06327e-19	-0.64629	0.096	0.206	4.39781e-15
LRPAP1	2.25516e-60	0.655174	0.829	0.745		9.32757e-56			PLEKHH2	1.23605e-15	-0.415344	0.016	0.104	5.11241e-11		TMF1	1.09884e-19	-0.984904	0.177	0.296	4.54493e-15
CLSTN1	2.25864e-60	0.264456	0.501	0.285		9.34195e-56			RALA	1.25462e-15	0.320935	0.587	0.157	5.18924e-11		GNG11	1.13581e-19	-0.414952	0.343	0.48	4.69781e-15
PAPSS1	4.57368e-60	0.252573	0.457	0.246		1.89172e-55			ACTN4	1.26485e-15	0.307853	0.671	0.201	5.23155e-11		ATP5G3	1.14401e-19	0.888295	0.667	0.486	4.73175e-15
IRF1	4.85886e-60	-0.934852	0.288	0.415		2.00967e-55			COMMD2	1.27971e-15	0.282761	0.574	0.127	5.293e-11		PDE6D	1.17308e-19	0.252574	0.264	0.059	4.85197e-15
C1QBP	5.1598e-60	0.368553	0.752	0.586		2.13415e-55			DHX30	1.29492e-15	0.354966	0.476	0.082	5.35591e-11		LACTB2	1.24676e-19	0.372612	0.29	0.077	5.15672e-15
GBP4	5.42982e-60	-0.274585	0.028	0.112		2.24583e-55			TM9SF1	1.30681e-15	0.403033	0.394	0.03	5.4051e-11		2024-03-03	1.3023e-19	-0.800999	0.081	0.186	5.38646e-15
PLA2G4C	6.17468e-60	-0.278697	0.05	0.148		2.55391e-55			CHTF8	1.33741e-15	0.265887	0.417	0.045	5.53165e-11		CGGBP1	1.32784e-19	-0.981774	0.196	0.314	5.49206e-15
FABP7	7.47685e-60	0.35351	0.344	0.161		3.0925e-55			GATM	1.39175e-15	-1.46924	0.116	0.306	5.75644e-11		CLK4	1.34791e-19	-0.659597	0.087	0.195	5.5751e-15
LUC7L3	8.04213e-60	0.316887	0.687	0.463		3.3263e-55			MYO10	1.40303e-15	0.484925	0.667	0.216	5.80307e-11		MAP7D1	1.37464e-19	-1.01371	0.155	0.274	5.68566e-15
ARF4	9.10118e-60	0.333106	0.712	0.509		3.76434e-55			SEC22B	1.43158e-15	0.455465	0.335	0	5.92114e-11		VKORC1	1.38058e-19	-0.666599	0.125	0.242	5.71023e-15
SYPL1	9.34036e-60	0.281615	0.66	0.444		3.86327e-55			RNASEK	1.44114e-15	0.413599	0.409	0.045	5.9607e-11		DDX24	1.3893e-19	-0.854166	0.455	0.502	5.74627e-15
CA12	9.51744e-60	-0.277909	0.041	0.134		3.93651e-55			CFAP36	1.53943e-15	0.462207	0.335	0	6.36725e-11		SKI	1.4006e-19	-0.984352	0.126	0.242	5.79301e-15
FAM3C	1.33275e-59	0.256663	0.552	0.333		5.51237e-55			USP48	1.63577e-15	0.400948	0.538	0.119	6.7657e-11		NDRG1	1.42549e-19	-0.90359	0.227	0.351	5.89596e-15
U2SURP	1.37618e-59	0.255659	0.648	0.415		5.69201e-55			LIPA	1.64536e-15	0.466908	0.5	0.097	6.80536e-11		ZFAND1	1.51991e-19	0.466087	0.496	0.213	6.28651e-15
NDUFAF3	1.49229e-59	0.287137	0.717	0.519		6.17224e-55			RNF115	1.64969e-15	0.317455	0.555	0.127	6.82328e-11		TAX1BP3	1.61941e-19	-0.649772	0.177	0.299	6.69803e-15
TENT5A	2.1404e-59	-0.444726	0.176	0.316		8.85292e-55			POP7	1.70853e-15	0.388468	0.56	0.134	7.06665e-11		PP7080	1.63684e-19	0.251999	0.157	0	6.77015e-15
ATRX	3.31864e-59	0.284397	0.66	0.441		1.37262e-54			EFTUD2	1.71286e-15	0.346024	0.445	0.06	7.08454e-11		PUM1	1.91253e-19	-1.1103	0.212	0.328	7.9104e-15
DDX24	6.37323e-59	-0.488569	0.669	0.705		2.63603e-54			RRP1B	1.74178e-15	0.429807	0.438	0.06	7.20416e-11		PLSCR4	1.99595e-19	-0.582606	0.041	0.122	8.25546e-15
TSC22D3	6.97845e-59	-0.571634	0.464	0.571		2.88636e-54			MRPL47	1.75572e-15	0.253461	0.509	0.104	7.26185e-11		SDC4	1.99884e-19	-0.704556	0.094	0.204	8.26738e-15
CLTC	7.0357e-59	0.264354	0.596	0.381		2.91003e-54			IDH2	1.76182e-15	0.363458	0.436	0.06	7.28706e-11		PAN3	2.08654e-19	-0.876511	0.081	0.186	8.63014e-15
GSTO1	7.7043e-59	0.362177	0.841	0.759		3.18657e-54			FBLN2	1.86446e-15	-1.08352	0.023	0.127	7.7116e-11		ZBTB20	2.09753e-19	-1.03471	0.159	0.278	8.67561e-15
SEC62	1.65321e-58	-0.455757	0.757	0.754		6.83783e-54			PCNA	1.89372e-15	0.51766	0.495	0.097	7.83261e-11		SYNCRIP	2.17005e-19	-1.03651	0.285	0.389	8.97555e-15
MPZ	2.04292e-58	0.553199	0.112	0.007		8.44972e-54			PGM1	1.97938e-15	0.484891	0.397	0.037	8.18693e-11		H2AFJ	2.63666e-19	-0.672368	0.525	0.561	1.09055e-14
RAB13	2.09691e-58	0.309504	0.754	0.573		8.67302e-54			MRPS16	2.05438e-15	0.375415	0.63	0.172	8.49712e-11		PCBD1	3.02263e-19	0.673339	0.514	0.233	1.25019e-14
PRRC2B	2.36129e-58	0.257179	0.498	0.288		9.76651e-54			CYB5R1	2.07517e-15	0.421825	0.652	0.187	8.58311e-11		TUBA1B	3.05428e-19	-0.403553	0.59	0.643	1.26328e-14
SERPINE1	3.15936e-58	0.34099	0.142	0.025		1.30674e-53			VPS26B	2.18047e-15	0.401739	0.395	0.037	9.01864e-11		NSG1	3.07297e-19	1.23659	0.571	0.357	1.27101e-14
RPL17	6.41888e-58	0.435115	0.75	0.557		2.65491e-53			LINC01006	2.1846e-15	0.449951	0.332	0	9.03572e-11		HMG20B	3.13482e-19	-1.1334	0.394	0.468	1.29659e-14
SEMA3D	6.77362e-58	0.268868	0.161	0.035		2.80164e-53			GON7	2.23783e-15	0.449709	0.332	0	9.25588e-11		C5orf22	3.72626e-19	0.270766	0.225	0.038	1.54122e-14
ACSL3	8.93603e-58	0.28935	0.568	0.362		3.69603e-53			SLC50A1	2.35905e-15	0.312842	0.527	0.104	9.75728e-11		EXOC3	3.87223e-19	0.563114	0.444	0.195	1.60159e-14
HLA-A	1.04742e-57	-0.454526	0.98	0.957		4.33223e-53			TMUB1	2.35963e-15	0.397329	0.435	0.06	9.75968e-11		NAA50	4.02027e-19	-0.972234	0.215	0.33	1.66283e-14
HACD1	1.12121e-57	-0.513322	0.332	0.452		4.63742e-53			HAUS4	2.38523e-15	0.41767	0.373	0.022	9.86554e-11		TGFB1I1	4.13647e-19	-0.478053	0.072	0.172	1.71089e-14
RBM8A	1.20847e-57	-0.442834	0.712	0.723		4.99836e-53			MTX1	2.41968e-15	0.337538	0.571	0.134	1.0008e-10		ADNP	4.43816e-19	-1.00468	0.17	0.287	1.83567e-14
GTF2F2	1.61571e-57	-0.632693	0.526	0.581		6.68276e-53			EXOSC10	2.42441e-15	0.325182	0.397	0.037	1.00276e-10		BSCL2	4.53849e-19	0.260636	0.175	0.011	1.87717e-14
VEPH1	1.72838e-57	-0.65583	0.429	0.526		7.14873e-53			TMEM219	2.50557e-15	0.424877	0.759	0.254	1.03633e-10		CH17-340M24.3	4.543e-19	0.263571	0.154	0	1.87903e-14
FCRLA	2.8343e-57	-0.323778	0.077	0.185		1.1723e-52			BOLA3	2.55121e-15	0.350573	0.551	0.127	1.05521e-10		ARG2	4.56336e-19	-0.618109	0.066	0.163	1.88745e-14
MRPL12	3.13098e-57	0.264676	0.538	0.33		1.295e-52			WIPI1	2.56559e-15	0.328567	0.663	0.201	1.06116e-10		CORO1C	4.62941e-19	-1.22872	0.202	0.319	1.91477e-14
NDUFA1	3.20049e-57	-0.385347	0.776	0.783		1.32376e-52			TTC17	2.57264e-15	0.397938	0.452	0.067	1.06407e-10		ANKRD28	4.7386e-19	-1.15373	0.266	0.373	1.95993e-14
RPLP1	5.92408e-57	0.34769	1	0.998		2.45026e-52			MTHFD2	2.61151e-15	0.388596	0.43	0.052	1.08015e-10		ECI1	4.88972e-19	-0.775098	0.148	0.265	2.02244e-14
KANSL1	6.66508e-57	0.256713	0.443	0.244		2.75674e-52			UGCG	2.61853e-15	0.4644	0.532	0.127	1.08305e-10		DYNC2H1	4.97314e-19	-0.89786	0.105	0.217	2.05694e-14
RABAC1	8.06899e-57	-0.413574	0.768	0.81		3.33742e-52			PRMT5	2.63381e-15	0.387149	0.408	0.045	1.08937e-10		RB1CC1	5.23758e-19	-1.02382	0.397	0.48	2.16632e-14
MRPS25	1.02246e-56	0.263979	0.549	0.344		4.229e-52			FARSA	2.74446e-15	0.279451	0.548	0.119	1.13513e-10		SSB	5.68827e-19	-0.771472	0.436	0.491	2.35272e-14
DNAJB4	1.52709e-56	-0.660316	0.291	0.419		6.31618e-52			NRSN2	2.74744e-15	0.458752	0.356	0.015	1.13637e-10		SFXN4	6.00377e-19	0.283031	0.331	0.102	2.48322e-14
IDI2-AS1	1.84688e-56	-0.443409	0.159	0.283		7.6389e-52			PPIL1	2.75909e-15	0.410484	0.425	0.052	1.14119e-10		C19orf24	6.0649e-19	0.329247	0.463	0.197	2.5085e-14
IGSF8	3.22923e-56	0.325941	0.495	0.309		1.33564e-51			SLC39A4	2.76457e-15	0.480285	0.38	0.03	1.14345e-10		DNAJB9	6.07442e-19	-0.977829	0.269	0.373	2.51244e-14
CTSH	5.03588e-56	0.414167	0.407	0.243		2.08289e-51			VCP	2.76702e-15	0.400807	0.673	0.194	1.14447e-10		PTBP1	6.32559e-19	-1.11546	0.332	0.421	2.61633e-14
PSMD8	5.16178e-56	-0.357563	0.759	0.796		2.13496e-51			BCAS2	2.88568e-15	0.338874	0.524	0.112	1.19355e-10		GCC2	6.56988e-19	-1.03064	0.321	0.414	2.71737e-14
PTAR1	5.65497e-56	0.254695	0.376	0.19		2.33895e-51			MLF2	2.88805e-15	0.285749	0.777	0.269	1.19452e-10		TLE3	6.87615e-19	-0.992396	0.109	0.219	2.84404e-14
HSBP1L1	5.68895e-56	0.254095	0.48	0.28		2.353e-51			CNIH4	2.96986e-15	0.338947	0.628	0.172	1.22836e-10		BTBD6	7.40342e-19	-0.544031	0.059	0.152	3.06213e-14
ILF3-DT	6.99434e-56	0.277328	0.406	0.22		2.89293e-51			MACO1	3.05783e-15	0.463262	0.33	0	1.26475e-10		TIMM23	7.75213e-19	0.265013	0.278	0.07	3.20636e-14
BRD2	2.0312e-55	0.377291	0.737	0.538		8.40126e-51			LSAMP	3.10586e-15	-0.849924	0.069	0.231	1.28462e-10		ERRFI1	8.41104e-19	-0.734442	0.074	0.174	3.47889e-14
OCIAD1	4.704e-55	0.31295	0.691	0.489		1.94562e-50			USP4	3.1427e-15	0.41732	0.386	0.03	1.29985e-10		HRSP12	8.45517e-19	0.312532	0.214	0.034	3.49714e-14
PHF3	4.76042e-55	0.270509	0.519	0.309		1.96896e-50			AURKAIP1	3.21149e-15	0.466741	0.847	0.351	1.3283e-10		NRIP3	9.36522e-19	-0.983758	0.126	0.24	3.87355e-14
LONP2	4.77352e-55	0.290164	0.51	0.308		1.97437e-50			NXT1	3.22574e-15	0.255878	0.543	0.119	1.3342e-10		NCOA1	9.65358e-19	-0.842352	0.107	0.217	3.99282e-14
NDUFV2	7.07642e-55	0.34466	0.83	0.694		2.92688e-50			MLX	3.25678e-15	0.368382	0.517	0.104	1.34704e-10		TMEM179B	9.68839e-19	0.460856	0.479	0.217	4.00721e-14
PDLIM3	1.01492e-54	-0.670279	0.233	0.36		4.19782e-50			RSRP1	3.32516e-15	0.592337	0.329	0	1.37532e-10		EIF3H	9.95732e-19	0.822485	0.696	0.559	4.11845e-14
PSMA5	1.6562e-54	0.261325	0.696	0.495		6.85021e-50			IGSF3	3.36801e-15	0.527025	0.445	0.075	1.39304e-10		ITGB1	1.03708e-18	-0.735792	0.46	0.505	4.28948e-14
PLK2	1.71958e-54	0.269759	0.46	0.256		7.11234e-50			SLC27A5	3.37337e-15	0.373218	0.357	0.015	1.39526e-10		TMEM134	1.03949e-18	0.327	0.362	0.122	4.29943e-14
ANKRD37	2.04488e-54	-0.611795	0.352	0.467		8.45781e-50			PIGC	3.38452e-15	0.284126	0.562	0.127	1.39987e-10		MRPL17	1.12323e-18	0.362123	0.361	0.124	4.64579e-14
KCNIP3	2.05289e-54	-0.364786	0.088	0.196		8.49095e-50			CTSL	3.46663e-15	1.01422	0.674	0.246	1.43383e-10		KCTD9	1.15549e-18	-0.656078	0.054	0.143	4.77923e-14
ELOC	2.5277e-54	0.276372	0.747	0.559		1.04548e-49			B4GAT1	3.48812e-15	0.447555	0.329	0	1.44272e-10		USP34	1.16846e-18	-1.15132	0.259	0.364	4.83286e-14
IER3	3.58716e-54	0.696929	0.697	0.506		1.48368e-49			SSU72	3.5191e-15	0.410579	0.826	0.321	1.45554e-10		EBAG9	1.17499e-18	0.316198	0.354	0.122	4.85987e-14
PFKP	3.63197e-54	-0.349225	0.158	0.28		1.50222e-49			THUMPD3-AS1	3.70293e-15	0.466766	0.328	0	1.53157e-10		PPP2R2A	1.21998e-18	-1.08674	0.246	0.355	5.04597e-14
FAM13A	4.40065e-54	-0.445004	0.187	0.311		1.82015e-49			NOC4L	3.79988e-15	0.425082	0.356	0.015	1.57167e-10		PCBP2	1.25122e-18	0.679985	0.727	0.713	5.17519e-14
SPRY1	8.34482e-54	0.27728	0.262	0.109		3.4515e-49			CDK5RAP3	3.89853e-15	0.332822	0.615	0.164	1.61247e-10		KPNA5	1.28819e-18	-0.671694	0.05	0.136	5.32808e-14
CUX1	8.63238e-54	0.28449	0.404	0.221		3.57044e-49			LMCD1	3.9104e-15	0.481931	0.518	0.119	1.61738e-10		SENP5	1.30565e-18	-0.862899	0.104	0.213	5.4003e-14
TNFAIP6	9.18148e-54	0.284173	0.109	0.009		3.79755e-49			SFTPC	3.97648e-15	-0.447824	0.019	0.112	1.64471e-10		HERC5	1.41206e-18	-0.624532	0.097	0.206	5.84043e-14
FN1	1.69019e-53	0.922521	0.46	0.288		6.99081e-49			SPART	4.02572e-15	0.447737	0.328	0	1.66508e-10		TUBB	1.4151e-18	0.906827	0.631	0.421	5.85299e-14
FBXO7	2.26479e-53	0.27043	0.732	0.522		9.36741e-49			DUSP15	4.05229e-15	-0.777918	0.058	0.209	1.67607e-10		ICE2	1.42448e-18	0.267132	0.15	0	5.89178e-14
COX7A2L	2.2958e-53	0.278403	0.731	0.565		9.49566e-49			ATP6V1F	4.05341e-15	0.465442	0.882	0.44	1.67653e-10		CAPNS1	1.44733e-18	-0.849883	0.27	0.371	5.98628e-14
ARSI	2.84015e-53	-0.345665	0.109	0.222		1.17472e-48			SNAPC5	4.21326e-15	0.386174	0.436	0.06	1.74265e-10		FMR1	1.55341e-18	-0.764355	0.129	0.242	6.42506e-14
ID3	2.94936e-53	-0.441396	0.111	0.228		1.21989e-48			MINDY2	4.22246e-15	0.48672	0.327	0	1.74645e-10		MINCR	1.56623e-18	0.285672	0.15	0	6.47807e-14
COMT	4.7184e-53	0.576421	0.838	0.77		1.95158e-48			CLPTM1	4.26257e-15	0.365451	0.614	0.164	1.76304e-10		RP11-290D2.6	1.62348e-18	0.513774	0.154	0.002	6.71489e-14
APOC1	6.24149e-53	-0.481165	0.158	0.285		2.58154e-48			PYCARD	4.28634e-15	0.762241	0.519	0.127	1.77287e-10		PPP1R15B	1.67581e-18	-0.973838	0.182	0.296	6.93131e-14
KLF2	6.4384e-53	-0.670687	0.305	0.428		2.66299e-48			ANP32A	4.2958e-15	0.37834	0.726	0.239	1.77678e-10		PFDN5	1.74757e-18	0.80594	0.79	0.76	7.22814e-14
EIF3B	6.50193e-53	0.259834	0.614	0.397		2.68926e-48			WDR36	4.33842e-15	0.65533	0.403	0.045	1.79441e-10		OCIAD2	1.796e-18	0.323175	0.167	0.009	7.42844e-14
SRSF7	6.74842e-53	0.385589	0.856	0.687		2.79121e-48			AP3B1	4.4603e-15	0.355964	0.42	0.052	1.84482e-10		PEA15	1.8231e-18	-1.01479	0.3	0.4	7.54051e-14
HSD17B14	9.36324e-53	-0.41207	0.159	0.278		3.87273e-48			GAR1	4.54999e-15	0.351044	0.447	0.067	1.88192e-10		SUGT1	1.88437e-18	-0.907516	0.314	0.405	7.79395e-14
PHB	1.22399e-52	0.275904	0.773	0.619		5.06254e-48			SNRPF	4.92312e-15	0.342652	0.729	0.254	2.03625e-10		TBC1D7	1.94735e-18	0.371994	0.517	0.244	8.05442e-14
SHF	1.22557e-52	-0.280333	0.085	0.193		5.06909e-48			AL133415.1	5.04828e-15	0.781138	0.326	0	2.08802e-10		TXNDC16	2.15886e-18	-0.429456	0.034	0.106	8.92925e-14
SFRP1	1.71096e-52	0.282601	0.144	0.031		7.07669e-48			FUNDC2	5.13339e-15	0.270176	0.727	0.239	2.12322e-10		ZBTB47	2.16347e-18	-0.4201	0.032	0.104	8.94833e-14
ODF2L	1.89753e-52	-0.549124	0.404	0.507		7.84838e-48			MRPL27	5.15123e-15	0.305515	0.592	0.157	2.1306e-10		EGR2	2.35148e-18	0.310968	0.168	0.011	9.72596e-14
GPR37	1.90208e-52	0.269646	0.176	0.051		7.86718e-48			ARF4	5.22196e-15	0.310913	0.789	0.291	2.15985e-10		SPEN	2.35735e-18	-1.02475	0.16	0.274	9.75023e-14
SUMO2	2.83452e-52	0.254976	0.892	0.816		1.17239e-47			RIOK1	5.43456e-15	0.396968	0.391	0.037	2.24779e-10		EPM2AIP1	2.37711e-18	-0.881448	0.117	0.229	9.83197e-14
TOMM7	4.26178e-52	0.349615	0.945	0.925		1.76271e-47			MRPS11	5.52907e-15	0.381145	0.502	0.097	2.28688e-10		CDKN2A	2.76401e-18	0.312149	0.148	0	1.14322e-13
HNRNPD	4.29349e-52	0.28245	0.722	0.521		1.77583e-47			ACYP1	5.63393e-15	0.350549	0.455	0.075	2.33025e-10		EP300	2.8356e-18	-0.925147	0.159	0.274	1.17283e-13
HERPUD1	4.84239e-52	-0.508622	0.554	0.61		2.00286e-47			ANP32B	5.76459e-15	0.496214	0.865	0.381	2.38429e-10		H2AFX	2.96688e-18	-0.945779	0.294	0.4	1.22713e-13
NAT8L	5.54284e-52	0.29685	0.302	0.144		2.29257e-47			AC118549.1	5.96166e-15	0.469496	0.324	0	2.4658e-10		NFATC2	3.19206e-18	-0.835251	0.046	0.129	1.32027e-13
EEA1	1.73549e-51	-0.528864	0.447	0.545		7.17816e-47			SND1	6.16578e-15	0.383224	0.62	0.164	2.55023e-10		SMURF2	3.25953e-18	-0.703565	0.059	0.149	1.34818e-13
NAPA	2.06371e-51	-0.494843	0.41	0.496		8.53573e-47			OVCA2	6.25129e-15	0.421911	0.324	0	2.5856e-10		GCNT2	3.49109e-18	-0.931208	0.101	0.208	1.44395e-13
GRAMD2B	3.49118e-51	-0.31263	0.096	0.206		1.44399e-46			HSPB2	6.28286e-15	-0.606583	0.029	0.142	2.59865e-10		NLK	3.57583e-18	-0.805324	0.058	0.147	1.479e-13
LIMS2	5.5856e-51	-0.266053	0.083	0.19		2.31026e-46			BLOC1S1	6.35186e-15	-1.44932	0.313	0.493	2.62719e-10		CHAC1	3.65365e-18	0.485402	0.18	0.018	1.51118e-13
XYLT1	1.27387e-50	0.330406	0.183	0.06		5.26887e-46			EIF3I	6.90144e-15	0.423135	0.806	0.299	2.85451e-10		IQCB1	3.9638e-18	-0.591367	0.059	0.149	1.63947e-13
ZFYVE21	1.38566e-50	-0.491543	0.396	0.488		5.73123e-46			YKT6	7.11228e-15	0.424743	0.448	0.075	2.94171e-10		TOPORS	4.04494e-18	-0.925639	0.165	0.278	1.67303e-13
NECTIN3	4.4496e-50	-0.27104	0.076	0.178		1.8404e-45			CNDP2	7.20424e-15	0.369734	0.527	0.119	2.97974e-10		SNRPN	4.34105e-18	0.312581	0.242	0.054	1.7955e-13
HP1BP3	4.70087e-50	0.318203	0.736	0.557		1.94433e-45			SRPRB	7.82199e-15	0.334987	0.42	0.052	3.23526e-10		NDUFS8	4.40057e-18	0.591801	0.548	0.283	1.82012e-13
RPS23	5.02857e-50	0.346285	0.994	0.99		2.07987e-45			TIMM13	8.08773e-15	0.610861	0.836	0.381	3.34516e-10		CSNK1E	4.49089e-18	-0.981512	0.287	0.38	1.85748e-13
SHTN1	5.17389e-50	0.250023	0.402	0.233		2.13997e-45			C5orf22	8.4026e-15	0.459378	0.322	0	3.4754e-10		CLIC4	4.76845e-18	-0.746764	0.375	0.464	1.97228e-13
PLTP	6.64939e-50	-0.500221	0.398	0.492		2.75025e-45			KRR1	8.41839e-15	0.455888	0.511	0.112	3.48193e-10		RNH1	4.8437e-18	-0.67755	0.5	0.529	2.0034e-13
NOP53	6.75738e-50	-0.40119	0.732	0.756		2.79492e-45			CD58	8.42215e-15	0.278419	0.463	0.075	3.48348e-10		IL6ST	4.85978e-18	-0.829562	0.398	0.468	2.01006e-13
NANS	1.49258e-49	-0.537649	0.427	0.503		6.17347e-45			RPL9	8.68676e-15	-0.622944	0.969	0.933	3.59293e-10		EVL	5.10571e-18	-0.683847	0.094	0.199	2.11177e-13
BCAP29	1.86449e-49	0.255953	0.603	0.398		7.71171e-45			SMC3	8.73663e-15	0.393555	0.508	0.112	3.61356e-10		MORF4L1	5.45637e-18	-0.297332	0.611	0.643	2.25681e-13
TSC22D1	2.01339e-49	-0.482304	0.7	0.742		8.3276e-45			PMVK	8.75541e-15	0.30108	0.568	0.142	3.62132e-10		RHOQ	5.62194e-18	-0.887242	0.346	0.425	2.32529e-13
JAM3	2.85823e-49	-0.262625	0.08	0.184		1.18219e-44			GMDS	8.89482e-15	0.392565	0.374	0.03	3.67899e-10		SETD2	5.6358e-18	-0.848792	0.116	0.226	2.33102e-13
MACF1	3.01307e-49	0.258961	0.631	0.411		1.24624e-44			SLC9A3	9.12594e-15	0.567872	0.321	0	3.77458e-10		HLA-A	5.68575e-18	1.53582	0.734	0.747	2.35168e-13
BTG2	3.9068e-49	-0.514312	0.167	0.282		1.61589e-44			NUCB1	9.24596e-15	0.481151	0.812	0.321	3.82422e-10		CFDP1	6.01064e-18	-0.976535	0.33	0.412	2.48606e-13
PCMTD1	4.35863e-49	0.259388	0.521	0.323		1.80277e-44			SLC35C2	9.37012e-15	0.301199	0.473	0.082	3.87558e-10		PTTG1IP	6.71275e-18	-0.51249	0.549	0.597	2.77646e-13
PDLIM1	9.30814e-49	-0.25005	0.073	0.172		3.84994e-44			AP5S1	9.50855e-15	0.421877	0.349	0.015	3.93283e-10		NSRP1	7.0794e-18	-0.949475	0.261	0.364	2.92811e-13
PA2G4	1.32393e-48	-0.436484	0.721	0.722		5.47592e-44			PPA2	9.68776e-15	0.390459	0.43	0.067	4.00696e-10		KHSRP	7.13258e-18	-1.20721	0.226	0.333	2.95011e-13
PPDPF	1.35801e-48	-0.337066	0.784	0.768		5.61687e-44			UCHL5	9.70905e-15	0.477362	0.446	0.075	4.01576e-10		MEPCE	7.62326e-18	-1.0742	0.155	0.267	3.15306e-13
RAC1	2.21184e-48	0.290327	0.943	0.878		9.1484e-44			ITGB8	9.78417e-15	-1.62795	0.071	0.231	4.04683e-10		BAIAP2	8.47047e-18	-1.14543	0.296	0.391	3.50347e-13
VGF	3.49935e-48	0.456111	0.136	0.03		1.44736e-43			FSTL5	1.03358e-14	0.863531	0.371	0.03	4.27497e-10		GPATCH8	9.33214e-18	-1.03541	0.216	0.326	3.85987e-13
RPS17	7.00088e-48	0.565619	0.805	0.638		2.89563e-43			SLC18B1	1.07616e-14	0.450175	0.32	0	4.45108e-10		FAM101B	9.94387e-18	-1.13369	0.171	0.283	4.11289e-13
HIGD2A	7.35484e-48	-0.461366	0.647	0.663		3.04203e-43			HARS	1.0788e-14	0.328862	0.5	0.104	4.46204e-10		TSPAN3	1.08214e-17	0.718185	0.532	0.299	4.47585e-13
CHD9	8.8161e-48	0.293992	0.62	0.41		3.64643e-43			NRM	1.09481e-14	0.300168	0.399	0.045	4.52826e-10		STMN1	1.0858e-17	-0.646903	0.479	0.536	4.49097e-13
UQCRQ	2.78033e-47	-0.355899	0.764	0.766		1.14997e-42			GOLPH3	1.12399e-14	0.447753	0.491	0.104	4.64894e-10		UTRN	1.27239e-17	-0.791266	0.154	0.267	5.26272e-13
MAD1L1	6.73265e-47	0.312756	0.641	0.455		2.78469e-42			DNAJC9	1.13212e-14	0.352929	0.39	0.045	4.68255e-10		ZNF440	1.28858e-17	-0.483979	0.033	0.104	5.32969e-13
ANGPTL7	9.19973e-47	1.32982	0.118	0.022		3.8051e-42			FKBP11	1.13389e-14	0.390271	0.435	0.067	4.6899e-10		EPS8L2	1.29495e-17	-1.05847	0.16	0.274	5.35606e-13
EIF4H	1.02775e-46	0.285314	0.732	0.527		4.25089e-42			AC010967.1	1.19622e-14	0.603121	0.319	0	4.94767e-10		CIC	1.32177e-17	-0.884656	0.149	0.26	5.46695e-13
CHCHD6	1.43914e-46	0.53328	0.777	0.668		5.95245e-42			CTNNBL1	1.22677e-14	0.355044	0.443	0.067	5.07406e-10		RAC3	1.34036e-17	0.255251	0.236	0.052	5.54386e-13
HEBP2	2.20553e-46	-0.490101	0.507	0.543		9.12228e-42			TIGAR	1.2391e-14	0.424205	0.319	0	5.12503e-10		SH3BGRL3	1.35758e-17	0.856716	0.582	0.342	5.61509e-13
BCHE	2.25624e-46	0.36148	0.388	0.225		9.33202e-42			IMP4	1.24361e-14	0.304554	0.598	0.164	5.14371e-10		NUDT3	1.39025e-17	-0.922295	0.385	0.455	5.75021e-13
TIMM8B	2.99648e-46	-0.467219	0.557	0.596		1.23937e-41			PPP6C	1.26563e-14	0.276201	0.492	0.097	5.23476e-10		WHAMM	1.49958e-17	-0.782131	0.087	0.188	6.20241e-13
CEBPD	3.86871e-46	-0.749206	0.552	0.596		1.60014e-41			PLBD2	1.28656e-14	0.410112	0.395	0.045	5.32135e-10		CWC25	1.51885e-17	-1.09487	0.172	0.283	6.28212e-13
CEP350	4.8075e-46	0.256765	0.501	0.31		1.98843e-41			CRTAC1	1.29667e-14	0.92826	0.409	0.06	5.36315e-10		FAM129B	1.79804e-17	-0.668359	0.079	0.176	7.43687e-13
LRRN4CL	5.98596e-46	-0.409158	0.199	0.319		2.47585e-41			FAF1	1.31112e-14	0.419008	0.347	0.015	5.42293e-10		CDK11A	1.87796e-17	-0.770241	0.074	0.17	7.76744e-13
ZFP36L2	6.40653e-46	-0.499847	0.534	0.587		2.6498e-41			GPAA1	1.33076e-14	0.374566	0.76	0.276	5.50414e-10		TMED3	1.88328e-17	0.402996	0.432	0.179	7.78945e-13
SOD1	6.66148e-46	-0.391753	0.862	0.867		2.75525e-41			SNHG15	1.34427e-14	0.316022	0.636	0.187	5.56005e-10		SLC25A44	1.91824e-17	-1.38078	0.123	0.231	7.93404e-13
FST	1.21473e-45	0.286138	0.11	0.017		5.02423e-41			TMEM138	1.38267e-14	0.332431	0.518	0.112	5.71888e-10		PINK1	1.93013e-17	-0.638295	0.124	0.233	7.98322e-13
PKIB	1.78781e-45	-0.290725	0.068	0.159		7.39455e-41			RAC3	1.4104e-14	0.484874	0.433	0.067	5.83357e-10		LIMA1	1.95482e-17	-0.896475	0.194	0.305	8.08534e-13
ATP2B4	2.52377e-45	0.2653	0.377	0.219		1.04386e-40			XRCC6	1.44401e-14	0.66966	0.805	0.321	5.97255e-10		RP11-796E2.4	2.03731e-17	-0.441404	0.035	0.106	8.42654e-13
TMEM59	3.11141e-45	-0.374187	0.855	0.847		1.28691e-40			DHX9	1.51881e-14	0.419898	0.539	0.127	6.28194e-10		HMGCS1	2.03802e-17	-0.989564	0.117	0.224	8.42947e-13
BAG1	3.75964e-45	-0.492455	0.479	0.538		1.55503e-40			MTG1	1.53544e-14	0.439923	0.343	0.015	6.35072e-10		BAX	2.12103e-17	0.466834	0.442	0.192	8.77279e-13
RNASEK	7.06232e-45	-0.378956	0.184	0.299		2.92105e-40			GSS	1.55192e-14	0.430095	0.406	0.052	6.41891e-10		PRKG2	2.145e-17	0.289876	0.141	0	8.87195e-13
GAS7	8.68961e-45	0.35405	0.517	0.336		3.59411e-40			EFHC1	1.5542e-14	0.271388	0.475	0.09	6.42831e-10		RABGAP1	2.22344e-17	-0.902254	0.107	0.213	9.19636e-13
UGCG	8.93284e-45	0.28624	0.537	0.358		3.69471e-40			WAPL	1.56629e-14	0.433046	0.317	0	6.47833e-10		PFKP	2.23555e-17	0.28595	0.175	0.018	9.24648e-13
SUCLG1	9.00706e-45	-0.449229	0.564	0.616		3.72541e-40			RPL7L1	1.61791e-14	0.3204	0.705	0.239	6.69183e-10		MPHOSPH10	2.29056e-17	-0.884267	0.177	0.287	9.47399e-13
EIF1AX	1.11196e-44	-0.466452	0.687	0.68		4.59918e-40			PDLIM4	1.7117e-14	-1.73323	0.205	0.41	7.07977e-10		ZRANB1	2.29915e-17	-1.10904	0.155	0.265	9.50951e-13
PHPT1	2.44481e-44	-0.39917	0.81	0.83		1.0112e-39			CCDC88A	1.72833e-14	0.485077	0.352	0.022	7.14855e-10		C19orf43	2.38967e-17	-0.346896	0.605	0.618	9.88393e-13
METRNL	3.59562e-44	-0.403601	0.184	0.296		1.48718e-39			NECAB3	1.76363e-14	0.420666	0.33	0.007	7.29455e-10		TMEM128	2.52148e-17	0.300003	0.29	0.088	1.04291e-12
POLR2L	3.60088e-44	0.256227	0.878	0.84		1.48936e-39			NAA20	1.78209e-14	0.375349	0.748	0.269	7.37091e-10		C20orf27	2.53335e-17	0.252121	0.342	0.115	1.04782e-12
TRA2B	4.68912e-44	-0.500516	0.651	0.656		1.93947e-39			GLO1	1.80229e-14	0.277848	0.684	0.216	7.45443e-10		MFSD3	2.66375e-17	0.258211	0.186	0.025	1.10176e-12
TMOD1	6.5348e-44	-0.293163	0.111	0.216		2.70286e-39			GGPS1	1.83622e-14	-0.578359	0.036	0.157	7.5948e-10		PARVB	2.80412e-17	0.414621	0.447	0.19	1.15981e-12
TOB1	9.08256e-44	0.339783	0.464	0.296		3.75664e-39			COQ4	1.8849e-14	0.35078	0.567	0.149	7.79614e-10		KCTD1	2.83967e-17	-0.559069	0.082	0.181	1.17452e-12
GPRC5A	1.20392e-43	-0.374365	0.111	0.211		4.97955e-39			DEDD	1.90445e-14	0.414095	0.352	0.022	7.87698e-10		ING3	2.88456e-17	-0.834755	0.107	0.213	1.19308e-12
ZC3H12A	1.21783e-43	-0.301234	0.089	0.184		5.03707e-39			GPM6B	1.94156e-14	-1.21741	0.896	0.769	8.03049e-10		ZNF644	2.94192e-17	-1.04134	0.253	0.353	1.21681e-12
CXCL1	6.12792e-43	-0.385374	0.088	0.188		2.53457e-38			SEPHS2	1.97249e-14	0.292862	0.624	0.179	8.15842e-10		FARP1	3.32916e-17	-1.01871	0.319	0.405	1.37697e-12
ACTG1	6.52489e-43	0.300095	0.987	0.985		2.69876e-38			BCL2A1	1.9789e-14	0.509077	0.5	0.112	8.18493e-10		SDC2	3.41021e-17	-0.587274	0.108	0.217	1.4105e-12
ITPR2	8.26465e-43	-0.520611	0.331	0.432		3.41834e-38			HPF1	2.07265e-14	0.422502	0.315	0	8.57267e-10		FGD5-AS1	3.41975e-17	-0.858962	0.183	0.294	1.41444e-12
KLF9	1.34054e-42	-0.478743	0.318	0.417		5.54463e-38			CHCHD3	2.12005e-14	0.253848	0.658	0.201	8.76874e-10		HEXA	3.50293e-17	-0.852371	0.314	0.403	1.44885e-12
CPQ	2.49783e-42	-0.443599	0.567	0.626		1.03313e-37			CLMN	2.16739e-14	0.42655	0.371	0.03	8.96456e-10		CISD3	3.91461e-17	0.376781	0.398	0.161	1.61912e-12
PART1	2.50549e-42	-0.25764	0.058	0.142		1.0363e-37			STK32A	2.18346e-14	0.327176	0.397	0.045	9.03101e-10		INPP4B	3.95679e-17	0.380098	0.346	0.129	1.63657e-12
CHMP2A	2.6024e-42	-0.365266	0.731	0.745		1.07638e-37			IFT22	2.19688e-14	0.406554	0.314	0	9.0865e-10		MAF	3.96387e-17	-0.886014	0.117	0.224	1.6395e-12
GNG7	7.44201e-42	0.282229	0.252	0.118		3.07809e-37			DDRGK1	2.22314e-14	0.325182	0.57	0.142	9.19515e-10		YTHDF1	4.10271e-17	-0.762439	0.114	0.219	1.69692e-12
INPP4B	1.03638e-41	-0.456059	0.516	0.604		4.28656e-37			C9orf16	2.2533e-14	0.543011	0.835	0.358	9.31988e-10		C3orf58	4.18919e-17	-0.517188	0.059	0.147	1.73269e-12
GADD45B	1.16249e-41	-0.696988	0.518	0.596		4.80816e-37			MT-CO1	2.26549e-14	0.649968	0.997	0.903	9.37028e-10		MYLIP	4.19395e-17	-1.00216	0.283	0.378	1.73466e-12
MXD1	1.30142e-41	-0.265405	0.085	0.178		5.38278e-37			RBM7	2.2911e-14	-1.08582	0.1	0.276	9.47622e-10		MRPL37	4.31847e-17	0.298161	0.378	0.143	1.78616e-12
FSTL1	1.48003e-41	-0.465283	0.235	0.339		6.12157e-37			DALRD3	2.34498e-14	0.394235	0.468	0.09	9.69908e-10		RAB22A	4.44114e-17	-0.734393	0.138	0.247	1.8369e-12
RNF181	1.74415e-41	-0.444205	0.52	0.583		7.21397e-37			RABIF	2.43273e-14	0.387037	0.473	0.09	1.0062e-09		MYL5	4.54162e-17	0.332541	0.231	0.052	1.87846e-12
SPTSSA	1.82078e-41	-0.454161	0.586	0.62		7.53094e-37			ZIC1	2.58508e-14	0.42558	0.313	0	1.06922e-09		SEPT9	4.54965e-17	-0.883941	0.393	0.459	1.88178e-12
HEBP1	8.4866e-41	-0.517408	0.451	0.518		3.51014e-36			HSPA8	2.63347e-14	0.552542	0.961	0.642	1.08923e-09		ZNF814	4.79936e-17	-0.538536	0.04	0.115	1.98507e-12
RASSF1	8.48791e-41	-0.394421	0.205	0.313		3.51069e-36			GMPR2	2.65921e-14	0.394211	0.39	0.045	1.09988e-09		RP11-138A9.1	5.03235e-17	-0.78974	0.05	0.131	2.08143e-12
PYURF	1.29991e-40	-0.39783	0.827	0.809		5.37654e-36			SARS	2.70556e-14	0.255753	0.648	0.194	1.11905e-09		KHDRBS1	5.28007e-17	-0.721187	0.427	0.475	2.18389e-12
NMT2	1.69137e-40	-0.257972	0.08	0.17		6.99569e-36			CEBPZOS	2.70791e-14	0.41713	0.313	0	1.12002e-09		PHLPP1	5.48345e-17	-0.880602	0.169	0.278	2.26801e-12
C9orf16	2.96783e-40	0.27605	0.776	0.619		1.22752e-35			VIM	2.77536e-14	-0.4903	0.999	0.963	1.14792e-09		DHX38	5.65715e-17	-0.888016	0.085	0.183	2.33985e-12
SELENOM	5.07707e-40	-0.447021	0.362	0.522		2.09993e-35			GLB1	2.8505e-14	0.348661	0.449	0.075	1.17899e-09		EVA1B	5.72443e-17	-0.947753	0.237	0.337	2.36768e-12
REL	6.91392e-40	-0.545133	0.395	0.468		2.85966e-35			TMEM173	2.88758e-14	0.268707	0.446	0.075	1.19433e-09		TMEM55A	6.86731e-17	0.480183	0.476	0.229	2.84039e-12
ARL6IP4	2.63762e-39	-0.349507	0.828	0.828		1.09095e-34			TRMT6	2.90665e-14	0.315976	0.45	0.075	1.20222e-09		R3HDM2	6.87485e-17	-0.806494	0.135	0.242	2.84351e-12
MAP1B	3.09318e-39	-0.452018	0.312	0.417		1.27937e-34			HIST1H4H	3.00567e-14	0.44648	0.312	0	1.24318e-09		TXNIP	7.11782e-17	-0.920554	0.204	0.317	2.944e-12
AL139246.5	3.37653e-39	-0.484559	0.252	0.353		1.39657e-34			FLNA	3.03975e-14	0.494455	0.756	0.299	1.25727e-09		BCL2	7.52051e-17	-0.94796	0.267	0.362	3.11056e-12
SEC61B	4.77257e-39	-0.361799	0.792	0.781		1.97398e-34			NOB1	3.07174e-14	0.3393	0.394	0.045	1.2705e-09		C11orf58	7.68735e-17	-0.491547	0.573	0.593	3.17956e-12
DNAJA4	7.30199e-39	-0.437462	0.34	0.458		3.02018e-34			BUB3	3.07866e-14	0.266029	0.582	0.164	1.27337e-09		GDF15	8.27506e-17	1.2456	0.308	0.122	3.42265e-12
MALAT1	2.77244e-38	0.871235	0.998	0.993		1.14671e-33			XPO5	3.28135e-14	0.434903	0.375	0.037	1.3572e-09		KDSR	8.47043e-17	-0.967305	0.404	0.457	3.50345e-12
WSB1	2.84125e-38	0.349403	0.756	0.579		1.17517e-33			CCT5	3.37459e-14	0.543414	0.649	0.224	1.39577e-09		LINC00998	8.59281e-17	0.38392	0.392	0.154	3.55407e-12
MYL12A	6.87941e-38	0.333352	0.892	0.818		2.84539e-33			PAQR6	3.37888e-14	-0.658079	0.025	0.127	1.39754e-09		FOXN3	9.20275e-17	-0.877999	0.201	0.305	3.80635e-12
CANX	1.09606e-37	0.260391	0.809	0.65		4.53341e-33			TGFBI	3.42088e-14	0.276498	0.417	0.06	1.41491e-09		GPS2	9.67844e-17	-0.804165	0.084	0.181	4.0031e-12
TMEM208	1.28808e-37	0.252623	0.637	0.47		5.32763e-33			PTTG1IP	3.5362e-14	0.574079	0.861	0.351	1.46261e-09		CHCHD6	9.95108e-17	-0.716076	0.478	0.534	4.11587e-12
NARF	1.66146e-37	-0.471203	0.408	0.472		6.87197e-33			HSPB11	3.57105e-14	0.308639	0.538	0.127	1.47702e-09		NCAM2	1.04342e-16	-0.398352	0.042	0.118	4.3157e-12
CADM1	1.69384e-37	0.331391	0.422	0.271		7.00591e-33			SNAPC2	3.57198e-14	0.375754	0.397	0.052	1.47741e-09		LCA5	1.04798e-16	-0.412758	0.034	0.104	4.33454e-12
CLTA	2.2236e-37	-0.291959	0.804	0.83		9.19702e-33			GCAT	3.62263e-14	0.404822	0.386	0.045	1.49835e-09		TAP1	1.07648e-16	0.360662	0.287	0.093	4.45243e-12
APOD	2.31708e-37	0.578242	0.592	0.721		9.58367e-33			NIN	3.64218e-14	0.630247	0.487	0.112	1.50644e-09		RP11-124N14.3	1.08493e-16	0.394413	0.14	0.002	4.48738e-12
PLPPR4	2.36606e-37	-0.299018	0.149	0.259		9.78627e-33			MIIP	3.64289e-14	0.317484	0.409	0.052	1.50674e-09		FBXL3	1.17358e-16	-0.606402	0.073	0.165	4.85406e-12
SMIM3	2.46595e-37	-0.390615	0.124	0.216		1.01994e-32			USP1	3.66601e-14	0.386897	0.386	0.045	1.5163e-09		CTC-444N24.11	1.21081e-16	-0.96376	0.125	0.231	5.00802e-12
XRCC5	2.7058e-37	-0.362064	0.75	0.748		1.11915e-32			TMED10	3.70036e-14	0.517701	0.945	0.56	1.53051e-09		TOMM5	1.27344e-16	0.420968	0.441	0.19	5.26707e-12
NFATC2	3.19336e-37	-0.325451	0.159	0.265		1.3208e-32			SAC3D1	3.70121e-14	0.460983	0.31	0	1.53086e-09		SHARPIN	1.27563e-16	0.442008	0.395	0.17	5.27613e-12
MSX1	1.76968e-36	-0.337799	0.116	0.209		7.31957e-32			ADGRE5	3.70121e-14	0.483395	0.31	0	1.53086e-09		BGN	1.3615e-16	0.351233	0.164	0.016	5.63131e-12
UBA2	1.87895e-36	-0.442956	0.514	0.553		7.77154e-32			GNB2	3.95841e-14	0.524276	0.893	0.44	1.63724e-09		CHPF	1.56673e-16	0.318166	0.357	0.14	6.48014e-12
DNAJC1	3.8319e-36	-0.454764	0.437	0.497		1.58491e-31			KLF6	4.00196e-14	-1.14444	0.919	0.813	1.65525e-09		MSL1	1.69019e-16	-0.835357	0.143	0.249	6.99081e-12
ANKRD12	6.62061e-36	-0.408428	0.678	0.669		2.73835e-31			PFN2	4.06053e-14	0.370269	0.655	0.194	1.67948e-09		WFDC1	1.75426e-16	0.33481	0.143	0.005	7.25581e-12
EVA1C	7.70476e-36	-0.268283	0.092	0.18		3.18677e-31			ZFR	4.16708e-14	0.469772	0.554	0.134	1.72355e-09		RNF169	1.78941e-16	-0.72468	0.067	0.156	7.40117e-12
SNW1	1.08597e-35	-0.475496	0.528	0.556		4.4917e-31			DAPK3	4.24331e-14	0.275272	0.5	0.104	1.75508e-09		GAS2L3	1.80343e-16	-0.785679	0.101	0.201	7.45918e-12
PSMD7	1.1113e-35	-0.405274	0.509	0.548		4.59647e-31			PRMT1	4.24673e-14	0.323845	0.752	0.261	1.75649e-09		ARL4A	1.96214e-16	-0.807835	0.159	0.267	8.11562e-12
ATP5MG	1.30281e-35	-0.264295	0.856	0.852		5.38855e-31			RRP12	4.24911e-14	0.44743	0.328	0.015	1.75747e-09		CNN3	2.10272e-16	-0.797045	0.313	0.4	8.69706e-12
H2AFZ	1.39238e-35	-0.282545	0.882	0.904		5.75904e-31			CCT4	4.26429e-14	0.299062	0.789	0.284	1.76375e-09		DNAJB2	2.15931e-16	-0.757919	0.19	0.296	8.9311e-12
HERC2	1.77087e-35	-0.649524	0.349	0.417		7.32451e-31			DDX21	4.29974e-14	0.329157	0.731	0.246	1.77842e-09		EEA1	2.17748e-16	-1.02668	0.233	0.333	9.00627e-12
C1orf122	1.83237e-35	-0.441161	0.637	0.649		7.57887e-31			HMOX2	4.34926e-14	0.253097	0.546	0.134	1.7989e-09		PI4K2A	2.24418e-16	-0.589147	0.037	0.109	9.28217e-12
ANXA6	3.01337e-35	-0.40192	0.245	0.344		1.24636e-30			UTP4	4.34972e-14	0.402678	0.309	0	1.79909e-09		VCP	2.66823e-16	-0.879418	0.434	0.484	1.10361e-11
SOX5	3.0896e-35	0.283228	0.37	0.228		1.27789e-30			AK6	4.40011e-14	0.426271	0.309	0	1.81993e-09		IFITM1	2.76443e-16	1.20917	0.269	0.093	1.14339e-11
DNAJB6	4.55536e-35	-0.483015	0.682	0.64		1.88414e-30			APCDD1	4.41262e-14	-0.955466	0.073	0.231	1.8251e-09		NDUFB1	2.7928e-16	-0.627061	0.465	0.507	1.15513e-11
VMP1	5.84946e-35	0.432677	0.752	0.631		2.41939e-30			RGS20	4.54731e-14	0.431935	0.361	0.03	1.88081e-09		CCDC12	2.82988e-16	-0.861011	0.227	0.328	1.17047e-11
ARMCX1	6.85478e-35	-0.406149	0.261	0.352		2.83521e-30			EIF3K	4.59656e-14	0.56526	0.946	0.642	1.90118e-09		ARPC1B	2.88993e-16	-0.81103	0.4	0.457	1.1953e-11
HBEGF	1.22044e-34	-0.510246	0.142	0.234		5.04788e-30			HIGD1A	4.7445e-14	-0.922537	0.112	0.291	1.96237e-09		CBX4	2.90054e-16	-1.0215	0.144	0.249	1.19969e-11
DNAJB9	1.73933e-34	-0.453505	0.317	0.395		7.19405e-30			RANGRF	4.74682e-14	0.353548	0.433	0.075	1.96333e-09		REXO2	3.19119e-16	-0.783866	0.389	0.443	1.31991e-11
C19orf12	1.88839e-34	-0.420829	0.282	0.367		7.81059e-30			FAM32A	4.7908e-14	0.289241	0.6	0.172	1.98152e-09		NIPBL	3.26156e-16	-1.25885	0.268	0.357	1.34901e-11
NFKBIB	2.05494e-34	-0.2656	0.139	0.234		8.49944e-30			HSD17B10	4.93559e-14	0.383359	0.654	0.209	2.04141e-09		ARF1	3.47368e-16	-0.424959	0.574	0.604	1.43675e-11
STOM	2.26709e-34	0.353263	0.49	0.358		9.37691e-30			MRM2	5.35011e-14	0.393616	0.307	0	2.21286e-09		LINC00116	3.49323e-16	0.468445	0.438	0.188	1.44484e-11
APRT	4.37378e-34	0.366108	0.801	0.692		1.80904e-29			ISCA2	5.40947e-14	0.373588	0.391	0.052	2.23741e-09		PGRMC1	3.50151e-16	-0.767415	0.391	0.448	1.44826e-11
SMIM10	4.75346e-34	-0.346611	0.156	0.249		1.96608e-29			SRM	5.58761e-14	0.363113	0.774	0.299	2.31109e-09		ARFGAP2	3.52148e-16	-0.996133	0.229	0.328	1.45652e-11
RPL3	5.94053e-34	0.267716	0.997	0.988		2.45706e-29			RRP9	5.67978e-14	0.343104	0.378	0.037	2.34921e-09		SHMT2	3.5226e-16	0.263423	0.352	0.131	1.45698e-11
RSRP1	8.98954e-34	-0.371279	0.672	0.695		3.71816e-29			NIPA2	5.82903e-14	0.347841	0.507	0.119	2.41095e-09		RAP2B	3.78414e-16	-0.725603	0.212	0.317	1.56516e-11
SERPINB1	1.07868e-33	-0.464636	0.426	0.478		4.46151e-29			C6orf47	5.8366e-14	0.370183	0.378	0.037	2.41408e-09		FNIP2	4.08218e-16	-1.58146	0.366	0.425	1.68843e-11
PNP	1.09131e-33	-0.365113	0.167	0.258		4.51378e-29			RAP2B	5.85229e-14	0.378317	0.465	0.09	2.42057e-09		PDCD7	4.09581e-16	-0.951712	0.191	0.294	1.69407e-11
TDRD3	1.70308e-33	-0.37141	0.281	0.383		7.04412e-29			POLR2I	5.85316e-14	0.325923	0.756	0.276	2.42093e-09		RCBTB2	4.19765e-16	-0.652156	0.064	0.152	1.73619e-11
KLF13	4.0991e-33	-0.383486	0.288	0.378		1.69543e-28			HIST1H2AC	5.97836e-14	0.343125	0.621	0.187	2.47271e-09		TRIB1	4.29142e-16	0.550557	0.263	0.084	1.77498e-11
LAMP1	6.24504e-33	-0.394675	0.612	0.617		2.58301e-28			POR	6.05086e-14	0.312085	0.441	0.075	2.5027e-09		PA2G4	4.60423e-16	-0.561611	0.489	0.509	1.90436e-11
MCOLN3	6.27361e-33	-0.404847	0.473	0.549		2.59483e-28			ZNF330	6.36952e-14	0.275586	0.508	0.112	2.6345e-09		SLC6A15	4.8792e-16	-0.806596	0.18	0.287	2.01809e-11
BAG3	7.75163e-33	-0.50971	0.383	0.445		3.20615e-28			CMC1	6.65043e-14	0.358366	0.477	0.104	2.75068e-09		COX7C	5.06698e-16	0.733194	0.767	0.697	2.09575e-11
PNRC2	8.8974e-33	-0.436692	0.378	0.441		3.68005e-28			CD59	6.69945e-14	-1.68608	0.796	0.679	2.77096e-09		SAMHD1	5.32794e-16	-0.823165	0.187	0.294	2.20369e-11
TOMM5	1.6885e-32	-0.319223	0.201	0.293		6.98379e-28			FSCN1	6.72022e-14	0.440351	0.577	0.164	2.77955e-09		C9orf3	5.55824e-16	-0.418572	0.047	0.124	2.29894e-11
MLF1	2.32632e-32	-0.30869	0.153	0.246		9.62187e-28			C12orf45	6.75167e-14	0.289874	0.447	0.082	2.79256e-09		IGSF8	5.68802e-16	-0.882735	0.246	0.342	2.35262e-11
RELB	5.01513e-32	-0.324684	0.141	0.229		2.07431e-27			JDP2	6.75697e-14	-0.506989	0.031	0.142	2.79475e-09		MRPS12	5.72233e-16	0.294406	0.39	0.158	2.36681e-11
NXT1	5.2106e-32	-0.37759	0.239	0.325		2.15516e-27			ZGPAT	6.80601e-14	0.405185	0.305	0	2.81503e-09		C1R	5.78354e-16	-0.312111	0.043	0.118	2.39213e-11
P4HA2	5.22254e-32	-0.328573	0.197	0.288		2.1601e-27			TRPC4AP	6.98259e-14	0.3378	0.41	0.06	2.88807e-09		KIAA2013	6.00319e-16	-0.555305	0.074	0.165	2.48298e-11
PLEKHB2	5.50584e-32	-0.415188	0.428	0.48		2.27727e-27			CDH7	7.1183e-14	-0.553139	0.023	0.119	2.9442e-09		NINJ1	6.17679e-16	0.531844	0.539	0.287	2.55478e-11
TLN1	7.68115e-32	-0.423551	0.495	0.543		3.177e-27			TFDP1	7.13242e-14	0.397329	0.372	0.045	2.95004e-09		BCLAF1	6.34829e-16	-1.00916	0.345	0.416	2.62572e-11
GABARAPL1	9.25966e-32	-0.400328	0.238	0.324		3.82989e-27			THYN1	7.23159e-14	0.298677	0.427	0.067	2.99106e-09		PPP2R2D	6.54559e-16	-0.686126	0.093	0.19	2.70732e-11
BCL2	9.83052e-32	-0.470298	0.313	0.393		4.066e-27			TLNRD1	7.28934e-14	0.413695	0.305	0	3.01494e-09		FBXO2	6.55248e-16	-0.416609	0.053	0.133	2.71017e-11
CPEB4	1.03513e-31	-0.45081	0.382	0.45		4.2814e-27			OTUD1	7.42096e-14	-0.640512	0.04	0.164	3.06938e-09		CCNG2	6.80603e-16	-0.56653	0.059	0.143	2.81504e-11
SPAG9	1.06769e-31	-0.434687	0.587	0.6		4.41608e-27			FOXD3-AS1	7.45784e-14	0.414314	0.305	0	3.08464e-09		SMIM20	7.87566e-16	0.360808	0.397	0.163	3.25745e-11
KIF5B	4.33024e-31	-0.355942	0.615	0.641		1.79103e-26			SLC25A24	7.49525e-14	0.426417	0.421	0.067	3.10011e-09		PHLDA3	8.01582e-16	-0.910708	0.168	0.271	3.31542e-11
BBC3	7.86826e-31	-0.376691	0.237	0.326		3.25439e-26			HRH2	7.71359e-14	0.532956	0.366	0.037	3.19042e-09		PRPF8	8.06317e-16	-0.909723	0.272	0.364	3.33501e-11
HSPE1	9.51494e-31	-0.324436	0.86	0.858		3.93547e-26			TRMT10C	7.75356e-14	0.338479	0.598	0.172	3.20695e-09		CD99	8.29347e-16	-0.482081	0.552	0.579	3.43026e-11
TGFBI	1.19838e-30	0.999324	0.218	0.118		4.95662e-26			INPP5F	8.10869e-14	0.367443	0.375	0.037	3.35384e-09		U2SURP	8.36059e-16	-0.855951	0.316	0.396	3.45802e-11
CLEC11A	1.19904e-30	0.271696	0.572	0.428		4.95936e-26			PAM16	8.26481e-14	0.397798	0.304	0	3.41841e-09		NDUFA4	8.78018e-16	0.705604	0.742	0.663	3.63157e-11
INTS6	1.75095e-30	0.342645	0.629	0.47		7.2421e-26			C19orf70	8.2915e-14	0.361479	0.83	0.366	3.42945e-09		SHTN1	8.85144e-16	0.255681	0.128	0	3.66104e-11
UQCRFS1	2.48619e-30	-0.376396	0.505	0.54		1.02831e-25			MRPL9	8.35963e-14	0.320175	0.581	0.157	3.45762e-09		TANK	9.06648e-16	-0.756441	0.175	0.278	3.74999e-11
ATF4	3.06772e-30	0.264509	0.779	0.595		1.26884e-25			TUFM	8.50806e-14	0.42401	0.876	0.396	3.51902e-09		HSPB7	9.08446e-16	0.367981	0.133	0.002	3.75742e-11
NFIB	3.39232e-30	-0.349831	0.288	0.374		1.4031e-25			DYM	8.54732e-14	0.412115	0.317	0.007	3.53526e-09		LIMS1	9.45595e-16	-0.892597	0.206	0.308	3.91108e-11
FBXO25	3.6537e-30	-0.355471	0.21	0.298		1.5112e-25			STK19	8.58166e-14	0.353915	0.374	0.037	3.54946e-09		MBD3	9.82908e-16	-0.902736	0.094	0.19	4.0654e-11
ROMO1	6.79028e-30	-0.371486	0.594	0.623		2.80853e-25			CDK16	8.71365e-14	0.310023	0.418	0.067	3.60405e-09		SAP30BP	9.83819e-16	-1.00054	0.257	0.351	4.06917e-11
TMEM147	9.00595e-30	-0.293556	0.741	0.757		3.72495e-25			PSME3	8.74516e-14	0.285113	0.479	0.097	3.61709e-09		AZI2	1.03427e-15	-0.976151	0.207	0.308	4.27783e-11
NDUFB6	1.06256e-29	-0.38242	0.471	0.513		4.39488e-25			ARV1	8.76054e-14	0.298901	0.4	0.052	3.62345e-09		ETFB	1.06061e-15	-0.757329	0.344	0.414	4.38677e-11
ADK	1.23202e-29	-0.314682	0.215	0.3		5.09575e-25			GOT1	8.76811e-14	0.418392	0.327	0.015	3.62658e-09		TRIP11	1.06489e-15	-0.944045	0.155	0.258	4.40449e-11
DLC1	1.27718e-29	0.265456	0.378	0.241		5.28254e-25			SEC11A	8.82345e-14	0.43187	0.883	0.396	3.64947e-09		ELF1	1.18292e-15	-1.03836	0.281	0.369	4.89268e-11
ZMYND11	1.85831e-29	-0.284172	0.186	0.277		7.68616e-25			UHMK1	9.19049e-14	0.363156	0.45	0.09	3.80128e-09		RNF180	1.21133e-15	-0.48205	0.049	0.127	5.01017e-11
IFI6	1.99672e-29	0.590534	0.637	0.521		8.25863e-25			PSAP	9.19175e-14	0.29673	0.964	0.567	3.8018e-09		TRAK2	1.23926e-15	-1.05249	0.37	0.441	5.12569e-11
CDKN1A	3.2549e-29	-0.428505	0.304	0.379		1.34626e-24			RIC8A	9.24916e-14	0.286991	0.457	0.082	3.82555e-09		HIVEP1	1.25433e-15	-0.841303	0.059	0.143	5.18804e-11
FOSB	5.36087e-29	-0.631517	0.814	0.769		2.21731e-24			SERBP1	9.26319e-14	0.499379	0.888	0.448	3.83135e-09		RAB11FIP1	1.29248e-15	-0.669648	0.139	0.242	5.34582e-11
IMPA2	5.9245e-29	-0.389009	0.174	0.254		2.45043e-24			TUBA1C	9.29684e-14	0.456272	0.694	0.246	3.84526e-09		NOP58	1.2948e-15	-0.885319	0.338	0.412	5.35543e-11
RRAGD	6.71589e-29	-0.40601	0.305	0.375		2.77776e-24			POLR2J3.1	9.47584e-14	0.46201	0.303	0	3.9193e-09		RP11-273G15.2	1.34075e-15	0.250773	0.16	0.018	5.54549e-11
DUSP1	1.81382e-28	-0.544883	0.517	0.566		7.50212e-24			DHRSX	9.52741e-14	0.404054	0.344	0.022	3.94063e-09		HNRNPR	1.36569e-15	-0.855714	0.399	0.452	5.64864e-11
SH3BP4	2.82499e-28	-0.439519	0.274	0.35		1.16844e-23			MYL12A	9.60419e-14	0.627814	0.926	0.597	3.97239e-09		PPIG	1.52732e-15	-0.819062	0.443	0.475	6.31717e-11
SLC2A8	2.99392e-28	-0.316196	0.152	0.232		1.23831e-23			CHRAC1	9.69765e-14	0.298273	0.399	0.052	4.01105e-09		SCAF11	1.67865e-15	-1.0205	0.331	0.403	6.94307e-11
TUBB4B	5.01239e-28	-0.426735	0.728	0.708		2.07317e-23			DRG1	9.74038e-14	0.343903	0.443	0.082	4.02872e-09		DUSP2	1.68227e-15	0.382214	0.219	0.054	6.95803e-11
ATP5F1C	5.09405e-28	-0.319328	0.735	0.723		2.10695e-23			PDE6D	9.74446e-14	0.363494	0.413	0.06	4.03041e-09		CRK	1.69486e-15	-1.02193	0.232	0.328	7.01013e-11
SPECC1	5.66924e-28	-0.379793	0.265	0.343		2.34486e-23			LSM7	1.00283e-13	0.459709	0.856	0.388	4.14779e-09		RPSA	1.80294e-15	1.17017	0.796	0.722	7.45713e-11
CAMTA1	9.87152e-28	-0.395476	0.662	0.654		4.08296e-23			COP1	1.01453e-13	0.412565	0.302	0	4.19618e-09		GTPBP6	1.81755e-15	-0.652965	0.102	0.199	7.51759e-11
SAP30	1.03829e-27	-0.429215	0.408	0.462		4.29445e-23			PHKG2	1.04804e-13	0.392839	0.325	0.015	4.3348e-09		STUB1	1.81921e-15	-0.77131	0.434	0.471	7.52446e-11
HMGA1	1.1149e-27	0.313717	0.633	0.487		4.61133e-23			TMEM205	1.04874e-13	0.284174	0.71	0.239	4.33768e-09		ZNF345	1.82198e-15	-0.684815	0.045	0.12	7.53589e-11
GPM6B	2.0851e-27	-0.29594	0.888	0.865		8.62418e-23			CCNL2	1.04937e-13	0.295901	0.448	0.082	4.34028e-09		UBA6	1.84732e-15	-0.887032	0.129	0.231	7.6407e-11
CLIP1	3.03513e-27	-0.376225	0.489	0.536		1.25536e-22			PCDHGC3	1.06172e-13	0.459197	0.302	0	4.39138e-09		TAF13	1.89323e-15	-0.668924	0.091	0.186	7.83059e-11
PPP1R7	8.47724e-27	-0.383304	0.444	0.487		3.50627e-22			VGF	1.07385e-13	1.23337	0.302	0	4.44156e-09		FXYD5	1.91749e-15	0.503902	0.511	0.251	7.93094e-11
RTF1	2.40373e-26	-0.370764	0.563	0.578		9.94207e-22			RGL2	1.08877e-13	0.287539	0.455	0.082	4.50325e-09		RIF1	1.98481e-15	-1.16278	0.226	0.324	8.20938e-11
APH1B	2.50255e-26	-0.30566	0.172	0.251		1.03508e-21			LINC01116	1.12722e-13	0.392929	0.314	0.007	4.66229e-09		BCL7C	2.2286e-15	-0.846531	0.218	0.314	9.21771e-11
CCNDBP1	3.45233e-26	-0.378002	0.382	0.444		1.42792e-21			CYR61	1.15155e-13	0.736751	0.589	0.187	4.76291e-09		ZNF432	2.30826e-15	-0.492907	0.034	0.1	9.54721e-11
B3GNT2	5.28223e-26	-0.291989	0.164	0.243		2.18478e-21			SNX5	1.1544e-13	0.338436	0.509	0.119	4.77471e-09		ID2	2.6958e-15	-1.02441	0.309	0.394	1.11501e-10
YWHAH	7.38929e-26	-0.396982	0.629	0.628		3.05628e-21			PGD	1.16368e-13	0.363322	0.423	0.067	4.8131e-09		HHATL	2.74033e-15	0.840233	0.269	0.1	1.13343e-10
FOXN3	1.45533e-25	-0.311564	0.25	0.331		6.01937e-21			LHFPL6	1.17595e-13	0.455394	0.301	0	4.86387e-09		NHP2	2.94078e-15	0.619775	0.568	0.337	1.21634e-10
TCF25	1.86405e-25	-0.340519	0.739	0.711		7.70989e-21			GLCE	1.19168e-13	0.413247	0.325	0.015	4.9289e-09		CD74	3.10409e-15	1.15082	0.261	0.088	1.28388e-10
PRPF6	1.90886e-25	-0.377504	0.474	0.506		7.89525e-21			CDK2AP1	1.2139e-13	0.324942	0.372	0.037	5.02079e-09		CEP170	3.31539e-15	-0.952421	0.184	0.285	1.37128e-10
ARPC5	5.47248e-25	-0.286347	0.768	0.749		2.26347e-20			IRF7	1.24587e-13	0.550252	0.403	0.06	5.15304e-09		ASNSD1	3.34532e-15	-0.737098	0.209	0.308	1.38366e-10
MMP17	6.82341e-25	0.331837	0.459	0.35		2.82223e-20			POLR2G	1.26051e-13	0.354391	0.74	0.269	5.2136e-09		CTDSP2	3.39316e-15	-0.856696	0.187	0.287	1.40345e-10
NUCB1	8.85926e-25	-0.380973	0.577	0.58		3.66428e-20			DIMT1	1.28557e-13	0.369575	0.362	0.037	5.31724e-09		PADI2	3.42064e-15	-0.443348	0.04	0.111	1.41481e-10
ENDOD1	9.48923e-25	-0.438831	0.354	0.411		3.92484e-20			STK4	1.32445e-13	0.32239	0.464	0.09	5.47807e-09		UBN2	3.47359e-15	-0.87855	0.068	0.154	1.43671e-10
CWF19L2	1.10295e-24	-0.284838	0.133	0.209		4.5619e-20			HPRT1	1.33605e-13	0.36735	0.37	0.037	5.52602e-09		BZW1	3.47646e-15	-0.658554	0.389	0.448	1.4379e-10
CWC25	1.82918e-24	-0.338319	0.252	0.327		7.56568e-20			PLPP1	1.34728e-13	0.448844	0.3	0	5.57246e-09		IGF1R	3.67433e-15	-1.03795	0.248	0.342	1.51974e-10
FAM89A	1.85625e-24	-0.382342	0.474	0.524		7.67765e-20			MRPL13	1.38609e-13	0.301764	0.573	0.157	5.73301e-09		CHMP2B	3.86111e-15	-0.655371	0.185	0.285	1.59699e-10
RTF2	2.09307e-24	-0.366203	0.594	0.593		8.65714e-20			EIF3M	1.40463e-13	0.380622	0.817	0.313	5.80968e-09		GOSR2	4.02652e-15	-0.549408	0.053	0.131	1.66541e-10
PET100	2.10955e-24	-0.354341	0.496	0.532		8.72532e-20			GPC1	1.43438e-13	-0.814258	0.031	0.142	5.93273e-09		EZR	4.2405e-15	-0.960205	0.302	0.385	1.75391e-10
MYADM	8.75994e-24	-0.448058	0.35	0.414		3.6232e-19			ZNF24	1.45886e-13	0.259768	0.702	0.231	6.03398e-09		TESC	4.38157e-15	0.324204	0.123	0	1.81226e-10
ETS1	9.52657e-24	-0.40055	0.493	0.52		3.94028e-19			RRP1	1.46766e-13	0.255047	0.495	0.112	6.07038e-09		CNIH1	4.42617e-15	0.557466	0.541	0.283	1.83071e-10
CRYL1	1.04488e-23	-0.371372	0.362	0.426		4.32174e-19			C4orf48	1.50832e-13	0.446065	0.835	0.358	6.23856e-09		M6PR	4.46329e-15	-0.8386	0.411	0.452	1.84606e-10
BHLHE41	1.14784e-23	0.518559	0.392	0.299		4.74759e-19			THEM6	1.55882e-13	0.400381	0.308	0.007	6.44744e-09		CLCN7	4.4906e-15	-1.08822	0.362	0.419	1.85736e-10
C2orf88	1.33706e-23	-0.357495	0.185	0.258		5.5302e-19			XPO4	1.57543e-13	0.424911	0.312	0.007	6.51612e-09		VPS26A	4.59435e-15	-0.687926	0.307	0.387	1.90027e-10
TFF3	1.91407e-23	-0.419775	0.118	0.186		7.91678e-19			MRPS15	1.61674e-13	0.316563	0.626	0.187	6.68701e-09		YY1	4.69479e-15	-0.966907	0.378	0.43	1.94181e-10
IFITM1	1.92753e-23	-0.482849	0.134	0.202		7.97247e-19			GTF2H1	1.63057e-13	0.308069	0.458	0.097	6.74421e-09		CCDC59	4.95725e-15	-0.816135	0.353	0.414	2.05037e-10
FAM177A1	2.11985e-23	-0.3712	0.596	0.592		8.76793e-19			PDP1	1.63669e-13	0.423195	0.418	0.075	6.7695e-09		MGAT4B	4.97292e-15	-0.843984	0.105	0.201	2.05685e-10
TPI1	2.38584e-23	-0.251255	0.841	0.841		9.86807e-19			SUPT4H1	1.65767e-13	0.370006	0.745	0.269	6.85631e-09		SYF2	5.09412e-15	-0.727762	0.421	0.464	2.10698e-10
UBE2M	2.77854e-23	-0.333035	0.573	0.578		1.14923e-18			CYB5R3	1.66088e-13	0.444213	0.797	0.343	6.86958e-09		YME1L1	5.09824e-15	-1.11854	0.369	0.425	2.10868e-10
ETFB	4.46587e-23	-0.338724	0.722	0.706		1.84713e-18			NCBP3	1.70815e-13	0.414269	0.298	0	7.06508e-09		FUBP1	5.35657e-15	-0.861105	0.188	0.287	2.21553e-10
FKBP5	8.46119e-23	-0.267103	0.094	0.161		3.49963e-18			AMDHD2	1.71266e-13	0.34023	0.393	0.052	7.08371e-09		HNRNPUL2	5.53668e-15	-0.608239	0.089	0.181	2.29003e-10
LMNA	8.60211e-23	-0.283814	0.96	0.949		3.55792e-18			SKP1	1.73426e-13	-1.10241	0.881	0.754	7.17309e-09		IDS	5.7269e-15	-0.882105	0.261	0.351	2.3687e-10
NDUFA10	8.98459e-23	-0.336382	0.523	0.539		3.71612e-18			RNF214	1.78696e-13	0.394157	0.297	0	7.39106e-09		RRM2B	5.8752e-15	0.258229	0.236	0.066	2.43004e-10
SERPINB6	1.55643e-22	-0.388173	0.46	0.501		6.43756e-18			EI24	1.80983e-13	0.27948	0.74	0.261	7.48563e-09		SASH1	6.33155e-15	-0.683026	0.093	0.186	2.61879e-10
POU3F1	1.6763e-22	-0.2796	0.142	0.218		6.93336e-18			PLSCR1	1.8702e-13	0.49058	0.494	0.127	7.73533e-09		MAPKAPK2	6.43528e-15	-0.935679	0.143	0.242	2.66169e-10
MTHFD1L	1.78285e-22	-0.440729	0.385	0.425		7.37406e-18			SRA1	1.91337e-13	0.298615	0.558	0.149	7.91389e-09		CHCHD5	6.44632e-15	0.358594	0.425	0.183	2.66626e-10
DYNC1LI1	3.32236e-22	-0.34759	0.385	0.424		1.37416e-17			MYBBP1A	1.95674e-13	0.399778	0.309	0.007	8.09327e-09		SAFB2	7.95836e-15	-1.10695	0.21	0.305	3.29166e-10
DDX3X	4.91711e-22	-0.37033	0.634	0.623		2.03377e-17			URM1	1.96757e-13	0.323866	0.672	0.224	8.13808e-09		NPIPB5	8.10411e-15	-1.13766	0.112	0.208	3.35194e-10
RABL6	6.33385e-22	-0.42745	0.481	0.501		2.61974e-17			ZCCHC17	2.02495e-13	0.339687	0.576	0.157	8.37538e-09		RPL27	8.69732e-15	0.768827	0.803	0.735	3.5973e-10
CYLD	7.86067e-22	-0.280043	0.21	0.284		3.25125e-17			CHST11	2.04316e-13	0.399293	0.311	0.007	8.45073e-09		PHF1	9.04669e-15	-1.11995	0.299	0.378	3.7418e-10
ERF	1.31511e-21	-0.30072	0.215	0.285		5.43942e-17			EHMT2	2.06085e-13	0.422825	0.414	0.067	8.52387e-09		PEMT	9.27079e-15	0.281387	0.34	0.133	3.83449e-10
PMEPA1	1.32841e-21	0.592637	0.178	0.1		5.49443e-17			HCG11	2.07082e-13	0.375285	0.325	0.015	8.56512e-09		SNRPB2	9.60854e-15	-0.687051	0.385	0.434	3.97419e-10
KLF10	1.72764e-21	-0.317792	0.24	0.31		7.1457e-17			HPS5	2.17822e-13	0.397831	0.477	0.104	9.00934e-09		SERBP1	9.90546e-15	-0.340986	0.576	0.6	4.097e-10
RAB9A	1.9195e-21	-0.370052	0.443	0.47		7.93924e-17			HSD17B11	2.21093e-13	0.26073	0.594	0.172	9.14464e-09		RBPMS-AS1	1.01684e-14	-0.562102	0.092	0.186	4.20573e-10
HMGCS1	2.23459e-21	-0.369272	0.226	0.294		9.24248e-17			PPP2R5D	2.26328e-13	0.402867	0.296	0	9.36117e-09		COL18A1	1.07299e-14	-0.879376	0.202	0.301	4.43798e-10
NR4A3	2.7402e-21	-0.362048	0.142	0.211		1.13337e-16			TMEM165	2.4025e-13	0.353235	0.561	0.164	9.93698e-09		FMN1	1.09086e-14	-1.08434	0.354	0.425	4.51192e-10
RABIF	5.08576e-21	-0.310847	0.237	0.302		2.10352e-16			ARRDC3	2.45283e-13	-0.91791	0.076	0.231	1.01451e-08		CTNNAL1	1.09539e-14	-0.865376	0.194	0.292	4.53066e-10
WDR63	5.29561e-21	-0.259694	0.19	0.265		2.19032e-16			NDUFA6	2.46422e-13	0.363901	0.72	0.254	1.01923e-08		LAMP1	1.16344e-14	-0.775903	0.37	0.43	4.81212e-10
DEDD2	7.02097e-21	-0.27748	0.164	0.233		2.90394e-16			C18orf32	2.47728e-13	0.351593	0.361	0.037	1.02463e-08		NELFB	1.16671e-14	-0.533932	0.068	0.152	4.82565e-10
JUNB	1.27996e-20	-0.348602	0.788	0.77		5.29405e-16			PRPF8	2.51409e-13	0.371537	0.582	0.164	1.03985e-08		MYCBP2	1.18384e-14	-1.08578	0.334	0.398	4.89648e-10
SLIRP	1.39867e-20	-0.293904	0.649	0.647		5.78504e-16			MRM3	2.53207e-13	0.381074	0.295	0	1.04729e-08		KIAA2026	1.2089e-14	-0.861984	0.12	0.217	5.00011e-10
QPRT	1.75467e-20	-0.345094	0.357	0.42		7.2575e-16			UBAC2	2.55359e-13	0.280222	0.422	0.075	1.05619e-08		TLK2	1.22368e-14	-0.769379	0.085	0.174	5.06125e-10
ANKRD11	2.25598e-20	-0.271369	0.422	0.489		9.33096e-16			LCMT1	2.5725e-13	0.36562	0.437	0.082	1.06401e-08		EFEMP2	1.29688e-14	-0.525975	0.1	0.195	5.36402e-10
CLK1	2.79874e-20	-0.370567	0.425	0.464		1.15759e-15			ABHD16A	2.58949e-13	0.398905	0.294	0	1.07104e-08		TAF7	1.33547e-14	-0.667093	0.459	0.495	5.52366e-10
ELF1	3.64567e-20	-0.362411	0.475	0.501		1.50788e-15			SRD5A3	2.7045e-13	0.38033	0.392	0.06	1.11861e-08		CHMP3	1.58967e-14	-0.774201	0.323	0.391	6.57503e-10
MIR22HG	3.88516e-20	-0.315309	0.182	0.251		1.60694e-15			TGFB1I1	2.8002e-13	0.452253	0.535	0.149	1.15819e-08		MBOAT1	1.59006e-14	-0.657829	0.054	0.131	6.57666e-10
MARCKSL1	5.1805e-20	-0.28844	0.792	0.793		2.14271e-15			PSMD1	2.86694e-13	0.322358	0.583	0.164	1.18579e-08		RTF1	1.71001e-14	-0.831185	0.325	0.394	7.07277e-10
NDUFS6	6.31555e-20	-0.280099	0.75	0.729		2.61217e-15			QSOX1	2.9393e-13	0.333687	0.441	0.082	1.21572e-08		TIMM44	1.72813e-14	-1.06916	0.172	0.269	7.14772e-10
COPRS	1.00217e-19	-0.360012	0.567	0.571		4.14506e-15			ALG1	2.9868e-13	0.358733	0.403	0.06	1.23537e-08		KBTBD6	1.76179e-14	-0.531388	0.038	0.104	7.28694e-10
SEPHS2	2.04628e-19	-0.358976	0.496	0.511		8.46362e-15			NOA1	3.05195e-13	0.375085	0.371	0.045	1.26232e-08		ITGB5	1.7687e-14	-0.611654	0.143	0.242	7.31551e-10
ABCF1	2.07575e-19	-0.36183	0.488	0.499		8.58551e-15			STX10	3.05411e-13	0.314031	0.568	0.157	1.26321e-08		MALT1	1.79697e-14	-0.384844	0.038	0.104	7.43246e-10
MAP3K20	2.32206e-19	-0.326162	0.231	0.294		9.60429e-15			MSN	3.09004e-13	0.392001	0.702	0.254	1.27807e-08		AKAP8	1.82793e-14	-0.801248	0.113	0.208	7.56049e-10
DNAJC3	4.3101e-19	-0.342189	0.369	0.412		1.7827e-14			USP14	3.17342e-13	0.359526	0.446	0.082	1.31256e-08		HSPE1	1.84092e-14	-0.286597	0.609	0.633	7.61422e-10
SIL1	4.68133e-19	-0.329928	0.268	0.325		1.93624e-14			ALKBH3	3.18121e-13	0.339808	0.364	0.037	1.31578e-08		BCAS2	1.92077e-14	-0.749065	0.286	0.367	7.94448e-10
SOD2	1.02176e-18	-0.386674	0.365	0.407		4.22609e-14			TMEM185B	3.27433e-13	0.324102	0.35	0.03	1.3543e-08		FOXO3	1.9766e-14	-0.898196	0.165	0.262	8.17542e-10
GTF2B	1.22248e-18	-0.407882	0.402	0.428		5.05628e-14			RAMP2	3.32316e-13	0.286562	0.386	0.052	1.37449e-08		IRF2BP1	2.00564e-14	-0.432515	0.047	0.12	8.29553e-10
ERICH1	1.40333e-18	-0.347807	0.359	0.407		5.80432e-14			NAMPT	3.3536e-13	0.493807	0.72	0.276	1.38708e-08		CRNKL1	2.08615e-14	-0.629429	0.085	0.174	8.62851e-10
RAB5C	1.47135e-18	-0.345282	0.644	0.617		6.08564e-14			SNX1	3.36755e-13	0.272725	0.488	0.112	1.39285e-08		C11orf31	2.20727e-14	0.745152	0.667	0.536	9.12949e-10
BAIAP2	2.24527e-18	-0.305796	0.299	0.352		9.28666e-14			GSTT2B	3.38686e-13	0.401099	0.292	0	1.40084e-08		RMDN1	2.46991e-14	0.31089	0.281	0.097	1.02158e-09
LRRFIP2	3.27868e-18	-0.367451	0.52	0.523		1.35609e-13			DLL3	3.38686e-13	0.552166	0.292	0	1.40084e-08		PTPRS	2.49694e-14	-0.983131	0.187	0.283	1.03276e-09
RSRC2	3.49924e-18	-0.310436	0.709	0.674		1.44732e-13			PSMD2	3.41057e-13	0.342991	0.67	0.216	1.41065e-08		PTGES3	2.57554e-14	-0.339165	0.599	0.6	1.06527e-09
PELI1	7.43839e-18	-0.303031	0.224	0.288		3.07659e-13			PRKCD	3.46115e-13	0.30264	0.363	0.037	1.43156e-08		SYNE1	2.61455e-14	-0.849692	0.141	0.24	1.08141e-09
TMEM138	1.09145e-17	-0.297229	0.214	0.273		4.51436e-13			EIF2S3	3.48781e-13	0.29574	0.648	0.209	1.44259e-08		PPM1B	2.63459e-14	-0.937167	0.185	0.281	1.08969e-09
PSMB6	1.29933e-17	-0.255612	0.736	0.725		5.37417e-13			PSPC1	3.48812e-13	0.349593	0.395	0.06	1.44272e-08		CCP110	2.77309e-14	-0.47829	0.038	0.104	1.14698e-09
UXT	1.79334e-17	-0.301714	0.675	0.658		7.41743e-13			HIST1H2BC	3.51982e-13	0.361178	0.388	0.052	1.45583e-08		UBAP2	2.94199e-14	-1.0976	0.15	0.247	1.21684e-09
BAZ1A	1.8019e-17	-0.409746	0.387	0.411		7.45285e-13			TUBB3	3.54145e-13	0.477421	0.292	0	1.46478e-08		RIMKLB	2.98072e-14	-0.943055	0.141	0.238	1.23286e-09
EPC1	3.49202e-17	-0.321698	0.348	0.396		1.44433e-12			HTRA2	3.57464e-13	0.368729	0.368	0.045	1.47851e-08		PDE12	3.01368e-14	-0.623514	0.086	0.174	1.24649e-09
TYR	3.58043e-17	0.302499	0.835	0.754		1.4809e-12			PCNX4	3.70298e-13	0.424915	0.291	0	1.53159e-08		PRSS23	3.10774e-14	-0.437818	0.049	0.122	1.28539e-09
L1CAM	4.73047e-17	-0.310259	0.304	0.369		1.95657e-12			ARF6	3.70667e-13	0.31679	0.631	0.201	1.53311e-08		SYNE2	3.17496e-14	-0.972727	0.266	0.364	1.3132e-09
CCNL1	5.64951e-17	-0.333294	0.614	0.587		2.33669e-12			SMG5	3.72391e-13	0.301498	0.329	0.022	1.54025e-08		PRUNE2	3.44115e-14	-0.911541	0.262	0.357	1.4233e-09
SAE1	6.66063e-17	-0.308322	0.261	0.315		2.7549e-12			WASHC5	3.74449e-13	0.393788	0.291	0	1.54876e-08		MFHAS1	3.45288e-14	-0.596427	0.049	0.122	1.42815e-09
EIF5	7.3718e-17	-0.276407	0.82	0.772		3.04905e-12			IKBIP	3.8436e-13	0.375489	0.379	0.052	1.58975e-08		WBP2	3.55298e-14	-0.726287	0.411	0.455	1.46955e-09
ANAPC11	7.56849e-17	-0.294797	0.691	0.676		3.1304e-12			FTSJ1	3.85172e-13	0.337253	0.374	0.045	1.59311e-08		MT-ND4	3.76803e-14	0.436513	0.824	0.975	1.55849e-09
NDUFB7	8.81658e-17	-0.257719	0.801	0.795		3.64663e-12			HRK	3.95165e-13	0.406019	0.319	0.015	1.63444e-08		IDH2	3.80697e-14	0.259137	0.222	0.061	1.5746e-09
UPP1	1.15565e-16	0.283885	0.58	0.478		4.7799e-12			FAM189B	3.97031e-13	0.287106	0.333	0.022	1.64216e-08		RPS6KB1	3.86087e-14	-0.855255	0.105	0.197	1.5969e-09
OSER1	1.32917e-16	-0.349721	0.338	0.377		5.49756e-12			UBE2T	4.18553e-13	0.667528	0.29	0	1.73118e-08		CHURC1	3.92241e-14	-0.82675	0.302	0.373	1.62235e-09
RRBP1	1.69535e-16	-0.293133	0.488	0.522		7.01216e-12			NSUN5	4.42753e-13	0.297981	0.469	0.097	1.83127e-08		PGM3	4.10836e-14	-0.673073	0.076	0.161	1.69926e-09
ZSCAN16-AS1	1.88044e-16	-0.338072	0.258	0.309		7.77771e-12			TEAD2	4.43057e-13	0.374956	0.332	0.022	1.83253e-08		ZNF324	4.19648e-14	-0.606282	0.041	0.109	1.7357e-09
PHLDA1	2.52898e-16	-0.347133	0.787	0.764		1.04601e-11			MYO1B	4.50892e-13	0.468918	0.487	0.119	1.86493e-08		ARID5A	4.38712e-14	-0.845374	0.268	0.357	1.81456e-09
MLLT10	3.45523e-16	-0.278709	0.239	0.294		1.42912e-11			TEAD4	4.53397e-13	0.391424	0.304	0.007	1.8753e-08		ZNF516	4.60425e-14	-0.642066	0.045	0.115	1.90436e-09
HNRNPAB	3.4837e-16	-0.297908	0.619	0.594		1.44089e-11			TCTA	4.886e-13	0.277649	0.36	0.037	2.0209e-08		MMP14	4.75027e-14	-0.960783	0.313	0.385	1.96476e-09
IRS2	4.88649e-16	-0.382636	0.599	0.584		2.0211e-11			LRPPRC	4.9551e-13	0.273729	0.444	0.082	2.04948e-08		RLF	4.8689e-14	-1.03838	0.19	0.285	2.01383e-09
CYTH3	5.78251e-16	-0.314533	0.521	0.547		2.3917e-11			AC019171.1	4.99977e-13	0.428941	0.289	0	2.06795e-08		YPEL3	5.01423e-14	-0.761644	0.218	0.308	2.07394e-09
SPATS2L	6.56825e-16	-0.336809	0.483	0.495		2.71669e-11			CYC1	5.16875e-13	0.433273	0.827	0.351	2.13785e-08		POGZ	5.18068e-14	-1.33046	0.249	0.333	2.14278e-09
CTSK	7.46783e-16	1.23462	0.452	0.433		3.08877e-11			RPL12	5.45469e-13	0.557268	0.993	0.91	2.25611e-08		DNAJC8	5.58056e-14	-0.828246	0.385	0.432	2.30817e-09
SRRM1	1.24646e-15	-0.2595	0.731	0.691		5.15549e-11			PLIN2	5.73101e-13	0.368256	0.407	0.067	2.3704e-08		SERP1	5.96479e-14	-0.472491	0.524	0.538	2.4671e-09
IDH3B	1.33591e-15	-0.27125	0.318	0.365		5.52545e-11			PIR	5.79232e-13	0.32355	0.491	0.119	2.39576e-08		RIT1	6.21174e-14	-0.612858	0.097	0.188	2.56924e-09
NDUFA6	1.34863e-15	-0.256496	0.662	0.637		5.57808e-11			NADSYN1	5.8641e-13	0.396026	0.338	0.03	2.42545e-08		KIF1B	6.23422e-14	-1.06506	0.187	0.281	2.57853e-09
LRIF1	1.43725e-15	-0.27236	0.204	0.262		5.94463e-11			UBALD1	5.94373e-13	0.253516	0.472	0.104	2.45839e-08		MRPL32	7.10821e-14	-0.818995	0.34	0.4	2.94003e-09
MPHOSPH6	1.45789e-15	-0.267776	0.213	0.267		6.02997e-11			ARMC10	5.98505e-13	0.315677	0.476	0.104	2.47548e-08		RAB2A	7.96339e-14	0.772115	0.565	0.376	3.29374e-09
A1BG	1.47115e-15	-0.312998	0.439	0.475		6.08483e-11			SFXN4	6.01356e-13	0.373701	0.343	0.03	2.48727e-08		ALDH1B1	8.02116e-14	0.351029	0.226	0.066	3.31763e-09
MT-ND6	1.68769e-15	-0.377227	0.367	0.404		6.98045e-11			LRWD1	6.17629e-13	0.342858	0.302	0.007	2.55457e-08		LNP1	8.58811e-14	0.324595	0.246	0.079	3.55213e-09
ZFAND5	1.7857e-15	-0.276701	0.683	0.684		7.38585e-11			CDCA4	6.23799e-13	0.381006	0.425	0.082	2.5801e-08		FBXO17	8.74232e-14	-0.461201	0.094	0.183	3.61591e-09
ALKBH7	1.95397e-15	-0.290201	0.662	0.646		8.08182e-11			XPNPEP1	6.25841e-13	0.333138	0.409	0.075	2.58854e-08		KDM2A	8.98444e-14	-1.05359	0.153	0.247	3.71605e-09
TUBA1C	2.26137e-15	-0.382944	0.529	0.515		9.35326e-11			RNASEH2B	6.33584e-13	0.289043	0.367	0.045	2.62057e-08		TAF9	9.30645e-14	-0.754868	0.37	0.421	3.84924e-09
DSTYK	2.66557e-15	-0.356713	0.552	0.556		1.10251e-10			FADS1	6.33588e-13	0.38424	0.343	0.03	2.62058e-08		ATXN7	9.92683e-14	-0.742158	0.059	0.136	4.10584e-09
TACC1	4.98123e-15	-0.346922	0.444	0.458		2.06029e-10			NINJ1	6.38641e-13	0.483	0.728	0.284	2.64148e-08		IFT122	9.95789e-14	-0.490936	0.053	0.127	4.11868e-09
CHMP2B	7.87423e-15	-0.296297	0.428	0.444		3.25686e-10			SELENOM	6.52151e-13	0.509048	0.287	0	2.69736e-08		FAM69C	1.00797e-13	-0.554079	0.071	0.154	4.16905e-09
IK	9.662e-15	-0.318808	0.539	0.538		3.9963e-10			GSTM4	6.721e-13	0.267859	0.488	0.119	2.77987e-08		UHRF2	1.01483e-13	-0.762629	0.056	0.131	4.19743e-09
ZFP36L1	1.03815e-14	-0.258705	0.767	0.75		4.29389e-10			RNASEH2A	6.77286e-13	0.39155	0.351	0.037	2.80132e-08		CRTC3	1.03447e-13	-0.861529	0.124	0.217	4.27865e-09
DUSP14	1.04456e-14	-0.277868	0.332	0.381		4.32041e-10			KIRREL1	6.81608e-13	0.423698	0.286	0	2.8192e-08		UGDH	1.03581e-13	-0.825821	0.234	0.333	4.2842e-09
TNIP1	1.2048e-14	-0.316771	0.283	0.33		4.98318e-10			WDR77	6.91811e-13	0.331264	0.327	0.022	2.8614e-08		PLSCR1	1.05346e-13	-0.730754	0.199	0.294	4.3572e-09
VAMP3	1.35713e-14	-0.318834	0.494	0.495		5.61324e-10			CDK2AP2	6.97205e-13	0.281287	0.459	0.104	2.88371e-08		DUSP10	1.06195e-13	-0.419365	0.04	0.106	4.39232e-09
CDKN1B	1.5078e-14	-0.341037	0.254	0.304		6.2364e-10			BANF1	7.33282e-13	0.401146	0.825	0.351	3.03293e-08		GNPTAB	1.07245e-13	-1.04252	0.404	0.45	4.43577e-09
MSANTD3	1.55564e-14	-0.344201	0.348	0.379		6.4343e-10			MFSD11	7.41209e-13	0.344215	0.315	0.015	3.06572e-08		TPR	1.076e-13	-0.927378	0.365	0.419	4.45043e-09
GPBP1	1.79888e-14	-0.332435	0.569	0.562		7.44034e-10			UXT	7.56069e-13	0.37386	0.809	0.336	3.12718e-08		RRP15	1.10421e-13	-0.832436	0.193	0.285	4.5671e-09
GRPEL1	1.81149e-14	-0.291092	0.357	0.394		7.4925e-10			GALE	7.67099e-13	0.389185	0.338	0.03	3.1728e-08		SDHD	1.15764e-13	-0.700419	0.238	0.324	4.7881e-09
SH3GLB1	2.09278e-14	-0.281074	0.585	0.571		8.65594e-10			NPM3	8.13119e-13	0.359553	0.382	0.052	3.36314e-08		CAPN2	1.17756e-13	-0.841496	0.297	0.373	4.8705e-09
CSRP2	2.10939e-14	-0.455482	0.268	0.325		8.72464e-10			SLC35B3	8.20888e-13	-0.255932	0.37	0.045	3.39528e-08		ITPRIPL2	1.24002e-13	-0.681835	0.093	0.181	5.12883e-09
CDKN2D	2.77631e-14	-0.260306	0.212	0.265		1.14831e-09			NONO	8.39293e-13	0.418997	0.767	0.291	3.4714e-08		SOS2	1.34717e-13	-0.741474	0.097	0.186	5.57203e-09
THRA	3.14031e-14	-0.26826	0.205	0.26		1.29886e-09			NUP58	8.49705e-13	0.401985	0.285	0	3.51447e-08		SPTSSA	1.39247e-13	-0.871409	0.392	0.437	5.75942e-09
TSPAN10	3.20783e-14	0.476436	0.401	0.338		1.32679e-09			HMCN1	8.52921e-13	0.326801	0.419	0.075	3.52777e-08		ARHGAP21	1.45788e-13	-0.762323	0.088	0.174	6.02995e-09
ZEB2	5.21156e-14	-0.29027	0.749	0.717		2.15555e-09			MED27	8.5334e-13	0.283207	0.328	0.022	3.5295e-08		TMCC2	1.5102e-13	-0.566119	0.052	0.124	6.24634e-09
SLU7	5.36276e-14	-0.323955	0.4	0.424		2.21809e-09			NMB	8.69982e-13	0.379579	0.295	0.007	3.59833e-08		CBWD5	1.51048e-13	-0.75117	0.076	0.158	6.24748e-09
HIPK2	5.72062e-14	-0.308479	0.361	0.401		2.36611e-09			GPBP1	9.1512e-13	-1.68307	0.347	0.493	3.78503e-08		FMNL2	1.51611e-13	-0.889183	0.206	0.296	6.27077e-09
HLA-F	6.9711e-14	-0.359586	0.469	0.483		2.88332e-09			IFT81	9.31324e-13	0.360876	0.437	0.09	3.85205e-08		CRTAP	1.56383e-13	0.618717	0.636	0.473	6.46815e-09
CRNDE	7.86321e-14	-0.260928	0.636	0.638		3.2523e-09			NANS	9.78653e-13	0.285527	0.559	0.164	4.04781e-08		ZNF791	1.6876e-13	-1.01742	0.134	0.226	6.98008e-09
NDUFS7	1.02168e-13	-0.271468	0.656	0.642		4.22577e-09			SSR4	1.03557e-12	0.396109	0.917	0.507	4.28324e-08		TMEM141	1.73174e-13	0.289254	0.416	0.19	7.16264e-09
CCDC82	1.04805e-13	-0.315547	0.312	0.35		4.33483e-09			SKIV2L	1.03574e-12	0.366859	0.308	0.015	4.2839e-08		CDC34	1.78553e-13	-0.694151	0.113	0.204	7.38511e-09
CBR1	1.28016e-13	-0.278415	0.676	0.648		5.29485e-09			AL450998.2	1.07012e-12	0.392416	0.283	0	4.42613e-08		OXA1L	1.79344e-13	0.405384	0.517	0.269	7.41783e-09
ITM2A	1.73058e-13	-0.368038	0.15	0.201		7.15784e-09			ACTL6A	1.08091e-12	0.283093	0.441	0.09	4.47077e-08		SAV1	1.82511e-13	-0.778361	0.178	0.269	7.54883e-09
NR1H2	1.80194e-13	-0.301707	0.346	0.382		7.45301e-09			IFI27L1	1.08315e-12	0.312693	0.465	0.097	4.48002e-08		ADAM23	1.82634e-13	0.316752	0.13	0.011	7.55394e-09
AC020916.1	2.99883e-13	0.258188	0.319	0.243		1.24035e-08			BIN1	1.09877e-12	-0.805399	0.019	0.104	4.54463e-08		MRPL11	1.87882e-13	0.261916	0.404	0.176	7.771e-09
LINC00681	3.52719e-13	-0.294693	0.177	0.232		1.45888e-08			HSDL2	1.10198e-12	0.368103	0.297	0.007	4.55789e-08		FOXO1	1.97923e-13	-0.625726	0.061	0.138	8.18628e-09
FAM133B	3.83241e-13	-0.321381	0.585	0.56		1.58512e-08			PCSK1N	1.14528e-12	-0.825936	0.027	0.127	4.73697e-08		COPB2	2.00145e-13	-0.776083	0.211	0.301	8.27819e-09
PSEN2	4.79678e-13	-0.301389	0.243	0.284		1.984e-08			DPH2	1.16479e-12	0.35431	0.36	0.045	4.81769e-08		KAT5	2.05459e-13	-0.812739	0.222	0.31	8.49797e-09
RGS10	5.15466e-13	-0.363937	0.566	0.549		2.13202e-08			ST5	1.16903e-12	0.330381	0.488	0.119	4.83521e-08		LIN7C	2.13313e-13	-0.736646	0.129	0.222	8.82285e-09
CYB5R1	5.65199e-13	-0.297395	0.438	0.447		2.33772e-08			UPF3B	1.19696e-12	0.343165	0.31	0.015	4.95076e-08		MPG	2.21819e-13	0.265951	0.424	0.192	9.17467e-09
GRHPR	1.26614e-12	-0.294395	0.499	0.503		5.2369e-08			TSPAN10	1.20713e-12	0.479253	0.282	0	4.99282e-08		CCND1	2.24136e-13	0.418216	0.492	0.249	9.27047e-09
EMC7	1.32651e-12	-0.274459	0.58	0.569		5.48659e-08			AAED1	1.21006e-12	0.281472	0.451	0.097	5.00494e-08		CNP	2.40113e-13	-0.716728	0.213	0.303	9.93132e-09
UBN1	2.02086e-12	-0.319886	0.352	0.378		8.35847e-08			P3H1	1.23383e-12	0.381925	0.281	0	5.10326e-08		PRKDC	2.40309e-13	0.46643	0.432	0.226	9.93941e-09
MIR4458HG	2.50289e-12	-0.262513	0.184	0.231		1.03522e-07			PIGM	1.24955e-12	0.402592	0.294	0.007	5.16826e-08		ADD3	2.54723e-13	-0.932318	0.237	0.321	1.05356e-08
ARF5	2.9767e-12	-0.262456	0.539	0.53		1.23119e-07			FAM217B	1.29174e-12	0.341534	0.334	0.03	5.34275e-08		KPNA6	2.55513e-13	-0.934988	0.188	0.278	1.05683e-08
ANP32B	3.44975e-12	-0.29231	0.726	0.666		1.42685e-07			NOTCH2NL	1.32749e-12	-0.512704	0.027	0.127	5.49062e-08		GALNT2	2.55607e-13	-1.21726	0.182	0.271	1.05722e-08
AHSA1	3.45171e-12	-0.309607	0.557	0.541		1.42766e-07			PSMC3	1.32956e-12	0.296512	0.699	0.239	5.49921e-08		JADE1	2.64596e-13	-0.901132	0.163	0.256	1.0944e-08
SEMA6A	3.56894e-12	-0.285797	0.239	0.287		1.47615e-07			PGLS	1.33408e-12	0.280673	0.697	0.246	5.51788e-08		CPXM2	2.68466e-13	-0.569637	0.104	0.195	1.1104e-08
CISD3	4.72623e-12	-0.319467	0.395	0.419		1.95482e-07			SFXN3	1.33868e-12	0.384115	0.398	0.067	5.53692e-08		PPP2R5C	2.81159e-13	-0.784135	0.189	0.281	1.1629e-08
PMAIP1	6.43274e-12	-0.451904	0.315	0.345		2.66064e-07			ICE1	1.34658e-12	0.396668	0.281	0	5.56961e-08		ATRX	2.88815e-13	-0.914857	0.398	0.439	1.19457e-08
NSRP1	7.29206e-12	-0.317545	0.424	0.439		3.01607e-07			FHL2	1.34796e-12	0.509573	0.308	0.015	5.5753e-08		RNMT	2.90681e-13	-1.05417	0.281	0.355	1.20228e-08
NAMPT	1.21986e-11	-0.2614	0.697	0.666		5.04547e-07			EIF4E2	1.38595e-12	0.299582	0.535	0.149	5.73244e-08		NAA15	2.91622e-13	-0.979896	0.197	0.287	1.20618e-08
PTPN1	1.4267e-11	-0.347913	0.368	0.393		5.90099e-07			FAM210A	1.39172e-12	0.381141	0.373	0.052	5.75628e-08		SRSF9	2.92036e-13	-0.592338	0.413	0.446	1.20789e-08
RNF130	1.44539e-11	-0.295733	0.329	0.356		5.97827e-07			MPHOSPH10	1.41057e-12	0.277702	0.366	0.045	5.83425e-08		SRF	3.03615e-13	-0.874898	0.108	0.197	1.25578e-08
TAF7	1.50424e-11	-0.297354	0.598	0.589		6.2217e-07			TSR1	1.41344e-12	0.392972	0.374	0.052	5.84613e-08		ZCCHC11	3.08478e-13	-0.860224	0.156	0.249	1.27589e-08
BTG3	1.87214e-11	-0.31589	0.446	0.445		7.74334e-07			PRR3	1.42603e-12	0.307984	0.338	0.03	5.89821e-08		CST3	3.25477e-13	0.920974	0.667	0.527	1.34621e-08
DYNC1LI2	3.5841e-11	-0.266126	0.553	0.539		1.48242e-06			MPZ	1.43284e-12	-4.80581	0.141	0.313	5.92635e-08		ZC3H4	3.2657e-13	-0.73217	0.063	0.14	1.35073e-08
SLC25A6	3.85828e-11	0.302207	0.884	0.804		1.59582e-06			PPIE	1.45789e-12	0.28407	0.434	0.082	6.02997e-08		RP11-83A24.2	3.43542e-13	-0.739759	0.056	0.129	1.42092e-08
CWC15	4.57559e-11	-0.266045	0.532	0.527		1.89251e-06			NPC2	1.48005e-12	0.535931	0.944	0.567	6.12163e-08		LAMTOR2	3.4675e-13	0.314723	0.458	0.224	1.43419e-08
RAB18	7.35115e-11	-0.253235	0.383	0.402		3.04051e-06			AC007388.1	1.50186e-12	0.373532	0.28	0	6.21186e-08		PRPF40A	3.61968e-13	-0.852145	0.39	0.432	1.49714e-08
BBS5	8.06608e-11	-0.256157	0.21	0.255		3.33621e-06			PSMG2	1.53405e-12	0.323624	0.711	0.261	6.345e-08		CBWD1	3.88773e-13	-0.535187	0.063	0.14	1.60801e-08
CAVIN1	9.27751e-11	-0.303853	0.441	0.461		3.83727e-06			FIBP	1.55298e-12	0.359425	0.68	0.239	6.42329e-08		ACBD3	3.92428e-13	-0.922348	0.18	0.269	1.62312e-08
STIP1	1.1929e-10	-0.31162	0.478	0.472		4.93394e-06			FCGR2A	1.6084e-12	0.362753	0.294	0.007	6.6525e-08		SLC25A37	4.18471e-13	-0.905952	0.181	0.271	1.73084e-08
ACOT9	1.24229e-10	-0.29248	0.287	0.315		5.13825e-06			ALDH7A1	1.61512e-12	0.256685	0.463	0.112	6.6803e-08		AHSA1	4.58069e-13	-0.780561	0.35	0.4	1.89462e-08
PRELID1	1.99552e-10	-0.252886	0.781	0.767		8.25365e-06			PIGBOS1	1.67474e-12	0.389195	0.279	0	6.92687e-08		UBE2I	4.62607e-13	-0.667346	0.476	0.486	1.91339e-08
PRDM2	2.84979e-10	-0.273436	0.282	0.315		1.1787e-05			EML4	1.69083e-12	0.361628	0.445	0.097	6.99342e-08		SCFD1	4.76468e-13	-0.837313	0.202	0.292	1.97072e-08
KRTCAP2	3.39647e-10	-0.261402	0.586	0.569		1.40482e-05			UAP1	1.70522e-12	0.340273	0.349	0.037	7.05298e-08		MDFIC	4.84152e-13	-0.325949	0.045	0.113	2.0025e-08
AAED1	4.206e-10	-0.291421	0.286	0.314		1.73965e-05			AC006059.1	1.73031e-12	0.624302	0.279	0	7.15675e-08		SLC7A5	5.25643e-13	-1.12537	0.376	0.416	2.17411e-08
TJP1	5.87473e-10	-0.310901	0.482	0.481		2.42985e-05			CD74	1.74418e-12	1.55192	0.467	0.119	7.21412e-08		CD47	5.44851e-13	-0.785491	0.352	0.4	2.25356e-08
OS9	5.9272e-10	-0.270348	0.632	0.588		2.45155e-05			MTX2	1.77179e-12	0.274548	0.444	0.09	7.32832e-08		CNTRL	5.49743e-13	-0.510744	0.043	0.109	2.27379e-08
SBDS	6.19005e-10	-0.267799	0.727	0.659		2.56027e-05			TFB2M	1.83931e-12	0.364689	0.344	0.037	7.60757e-08		MECP2	5.52311e-13	-0.944075	0.205	0.292	2.28441e-08
PIK3R1	7.60119e-10	-0.268675	0.373	0.395		3.14393e-05			WLS	1.85014e-12	0.399669	0.366	0.052	7.65238e-08		ATP5D	5.54683e-13	0.733239	0.649	0.468	2.29422e-08
DYNC1I2	7.66489e-10	-0.271845	0.575	0.552		3.17027e-05			SLC25A26	1.85301e-12	0.282708	0.411	0.075	7.66424e-08		XRCC6	5.59225e-13	-0.54172	0.439	0.471	2.31301e-08
PRPF4B	8.91899e-10	-0.255949	0.505	0.508		3.68899e-05			GNAI3	1.85685e-12	0.259603	0.532	0.149	7.68011e-08		XIST	5.63553e-13	-1.43725	0.128	0.222	2.33091e-08
ASXL1	1.27164e-09	-0.301719	0.4	0.408		5.25964e-05			ZNF322	1.94546e-12	0.286364	0.355	0.045	8.0466e-08		PDE4DIP	6.18617e-13	-0.964688	0.336	0.398	2.55866e-08
DERA	1.52525e-09	-0.285743	0.458	0.455		6.30857e-05			TSPAN3	1.95435e-12	0.306863	0.727	0.261	8.0834e-08		ZC3H11A	6.46931e-13	-1.12221	0.279	0.351	2.67577e-08
ARL2	1.80617e-09	-0.254169	0.792	0.758		7.47052e-05			DR1	1.97279e-12	0.286296	0.369	0.052	8.15967e-08		DAPK3	6.48133e-13	-0.859278	0.17	0.26	2.68074e-08
FUNDC2	2.33847e-09	-0.320975	0.45	0.449		9.67216e-05			COA7	2.03119e-12	0.340277	0.292	0.007	8.4012e-08		ZNF143	6.49422e-13	-0.545734	0.069	0.147	2.68607e-08
COL4A3BP	2.4476e-09	-0.278008	0.444	0.456		0.000101235			HENMT1	2.03627e-12	0.34992	0.327	0.03	8.4222e-08		C6orf1	6.54354e-13	0.321461	0.447	0.215	2.70647e-08
EIF3J	2.49295e-09	-0.27981	0.583	0.539		0.000103111			LNPEP	2.15512e-12	0.561003	0.403	0.075	8.91381e-08		GNA11	7.11277e-13	-0.821713	0.111	0.199	2.94191e-08
ISCA1	7.5661e-09	-0.27714	0.41	0.412		0.000312941			EIF2AK2	2.1776e-12	0.251679	0.469	0.112	9.00679e-08		CENPB	7.3072e-13	-0.647653	0.094	0.179	3.02233e-08
CHMP1B	8.814e-09	-0.355234	0.512	0.491		0.000364556			FER	2.20633e-12	0.420736	0.342	0.037	9.1256e-08		ATF3	7.87349e-13	-0.323366	0.428	0.559	3.25655e-08
ATG3	1.0046e-08	-0.257502	0.391	0.402		0.000415513			GRWD1	2.21556e-12	0.343721	0.356	0.045	9.16376e-08		MITF	8.09795e-13	-0.294185	0.658	0.731	3.34939e-08
CCL28	1.35184e-08	-0.292233	0.305	0.327		0.000559136			TMEM53	2.24962e-12	0.365782	0.286	0.007	9.30466e-08		RP11-11N9.4	8.26296e-13	0.325246	0.216	0.066	3.41764e-08
NDUFA3	1.40932e-08	-0.277959	0.456	0.451		0.00058291			RPA1	2.30707e-12	0.297943	0.445	0.097	9.54229e-08		USP47	8.30826e-13	-0.985354	0.227	0.31	3.43638e-08
GPAT4	1.54865e-08	-0.314386	0.427	0.424		0.000640539			RAD1	2.33985e-12	0.372904	0.375	0.06	9.67785e-08		KANSL1L	8.97981e-13	-0.760209	0.071	0.149	3.71414e-08
MRPL18	1.55005e-08	-0.320079	0.607	0.57		0.000641117			USP39	2.35569e-12	0.326102	0.355	0.045	9.74336e-08		MPDZ	9.69696e-13	-0.923636	0.168	0.258	4.01076e-08
PHGDH	1.94172e-08	-0.372506	0.469	0.45		0.000803116			CAPN3	2.37271e-12	-2.16839	0.279	0.44	9.81376e-08		PRNP	1.0001e-12	-0.783254	0.412	0.45	4.13652e-08
DDX21	2.31098e-08	-0.332813	0.592	0.534		0.000955843			LYRM9	2.44947e-12	-0.862499	0.076	0.224	1.01312e-07		KRT10	1.04658e-12	-0.484448	0.497	0.52	4.32875e-08
TNFSF12	2.72326e-08	-0.2772	0.344	0.362		0.00112637			RPL41	2.49599e-12	0.371947	0.998	0.993	1.03236e-07		DNAJC3	1.06179e-12	-0.912705	0.328	0.387	4.39166e-08
TFAP2A	3.25111e-08	0.296851	0.793	0.711		0.00134469			BNIP3	2.49984e-12	0.464873	0.353	0.045	1.03396e-07		RAB1B	1.17822e-12	0.254078	0.424	0.197	4.87323e-08
DDIT3	3.88643e-08	-0.400392	0.464	0.454		0.00160747			NIPBL	2.51752e-12	0.32386	0.454	0.104	1.04127e-07		CDC42EP4	1.19025e-12	-0.648056	0.148	0.24	4.92299e-08
SLC6A15	4.16571e-08	-0.262979	0.304	0.326		0.00172298			JUN	2.671e-12	-1.25964	0.9	0.821	1.10475e-07		GYPC	1.26639e-12	0.751666	0.609	0.43	5.23791e-08
NAGK	7.08257e-08	-0.279617	0.376	0.379		0.00292942			MRPL45	2.70425e-12	0.307102	0.461	0.104	1.11851e-07		PEG3	1.278e-12	-0.74324	0.049	0.118	5.28593e-08
MCL1	8.1193e-08	-0.276291	0.535	0.5		0.00335822			IPO5	2.72266e-12	0.311424	0.411	0.082	1.12612e-07		MRPS33	1.28014e-12	0.456389	0.464	0.229	5.29478e-08
DEGS1	9.29149e-08	-0.397336	0.484	0.441		0.00384305			PLPP5	2.7577e-12	0.384554	0.275	0	1.14061e-07		KRR1	1.3373e-12	-0.777044	0.243	0.324	5.53121e-08
DEXI	9.53507e-08	-0.253957	0.337	0.353		0.0039438			HIST1H1C	2.86632e-12	0.423769	0.513	0.134	1.18554e-07		STK11	1.34449e-12	-0.688588	0.093	0.176	5.56095e-08
ANKRD9	1.13969e-07	-0.276618	0.276	0.298		0.00471388			CALU	2.89311e-12	0.428871	0.834	0.343	1.19662e-07		SAFB	1.48475e-12	-0.874168	0.259	0.335	6.14107e-08
ATP6V0E2	1.37976e-07	-0.341318	0.307	0.317		0.00570684			MRPL41	2.91062e-12	0.294918	0.838	0.373	1.20386e-07		COX17	1.49392e-12	-0.675704	0.361	0.41	6.17898e-08
TPP1	1.45488e-07	-0.270825	0.633	0.589		0.00601752			TIMP2	2.94892e-12	-1.20217	0.773	0.694	1.2197e-07		C1GALT1	1.52891e-12	-0.702762	0.118	0.206	6.32372e-08
CTSA	1.74465e-07	-0.2578	0.646	0.61		0.00721603			MREG	2.99694e-12	0.358489	0.33	0.03	1.23956e-07		APRT	1.64895e-12	0.53786	0.566	0.339	6.82023e-08
SLC6A8	3.26724e-07	-0.284411	0.39	0.394		0.0135136			EML2	3.01932e-12	0.255345	0.41	0.075	1.24882e-07		SOX9	1.68364e-12	-0.460431	0.044	0.109	6.96369e-08
ATP6V1D	4.0017e-07	-0.261132	0.578	0.536		0.0165514			UTP23	3.03125e-12	0.334781	0.329	0.03	1.25375e-07		DNM1L	1.8289e-12	-0.869727	0.19	0.276	7.56451e-08
URI1	5.10288e-07	-0.261149	0.461	0.447		0.021106			BCL2L12	3.03877e-12	0.360346	0.338	0.037	1.25687e-07		CNOT1	1.83127e-12	-0.915573	0.184	0.271	7.57433e-08
SSH2	5.8552e-07	-0.266239	0.328	0.344		0.0242177			KMT5B	3.10519e-12	0.38207	0.274	0	1.28434e-07		MTA1	1.834e-12	-0.752029	0.113	0.199	7.58562e-08
SOCS3	6.49017e-07	-0.256413	0.22	0.251		0.026844			PTK7	3.14093e-12	0.328278	0.422	0.082	1.29912e-07		TRIM2	1.83655e-12	-0.622988	0.11	0.197	7.59617e-08
EMP2	7.55766e-07	-0.537571	0.35	0.341		0.0312593			RPS12	3.15372e-12	0.531623	0.996	0.985	1.30441e-07		TFG	2.04931e-12	-0.777789	0.314	0.376	8.47613e-08
PCF11	1.07632e-06	-0.262031	0.318	0.335		0.0445177			HCG18	3.16225e-12	0.265009	0.408	0.075	1.30794e-07		LGALS3BP	2.11464e-12	0.689507	0.533	0.337	8.74636e-08
PFKM	1.44559e-06	-0.256523	0.284	0.298		0.059791			PDF	3.17284e-12	0.340952	0.273	0	1.31232e-07		TAB2	2.29342e-12	-0.665431	0.086	0.167	9.48581e-08
PCYT2	1.5501e-06	-0.254532	0.298	0.312		0.0641137			WASHC4	3.20721e-12	0.392026	0.273	0	1.32653e-07		SPTAN1	2.32535e-12	-1.10433	0.311	0.373	9.61789e-08
CACYBP	1.7048e-06	-0.278945	0.623	0.581		0.0705124			GFRA3	3.27367e-12	-1.27609	0.025	0.119	1.35402e-07		OTUD5	2.41487e-12	-0.646276	0.086	0.167	9.98813e-08
CHMP3	1.77921e-06	-0.265746	0.529	0.501		0.0735897			JMJD4	3.34646e-12	0.341581	0.287	0.007	1.38413e-07		EXOSC6	2.42708e-12	-0.593302	0.094	0.176	1.00387e-07
RHOQ	1.9907e-06	-0.256305	0.554	0.526		0.0823374			GNL3	3.36798e-12	0.326732	0.535	0.157	1.39303e-07		SHROOM1	2.50829e-12	-0.639724	0.083	0.163	1.03745e-07
SLC38A2	2.47348e-06	-0.281463	0.636	0.576		0.102305			VPS52	3.45106e-12	0.308922	0.311	0.022	1.42739e-07		MLEC	2.51041e-12	-0.744015	0.462	0.484	1.03833e-07
TMSB4X	2.56981e-06	0.876534	0.431	0.462		0.10629			SNAI2	3.50777e-12	0.509229	0.624	0.224	1.45085e-07		HLA-B	2.62901e-12	1.77605	0.641	0.548	1.08738e-07
CHORDC1	2.93755e-06	-0.279601	0.353	0.356		0.1215			SUPV3L1	3.53067e-12	0.381835	0.297	0.015	1.46032e-07		ZFP91	2.72227e-12	-0.801383	0.124	0.21	1.12596e-07
FOS	6.43618e-06	-0.358518	0.909	0.874		0.266207			FHIT	3.56008e-12	0.317543	0.316	0.022	1.47248e-07		NUDT4	2.77935e-12	-0.937417	0.308	0.369	1.14957e-07
ZFAND2A	6.53051e-06	-0.327223	0.332	0.335		0.270108			RAB11B	3.59774e-12	0.271791	0.661	0.216	1.48806e-07		DDB1	2.78691e-12	-0.937638	0.348	0.398	1.15269e-07
UBE2S	1.09778e-05	-0.303139	0.611	0.58		0.454055			PAF1	3.60786e-12	0.283425	0.38	0.06	1.49225e-07		SLC44A1	2.82857e-12	-0.704574	0.109	0.195	1.16992e-07
SEL1L	1.38051e-05	-0.27551	0.389	0.387		0.570991			TMBIM4	3.61031e-12	0.367043	0.272	0	1.49326e-07		URI1	2.86132e-12	-0.687296	0.21	0.292	1.18347e-07
DST	4.89228e-05	-0.265447	0.728	0.677		1			WAC-AS1	3.61812e-12	0.335742	0.339	0.037	1.49649e-07		MT1G	2.87423e-12	0.345925	0.184	0.05	1.18881e-07
SMIM29	0.000105007	-0.252091	0.46	0.44		1			SVIP	3.65282e-12	-1.96203	0.211	0.388	1.51084e-07		CAST	3.13536e-12	-0.778479	0.45	0.466	1.29682e-07
GLTP	0.000119876	-0.385527	0.346	0.33		1			TPM4	3.74222e-12	0.465621	0.695	0.269	1.54782e-07		UBE2Z	3.15065e-12	-0.980095	0.184	0.269	1.30314e-07
LGALS1	0.000142202	0.589156	0.955	0.975		1			MGRN1	3.76318e-12	0.350849	0.336	0.037	1.55649e-07		EIF4H	3.15904e-12	-0.549386	0.489	0.493	1.30661e-07
GADD45A	0.000169326	-0.283074	0.447	0.426		1			ICMT	3.79825e-12	0.367526	0.321	0.03	1.57099e-07		C5orf45	3.42297e-12	-0.914792	0.126	0.213	1.41577e-07
UBE2E1	0.000388467	-0.250596	0.425	0.402		1			YTHDF2	3.80802e-12	0.258413	0.673	0.231	1.57504e-07		ANP32B	3.42487e-12	-0.313542	0.541	0.545	1.41656e-07
PTPRZ1	0.000506663	0.286297	0.408	0.372		1			DNAJC30	3.82115e-12	0.314573	0.329	0.03	1.58047e-07		MRPL44	3.58429e-12	0.367925	0.427	0.215	1.4825e-07
CAV1	0.000716528	0.25266	0.82	0.8		1			ROMO1	3.82467e-12	0.320602	0.875	0.41	1.58192e-07		RGS2	3.64032e-12	-0.664493	0.082	0.163	1.50567e-07
MAFG	0.00110598	-0.287854	0.465	0.426		1			PLD3	3.97449e-12	0.266444	0.695	0.246	1.64389e-07		AP2M1	3.73659e-12	-0.447804	0.524	0.52	1.54549e-07
SEC22C	0.00141683	-0.265209	0.322	0.315		1			CYREN	4.62102e-12	0.347924	0.27	0	1.9113e-07		CYSLTR2	3.77313e-12	0.340021	0.122	0.014	1.5606e-07
CD74	0.00265896	0.286116	0.328	0.287		1			TALDO1	4.73093e-12	0.499934	0.887	0.455	1.95676e-07		C3orf38	3.84898e-12	-0.481756	0.081	0.161	1.59198e-07
ID1	0.00376082	-0.311468	0.244	0.252		1			LRRN4CL	4.80643e-12	0.524495	0.355	0.052	1.98799e-07		ARHGEF37	3.87487e-12	-0.563878	0.069	0.145	1.60269e-07
EGR1	0.00471043	-0.268487	0.48	0.462		1			PNO1	4.81379e-12	0.280297	0.362	0.052	1.99103e-07		KAT2B	3.88292e-12	-0.451339	0.039	0.1	1.60601e-07
AHNAK2	0.0131201	-0.276862	0.386	0.367		1			TXNRD1	4.86607e-12	0.370789	0.326	0.03	2.01266e-07		NOL11	3.9703e-12	-0.856656	0.161	0.249	1.64215e-07
HLA-DRB1	0.0155452	0.349365	0.163	0.185		1			ETFRF1	4.87511e-12	0.339671	0.27	0	2.0164e-07		C16orf13	4.20171e-12	0.278874	0.46	0.224	1.73787e-07
									MTCH2	5.11096e-12	0.329512	0.732	0.284	2.11394e-07		SETD5	4.21504e-12	-0.939478	0.203	0.285	1.74338e-07
									TBX2-AS1	5.14294e-12	0.382746	0.269	0	2.12717e-07		MRPL34	4.41369e-12	0.298616	0.427	0.201	1.82555e-07
									MTERF4	5.19822e-12	0.358472	0.269	0	2.15003e-07		PRKAR1A	4.47026e-12	-0.423565	0.565	0.579	1.84895e-07
									ETV6	5.25442e-12	0.366373	0.359	0.052	2.17328e-07		MDH2	4.49946e-12	0.665923	0.599	0.371	1.86102e-07
									HINT1	5.3154e-12	-0.579118	0.877	0.799	2.1985e-07		PBX1	4.67552e-12	-0.668068	0.1	0.183	1.93384e-07
									GPNMB	5.33984e-12	0.415032	0.951	0.44	2.20861e-07		NFIB	4.81529e-12	-0.6909	0.116	0.201	1.99165e-07
									WDR12	5.4392e-12	0.366561	0.332	0.037	2.24971e-07		TLN1	4.82123e-12	-0.818999	0.289	0.355	1.99411e-07
									APEX1	5.49331e-12	0.285436	0.824	0.358	2.27209e-07		C1orf56	4.84617e-12	-0.562867	0.092	0.174	2.00442e-07
									FLOT2	5.55907e-12	0.299694	0.375	0.06	2.29929e-07		DEK	4.99133e-12	-0.709811	0.43	0.448	2.06446e-07
									HLA-E	5.57634e-12	0.661801	0.927	0.552	2.30643e-07		WSB2	4.99504e-12	-0.651915	0.155	0.242	2.066e-07
									DNAJB1	5.64056e-12	-1.72506	0.681	0.642	2.33299e-07		SNHG12	5.08435e-12	-1.0706	0.31	0.371	2.10294e-07
									SLC24A5	5.88661e-12	0.424311	0.571	0.179	2.43476e-07		NDUFC1	5.08815e-12	-0.353377	0.552	0.545	2.10451e-07
									KLHDC8B	5.98035e-12	0.290389	0.351	0.045	2.47353e-07		BOLA3	5.12721e-12	0.294101	0.404	0.19	2.12067e-07
									CEP170	5.98181e-12	0.394592	0.436	0.097	2.47414e-07		TBC1D23	5.16672e-12	-0.778046	0.097	0.179	2.13701e-07
									PRDX4	6.0615e-12	0.315353	0.841	0.358	2.5071e-07		MYEOV2	5.23285e-12	-0.41947	0.509	0.514	2.16436e-07
									EIF2B5	6.27565e-12	0.273603	0.454	0.104	2.59567e-07		BUD31	5.70021e-12	-0.56939	0.453	0.468	2.35767e-07
									PEPD	6.38798e-12	0.277066	0.739	0.269	2.64213e-07		FBXW4	5.7612e-12	-0.576814	0.077	0.154	2.38289e-07
									IGFBP5	6.43373e-12	-1.42154	0.023	0.112	2.66106e-07		STXBP6	5.8884e-12	0.423983	0.408	0.204	2.4355e-07
									LNPK	6.43495e-12	0.383431	0.267	0	2.66156e-07		GAS7	5.91471e-12	-0.661905	0.099	0.181	2.44638e-07
									RPS6KA2	6.48409e-12	-0.878887	0.087	0.239	2.68188e-07		TNS1	5.98499e-12	-0.858667	0.196	0.281	2.47545e-07
									LINC00520	6.50387e-12	0.483362	0.267	0	2.69006e-07		DHX9	6.12405e-12	-0.833648	0.259	0.333	2.53297e-07
									KLHDC2	6.8935e-12	0.297984	0.554	0.164	2.85122e-07		GPAA1	6.19309e-12	0.307572	0.484	0.271	2.56152e-07
									CHAMP1	6.93697e-12	0.276971	0.308	0.022	2.8692e-07		MSL2	6.41277e-12	-0.469662	0.048	0.113	2.65239e-07
									CCHCR1	7.12003e-12	0.326142	0.335	0.037	2.94492e-07		TMED7	6.49873e-12	-0.656175	0.186	0.269	2.68794e-07
									MPPE1	7.13738e-12	0.310623	0.37	0.06	2.95209e-07		TOB2	6.54737e-12	-1.01295	0.268	0.339	2.70806e-07
									CSNK1D	7.38324e-12	0.301529	0.453	0.112	3.05378e-07		IST1	6.63195e-12	-0.800536	0.219	0.299	2.74304e-07
									EXOC4	7.74533e-12	0.343958	0.367	0.06	3.20354e-07		ARHGEF12	6.97383e-12	-0.910689	0.196	0.278	2.88445e-07
									STYXL1	7.74972e-12	0.328027	0.295	0.015	3.20536e-07		CTBP2	7.27058e-12	-0.984466	0.202	0.283	3.00718e-07
									GADD45B	8.02284e-12	-2.99803	0.452	0.552	3.31833e-07		VEZT	7.72727e-12	-0.977677	0.15	0.235	3.19607e-07
									USE1	8.04935e-12	0.282739	0.426	0.09	3.32929e-07		RAB30	7.95401e-12	-0.46927	0.042	0.104	3.28986e-07
									TIMM21	8.24582e-12	0.279872	0.334	0.037	3.41055e-07		TNPO2	8.2017e-12	-0.973527	0.114	0.197	3.3923e-07
									MTCH1	8.36323e-12	0.380765	0.874	0.373	3.45911e-07		B3GALT6	8.34773e-12	-0.332365	0.048	0.113	3.45271e-07
									MYD88	8.55643e-12	0.348674	0.292	0.015	3.53903e-07		LINC00518	8.50156e-12	0.312691	0.244	0.09	3.51633e-07
									PSMA3-AS1	8.57379e-12	0.379822	0.265	0	3.5462e-07		STAT5A	8.7649e-12	-0.818856	0.185	0.269	3.62525e-07
									RPL10A	8.70213e-12	0.462441	0.98	0.843	3.59929e-07		BDP1	1.01364e-11	-1.14727	0.272	0.339	4.19251e-07
									LAMA1	8.85084e-12	0.445696	0.265	0	3.6608e-07		MAP3K2	1.03582e-11	-0.899959	0.208	0.287	4.28424e-07
									MACROD1	9.10536e-12	0.317654	0.325	0.037	3.76607e-07		GPATCH2	1.04423e-11	-0.799475	0.118	0.201	4.31904e-07
									GCDH	9.48438e-12	0.329562	0.305	0.022	3.92284e-07		DGKH	1.05058e-11	-0.663972	0.053	0.12	4.34532e-07
									MRRF	9.57572e-12	0.292679	0.348	0.045	3.96062e-07		IMP3	1.13291e-11	0.387822	0.446	0.231	4.68582e-07
									MYO19	9.80786e-12	0.362879	0.274	0.007	4.05663e-07		MIS12	1.16988e-11	-0.698617	0.1	0.181	4.83873e-07
									CLCN7	9.88756e-12	0.320642	0.61	0.201	4.08959e-07		DDX42	1.23201e-11	-0.8544	0.207	0.287	5.09571e-07
									FTSJ3	1.02458e-11	0.319981	0.347	0.045	4.23776e-07		ADAMTS1	1.23301e-11	-0.695694	0.092	0.174	5.09985e-07
									CKS1B	1.04785e-11	0.405525	0.47	0.127	4.33403e-07		WEE1	1.28428e-11	-0.778866	0.124	0.208	5.31192e-07
									SLC33A1	1.06727e-11	-0.612541	0.029	0.127	4.41435e-07		FLVCR1	1.28845e-11	-0.707912	0.041	0.102	5.32917e-07
									SNX9	1.08051e-11	0.305072	0.454	0.112	4.4691e-07		MRPL33	1.34132e-11	-0.559721	0.44	0.457	5.54782e-07
									DHX33	1.09567e-11	0.36576	0.33	0.037	4.53179e-07		MED26	1.3461e-11	-0.499922	0.044	0.106	5.56762e-07
									RPLP2	1.0985e-11	0.402959	0.984	0.918	4.5435e-07		ISG15	1.37988e-11	0.364443	0.196	0.061	5.70732e-07
									MFSD14C	1.10527e-11	0.354585	0.263	0	4.5715e-07		DIXDC1	1.41932e-11	-0.385645	0.05	0.115	5.87047e-07
									TRIB1	1.16658e-11	0.272665	0.506	0.142	4.82509e-07		BCAR1	1.4278e-11	-0.64469	0.08	0.156	5.90552e-07
									BOLA2-SMG1P6	1.19001e-11	0.325793	0.262	0	4.922e-07		GFPT2	1.4629e-11	-0.834777	0.068	0.14	6.05069e-07
									ERGIC1	1.19906e-11	0.28886	0.339	0.045	4.95942e-07		CSRNP2	1.46333e-11	-0.697325	0.071	0.145	6.0525e-07
									ATG12	1.20471e-11	0.284255	0.506	0.134	4.98282e-07		RRAGD	1.62242e-11	-0.821953	0.258	0.326	6.71047e-07
									GAPDHS	1.24729e-11	0.670401	0.414	0.097	5.15892e-07		CHML	1.65912e-11	-0.485669	0.044	0.106	6.86231e-07
									EHD2	1.24912e-11	0.325552	0.276	0.007	5.16647e-07		MAFF	1.66558e-11	-0.702944	0.383	0.446	6.889e-07
									CTPS1	1.27167e-11	0.288438	0.317	0.03	5.25976e-07		KIF13A	1.71704e-11	-0.718546	0.14	0.224	7.10186e-07
									KCTD20	1.27336e-11	0.27621	0.511	0.149	5.26675e-07		RBP7	1.77474e-11	0.409319	0.329	0.152	7.34049e-07
									ELOA	1.28114e-11	0.346656	0.261	0	5.29891e-07		RP11-345J4.5	1.85099e-11	-0.808852	0.15	0.233	7.65586e-07
									RAB6A	1.28183e-11	0.311169	0.602	0.194	5.30177e-07		KREMEN1	1.91572e-11	-0.410194	0.061	0.131	7.92363e-07
									PTPRJ	1.28691e-11	0.261951	0.305	0.022	5.32279e-07		DDX46	2.05321e-11	-0.925659	0.331	0.38	8.49229e-07
									NCLN	1.30339e-11	0.309998	0.397	0.075	5.39095e-07		HMCN1	2.09088e-11	0.390662	0.149	0.034	8.64809e-07
[truncated: 4,977 more rows]
[truncated: 6 more columns]
