# Supplementary material for: Dissecting Melanoma Ecosystem Heterogeneity from Molecular Characteristics to Genetic Variation at Single-Cell Resolution
Source: Int J Mol Sci. 2025 Oct 13;26(20):9956. doi: 10.3390/ijms26209956 (PMC12562883; doi:10.3390/ijms26209956)
Supplement: Supplementary file 1 [file ijms-26-09956-s001.zip › Supplementary Table S2.xlsx]

## Sheet: Supp Tab 2
Table S2. Deciphering copy number variations in the ecosystem of three types melanomas
A. CNV levels were categorized by the chromosome arm from each individual sample
	CM1_Melanoma_cells	CM2_Melanoma_cells	CM3_Melanoma_cells	AM1_Melanoma_cells	AM2_Melanoma_cells	AM3_Melanoma_cells	AM4_Melanoma_cells	AM5_Melanoma_cells	UM1_Melanoma_cells	UM2_Melanoma_cells	UM3_Melanoma_cells	UM4_Melanoma_cells	UM5_Melanoma_cells	UM6_Melanoma_cells	UM7_Melanoma_cells	UM8_Melanoma_cells
1p_Gain	8.47168	0	0	6.64386	0	0	7.15987	7.10852	0	5.32193	0	0	6.33985	0	0	0
1p_LOH	0	0	0	0	0	0	0	0	0	0	5.9542	0	0	0	0	8.62936
1q_Gain	7.93664	0	0	5.80735	6.90689	0	8.19476	8.47573	0	4.75489	0	0	5.70044	0	0	7.96578
1q_LOH	0	0	0	0	0	0	5.2854	0	6.26679	0	6.40939	0	7.20945	5.93074	0	0
2p_Gain	2	0	0	0	0	0	0	0	0	0	0	0	0	0	0	0
2p_LOH	0	0	0	0	0	0	0	7.99435	0	0	0	0	0	0	0	0
2q_Gain	6.94251	0	0	5.80735	0	0	0	0	0	6.44294	0	0	7.3837	0	6.04439	6.50779
2q_LOH	5.52356	0	4.75489	0	0	0	6.22882	8.88264	0	0	0	0	5.52356	0	0	0
3p_Gain	6.71425	0	0	0	0	0	0	8.21432	0	0	6.6865	0	0	0	0	0
3p_LOH	0	0	0	0	0	0	0	0	7.40088	7.40088	0	7.40088	8.3966	0	6.87036	7.40088
3q_Gain	6.35755	0	0	0	0	0	0	0	0	0	0	0	0	0	0	0
3q_LOH	0	0	0	0	0	0	0	7.90689	7.46761	8.08215	0	7.46761	8.46352	6.35755	7.46761	7.46761
4p_Gain	0	5.93074	6.52356	0	0	0	0	0	0	0	0	0	8.36632	0	6.53916	0
4p_LOH	0	6.67243	0	0	0	0	0	6.71425	0	0	0	0	0	0	0	0
4q_Gain	0	3.90689	0	0	0	0	0	0	0	0	0	0	4.08746	6.44294	6.62936	0
4q_LOH	7.21917	0	0	7.33092	0	0	5.9542	8.68299	0	0	0	0	0	0	0	7.33985
5p_Gain	0	0	0	0	0	0	0	0	0	0	0	0	0	0	0	0
5p_LOH	0	0	0	0	0	0	0	3.80735	0	0	0	0	0	0	0	0
5q_Gain	0	6.14975	0	5.85798	0	6.72792	5.85798	7.53138	0	0	0	0	0	0	0	0
5q_LOH	0	8.27146	0	0	0	0	5.83289	6.80735	0	0	0	0	0	0	0	0
6p_Gain	5.83289	0	0	6.79442	8.47573	0	9.09276	8.43045	6.55459	7.80735	0	0	8.13443	0	7.8009	6.37504
6p_LOH	6.04439	4.58496	0	0	3.80735	0	0	0	0	0	0	0	0	0	0	0
6q_Gain	0	0	0	0	0	0	0	0	0	2.58496	0	0	0	0	0	0
6q_LOH	6.50779	6.49185	0	7.26679	7.29462	5.16993	7.18982	8.09276	6.9542	6.89482	0	0	7.81378	0	6.85798	0
7p_Gain	7.57743	6.22882	7.50779	5.49185	0	5.49185	0	8.46352	0	0	0	0	0	0	0	0
7p_LOH	0	0	0	0	0	0	0	0	0	0	0	0	0	0	0	0
7q_Gain	1.58496	0	7.75489	0	0	0	0	8.49185	0	0	0	0	0	0	0	0
7q_LOH	0	0	0	0	0	0	0	0	0	5.42626	0	0	0	0	0	0
8p_Gain	0	0	6.88264	0	3.16993	0	0	0	3.70044	1.58496	0	0	2.80735	0	0	3.45943
8p_LOH	6.88264	7.64386	0	5.80735	0	0	0	7.62205	0	5.9542	0	0	6.90689	0	0	0
8q_Gain	0	0	7.60733	0	7.98868	0	0	7.05528	8.54689	9.73471	7.20945	7.30378	9.99435	7.16993	8.6865	8.3837
8q_LOH	3.32193	0	0	0	0	0	0	0	0	0	0	0	0	0	0	0
9p_Gain	0	0	0	0	0	5.2854	0	0	4.70044	0	0	0	0	5	0	0
9p_LOH	5.32193	7.37504	0	0	0	0	5.55459	0	0	6.08746	0	0	6.08746	0	0	0
9q_Gain	0	0	0	0	0	0	0	0	0	0	6.72792	0	0	6.75489	0	0
9q_LOH	0	5.42626	0	0	0	0	3.90689	0	0	7.67243	0	0	7.67243	0	0	0
10p_Gain	0	0	0	0	0	0	0	0	0	0	0	0	0	0	0	0
10p_LOH	5.35755	0	6.24793	5.78136	6.14975	0	0	7.13955	0	0	0	0	0	0	0	0
10q_Gain	0	0	0	0	0	0	0	0	0	5.85798	0	0	0	5.58496	0	0
10q_LOH	0	0	2.32193	0	1	0	0	5.90689	0	0	0	0	0	0	0	0
11p_Gain	0	6.30378	0	0	0	0	2.80735	7.71425	0	4.64386	0	0	0	0	0	0
11p_LOH	0	0	0	7.11894	0	0	6.33985	0	0	0	0	0	0	0	0	0
11q_Gain	6.22882	0	0	8.224	0	7.19967	5.85798	8.66888	0	6.71425	6.14975	0	7.59246	5.58496	5.52356	0
11q_LOH	6.71425	7.58496	0	6.26679	5.32193	6.04439	5.35755	0	0	0	0	0	0	0	0	0
12p_Gain	0	5.52356	0	5.72792	0	2.80735	0	0	0	0	0	0	0	0	0	0
12p_LOH	5.80735	0	0	0	0	0	0	5	0	0	0	0	0	0	0	0
12q_Gain	0	2	0	7.33092	6.22882	6.12928	6.97728	7.07682	5.72792	5.24793	6.67243	5.12928	7.33985	0	5.52356	6.22882
12q_LOH	6.71425	0	0	0	0	0	0	7.29462	0	0	5.24793	0	5.64386	0	5.88264	5.55459
13p_Gain	0	0	0	0	0	0	0	0	0	0	0	0	0	0	0	0
13p_LOH	0	0	0	0	0	0	0	0	0	0	0	0	0	0	0	0
13q_Gain	0	0	0	0	0	0	0	0	4.70044	0	0	0	0	0	0	0
13q_LOH	0	7.5157	0	0	0	0	0	0	0	7.87652	0	5.24793	6.65821	0	5.78136	5.49185
14p_Gain	0	0	0	0	0	0	0	0	0	0	0	0	0	0	0	0
14p_LOH	0	0	0	0	0	0	0	0	0	0	0	0	0	0	0	0
14q_Gain	0	6.78136	0	0	0	0	5.08746	7.45121	0	0	0	0	0	0	0	0
14q_LOH	6.40939	0	6.02237	6.39232	0	0	6.89482	0	0	0	6.67243	0	5.49185	5.83289	5.70044	7.88264
15p_Gain	0	0	0	0	0	0	0	0	0	0	0	0	0	0	0	0
15p_LOH	0	0	0	0	0	0	0	0	0	0	0	0	0	0	0	0
15q_Gain	7.01123	0	7.76155	0	0	0	0	6.08746	7.36632	9.12153	0	6.84549	7.71425	6.44294	6.6865	7.22882
15q_LOH	0	0	5.80735	0	0	6.24793	5.80735	8.37069	0	0	6.55459	0	0	0	0	0
16p_Gain	0	0	5.2854	0	0	0	5.93074	0	5.32193	0	5.93074	5.45943	0	0	0	0
16p_LOH	0	3.45943	0	6.10852	0	0	0	0	1	0	0	0	0	0	0	0
16q_Gain	0	0	0	0	0	0	0	0	0	0	4.75489	4.58496	4.75489	0	0	4.58496
16q_LOH	0	8.46352	0	5.52356	0	0	7.3837	0	6.82018	0	0	0	7.08746	0	0	0
17p_Gain	0	0	0	0	0	0	5.67243	0	0	0	0	0	6.45943	0	0	0
17p_LOH	0	0	0	0	0	0	0	6.52356	0	0	6.90689	0	0	0	0	0
17q_Gain	6.42626	8.25739	0	8.35755	0	0	6.53916	0	0	0	0	0	0	0	0	0
17q_LOH	0	7.57743	0	0	0	0	0	0	0	6	5.64386	0	5.83289	0	0	0
18p_Gain	0	0	5.49185	6.12928	0	0	0	5.20945	0	0	0	0	0	0	0	0
18p_LOH	0	0	0	0	0	0	0	0	0	0	0	0	0	0	0	0
18q_Gain	0	0	6.71425	0	0	0	0	3	0	0	0	0	0	0	0	0
18q_LOH	0	0	0	0	0	0	4.75489	5.39232	0	0	0	0	0	0	0	0
19p_Gain	8.7879	0	0	6.71425	0	0	7.26679	8.78136	5.39232	0	6.65821	0	4.32193	0	0	0
19p_LOH	0	6.90689	0	6.52356	0	0	0	0	0	0	0	0	0	0	0	0
19q_Gain	8.04439	0	0	4.58496	0	0	6.14975	9.1267	7.16993	7.03342	7.39232	0	7.87036	5.16993	0	0
19q_LOH	0	9.49785	5.64386	0	0	0	0	0	0	0	0	0	0	0	0	0
20p_Gain	6.10852	0	0	0	0	0	7.34873	7.91886	0	0	0	0	0	0	0	0
20p_LOH	0	0	6.10852	0	0	0	0	0	0	0	0	0	0	0	0	0
20q_Gain	7.37504	0	0	6.08746	0	7	7.86419	8.43879	0	4.90689	0	0	0	4.85798	0	5
20q_LOH	0	0	2.80735	0	0	0	0	0	0	0	0	0	0	0	0	0
21p_Gain	0	1.58496	0	0	0	0	0	0	0	0	0	0	0	0	0	0
21p_LOH	0	0	0	0	0	0	0	0	0	0	0	0	0	0	0	0
21q_Gain	0	6.20945	0	0	0	0	0	0	0	0	0	0	0	0	0	6.08746
21q_LOH	0	0	0	0	0	0	0	0	0	0	6.10852	0	0	6.10852	0	0
22p_Gain	0	0	0	0	0	0	0	0	0	0	0	0	0	0	0	0
22p_LOH	0	0	0	0	0	0	0	0	0	0	0	0	0	0	0	0
22q_Gain	7.85798	0	8.24317	5.24793	8.14975	8.22882	6.10852	0	0	7.2854	6.82018	6.24793	7.42626	0	6.39232	6.2854
22q_LOH	0	0	0	0	0	0	0	7.99435	0	0	0	0	0	0	0	0
B. Differential genes associated with CNV events in melanoma cells vs normal melanocytes
CM melanoma cells vs Non acral skin normal melanocytes										AM melanoma cells vs Acral skin normal melanocytes										UM melanoma cells vs Choroid normal melanocytes
chr	start	end	gene	CNV_Score	avg_log2FC	p_val	pct.1	pct.2		chr	start	end	gene	CNV_Score	avg_log2FC	p_val	pct.1	pct.2		chr	start	end	gene	CNV_Score	avg_log2FC	p_val	pct.1	pct.2
chr1	998962	1000172	HES4	1	-1.29659	0	0.125	0.596		chr8	27596917	27614700	CLU	3	-3.39501	4.92895e-131	0.036	0.448		chr7	95583499	95596516	PDK4	1	-2.50973	0	0.038	0.493
chr1	26863149	26864456	SFN	1	-3.14085	0	0.002	0.632		chr5	181236897	181248096	RACK1	5	4.57824	3.23589e-86	0.988	0		chr21	43092956	43107570	U2AF1	3	-2.36295	0	0.117	0.695
chr1	116372668	116410261	ATP1A1	1	1.07513	0	0.935	0.666		chr12	53632726	53677408	ATP5MC2	6	3.87108	5.87873e-83	0.968	0		chr19	18279694	18281622	JUND	1	-3.08903	2.45e-306	0.351	0.923
chr1	150257251	150265078	CA14	1	-0.742361	0	0.052	0.344		chr20	59025475	59032345	ATP5F1E	5	3.54936	8.27794e-81	0.955	0		chr17	7572824	7579006	EIF4A1	1	-2.66028	3.58e-285	0.383	0.93
chr1	153357854	153361023	S100A9	1	-3.61001	0	0.005	0.606		chr11	118401606	118431496	ATP5MG	1	2.85473	2.63232e-78	0.94	0		chr6	56457987	56954649	DST	1	-2.16489	3.27e-282	0.098	0.566
chr1	153390032	153391073	S100A8	1	-3.43441	0	0.003	0.658		chr16	2771414	2777280	ELOB	2	2.75091	1.10421e-76	0.93	0		chr15	69452814	69456205	RPLP1	10	2.99659	2.93e-276	0.993	0.971
chr1	153457744	153460651	S100A7	1	-2.8962	0	0.002	0.573		chr19	1241746	1244825	ATP5F1D	4	2.63588	9.82318e-76	0.924	0		chr3	63228315	63616924	SYNPR	7	-1.50014	1.9e-275	0.07	0.502
chr1	153534599	153536244	S100A6	1	2.36439	0	0.985	0.899		chr12	56638175	56645984	ATP5F1B	5	2.57111	5.21774e-75	0.919	0		chr8	144789765	144792587	RPL8	22	2.79442	2.44e-266	0.983	0.885
chr1	153561108	153567890	S100A2	1	-1.94906	0	0.068	0.409		chr7	99448475	99466186	ATP5MF	1	2.50153	2.48471e-74	0.915	0		chr6	33272075	33276511	RPS18	5	2.78205	9.6e-263	0.985	0.891
chr1	153614255	153616986	S100A14	1	-1.69466	0	0.019	0.35		chr22	22547701	22559361	PRAME	5	2.51771	3.57568e-74	0.914	0		chr8	98024851	98046469	RPL30	20	2.57085	1.57e-259	0.978	0.885
chr1	153618787	153631360	S100A13	1	1.23393	0	0.924	0.706		chr2	175176258	175184607	ATP5MC3	2	2.47039	3.63993e-72	0.901	0		chr1	44775251	44778779	RPS8	3	2.78128	1.24e-258	0.978	0.857
chr1	153627926	153632039	S100A1	1	1.60945	0	0.879	0.393		chr11	65497688	65506516	MALAT1	4	-2.56247	4.57961e-72	0.994	0.993		chr16	89560677	89564542	RPL13	5	2.60655	5.4e-247	0.981	0.937
chr1	156641390	156659532	BCAN	1	-1.07075	0	0.274	0.703		chr11	57741250	57743554	SELENOH	3	2.31128	6.52992e-72	0.899	0		chr12	120196699	120201235	RPLP0	7	2.71476	3.46e-241	0.957	0.794
chr2	119366921	119372560	DBI	1	-1.07028	0	0.847	0.913		chr22	23894383	23895227	MIF	4	2.84802	3.31922e-71	0.967	0.366		chr4	174490175	174523154	HPGD	3	-1.543	4.18e-241	0.076	0.48
chr2	237858893	237912106	RAMP1	2	-1.13344	0	0.027	0.373		chr19	47778585	47784686	SELENOW	4	2.25469	3.39604e-71	0.895	0		chr9	127447674	127451406	RPL12	4	2.62178	4.23e-240	0.969	0.885
chr2	240713761	240824293	KIF1A	2	-0.705649	0	0.005	0.289		chr19	12730640	12734684	TRIR	3	2.1238	6.67575e-71	0.893	0		chr4	151099624	151104642	RPS3A	3	2.35159	2.88e-239	0.971	0.896
chr3	196988621	197029817	MELTF	1	0.811624	0	0.49	0.03		chr22	41673933	41690504	SNU13	7	2.27475	2.82409e-70	0.889	0		chr22	39312882	39320389	RPL3	1	2.13716	2.32e-227	0.963	0.91
chr4	4348140	4419058	NSG1	3	-1.52078	0	0.557	0.853		chr1	156290089	156295689	GLMP	7	2.24796	7.9173e-69	0.879	0		chr11	75399515	75422280	RPS3	2	2.23315	3.82e-225	0.958	0.857
chr4	39452587	39458931	RPL9	3	1.10677	0	0.994	0.981		chr16	2513952	2520218	ATP6V0C	2	1.87501	2.40349e-67	0.869	0		chr6	132814569	132817564	RPS12	5	2.93624	9.95e-223	0.972	0.912
chr4	54657918	54740715	KIT	2	-1.74971	0	0.219	0.7		chr14	103912288	103928269	ATP5MPL	2	1.92528	2.22099e-65	0.855	0		chr19	17859910	17864153	RPL18A	1	2.29765	6.06e-218	0.951	0.842
chr4	57030773	57110385	IGFBP7	1	-2.52654	0	0.383	0.831		chr8	30063003	30083208	SARAF	2	1.81922	1.3736e-64	0.85	0		chr1	23691742	23696835	RPL11	1	1.9581	1.12e-209	0.944	0.844
chr4	81426393	82044244	RASGEF1B	1	-0.564495	0	0.007	0.236		chr19	47745546	47757058	NOP53	4	2.0769	2.75109e-64	0.848	0		chr19	55385932	55403250	RPL28	3	2.00167	5.62e-207	0.945	0.882
chr4	87473335	87531061	SPARCL1	1	2.69904	0	0.514	0.018		chr19	1597169	1605473	UQCR11	3	1.8644	8.12374e-64	0.844	0		chr19	41860255	41872925	RPS19	4	2.37556	9e-203	0.948	0.826
chr5	135570679	135579279	CXCL14	1	-1.28095	0	0.005	0.248		chr2	24067586	24076373	SF3B6	1	1.91094	7.39879e-63	0.838	0		chr9	19375715	19380236	RPS6	4	2.35979	7.41e-201	0.958	0.86
chr6	3224277	3231730	TUBB2B	2	-1.38605	0	0.302	0.66		chr17	48892765	48895871	ATP5MC1	1	1.96867	4.62919e-62	0.832	0		chr4	39452587	39458931	RPL9	4	1.63328	1.23e-189	0.942	0.907
chr6	16238587	16295549	GMPR	1	-1.3245	0	0.366	0.719		chr17	75038863	75046985	ATP5PD	3	1.81033	8.83974e-62	0.83	0		chr13	45333471	45341284	TPT1	2	1.83566	5.57e-186	0.952	0.934
chr6	166409364	166906451	RPS6KA2	2	-0.674433	0	0.016	0.315		chr10	7788147	7807815	ATP5F1C	4	1.87331	1.08555e-61	0.829	0		chr13	77895481	77975529	EDNRB	7	-1.85489	4.45e-185	0.329	0.805
chr7	13891229	13991425	ETV1	4	1.04786	0	0.463	0.007		chr8	73939169	73972287	ELOC	1	1.60595	5.4121e-59	0.809	0		chr19	1438358	1440495	RPS15	1	2.03804	3.26e-183	0.936	0.828
chr7	26201162	26213607	CBX3	4	1.24672	0	0.906	0.551		chr1	998962	1000172	HES4	1	-1.47992	4.16332e-58	0.07	0.41		chr21	33543038	33577481	SON	3	-1.89599	4.18e-182	0.482	0.864
chr7	26291862	26374383	SNX10	4	0.805589	0	0.475	0.015		chr20	18567347	18569563	SMIM26	4	1.52939	1.51107e-57	0.799	0		chr9	133348218	133351426	RPL7A	4	2.17283	5.03e-182	0.941	0.848
chr7	44104345	44114562	AEBP1	3	2.01057	0	0.884	0.449		chr12	55954105	55973317	PMEL	6	2.57484	2.02704e-57	0.97	0.388		chr19	48615328	48619184	RPL18	5	1.77403	4.04e-163	0.92	0.876
chr7	76302673	76304295	HSPB1	1	-1.22037	0	0.921	0.966		chr7	44796680	44824564	PPIA	3	1.50172	2.9125e-57	0.979	0.731		chr3	51993522	51995895	RPL29	6	2.02768	2.45e-161	0.919	0.794
chr8	22146830	22157084	LGI3	4	-1.27154	0	0.092	0.487		chr1	2184461	2212720	FAAP20	1	1.72209	3.49128e-57	0.796	0		chr12	112405190	112418838	RPL6	7	1.55599	2.77e-158	0.896	0.792
chr8	42174718	42207676	PLAT	2	1.14762	0	0.692	0.223		chr19	55385932	55403250	RPL28	2	1.47111	6.26371e-57	0.994	0.933		chr19	54200809	54249003	RPS9	3	1.63961	4.18e-158	0.913	0.864
chr8	142784882	142786539	LY6D	1	-2.31487	0	0	0.454		chr19	4641374	4670362	MYDGF	1	1.52286	6.43718e-57	0.794	0		chr6	35468401	35470785	RPL10A	4	1.65891	1.64e-155	0.909	0.83
chr8	143017982	143023832	LY6E	1	1.7754	0	0.846	0.385		chr6	13266542	13328583	TBC1D7	7	1.75952	1.66041e-55	0.801	0.03		chr8	73290242	73295789	RPL7	14	1.58897	3.07e-153	0.893	0.808
chr9	5890889	5910606	MLANA	3	-1.52778	0	0.862	0.944		chr14	51989514	52010694	RTRAF	2	1.47178	2.56337e-55	0.782	0		chr15	82536750	82540459	RPS17	9	3.17241	8.82e-150	0.745	0.084
chr9	12685439	12710285	TYRP1	3	-1.87359	0	0.745	0.915		chr19	44905791	44909393	APOE	3	2.38923	6.72663e-55	0.972	0.358		chr19	48965309	48966879	FTL	4	1.50535	3.29e-147	0.911	0.946
chr9	33441156	33447596	AQP3	2	-1.65182	0	0.007	0.325		chr1	156591762	156594299	NAXE	7	1.48446	5.27477e-54	0.771	0		chr12	56116590	56117967	RPL41	5	1.45649	2.76e-144	0.932	0.968
chr11	67583742	67586656	GSTP1	1	-1.21625	0	0.92	0.978		chr15	101270817	101277500	SELENOS	1	1.45741	1.94971e-53	0.767	0		chr1	35176378	35193145	SFPQ	2	-1.93953	5.31e-143	0.435	0.776
chr11	105041326	105101431	CARD16	3	1.02536	0	0.483	0.039		chr6	29941260	29945884	HLA-A	6	2.01277	2.46922e-53	0.973	0.575		chr9	125234853	125241343	HSPA5	4	-1.90287	7.48e-143	0.442	0.79
chr11	120111286	120185529	TRIM29	3	-0.691915	0	0	0.213		chr1	28236109	28246906	ATP5IF1	2	1.59881	3.93426e-52	0.756	0		chr6	31815543	31817946	HSPA1A	5	-1.94311	5.14e-142	0.273	0.688
chr11	125442881	125592568	FEZ1	3	-1.41585	0	0.157	0.625		chr3	53884417	53891962	SELENOK	2	1.3707	1.37281e-51	0.752	0		chr3	12834485	12841582	RPL32	8	2.09902	6.23e-137	0.935	0.878
chr10	3775996	3785281	KLF6	2	-1.57738	0	0.696	0.866		chr20	56468585	56519449	RTF2	5	1.37988	3.14235e-51	0.749	0		chr19	8321158	8323340	RPS28	1	1.72088	2.68e-136	0.934	0.925
chr10	5498697	5499570	CALML5	2	-1.17304	0	0	0.317		chr11	89177875	89295759	TYR	2	2.04658	7.92014e-51	0.903	0.239		chr19	58386400	58394806	RPS5	3	1.70871	3.06e-136	0.881	0.729
chr12	52487176	52493257	KRT6A	1	-1.59513	0	0.001	0.329		chr1	44775251	44778779	RPS8	2	1.26183	8.0957e-51	0.996	0.925		chr3	195568705	195584033	APOD	9	-1.45947	1.14e-134	0.093	0.412
chr12	52514575	52520530	KRT5	1	-2.23576	0	0.001	0.47		chr11	5225464	5229395	HBB	2	-0.216228	1.46214e-50	0.007	0.127		chr1	156082573	156140089	LMNA	1	-1.25818	1.28e-134	0.609	0.943
chr12	52644558	52652211	KRT2	1	-1.43586	0	0	0.327		chr1	158999968	159055155	IFI16	7	1.67406	1.67247e-50	0.928	0.224		chr6	31827738	31830254	HSPA1B	5	-1.94996	2.21e-133	0.232	0.622
chr12	52674736	52680407	KRT1	1	-3.35533	0	0	0.705		chr6	34757505	34773857	SNRPC	5	1.69948	3.17607e-50	0.893	0.201		chr1	92832013	92841924	RPL5	1	1.65106	1.71e-131	0.898	0.83
chr12	56041351	56044697	RPS26	1	-1.1129	0	0.84	0.914		chr16	634427	636366	METTL26	2	1.34022	6.43224e-50	0.738	0		chr6	111660332	111873452	FYN	5	-1.56091	4.55e-128	0.105	0.421
chr12	56076799	56103505	ERBB3	1	1.04489	0	0.742	0.305		chr6	30727709	30742732	FLOT1	6	2.27659	8.26491e-50	0.886	0.209		chr3	185643130	185825042	IGF2BP2	9	-1.90711	4.83e-128	0.143	0.486
chr13	27251309	27256691	RPL21	1	-0.883199	0	0.92	0.981		chr2	223975045	224039318	SERPINE2	1	2.70257	3.98872e-49	0.927	0.351		chr17	27294076	27315926	WSB1	1	-1.462	7.13e-126	0.524	0.837
chr13	48576974	48578088	LINC00462	1	-0.634124	0	0.005	0.258		chr7	118184144	118204035	LSM8	2	1.25277	2.05031e-48	0.725	0		chr4	108620566	108630412	RPL34	2	1.65182	6.35e-125	0.928	0.907
chr13	94436811	94479682	DCT	1	-3.17775	0	0.356	0.946		chr17	8377516	8383213	RPL26	2	-1.43181	2.19377e-48	0.94	0.963		chr6	113857345	113863475	MARCKS	5	-1.78842	9.75e-125	0.271	0.636
chr13	113820549	113864076	GAS6	2	-1.32003	0	0.158	0.619		chr10	17589032	17617374	HACD1	4	1.38869	3.44987e-48	0.723	0		chr1	153627926	153632039	S100A1	4	2.9313	1.78e-124	0.731	0.179
chr14	68874128	68979440	ACTN1	2	1.22825	0	0.711	0.138		chr7	135662496	135693418	STMP1	2	1.23232	1.09877e-47	0.719	0		chr3	50088919	50119021	RBM5	6	-1.90301	3.82e-124	0.144	0.482
chr15	27754875	28099315	OCA2	1	-0.975597	0	0.092	0.429		chr6	44246166	44253888	HSP90AB1	2	1.27669	3.0481e-47	0.99	0.843		chr19	5674947	5691875	RPL36	1	1.64637	5.67e-124	0.919	0.864
chr15	56918623	57299281	TCF12	1	0.951052	0	0.584	0.103		chr3	49024325	49029408	IMPDH2	2	1.46076	3.97726e-47	0.871	0.164		chr6	135283532	135497765	AHI1	5	-1.93932	1.83e-121	0.166	0.509
chr15	63125872	63158021	RPS27L	1	0.955439	0	0.949	0.819		chr6	34246381	34249108	SMIM29	5	1.29801	1.06069e-46	0.711	0		chr12	56712427	56731628	NACA	2	1.29511	8.01e-121	0.871	0.803
chr15	66498015	66524532	RPL4	2	0.902848	0	0.981	0.887		chr20	36605779	36612557	RAB5IF	5	1.34707	1.25639e-46	0.71	0		chr16	1962058	1964841	RPS2	3	1.67865	2.89e-120	0.908	0.905
chr15	76931738	76954393	RCN2	2	1.2141	0	0.833	0.431		chr7	12570577	12660182	SCIN	2	1.56078	1.29057e-46	0.734	0.015		chr22	23894383	23895227	MIF	8	2.44993	4.24e-119	0.785	0.385
chr15	78340353	78348225	CRABP1	2	-1.46061	0	0.001	0.376		chr16	57610652	57665580	ADGRG1	2	1.38313	4.83626e-46	0.705	0		chr1	182378098	182392206	GLUL	5	-1.75556	1.36e-118	0.428	0.738
chr15	88898683	88913381	MFGE8	2	1.77281	0	0.92	0.436		chr3	33114014	33147773	CRTAP	1	1.4149	6.81471e-46	0.911	0.239		chr8	143579697	143599541	EEF1D	21	1.39594	3.31e-117	0.837	0.762
chr16	56632659	56633981	MT1M	2	-1.62028	0	0.024	0.449		chr7	73683025	73705161	BUD23	2	1.19248	1.6336e-45	0.7	0		chr17	64498254	64508199	DDX5	2	-1.11898	8.22e-117	0.616	0.889
chr16	56666730	56668065	MT1G	2	-2.0746	0	0.044	0.431		chr19	18588685	18592336	REX1BD	4	1.21319	4.41879e-45	0.696	0		chr8	119557086	119673453	ENPP2	20	-1.109	2.6e-116	0.083	0.364
chr16	67389809	67393518	TPPP3	2	-1.71924	0	0.047	0.565		chr2	240126563	240136807	COPS9	1	1.20621	7.77964e-45	0.694	0		chr16	50742050	50801935	CYLD	2	-1.79732	5.25e-116	0.087	0.369
chr16	68636189	68722616	CDH3	2	-1.1396	0	0.135	0.557		chr6	31268749	31272130	HLA-C	6	2.03665	1.00666e-44	0.924	0.537		chr19	1597169	1605473	UQCR11	1	2.21256	3.15e-114	0.606	0
chr16	79585843	79600737	MAF	2	-0.775149	0	0.086	0.412		chr8	143990056	143993415	GRINA	3	1.29248	3.86168e-44	0.88	0.187		chr6	19837370	19842197	ID4	3	-1.52587	7.12e-113	0.124	0.437
chr16	85798633	85807068	COX4I1	2	-0.859059	0	0.887	0.944		chr6	31269491	31357188	HLA-B	6	2.43238	1.17593e-43	0.909	0.455		chr19	39433137	39435949	RPS16	3	1.39179	7.24e-112	0.893	0.864
chr17	40818117	40822614	KRT10	2	-3.10967	0	0.718	0.95		chr15	90265659	90275778	NGRN	1	1.14823	4.22972e-43	0.689	0.007		chr17	8159149	8163546	VAMP2	1	-1.75236	2.78e-111	0.25	0.588
chr17	41582279	41586895	KRT14	2	-3.27378	0	0.01	0.688		chr6	44254096	44257890	SLC35B2	2	1.34616	1.00891e-42	0.848	0.157		chr14	21016763	21070872	NDRG2	1	-1.23399	2.25e-110	0.094	0.378
chr17	41609778	41615899	KRT16	2	-1.72177	0	0	0.357		chr19	17402939	17405630	BST2	5	2.19298	1.29546e-42	0.69	0.015		chr9	33025273	33039907	DNAJA1	2	-1.58327	2.55e-110	0.49	0.765
chr17	41619442	41624842	KRT17	2	-2.07158	0	0.006	0.455		chr17	4945652	4949061	PFN1	1	1.48652	1.33571e-42	0.963	0.545		chr3	157146508	157160760	CCNL1	9	-1.91361	4.32e-109	0.441	0.742
chr18	11689264	11885685	GNAL	1	-0.833749	0	0.05	0.366		chr6	12716554	13287843	PHACTR1	7	1.78841	1.42498e-42	0.803	0.112		chr17	28719985	28724359	RPL23A	1	1.30525	9.95e-108	0.898	0.835
chr18	30989365	31042815	DSC3	1	-0.913021	0	0	0.214		chr19	41860255	41872925	RPS19	2	1.29578	2.63943e-42	0.993	0.851		chr8	30063003	30083208	SARAF	3	1.84562	7.86e-107	0.582	0
chr20	17226107	17484578	PCSK2	2	-2.35097	0	0.006	0.709		chr6	30720352	30725426	TUBB	6	1.81785	3.35882e-42	0.957	0.604		chr22	41673933	41690504	SNU13	3	1.81762	1.76e-106	0.581	0
chr20	62663019	62666724	SLCO4A1-AS1	1	-1.57207	0	0.225	0.657		chr6	10722915	10731129	TMEM14C	7	1.32235	3.49615e-42	0.932	0.396		chr2	216498825	216579180	RPL37A	3	1.34858	4.59e-106	0.924	0.916
chr19	18279694	18281622	JUND	2	-1.65686	0	0.827	0.93		chr7	26201162	26213607	CBX3	3	1.29645	7.66573e-42	0.917	0.284		chr1	6590724	6614607	KLHL21	2	-1.80845	1.27e-104	0.148	0.457
chr19	18374731	18389176	GDF15	2	2.247	0	0.582	0.02		chr1	149923317	149927803	SF3B4	3	1.11047	9.2715e-42	0.767	0.082		chr16	2513952	2520218	ATP6V0C	1	2.21572	3.17e-104	0.585	0.016
chr19	35487324	35495558	KRTDAP	7	-3.15023	0	0	0.758		chr6	34236873	34246231	HMGA1	5	1.53199	1.0125e-41	0.893	0.246		chr8	27596917	27614700	CLU	3	-1.35663	3.22e-104	0.126	0.432
chr19	35497220	35513658	DMKN	7	-2.89035	0	0.166	0.72		chr14	68874128	68979440	ACTN1	2	1.30383	2.7332e-41	0.713	0.03		chr1	156290089	156295689	GLMP	1	1.91245	3.84e-104	0.573	0
chr19	35523367	35528351	SBSN	7	-1.39591	0	0.004	0.331		chr1	155255979	155262430	SCAMP3	7	1.11033	5.94886e-41	0.795	0.104		chr19	676392	683392	FSTL3	1	-1.87023	1.48e-103	0.182	0.502
chr19	36150922	36152449	COX7A1	7	-0.799941	0	0.027	0.29		chr11	18394560	18408425	LDHA	2	1.48	7.71944e-41	0.97	0.53		chr16	2752626	2772538	SRRM2	1	-1.64752	3.04e-103	0.463	0.722
chr19	38770971	38773492	LGALS7	7	-1.45072	0	0	0.264		chr6	31952087	31959038	NELFE	6	1.22165	7.76835e-41	0.803	0.134		chr8	20246165	20303963	LZTS1	3	-1.64074	2.07e-102	0.154	0.462
chr19	38789200	38791754	LGALS7B	7	-1.505	0	0.001	0.279		chr17	81822361	81833302	MCRIP1	4	1.0763	1.3087e-40	0.655	0		chr6	36594353	36605600	SRSF3	4	-1.28061	3.14e-102	0.57	0.805
chr19	43460787	43465608	LYPD3	4	-1.16187	0	0.022	0.291		chr8	29333064	29350684	DUSP4	2	1.40809	1.3431e-40	0.804	0.119		chr9	73151865	73170393	ANXA1	2	-1.04248	6.56e-102	0.035	0.222
chr19	44905791	44909393	APOE	2	-2.02217	0	0.85	0.955		chr1	153627926	153632039	S100A1	5	2.34867	1.60746e-40	0.793	0.149		chr8	42174718	42207676	PLAT	2	-1.56968	1.17e-101	0.103	0.382
chr19	47778585	47784686	SELENOW	4	-1.74654	0	0.746	0.917		chr19	35154730	35169881	FXYD5	2	1.46623	2.35416e-40	0.858	0.231		chr1	181088700	181092900	IER5	5	-1.52812	1.78e-101	0.134	0.432
chr19	48872421	48876058	PPP1R15A	4	-1.65795	0	0.62	0.833		chr15	80946289	80989828	MESD	1	1.06584	3.82157e-40	0.65	0		chr11	65422774	65445540	NEAT1	2	-1.02531	2.25e-101	0.6	0.95
chr19	49487554	49492308	RPL13A	4	-1.25278	0	0.95	0.984		chr9	14475	73865	WASHC1	1	1.06629	4.26111e-40	0.65	0		chr3	40457292	40468587	RPL14	8	1.5771	6.84e-101	0.888	0.796
chr19	49496365	49499708	RPS11	4	-0.738051	0	0.959	0.973		chr11	126262938	126269144	SRPRA	2	1.12791	4.85522e-40	0.649	0		chr8	100685816	100722809	PABPC1	20	1.41891	1.15e-99	0.838	0.83
chr22	22547701	22559361	PRAME	3	1.25042	0	0.56	0.052		chr20	35201745	35278131	MMP24OS	4	1.07415	9.10773e-40	0.646	0		chr3	41194741	41260096	CTNNB1	8	-1.45945	1.94e-96	0.459	0.724
chr22	41229510	41240931	CHADL	2	-0.956689	0	0.028	0.322		chr11	6318946	6320532	CAVIN3	2	1.5581	1.34379e-39	0.645	0		chr8	96645242	97149654	CPQ	20	-1.10282	2.68e-94	0.094	0.355
chr15	75674322	75712848	CSPG4	2	1.16393	8.53924e-307	0.579	0.14		chr17	81239305	81241310	NDUFAF8	3	1.03365	5.42248e-39	0.639	0		chr1	153990762	153992155	RPS27	4	1.40348	3.41e-91	0.913	0.919
chr16	55802851	55833337	CES1	2	-0.718453	4.06615e-306	0.021	0.273		chr2	3575260	3580920	RPS7	1	0.850893	7.87968e-39	0.991	0.94		chr8	26514031	26658178	DPYSL2	3	-1.03469	7.48e-90	0.083	0.328
chr15	31001061	31161273	TRPM1	1	-1.26547	3.44147e-305	0.427	0.748		chr20	31514410	31577923	HM13	4	1.13503	9.89079e-39	0.8	0.134		chr3	50226292	50259362	GNAI2	6	-1.45624	8.14e-90	0.193	0.489
chr1	13892792	15118043	KAZN	1	-0.97522	1.43785e-304	0.201	0.535		chr19	35138824	35143109	FXYD1	2	-2.35423	1.01804e-38	0.088	0.381		chr1	2184461	2212720	FAAP20	2	1.50855	1.12e-89	0.522	0
chr7	99374249	99394816	ARPC1B	1	0.931956	1.46525e-304	0.878	0.636		chr3	51993522	51995895	RPL29	2	1.03737	2.16369e-38	0.992	0.866		chr11	809965	812880	RPLP2	1	1.37937	1.86e-89	0.893	0.846
chr16	68737292	68835541	CDH1	2	-0.963523	2.46816e-303	0.146	0.487		chr8	103371538	103382989	CTHRC1	2	1.23722	2.60689e-38	0.632	0		chr3	187721377	187745725	BCL6	9	-1.55497	8.36e-89	0.102	0.36
chr19	48965309	48966879	FTL	4	-0.784318	3.51643e-301	0.99	0.996		chr19	18279694	18281622	JUND	4	-3.34373	3.28449e-38	0.54	0.761		chr12	56041351	56044697	RPS26	5	2.03378	3.5e-88	0.853	0.686
chr18	63476958	63505085	SERPINB5	1	-0.653565	1.39725e-299	0	0.203		chr6	43225629	43229481	DNPH1	2	1.31113	3.93245e-38	0.817	0.179		chr6	34417454	34426069	RPS10	4	-1.41735	9.92e-88	0.527	0.751
chr18	31318160	31359246	DSG1	1	-0.787126	7.87223e-299	0	0.202		chr6	43011143	43016868	MEA1	2	1.06209	4.83688e-38	0.801	0.157		chr13	27251309	27256691	RPL21	3	1.44788	1.45e-87	0.905	0.851
chr13	45954465	46052759	ZC3H13	1	1.60694	9.35848e-299	0.793	0.452		chr20	36045618	36051018	NORAD	5	1.15081	6.17137e-38	0.628	0		chr13	21176658	21179084	MRPL57	3	1.44469	4.48e-87	0.512	0
chr1	110150494	110202202	SLC6A17	1	-0.811624	5.02551e-292	0.077	0.377		chr20	3753508	3767781	C20orf27	6	0.975477	1.05249e-37	0.761	0.112		chr8	143017982	143023832	LY6E	21	2.87046	1.18e-86	0.631	0.149
chr17	41812680	41823213	FKBP10	2	0.687628	2.37258e-290	0.553	0.104		chr3	40457292	40468587	RPL14	2	0.872198	1.29484e-37	0.989	0.925		chr1	179099330	179229684	ABL2	4	-1.93769	2.1e-85	0.296	0.59
chr4	185585444	185956652	SORBS2	1	1.14192	3.89605e-288	0.478	0.066		chr11	62670273	62673686	UQCC3	5	1.00704	1.61167e-37	0.624	0		chr19	39342396	39385710	SAMD4B	3	-1.72373	2.1e-84	0.174	0.457
chr15	28884483	29118315	APBA2	1	-0.52901	3.10873e-281	0.017	0.244		chr19	571277	583493	BSG	4	1.21301	2.32011e-37	0.955	0.455		chr19	8444767	8489114	HNRNPM	1	-1.46728	2.4e-84	0.411	0.656
chr11	111908564	111923722	CRYAB	3	-1.75649	8.99838e-279	0.499	0.79		chr19	34359480	34402413	GPI	3	1.10119	2.51099e-37	0.745	0.104		chr14	103333544	103345025	EIF5	2	-1.49777	5.51e-84	0.496	0.726
chr15	40872214	40874234	RHOV	1	-0.692163	3.25599e-278	0.004	0.203		chr6	31730581	31739763	CLIC1	6	1.56963	2.7568e-37	0.928	0.425		chr19	45467995	45475179	FOSB	5	-1.40801	7.62e-83	0.451	0.744
chr6	7541617	7586714	DSP	1	-1.94547	4.41294e-277	0.121	0.425		chr1	155169408	155173475	KRTCAP2	6	1.13851	2.77185e-37	0.914	0.269		chr22	39519672	39522683	ATF4	1	-1.33143	1.09e-82	0.525	0.729
chr8	56067295	56074581	RPS20	1	-0.723156	9.63077e-275	0.899	0.937		chr3	48599002	48610976	UQCRC1	2	1.10609	4.42629e-37	0.831	0.172		chr9	107484852	107490482	KLF4	2	-1.52619	1.19e-82	0.311	0.613
chr10	5524961	5526771	CALML3	2	-0.698178	1.24544e-274	0	0.187		chr20	34280268	34311802	AHCY	4	1.05623	4.78275e-37	0.74	0.075		chr1	158999968	159055155	IFI16	1	-1.40679	1.2e-82	0.274	0.568
chr7	19020991	19117636	TWIST1	4	0.611263	6.50467e-273	0.382	0.007		chr14	24143362	24147570	PSME2	1	0.941661	5.97721e-37	0.792	0.119		chr11	65120630	65122177	FAU	2	1.22659	5.56e-82	0.856	0.771
chr3	196763	409417	CHL1	1	0.863594	3.16408e-269	0.477	0.074		chr6	33272075	33276511	RPS18	6	1.09254	9.7271e-37	0.996	0.97		chr12	92140278	92145846	BTG1	4	-1.24534	2.32e-81	0.536	0.751
chr2	234493041	234497081	ARL4C	1	-0.856172	2.99973e-263	0.083	0.368		chr11	57528464	57530803	TIMM10	3	0.940687	3.61462e-36	0.74	0.09		chr16	56932142	56944864	HERPUD1	2	-1.68108	4.18e-81	0.403	0.647
chr1	158999968	159055155	IFI16	1	0.86264	1.85386e-260	0.878	0.6		chr20	62387103	62388520	RPS21	5	0.83408	5.52869e-36	0.984	0.873		chr6	31665236	31670343	CSNK2B	5	-1.23963	3.1e-80	0.155	0.428
chr4	15935577	15938740	FGFBP1	1	-0.767304	3.25004e-260	0	0.177		chr6	10393186	10419659	TFAP2A	7	1.39355	1.12079e-35	0.934	0.343		chr20	62663019	62666724	SLCO4A1-AS1	3	1.54205	6.45e-80	0.484	0
chr4	56647988	56681899	HOPX	1	-0.620187	7.02192e-260	0.017	0.232		chr5	171387116	171411137	NPM1	4	0.964551	1.50294e-35	0.978	0.731		chr6	151239967	151358559	AKAP12	5	-1.70136	1.53e-79	0.277	0.557
chr14	90396502	90408268	CALM1	2	-0.690823	7.34936e-258	0.926	0.959		chr6	32840717	32844679	PSMB8	6	1.00177	1.89547e-35	0.735	0.082		chr19	4641374	4670362	MYDGF	1	1.20103	3.6e-79	0.481	0
chr22	20115938	20127355	RANBP1	3	1.04478	1.59919e-256	0.808	0.52		chr17	82018702	82024107	CENPX	4	0.974699	2.10298e-35	0.602	0		chr21	14961235	15065936	NRIP1	3	-1.36745	1.09e-78	0.114	0.364
chr19	8302127	8308358	CD320	2	0.70953	1.86718e-255	0.629	0.203		chr20	56358974	56368663	FAM210B	5	1.07215	2.67341e-35	0.864	0.239		chr3	154272546	154324487	DHX36	9	-1.70078	2.14e-78	0.224	0.5
chr19	17402939	17405630	BST2	2	1.2316	2.20204e-254	0.551	0.165		chr7	75986831	75994656	TMEM120A	1	1.01273	2.95209e-35	0.6	0		chr19	49487554	49492308	RPL13A	4	1.23057	4.27e-78	0.888	0.889
chr20	56358974	56368663	FAM210B	1	0.794274	1.87172e-253	0.707	0.309		chr20	7977346	8019805	TMX4	4	1.11903	3.80684e-35	0.712	0.075		chr15	66498015	66524532	RPL4	10	1.12098	1.67e-77	0.846	0.778
chr22	19431902	19436075	MRPL40	4	0.844412	2.07696e-252	0.779	0.452		chr19	10251901	10260055	MRPL4	3	0.971291	9.99361e-35	0.679	0.067		chr10	87863625	87971930	PTEN	2	-1.45379	3.97e-77	0.3	0.566
chr6	146543833	146554953	RAB32	2	-1.21954	1.63194e-250	0.647	0.79		chr19	12646511	12666742	MAN2B1	3	0.963915	1.6497e-34	0.592	0		chr15	92900189	93027996	CHD2	4	-1.77398	4.12e-77	0.261	0.536
chr16	68630851	68630968	AC126773.2	2	-0.674842	3.85461e-248	0.036	0.271		chr11	17074388	17077715	RPS13	2	0.835878	2.28541e-34	0.992	0.955		chr7	98252379	98310441	BRI3	1	-1.35858	8.19e-76	0.451	0.663
chr14	94104836	94116698	IFI27	2	-1.35247	7.22199e-248	0.708	0.861		chr20	44885702	44908532	YWHAB	4	0.979002	2.35069e-34	0.946	0.463		chr13	106541673	106568137	ARGLU1	7	-1.74831	1.05e-75	0.341	0.593
chr8	53851795	53959303	RGS20	1	0.644128	4.70071e-247	0.443	0.065		chr1	150265399	150269580	APH1A	4	0.947695	5.84407e-34	0.854	0.231		chr6	35573585	35728583	FKBP5	4	-1.1239	2.42e-75	0.103	0.342
chr22	37697048	37776556	TRIOBP	2	0.749781	2.64442e-246	0.604	0.201		chr19	38930548	38933162	MRPS12	2	0.953873	6.68019e-34	0.695	0.09		chr3	185914558	185938103	TRA2B	9	-1.59852	4.17e-75	0.416	0.64
chr1	30869466	30908758	SDC3	1	0.888187	1.34833e-245	0.601	0.199		chr4	185159665	185209504	CFAP97	4	0.919321	9.90488e-34	0.584	0		chr19	53864763	53876435	MYADM	2	-1.65126	1.78e-74	0.413	0.647
chr5	142310427	142326455	SPRY4	1	0.963601	5.68232e-245	0.367	0.018		chr11	86302211	86345943	HIKESHI	3	0.895691	1.04962e-33	0.584	0		chr9	81583683	81689547	TLE1	2	-1.25266	2.51e-74	0.098	0.33
chr18	66501083	66604138	CDH19	1	1.21279	1.45391e-244	0.692	0.292		chr20	45934683	45948023	PCIF1	4	0.807776	1.16614e-33	0.614	0.022		chr3	23916591	23924374	RPL15	8	1.49021	2.63e-74	0.896	0.873
chr22	37952607	38041915	POLR2F	2	0.715966	9.63209e-239	0.854	0.581		chr20	1368978	1393172	FKBP1A	6	1.27389	1.19113e-33	0.916	0.433		chr6	159725585	159756319	WTAP	5	-1.55812	3.86e-74	0.262	0.527
chr6	137867214	137883312	TNFAIP3	2	-1.20107	2.77725e-238	0.184	0.474		chr1	155687960	155739010	DAP3	7	0.926018	1.51537e-33	0.697	0.082		chr6	99398050	99425331	PNISR	5	-1.71548	4.75e-74	0.374	0.611
chr18	14728272	14854038	ANKRD30B	1	1.65779	6.82607e-238	0.332	0		chr20	59033145	59042809	PRELID3B	5	0.899064	2.02087e-33	0.581	0		chr19	3538261	3574290	MFSD12	1	-1.91789	5.78e-74	0.242	0.509
chr22	32801705	32863041	TIMP3	2	0.800245	2.80129e-236	0.419	0.048		chr1	159918107	159925507	TAGLN2	6	1.25603	2.61813e-33	0.948	0.53		chr3	194136148	194138732	HES1	9	-1.58243	1.38e-73	0.152	0.41
chr11	832887	839831	CD151	2	0.789363	2.43795e-235	0.823	0.524		chr2	12716889	12742734	TRIB2	1	1.06007	2.9986e-33	0.739	0.119		chr13	32432417	32538885	N4BP2L2	2	-1.50493	2.15e-73	0.436	0.661
chr2	101002229	101024032	RPL31	1	-0.258919	3.28648e-235	0.812	0.885		chr11	69641156	69654474	CCND1	7	1.54955	3.03708e-33	0.768	0.179		chr8	91059318	91070583	OTUD6B-AS1	18	1.27582	5.85e-73	0.455	0
chr20	23626706	23638473	CST3	2	-0.860144	9.18394e-235	0.86	0.902		chr6	50818723	50847619	TFAP2B	1	-1.33476	3.05352e-33	0.039	0.239		chr3	186567403	186585800	DNAJB11	9	-1.66997	3.81e-72	0.221	0.482
chr1	169105697	169132722	ATP1B1	1	-1.16808	2.47905e-234	0.228	0.519		chr1	161314381	161371964	SDHC	3	0.872704	3.902e-33	0.815	0.172		chr1	45583846	45618904	NASP	3	-1.59458	5.48e-72	0.269	0.532
chr1	2555639	2565382	TNFRSF14	1	0.969142	5.8574e-234	0.762	0.433		chr19	42297033	42303546	PAFAH1B3	2	0.989736	3.98858e-33	0.732	0.112		chr6	110874770	110898879	AMD1	5	-1.33662	6.36e-72	0.463	0.67
chr19	48720585	48740610	RASIP1	4	-0.558104	1.41522e-232	0.019	0.218		chr22	19449911	19479202	UFD1	6	1.02288	6.86562e-33	0.575	0		chr13	109752695	109786583	IRS2	7	-1.57369	8.78e-72	0.332	0.579
chr13	43023203	43114213	DNAJC15	1	-0.997088	3.15356e-232	0.435	0.661		chr19	45687454	45692569	SNRPD2	3	0.983956	7.64499e-33	0.927	0.478		chr14	24209615	24213830	CHMP4A	1	-1.05915	8.81e-72	0.095	0.321
chr4	1166932	1208962	SPON2	3	0.711176	1.42136e-231	0.491	0.108		chr15	88898683	88913381	MFGE8	1	0.976284	7.8316e-33	0.793	0.164		chr16	58157907	58198106	CSNK2A2	2	-1.06803	1.11e-70	0.093	0.314
chr22	20495913	20587632	MED15	3	0.830261	4.35382e-231	0.637	0.255		chr19	57435325	57447101	ZNF749	1	1.06967	1.0797e-32	0.619	0.03		chr1	151982915	151993859	S100A10	4	-1.21634	1.29e-70	0.465	0.681
chr4	39498755	39528311	UGDH	3	1.18619	3.10051e-230	0.484	0.126		chr14	22836560	22849027	MMP14	3	0.956248	1.47764e-32	0.781	0.164		chr15	60347134	60402883	ANXA2	4	-0.838846	1.5e-69	0.607	0.808
chr5	171387116	171411137	NPM1	1	0.740621	7.78915e-230	0.968	0.907		chr1	26169908	26170873	ZNF593	2	0.93885	2.55785e-32	0.73	0.119		chr19	3976056	3985463	EEF2	1	1.18245	4.12e-69	0.819	0.799
chr19	38244035	38292615	SPINT2	7	-0.482826	4.8751e-226	0.005	0.172		chr1	1311585	1324687	INTS11	1	0.878325	2.67541e-32	0.568	0		chr7	92560758	92590393	FAM133B	1	-1.70903	7.17e-69	0.305	0.548
chr19	3538261	3574290	MFSD12	2	-1.32374	6.1295e-226	0.785	0.817		chr17	44345246	44353106	GRN	1	1.1329	3.40379e-32	0.899	0.284		chr9	19108375	19149290	PLIN2	4	-1.40792	7.97e-69	0.116	0.351
chr6	144150517	144191939	STX11	2	-0.428739	3.11996e-225	0.019	0.216		chr17	6640985	6644541	TXNDC17	1	0.737143	3.60398e-32	0.793	0.179		chr6	139371807	139374648	CITED2	5	-1.0832	1.66e-68	0.1	0.326
chr16	56625475	56627112	MT1E	2	-1.83155	1.2187e-223	0.395	0.636		chr8	90993802	91040872	PIP4P2	1	0.882134	3.61148e-32	0.567	0		chr19	1009648	1021179	TMEM259	1	-1.70621	3.26e-68	0.201	0.455
chr12	47963569	47968878	TMEM106C	1	0.571124	1.71606e-223	0.509	0.134		chr9	7796500	7888380	DMAC1	1	0.87406	3.96579e-32	0.566	0		chr19	49085419	49108605	SNRNP70	4	-1.56533	7.86e-68	0.39	0.613
chr1	156061160	156070504	RAB25	1	-0.441693	2.97135e-223	0	0.154		chr5	82273320	82278396	RPS23	1	0.751616	4.10041e-32	0.992	0.948		chr1	204516379	204558120	MDM4	5	-1.65917	8.25e-68	0.172	0.423
chr19	40771648	40777490	MIA	4	1.26917	2.32532e-220	0.672	0.315		chr5	176388751	176389761	HIGD2A	5	1.04964	4.52875e-32	0.892	0.328		chr6	32968594	32981505	BRD2	5	-1.15116	2.96e-67	0.502	0.751
chr16	55389700	55506691	MMP2	2	0.783614	2.89569e-220	0.366	0.031		chr20	45898621	45912155	PLTP	4	1.1322	4.93131e-32	0.789	0.194		chr8	80967810	81112068	PAG1	16	-1.67306	3.75e-67	0.275	0.532
chr22	17787649	18024561	MICAL3	4	0.707778	4.56779e-220	0.497	0.125		chr6	26538366	26546933	HMGN4	6	0.875153	8.51769e-32	0.562	0		chr14	50418501	50561126	MAP4K5	5	-1.564	7.36e-67	0.186	0.437
chr8	27596917	27614700	CLU	4	-1.04552	4.17174e-219	0.031	0.239		chr20	35542038	35557634	ERGIC3	4	0.999835	8.82354e-32	0.916	0.328		chr15	43777087	43804427	SERF2	7	1.25985	2.45e-66	0.82	0.756
chr4	87336515	87391188	HSD17B11	1	0.569732	3.94849e-217	0.57	0.181		chr6	33289302	33298401	PFDN6	6	1.00517	9.23823e-32	0.665	0.082		chr3	72371825	72446621	RYBP	7	-1.47425	3.12e-66	0.14	0.378
chr13	48232612	48270357	ITM2B	1	-0.663166	9.30998e-217	0.905	0.91		chr19	8302127	8308358	CD320	3	0.855049	9.42736e-32	0.658	0.067		chr9	96313444	96383711	SLC35D2	2	-1.21391	7.99e-66	0.121	0.351
chr7	100602363	100608175	PCOLCE	1	0.717906	1.10913e-216	0.34	0.019		chr1	27666064	27672198	IFI6	2	1.96289	1.22456e-31	0.735	0.157		chr1	67685201	67688334	GADD45A	1	-1.4256	8.43e-66	0.157	0.4
chr13	39038306	39050109	NHLRC3	1	0.711812	1.69649e-216	0.494	0.126		chr19	14408798	14419383	DDX39A	3	0.836545	1.39579e-31	0.706	0.104		chr19	58555712	58558954	UBE2M	3	-1.17737	5.52e-65	0.156	0.396
chr3	186046314	186110318	ETV5	1	0.633125	5.36794e-216	0.581	0.193		chr20	21303331	21389825	XRN2	4	0.828774	1.50335e-31	0.803	0.179		chr8	108201216	108435333	EIF3E	20	1.3477	5.87e-65	0.776	0.57
chr8	6870592	6877936	DEFB1	4	-0.436916	9.94542e-215	0	0.148		chr1	156054782	156058506	LAMTOR2	7	0.955572	1.51999e-31	0.739	0.127		chr14	22893204	22919182	RBM23	1	-1.62489	2.4e-64	0.187	0.432
chr19	14514769	14529770	DNAJB1	2	-1.29327	1.34362e-214	0.739	0.825		chr4	121667946	121696995	ANXA5	3	0.942989	1.68704e-31	0.971	0.687		chr9	128683424	128696400	SET	4	-1.02995	4.31e-64	0.537	0.692
chr19	49506816	49526428	FCGRT	4	-0.894409	3.39299e-214	0.469	0.698		chr11	95067197	95071224	SRSF8	2	0.883655	1.72174e-31	0.559	0		chr11	62792123	62806302	NXF1	1	-1.93258	1.41e-63	0.175	0.416
chr15	40035690	40039181	SRP14	1	-0.594255	2.67093e-212	0.935	0.954		chr14	73567620	73575658	ACOT2	2	0.859699	1.91137e-31	0.595	0.022		chr13	21140514	21149084	SAP18	3	-1.22251	3.08e-63	0.457	0.647
chr8	143990056	143993415	GRINA	1	0.608771	3.71776e-212	0.653	0.28		chr20	17613678	17682295	RRBP1	4	0.992178	3.03228e-31	0.775	0.172		chr1	24631716	24673281	SRRM1	1	-1.30039	4.2e-63	0.455	0.649
chr19	11089462	11133820	LDLR	2	-0.629878	6.42777e-212	0.053	0.281		chr20	37178410	37241619	RPN2	5	0.902665	3.51668e-31	0.887	0.231		chr15	65530418	65578349	HACD3	10	0.948667	4.74e-63	0.411	0
chr3	186783205	186789897	EIF4A2	1	0.683831	1.244e-211	0.919	0.697		chr11	116773799	116788039	ZPR1	1	0.818954	3.93889e-31	0.555	0		chr11	65014160	65022184	ARL2	2	-1.24342	8.98e-63	0.215	0.459
chr3	52704955	52711148	SPCS1	1	0.608233	4.48521e-211	0.883	0.704		chr15	40035690	40039181	SRP14	6	-1.36517	4.56449e-31	0.893	0.843		chr9	137241287	137243707	TUBB4B	4	-1.23218	1.88e-62	0.452	0.654
chr19	35154730	35169881	FXYD5	7	0.673969	7.50713e-210	0.668	0.294		chr7	2251770	2354318	SNX8	5	0.892795	4.85293e-31	0.607	0.037		chr12	76025447	76033932	PHLDA1	4	-1.32768	2.4e-62	0.358	0.593
chr12	55725323	55729707	CD63	1	0.683924	1.29868e-209	0.99	0.989		chr14	55124110	55145423	LGALS3	2	1.19376	5.17623e-31	0.973	0.687		chr12	71754863	71800286	RAB21	4	-1.32352	7.04e-62	0.172	0.41
chr22	50274979	50307646	PLXNB2	2	0.677994	5.58597e-209	0.471	0.12		chr1	154155304	154194648	TPM3	5	1.06471	5.63552e-31	0.918	0.41		chr1	185296388	185317273	IVNS1ABP	5	-1.9777	1.07e-61	0.262	0.5
chr3	50267558	50277546	SEMA3B	1	0.675303	1.24168e-206	0.328	0.018		chr15	82536750	82540459	RPS17	1	0.832978	6.20719e-31	0.566	0.007		chr19	19515736	19529054	NDUFA13	2	-1.38487	1.15e-61	0.307	0.541
chr4	88007635	88077777	PKD2	1	0.622135	3.73525e-205	0.531	0.16		chr11	63985853	64001811	OTUB1	3	0.837458	6.37804e-31	0.779	0.149		chr1	15807169	15809348	UQCRHL	1	1.2337	3.61e-61	0.403	0
chr4	39822863	39977956	PDS5A	3	0.688285	3.23935e-204	0.545	0.195		chr7	26291862	26374383	SNX10	3	1.28674	6.60442e-31	0.564	0.007		chr17	32350117	32381886	ZNF207	1	-1.42648	2.38e-60	0.395	0.6
chr12	13196723	13219941	EMP1	1	-1.14603	5.94684e-204	0.749	0.803		chr8	123497889	123541206	FBXO32	1	0.989604	6.89149e-31	0.784	0.172		chr1	19596979	19658456	NBL1	1	-1.34341	2.75e-60	0.154	0.387
chr17	57255851	57684689	MSI2	3	0.601539	5.93686e-203	0.547	0.182		chr20	33993646	34108308	RALY	4	0.870889	7.10889e-31	0.849	0.239		chr9	33817160	33920399	UBE2R2	2	-1.42342	9.23e-60	0.223	0.457
chr15	60347134	60402883	ANXA2	1	-0.58661	1.18408e-201	0.912	0.96		chr11	65823022	65862026	CFL1	3	0.911953	1.12657e-30	0.972	0.813		chr14	52857268	52952435	FERMT2	5	-1.38193	2.11e-59	0.167	0.398
chr20	23045633	23049672	THBD	2	-0.391743	9.08013e-201	0.006	0.16		chr19	39480412	39493785	TIMM50	2	0.846599	1.17009e-30	0.627	0.052		chr14	55124110	55145423	LGALS3	5	-0.976887	3.01e-59	0.34	0.604
chr14	94127779	94130253	IFI27L2	2	-0.847128	1.44236e-198	0.672	0.795		chr19	3976056	3985463	EEF2	1	0.979579	1.39087e-30	0.975	0.687		chr3	196763	409417	CHL1	8	-0.923458	5.52e-59	0.096	0.301
chr8	19901717	19967259	LPL	4	-0.496456	1.80835e-198	0.027	0.217		chr9	69296682	69311111	BANCR	1	1.73058	2.02296e-30	0.547	0		chr3	9792495	9807726	ARPC4	8	-0.923913	2.08e-58	0.095	0.296
chr8	100685816	100722809	PABPC1	1	0.818863	4.22256e-198	0.957	0.806		chr19	6494319	6502848	TUBB4A	2	1.10972	2.08422e-30	0.631	0.075		chr8	30774457	30814314	PPP2CB	2	-1.25998	4.87e-58	0.161	0.387
chr4	87975650	87983426	SPP1	1	1.09763	5.29816e-198	0.291	0.003		chr11	78068297	78079862	NDUFC2	4	-1.76757	2.78666e-30	0.26	0.567		chr1	33323623	33431052	PHC2	2	-1.10773	1.19e-57	0.13	0.348
chr1	11934205	11975538	PLOD1	1	0.52437	1.55493e-197	0.442	0.099		chr20	407498	432139	RBCK1	6	0.982823	2.88222e-30	0.777	0.187		chr3	123610049	123884332	MYLK	7	-1.1686	1.34e-57	0.094	0.294
chr11	65787063	65797214	OVOL1	1	-0.453894	3.54785e-197	0.006	0.157		chr17	43014607	43025123	VAT1	1	0.892856	3.0009e-30	0.887	0.291		chr6	116267760	116279930	TSPYL1	5	-1.16575	1.7e-57	0.173	0.403
chr19	49157741	49211836	TRPM4	4	-0.660687	3.52899e-196	0.08	0.313		chr6	33416442	33418317	CUTA	5	1.08608	4.30464e-30	0.934	0.44		chr4	185159665	185209504	CFAP97	3	0.891477	3.45e-57	0.384	0
chr7	20615207	20777038	ABCB5	4	0.950524	3.68138e-194	0.282	0		chr16	1351931	1364113	GNPTG	2	0.731749	4.64477e-30	0.714	0.112		chr1	11012344	11025739	TARDBP	1	-1.20006	4.54e-57	0.129	0.346
chr2	111006015	111523376	MIR4435-2HG	1	0.457389	8.0093e-194	0.318	0.018		chr1	161197104	161214395	NDUFS2	4	0.906831	4.75027e-30	0.792	0.187		chr16	57610652	57665580	ADGRG1	2	0.792144	5.99e-57	0.383	0
chr18	31447741	31478702	DSG3	1	-0.326712	2.69687e-193	0.001	0.137		chr11	66050729	66069308	SF3B2	1	0.805881	5.57772e-30	0.855	0.231		chr13	98445185	98577940	STK24	7	-1.22634	7.15e-57	0.227	0.457
chr15	77568970	77608888	AC046168.2	2	-0.810838	2.91505e-193	0.116	0.366		chr11	837356	842529	POLR2L	4	0.964904	7.10932e-30	0.934	0.515		chr19	49635292	49640143	RRAS	3	-0.91836	2.89e-56	0.098	0.296
chr19	38304164	38305006	C19orf33	7	-0.323581	1.66204e-192	0.001	0.135		chr11	47565336	47584562	NDUFS3	2	0.811916	9.67195e-30	0.801	0.187		chr3	169966635	169998373	SEC62	9	-1.32579	5.55e-56	0.413	0.588
chr3	185643130	185825042	IGF2BP2	1	0.593206	2.64488e-192	0.54	0.177		chr9	37582646	37592604	TOMM5	1	0.530398	9.87703e-30	0.659	0.082		chr1	15684320	15734769	PLEKHM2	1	-1.45135	6.89e-56	0.145	0.364
chr18	63637259	63644256	SERPINB4	1	-0.631273	1.15535e-190	0	0.132		chr6	34417454	34426069	RPS10	5	-1.86128	1.02287e-29	0.499	0.701		chr9	70384597	70414624	KLF9	2	-1.17433	8.21e-56	0.114	0.321
chr17	50055968	50090481	ITGA3	3	0.712847	2.25886e-189	0.456	0.127		chr19	17859910	17864153	RPL18A	4	0.859462	1.29604e-29	0.99	0.94		chr16	715118	719655	METRN	3	-0.935093	1.16e-55	0.09	0.283
chr7	42916861	42932185	PSMA2	3	0.614724	3.71037e-189	0.742	0.416		chr1	155234452	155244699	GBA	7	0.842141	1.31121e-29	0.576	0.03		chr3	37243177	37366751	GOLGA4	8	-1.57189	1.42e-55	0.387	0.575
chr18	31622247	31685836	B4GALT6	1	0.499151	8.17491e-189	0.302	0.014		chr6	13615335	13632739	NOL7	6	0.992463	1.83093e-29	0.867	0.284		chr14	69726900	69772005	SRSF5	1	-1.1973	7.89e-55	0.551	0.708
chr5	95713522	95824383	RHOBTB3	2	0.728165	2.93422e-188	0.751	0.44		chr7	101154456	101161596	AP1S1	2	0.855935	4.54008e-29	0.743	0.149		chr22	28794555	28800597	XBP1	4	-1.45723	3.23e-54	0.391	0.581
chr17	41754604	41786931	JUP	2	-0.765614	1.70121e-186	0.045	0.244		chr2	174431571	174487094	GPR155	2	-1.7928	4.57872e-29	0.079	0.321		chr15	23685400	23687305	NDN	2	-0.795777	5.16e-54	0.086	0.274
chr7	73799542	73832693	CLDN4	1	-0.424177	2.9249e-186	0.004	0.142		chr3	47585269	47782106	SMARCC1	2	0.793845	7.1227e-29	0.586	0.045		chr8	22367249	22434129	SLC39A14	3	-1.28398	7.78e-54	0.105	0.303
chr6	13266542	13328583	TBC1D7	1	0.906936	5.01168e-186	0.525	0.205		chr3	186046314	186110318	ETV5	2	0.851428	7.19853e-29	0.594	0.045		chr11	64234538	64238793	VEGFB	2	-1.18638	9.77e-54	0.17	0.389
chr18	59327823	59359265	LMAN1	1	0.580209	8.15936e-186	0.714	0.372		chr3	41194741	41260096	CTNNB1	2	0.915733	8.75908e-29	0.882	0.313		chr19	58544064	58550722	TRIM28	3	-1.30326	1.89e-53	0.241	0.459
chr9	137039463	137046179	NPDC1	1	0.522219	1.65781e-185	0.462	0.126		chr1	168178962	168202109	TIPRL	1	0.766989	1.46281e-28	0.638	0.067		chr9	25676389	25678440	TUSC1	3	-0.85783	4.31e-53	0.093	0.283
chr22	19175581	19178739	SLC25A1	4	0.583089	3.61541e-185	0.594	0.241		chr7	101205977	101218420	PLOD3	2	1.03059	2.1185e-28	0.856	0.299		chr3	98497912	98523066	CLDND1	7	-1.19152	1.28e-52	0.147	0.36
chr1	170662728	170739421	PRRX1	1	0.602154	4.11925e-185	0.279	0.004		chr12	69585426	69601570	CCT2	1	0.96713	2.38479e-28	0.855	0.291		chr6	24704861	24719998	C6orf62	4	-1.49027	1.38e-52	0.315	0.52
chr22	20314238	20320080	DGCR6L	3	0.686963	4.75217e-185	0.695	0.382		chr7	56051685	56063989	CCT6A	3	0.826547	2.38758e-28	0.851	0.224		chr3	52681156	52694497	GNL3	6	-1.50511	5.74e-52	0.255	0.468
chr9	34661880	34664048	CCL27	2	-0.552439	4.81361e-185	0.003	0.139		chr20	2461634	2470853	SNRPB	6	0.961978	2.49946e-28	0.885	0.306		chr11	62856102	62888875	SLC3A2	2	-0.894319	6.21e-52	0.579	0.717
chr1	157993273	158100262	KIRREL1	1	0.423776	1.61297e-184	0.32	0.027		chr6	32115264	32128253	ATF6B	6	0.606514	2.54128e-28	0.675	0.097		chr13	51354077	51454264	INTS6	5	-1.50459	8.62e-52	0.227	0.446
chr8	103371538	103382989	CTHRC1	1	0.737565	2.48062e-184	0.411	0.09		chr19	35629030	35637686	RBM42	2	0.642863	2.65426e-28	0.685	0.112		chr4	102794383	102868896	UBE2D3	1	-0.772153	1.98e-51	0.605	0.76
chr2	131464900	131492743	MZT2A	1	0.601509	2.9757e-184	0.698	0.364		chr19	48720585	48740610	RASIP1	4	0.894574	2.79745e-28	0.624	0.075		chr19	55399745	55407788	UBE2S	3	-1.43408	2.29e-51	0.262	0.475
chr1	153031203	153032900	SPRR1B	1	-0.458014	5.08137e-183	0	0.127		chr14	22766522	22773042	OXA1L	3	0.703019	3.17538e-28	0.785	0.172		chr2	237858893	237912106	RAMP1	5	1.66108	2.44e-51	0.571	0.19
chr18	58044226	58401540	NEDD4L	1	0.715475	9.17789e-183	0.446	0.126		chr1	161152776	161158856	UFC1	4	0.91035	3.88756e-28	0.872	0.306		chr6	163414000	163578592	QKI	5	-1.40868	3.87e-51	0.223	0.437
chr15	73560014	73634134	NPTN	2	0.593977	9.35889e-183	0.576	0.232		chr1	212565334	212620777	ATF3	1	-2.53941	3.97306e-28	0.295	0.59		chr21	46598604	46605208	S100B	3	-0.977072	6.78e-51	0.148	0.373
chr11	118606440	118658031	PHLDB1	3	0.602813	1.86384e-182	0.401	0.083		chr1	153618787	153631360	S100A13	5	1.09509	4.83553e-28	0.929	0.44		chr1	25242249	25338213	RSRP1	1	0.715599	7.21e-51	0.352	0
chr8	22156913	22164479	SFTPC	4	-0.47885	6.10672e-182	0.038	0.229		chr17	49404049	49414905	PHB	1	0.863883	7.21958e-28	0.834	0.291		chr16	89267630	89490561	ANKRD11	5	-1.60206	9.34e-51	0.245	0.455
chr7	92604921	92836573	CDK6	1	0.755943	1.81168e-181	0.482	0.16		chr11	842812	867116	TSPAN4	4	0.880306	8.16671e-28	0.826	0.231		chr1	6185020	6209389	RPL22	2	0.897449	9.95e-51	0.841	0.812
chr4	39287456	39366375	RFC1	3	0.827218	6.13854e-181	0.676	0.376		chr6	30617840	30626395	MRPS18B	6	0.671293	8.83675e-28	0.83	0.254		chr17	16380798	16382745	UBB	1	-0.655297	2.28e-50	0.616	0.796
chr4	30720415	31146805	PCDH7	3	1.43702	2.24638e-180	0.563	0.303		chr20	24962925	24992751	APMAP	4	0.623206	9.06327e-28	0.716	0.119		chr1	171485551	171593511	PRRC2C	1	-1.15339	2.7e-50	0.474	0.624
chr4	39459004	39485109	LIAS	3	0.520452	7.51504e-180	0.409	0.095		chr19	15114984	15125786	ILVBL	3	0.905862	1.13981e-27	0.769	0.179		chr8	141391995	141432454	PTP4A3	21	1.42668	3.64e-50	0.385	0.025
chr15	72199029	72231822	PKM	2	1.11824	1.45818e-179	0.849	0.701		chr1	23964347	23980927	SRSF10	1	0.770093	1.1989e-27	0.716	0.127		chr6	149504495	149546043	PPIL4	5	-1.21256	9.2e-50	0.188	0.4
chr19	39498895	39508481	DLL3	4	0.422094	1.47276e-179	0.283	0.011		chr22	37675636	37679802	LGALS1	3	-1.12079	1.24442e-27	0.877	0.933		chr2	177212563	177223958	HNRNPA3	1	-0.845331	2.31e-49	0.566	0.688
chr19	51022216	51028039	KLK11	2	-0.309686	8.60998e-179	0	0.123		chr8	91059318	91070583	OTUD6B-AS1	1	0.783265	1.26056e-27	0.513	0		chr12	76036585	76084735	NAP1L1	4	-0.920118	3.74e-49	0.524	0.667
chr9	137299631	137302271	NRARP	1	-0.673598	1.19767e-178	0.03	0.208		chr1	153959099	153968184	SLC39A1	5	0.826326	1.4282e-27	0.786	0.187		chr4	82352498	82374503	HNRNPD	1	-1.34294	4.46e-49	0.347	0.527
chr3	190514051	190659750	IL1RAP	1	0.540396	1.54522e-178	0.364	0.063		chr11	86791059	86952910	PRSS23	3	0.554419	1.75806e-27	0.797	0.216		chr3	53283429	53347586	DCP1A	7	-1.31356	6e-49	0.128	0.326
chr19	56477250	56504362	ZNF667-AS1	3	-0.470528	1.78386e-178	0.053	0.259		chr11	67398183	67421183	PPP1CA	6	0.858841	2.09737e-27	0.814	0.194		chr9	124857880	124861981	RPL35	4	1.14936	1.67e-48	0.879	0.855
chr11	119308529	119321521	MCAM	3	0.643813	3.61272e-178	0.378	0.07		chr8	11842524	11869448	CTSB	3	1.3066	2.10914e-27	0.874	0.328		chr3	121663199	121749767	GOLGB1	7	-1.57478	1.82e-48	0.289	0.489
chr15	79833585	79897379	MTHFS	2	0.446123	3.4682e-177	0.505	0.154		chr7	27739331	27844564	TAX1BP1	3	0.859225	2.65063e-27	0.839	0.254		chr19	48872421	48876058	PPP1R15A	5	-0.856185	2.06e-48	0.514	0.713
chr7	74650231	74760692	GTF2I	1	0.607435	6.78153e-177	0.752	0.428		chr3	48467798	48504826	SHISA5	2	0.712401	2.88048e-27	0.725	0.142		chr2	224470150	224585397	CUL3	5	-1.31151	2.08e-48	0.174	0.38
chr18	14946267	14974215	LINC01443	1	0.426307	1.16335e-176	0.297	0.02		chr7	139340359	139423457	LUC7L2	2	0.759906	3.4074e-27	0.507	0		chr12	71839707	71927248	TBC1D15	4	-1.17015	2.22e-48	0.164	0.371
chr8	29333064	29350684	DUSP4	4	0.847748	1.72184e-175	0.635	0.325		chr7	76048051	76067508	MDH2	1	0.841973	3.83426e-27	0.906	0.366		chr4	24789912	24800842	SOD3	5	1.14907	3.02e-48	0.387	0.034
chr22	41459717	41468692	PHF5A	2	0.456293	3.65097e-175	0.458	0.129		chr3	49674014	49683971	APEH	2	0.683714	4.32454e-27	0.553	0.03		chr6	3722614	3751713	PXDC1	2	-0.988961	3.94e-48	0.114	0.305
chr1	162631373	162787405	DDR2	1	0.538904	8.12956e-175	0.472	0.135		chr1	1216908	1232067	SDF4	1	0.650224	4.51539e-27	0.779	0.187		chr17	28714281	28718429	RAB34	1	-0.966178	4.77e-48	0.175	0.385
chr8	119557086	119673453	ENPP2	1	-0.714369	2.58769e-174	0.241	0.508		chr12	47963569	47968878	TMEM106C	2	0.878956	4.90582e-27	0.56	0.037		chr1	31365253	31376850	FABP3	2	1.02235	7.62e-48	0.368	0.02
chr22	39529093	39532761	RPS19BP1	2	0.652315	4.2799e-174	0.797	0.539		chr6	43511832	43516985	YIPF3	2	0.845473	5.09912e-27	0.809	0.224		chr20	62387103	62388520	RPS21	3	0.960672	1.82e-47	0.84	0.808
chr20	62642503	62685785	SLCO4A1	1	-0.834175	1.81742e-173	0.203	0.456		chr20	35278907	35284985	EIF6	4	0.824086	9.55846e-27	0.787	0.194		chr3	108160812	108222435	IFT57	7	-0.993569	4.17e-47	0.131	0.326
chr5	148025683	148137382	SPINK5	1	-0.656272	4.98277e-173	0.031	0.207		chr19	47487637	47515091	NAPA	4	0.633142	1.01191e-26	0.76	0.172		chr11	62670273	62673686	UQCC3	1	0.659289	7.11e-47	0.331	0
chr6	151239967	151358559	AKAP12	2	-0.961855	3.92781e-172	0.41	0.635		chr8	127735434	127742951	MYC	3	0.965793	1.02266e-26	0.713	0.142		chr15	63121833	63142061	LACTB	4	-1.0104	8.13e-47	0.081	0.251
chr11	114439435	114450279	REXO2	3	-0.832	5.23478e-172	0.634	0.74		chr17	78971238	78979947	LGALS3BP	3	1.0756	1.14894e-26	0.823	0.291		chr3	125969160	125983454	ROPN1B	7	-0.890468	9.66e-47	0.108	0.296
chr20	17570075	17609919	DSTN	2	-0.663953	2.41865e-171	0.773	0.845		chr19	39834458	39846379	FBL	2	0.71291	1.34769e-26	0.743	0.164		chr1	244840638	244864560	HNRNPU	1	-0.93698	9.8e-47	0.504	0.652
chr4	174490175	174523154	HPGD	1	-0.836593	3.89202e-170	0.202	0.45		chr11	11956207	12009769	DKK3	2	-1.66551	1.3663e-26	0.076	0.306		chr12	52069246	52077494	ATG101	5	0.596788	2.16e-46	0.328	0
chr6	132296055	132401475	MOXD1	2	0.489285	4.85169e-170	0.271	0.011		chr6	4599287	4602420	AL034376.1	6	1.14724	1.5487e-26	0.499	0		chr17	68420948	68457513	WIPI1	2	-1.53026	2.33e-46	0.305	0.5
chr8	104489231	104589024	LRP12	1	0.423158	1.15679e-168	0.32	0.04		chr19	48615328	48619184	RPL18	4	0.741347	1.60476e-26	0.988	0.963		chr1	44800377	44805990	PLK3	3	-1.5593	3.02e-46	0.186	0.389
chr8	60185412	60281400	CA8	1	0.751902	3.06154e-168	0.31	0.038		chr6	32844136	32859851	PSMB9	6	0.887675	1.73829e-26	0.498	0		chr3	42600655	42648735	NKTR	8	-1.37991	6.44e-46	0.174	0.376
chr8	103140713	103230305	BAALC	1	0.572201	7.70356e-168	0.294	0.025		chr6	10429255	10435015	LINC00518	7	1.22824	1.93696e-26	0.606	0.09		chr14	64535905	64546173	HSPA2	1	-1.10137	2.05e-45	0.368	0.563
chr5	149960758	149993455	SLC26A2	1	0.661185	2.0868e-167	0.347	0.057		chr16	396725	410367	NME4	2	0.74075	2.0199e-26	0.745	0.172		chr19	55090914	55117637	PPP1R12C	3	-1.22488	2.34e-45	0.109	0.292
chr13	106489745	106535662	EFNB2	2	-0.424365	2.81429e-167	0.025	0.19		chr1	23791145	23795539	LYPLA2	1	0.763339	2.32e-26	0.589	0.06		chr3	197791226	197888436	LRCH3	9	-1.50274	2.55e-45	0.118	0.303
chr22	40346500	40390463	ADSL	2	0.419871	3.58179e-167	0.412	0.099		chr8	143017982	143023832	LY6E	3	2.25788	2.337e-26	0.549	0.052		chr17	59707192	59842255	VMP1	2	-1.36103	2.78e-45	0.481	0.629
chr20	45252239	45254564	SLPI	1	-0.421742	2.23914e-166	0.003	0.125		chr3	184242301	184249548	ALG3	2	0.6972	2.34313e-26	0.635	0.09		chr14	35401513	35404749	NFKBIA	5	-1.21544	3.1e-45	0.325	0.538
chr17	61399843	61409466	TBX2	2	0.396191	6.1422e-166	0.293	0.024		chr12	52069246	52077494	ATG101	6	0.746212	2.45597e-26	0.496	0		chr3	197950190	197956610	RPL35A	9	1.37437	4.33e-45	0.869	0.835
chr16	84565596	84618078	COTL1	2	0.728186	2.11326e-165	0.631	0.31		chr19	11574660	11579008	ACP5	3	1.1339	2.66097e-26	0.501	0.007		chr17	7243591	7252491	CTDNEP1	1	-1.06812	7e-45	0.169	0.367
chr19	35533455	35545319	GAPDHS	7	-0.798325	6.04205e-165	0.203	0.47		chr17	15229773	15272292	PMP22	2	-2.81708	2.96968e-26	0.912	0.866		chr6	4021267	4064983	PRPF4B	2	-1.42747	8.19e-45	0.295	0.484
chr12	55954105	55973317	PMEL	1	-0.887334	1.33456e-164	0.841	0.937		chr7	44104345	44114562	AEBP1	3	0.824691	3.7738e-26	0.792	0.209		chr6	36968141	36986298	MTCH1	4	-1.05764	9.88e-45	0.522	0.647
chr17	56978129	57006768	SCPEP1	3	0.584286	1.8108e-164	0.423	0.123		chr19	47045909	47048624	TMEM160	4	0.770525	3.83774e-26	0.727	0.149		chr1	114716913	114758676	CSDE1	1	-0.780043	1.12e-44	0.567	0.676
chr1	32247222	32248856	FAM167B	1	0.597879	4.27857e-164	0.447	0.13		chr11	313506	315272	IFITM1	5	4.07026	3.88608e-26	0.494	0		chr2	197388515	197435079	SF3B1	1	-1.30375	1.23e-44	0.393	0.559
chr21	25880550	26171128	APP	2	0.550802	5.93191e-164	0.73	0.392		chr12	55725323	55729707	CD63	6	0.88754	3.95583e-26	0.983	0.866		chr6	30600413	30618612	PPP1R10	5	-1.47898	1.39e-44	0.372	0.552
chr6	3153666	3157544	TUBB2A	2	-0.948464	1.68129e-163	0.54	0.688		chr1	26280086	26281522	SH3BGRL3	2	1.11888	3.95611e-26	0.911	0.44		chr9	83968083	83980616	HNRNPK	2	-0.712029	1.59e-44	0.585	0.697
chr19	39433137	39435949	RPS16	4	-0.434359	8.79424e-163	0.968	0.977		chr6	5997999	6007605	NRN1	6	0.38101	4.19051e-26	0.696	0.112		chr15	73560014	73634134	NPTN	10	-1.10672	1.78e-44	0.183	0.382
chr15	23685400	23687305	NDN	1	-0.459431	2.38362e-161	0.05	0.238		chr12	56041351	56044697	RPS26	6	1.06353	4.52291e-26	0.967	0.784		chr17	68259182	68422731	ARSG	2	-1.34625	2.48e-44	0.118	0.303
chr1	153990762	153992155	RPS27	1	-0.379197	1.06857e-160	0.977	0.99		chr11	2376177	2397397	CD81	3	-1.99933	4.62051e-26	0.715	0.754		chr9	2720469	2844095	PUM3	4	0.66454	3.04e-44	0.317	0
chr7	116672196	116798386	MET	1	0.608683	1.42725e-160	0.274	0.022		chr7	143381295	143391111	ZYX	1	0.739527	4.75029e-26	0.638	0.082		chr20	59033145	59042809	PRELID3B	2	0.629951	3.54e-44	0.316	0
chr6	138088505	138107419	PERP	2	-1.91784	3.78153e-160	0.502	0.642		chr19	5680604	5688523	HSD11B1L	1	0.738833	4.81812e-26	0.512	0.015		chr3	180868141	180982753	FXR1	9	-1.15841	4.46e-44	0.359	0.527
chr19	3976056	3985463	EEF2	2	0.596037	7.07963e-160	0.96	0.862		chr7	143244093	143270854	GSTK1	1	0.81382	4.92696e-26	0.877	0.284		chr19	38647649	38731589	ACTN4	2	-1.23878	5.13e-44	0.366	0.536
chr8	15417215	15766649	TUSC3	4	0.408527	1.58035e-159	0.411	0.106		chr2	3497366	3519531	ADI1	1	0.663159	5.10515e-26	0.752	0.172		chr7	94394895	94431227	COL1A2	1	-0.690291	5.35e-44	0.065	0.224
chr19	281040	291403	PLPP2	2	0.447967	1.67704e-159	0.426	0.121		chr19	46838136	46850846	AP2S1	4	0.871526	5.49508e-26	0.835	0.261		chr14	59188646	59371405	DAAM1	1	-1.48362	9.63e-44	0.159	0.353
chr8	103298433	103332866	FZD6	1	0.409273	2.73571e-159	0.36	0.076		chr1	165724293	165827755	TMCO1	1	0.612335	5.70109e-26	0.755	0.172		chr11	64764606	64778786	SF1	2	-1.1317	2.14e-43	0.507	0.645
chr19	39406847	39409412	ZFP36	4	-1.1318	5.21086e-159	0.354	0.555		chr17	8159149	8163546	VAMP2	2	-1.77269	5.70408e-26	0.35	0.604		chr12	55725323	55729707	CD63	5	0.82594	2.15e-43	0.8	0.835
chr12	52446651	52452146	KRT6B	1	-0.603062	5.03085e-158	0.006	0.132		chr19	58386400	58394806	RPS5	1	0.817514	6.05057e-26	0.982	0.813		chr1	9672426	9687555	PIK3CD-AS2	1	0.693637	2.38e-43	0.312	0
chr4	39698109	39782792	UBE2K	3	0.650864	5.27906e-158	0.64	0.352		chr2	237485428	237555322	MLPH	1	0.812112	6.05082e-26	0.74	0.164		chr1	20740266	20787323	HP1BP3	1	-1.28356	3.02e-43	0.388	0.55
chr9	33025273	33039907	DNAJA1	2	-1.18026	1.19852e-157	0.819	0.817		chr18	59327823	59359265	LMAN1	1	0.569784	6.43538e-26	0.632	0.097		chr19	1107637	1174268	SBNO2	1	-1.22498	6.04e-43	0.111	0.29
chr22	20129456	20148007	ZDHHC8	3	0.478269	1.59591e-157	0.387	0.094		chr17	5432777	5448830	C1QBP	1	0.597761	6.51335e-26	0.824	0.231		chr15	78264086	78282196	DNAJA4	10	-1.73017	7.17e-43	0.208	0.403
chr10	13099449	13138308	OPTN	2	-0.79966	5.82714e-157	0.478	0.662		chr6	3231403	3303373	PSMG4	6	0.664336	7.02711e-26	0.75	0.157		chr11	70398404	70436584	CTTN	6	-1.355	1.38e-42	0.288	0.473
chr22	19036282	19122454	DGCR2	4	0.528708	7.13426e-156	0.399	0.106		chr20	1442162	1473842	NSFL1C	6	0.630197	7.18697e-26	0.636	0.09		chr9	121207794	121332843	GSN	2	-1.00827	1.49e-42	0.355	0.534
chr4	182890060	182917936	DCTD	1	0.414994	9.27345e-156	0.45	0.143		chr19	11435288	11450968	PRKCSH	3	0.745339	7.45428e-26	0.781	0.179		chr8	13083361	13604610	DLC1	3	-1.14866	1.58e-42	0.158	0.351
chr17	43527844	43579620	ETV4	1	0.353074	3.55676e-155	0.274	0.023		chr11	2899721	2925246	SLC22A18	2	0.711612	9.34841e-26	0.544	0.037		chr7	97117698	97181763	SDHAF3	1	0.585241	3.21e-42	0.305	0
chr13	73054976	73077541	KLF5	1	-0.590446	3.98391e-155	0.069	0.265		chr8	144789765	144792587	RPL8	3	0.76065	9.49585e-26	0.993	0.963		chr15	90265659	90275778	NGRN	4	0.805992	3.74e-42	0.449	0.09
chr7	66205317	66420543	TPST1	1	0.39371	5.07043e-155	0.333	0.057		chr19	2236824	2248655	SF3A2	3	0.68459	1.01806e-25	0.6	0.067		chr19	5891276	5904006	NDUFA11	1	-1.17225	4.33e-42	0.295	0.48
chr8	143915147	143976734	PLEC	1	0.942288	7.179e-155	0.638	0.352		chr11	57406954	57427580	SLC43A3	3	0.851339	1.06547e-25	0.577	0.06		chr8	20197381	20226819	ATP6V1B2	3	-1.07352	6.57e-42	0.442	0.579
chr8	11842524	11869448	CTSB	4	1.26509	1.50803e-154	0.86	0.682		chr3	53224712	53256052	TKT	2	0.77666	1.09989e-25	0.849	0.291		chr12	56309842	56316119	CNPY2	3	-1.13248	1.29e-41	0.203	0.396
chr9	35681992	35690056	TPM2	2	0.538005	9.50796e-154	0.271	0.022		chr17	44070735	44076344	G6PC3	1	0.761233	1.10975e-25	0.664	0.119		chr1	51789191	51878937	NRDC	1	0.596971	1.72e-41	0.301	0
chr22	17628855	17730855	BCL2L13	4	0.52412	1.02801e-153	0.483	0.173		chr8	38030534	38060365	EIF4EBP1	2	0.831743	1.20979e-25	0.676	0.134		chr1	207034366	207081024	PFKFB2	4	-1.58048	1.8e-41	0.229	0.421
chr22	23957414	23961195	GSTT2B	2	0.377361	3.22982e-153	0.366	0.078		chr14	102224500	102305190	MOK	1	0.83352	1.2811e-25	0.653	0.119		chr17	29255839	29294148	NUFIP2	1	-1.35668	5.26e-41	0.277	0.457
chr1	161524540	161526894	HSPA6	1	-1.21803	3.92199e-153	0.062	0.253		chr20	45890144	45898820	CTSA	4	0.891964	1.40765e-25	0.832	0.246		chr1	26051301	26068436	TRIM63	1	-1.55924	6.98e-41	0.278	0.462
chr21	30479706	30480367	KRTAP19-1	2	1.20747	5.80346e-153	0.236	0.004		chr12	57747727	57756013	CDK4	2	0.71463	1.82629e-25	0.813	0.216		chr2	190880821	190965552	GLS	1	-1.44378	1.09e-40	0.199	0.387
chr7	30134986	30162762	MTURN	4	-0.722331	6.32163e-153	0.273	0.498		chr10	28677510	28682932	BAMBI	3	1.24104	1.85967e-25	0.576	0.067		chr19	281040	291403	PLPP2	1	0.527562	1.76e-40	0.295	0
chr1	154962298	154974395	SHC1	1	0.586117	9.09889e-153	0.457	0.165		chr17	75135248	75168281	JPT1	3	0.864479	1.93403e-25	0.485	0		chr19	38815422	38831841	ECH1	2	-1.01618	2.13e-40	0.203	0.391
chr15	60488284	61229302	RORA	1	-0.52526	1.08377e-152	0.042	0.214		chr1	151254709	151267479	PSMD4	5	0.770476	2.03701e-25	0.787	0.209		chr3	186783205	186789897	EIF4A2	9	-0.495953	3.67e-40	0.637	0.778
chr12	32106835	32383633	BICD1	2	0.405446	3.89638e-152	0.36	0.077		chr2	231453531	231483641	NCL	1	0.963013	2.22394e-25	0.934	0.403		chr8	143574785	143578649	NAPRT	21	0.573104	7.33e-40	0.292	0
chr20	49278178	49299600	ZFAS1	1	0.585604	5.69627e-152	0.922	0.806		chr10	45972489	46003742	TIMM23	2	0.697066	3.40446e-25	0.501	0.015		chr19	2037465	2051244	MKNK2	1	-1.21104	8.82e-40	0.152	0.333
chr19	43766533	43781257	KCNN4	4	0.557931	3.50578e-151	0.234	0.004		chr11	62787402	62790400	TMEM179B	4	0.652274	3.67174e-25	0.827	0.231		chr14	50857891	50944483	PYGL	5	-1.09825	1.23e-39	0.321	0.507
chr3	49468703	49535618	DAG1	1	0.727914	6.23933e-151	0.558	0.251		chr8	96261902	96336995	PTDSS1	2	0.668191	3.67545e-25	0.591	0.067		chr17	1344275	1400222	YWHAE	2	-0.60445	1.61e-39	0.585	0.681
chr12	15620134	15882329	EPS8	2	0.672479	7.36091e-151	0.677	0.378		chr11	65422774	65445540	NEAT1	4	-1.97447	3.89641e-25	0.868	0.858		chr3	40309707	40312424	EIF1B	8	-1.01638	1.74e-39	0.45	0.579
chr15	50354959	50372202	GABPB1-AS1	1	0.597903	7.58075e-151	0.532	0.214		chr8	144262045	144291438	BOP1	3	0.699174	4.51547e-25	0.48	0		chr14	32076114	32159728	ARHGAP5	4	-1.30886	2.17e-39	0.297	0.468
chr15	55180806	55197049	RSL24D1	1	0.517194	1.08719e-150	0.801	0.53		chr11	62615296	62622154	B3GAT3	5	0.590681	4.77429e-25	0.682	0.127		chr8	53851795	53959303	RGS20	8	0.743301	2.5e-39	0.462	0.109
chr12	48921518	48926474	FKBP11	1	0.539528	2.76397e-150	0.423	0.13		chr6	70667776	70862011	SMAP1	2	0.743215	5.01734e-25	0.631	0.097		chr8	144409742	144416844	SLC39A4	22	0.788876	3.59e-39	0.409	0.075
chr22	36467046	36481640	TXN2	2	0.525172	4.75656e-150	0.736	0.438		chr5	176383938	176388927	NOP16	5	0.67405	5.58701e-25	0.592	0.075		chr3	129278828	129306186	HMCES	7	-0.811115	6.53e-39	0.094	0.256
chr5	126531200	126595362	ALDH7A1	1	-0.664538	1.01787e-149	0.178	0.403		chr6	19837370	19842197	ID4	3	-1.08086	6.16249e-25	0.111	0.388		chr3	51385291	51389397	MANF	6	-1.20242	7.17e-39	0.21	0.391
chr22	17592136	17628749	ATP6V1E1	4	0.600128	1.63651e-149	0.751	0.482		chr1	45010950	45015575	UROD	2	0.427955	8.11918e-25	0.615	0.082		chr1	1785285	1891117	GNB1	2	-1.14008	7.9e-39	0.267	0.443
chr22	38200767	38216507	MAFF	2	-0.898192	1.64342e-149	0.288	0.503		chr12	63779842	63809562	RXYLT1	1	0.710188	8.25378e-25	0.476	0		chr1	9539465	9585173	SLC25A33	1	-1.26697	8.5e-39	0.314	0.486
chr3	191329085	191398659	CCDC50	1	0.58537	1.95036e-149	0.718	0.4		chr1	51789191	51878937	NRDC	2	0.73661	8.65485e-25	0.476	0		chr9	5890889	5910606	MLANA	4	0.929627	1.31e-38	0.825	0.799
chr19	38619082	38636955	EIF3K	7	-0.562968	2.82487e-149	0.811	0.877		chr8	41261962	41309473	SFRP1	2	0.767569	8.68134e-25	0.501	0.015		chr4	1166932	1208962	SPON2	5	1.0917	2.04e-38	0.453	0.118
chr17	51153559	51162428	NME1	3	0.622351	3.43634e-149	0.728	0.452		chr1	150293861	150308979	MRPS21	4	0.955514	1.23972e-24	0.893	0.396		chr16	89873570	89913627	TCF25	5	-0.97791	2.21e-38	0.51	0.618
chr19	38647649	38731589	ACTN4	7	0.658193	1.40298e-148	0.731	0.433		chr8	144333957	144361286	SLC52A2	3	0.678542	1.25374e-24	0.536	0.037		chr13	31134973	31162388	HSPH1	2	-1.49356	3.19e-38	0.29	0.462
chr22	38861422	38872249	CBX6	2	0.489822	1.7571e-148	0.537	0.213		chr3	142964497	143060725	U2SURP	1	0.596367	1.30095e-24	0.649	0.097		chr14	96501433	96567111	PAPOLA	2	-1.11092	4.06e-38	0.446	0.563
chr11	105025443	105035250	CASP1	3	0.549198	1.4281e-147	0.44	0.147		chr19	10701430	10713437	QTRT1	3	0.59956	1.45529e-24	0.656	0.112		chr17	4945652	4949061	PFN1	3	1.3161	4.97e-38	0.707	0.486
chr7	1470277	1504389	INTS1	3	0.470787	1.55249e-147	0.443	0.145		chr19	10391133	10420121	CDC37	3	0.545886	1.47935e-24	0.878	0.306		chr14	73058532	73123899	RBM25	1	-1.1693	5.04e-38	0.408	0.543
chr7	29920104	29990289	SCRN1	4	0.395806	2.55759e-147	0.299	0.043		chr19	10651862	10653844	ILF3-DT	3	0.757159	1.70393e-24	0.472	0		chr17	31851871	31859291	COPRS	1	-1.15471	5.09e-38	0.254	0.428
chr7	47275154	47582558	TNS3	3	0.506916	7.64807e-147	0.457	0.152		chr11	68891276	68903835	MRPL21	7	0.550681	1.70677e-24	0.7	0.134		chr2	179101678	179264832	SESTD1	1	-1.20363	5.8e-38	0.166	0.346
chr1	1020120	1056118	AGRN	1	0.600247	1.9446e-146	0.423	0.131		chr19	10271093	10286615	ICAM1	3	0.870116	1.7113e-24	0.504	0.022		chr1	35930718	36072500	AGO3	2	-1.54685	6.3e-38	0.144	0.319
chr1	156668763	156677407	NES	1	0.624637	6.34205e-146	0.376	0.096		chr9	35681992	35690056	TPM2	1	0.822522	1.80401e-24	0.485	0.007		chr7	94524204	94656572	SGCE	1	-0.649547	1.13e-37	0.081	0.233
chr1	161505430	161524013	FCGR2A	1	0.384476	1.05093e-145	0.249	0.014		chr5	160421855	160428739	PTTG1	1	0.973462	1.87548e-24	0.594	0.075		chr1	70205682	70253052	SRSF11	1	-1.24703	1.21e-37	0.465	0.588
chr16	77007	85851	MPG	1	0.554583	1.10538e-144	0.737	0.467		chr1	156308968	156367873	CCT3	7	0.973918	1.87868e-24	0.849	0.336		chr13	19633659	19673441	MPHOSPH8	3	-1.23421	1.81e-37	0.363	0.507
chr8	124550784	124728473	MTSS1	1	-0.448661	1.89735e-144	0.068	0.26		chr22	43999211	44172939	PARVB	7	0.769168	1.92884e-24	0.527	0.037		chr17	58083419	58095542	DYNLL2	2	-1.27639	2.99e-37	0.167	0.344
chr1	116574399	116667755	IGSF3	1	0.507847	1.96139e-144	0.466	0.164		chr6	31639028	31652705	BAG6	6	0.636206	1.97297e-24	0.69	0.142		chr1	31906421	31944856	PTP4A2	2	-1.1337	4.32e-37	0.319	0.475
chr19	55072020	55087923	EPS8L1	3	-0.507024	1.99436e-144	0.08	0.274		chr1	944203	959309	NOC2L	1	0.681078	2.07888e-24	0.62	0.09		chr1	87328880	87348923	LMO4	1	-1.19758	5.01e-37	0.191	0.369
chr8	143612618	143618048	TSTA3	1	0.436719	1.0861e-143	0.591	0.267		chr8	143574785	143578649	NAPRT	3	0.687151	2.08911e-24	0.471	0		chr16	66720893	66751609	DYNC1LI2	2	-1.30702	6.9e-37	0.33	0.489
chr7	10973336	11169623	PHF14	2	0.491094	2.9521e-143	0.639	0.319		chr6	10694972	10709782	PAK1IP1	7	0.65517	2.75402e-24	0.621	0.09		chr9	96450169	96491336	HABP4	2	-0.975048	8.69e-37	0.16	0.335
chr17	76527356	76551175	CYGB	1	-0.797694	7.62317e-143	0.208	0.436		chr9	2720469	2844095	PUM3	1	0.697405	2.94643e-24	0.469	0		chr1	86346824	86396342	ODF2L	1	-1.29625	1.24e-36	0.197	0.373
chr7	101154456	101161596	AP1S1	1	0.557644	7.97646e-143	0.671	0.386		chr1	32333839	32336233	MARCKSL1	2	1.02967	3.04078e-24	0.915	0.478		chr9	111661605	111670226	GNG10	2	0.612514	1.25e-36	0.343	0.041
chr20	25248085	25298012	PYGB	2	0.55192	2.80523e-142	0.509	0.217		chr6	44219553	44234142	SLC29A1	2	1.16386	3.0641e-24	0.651	0.149		chr3	160495007	160565571	KPNA4	9	-1.29476	1.96e-36	0.214	0.389
chr8	108201216	108435333	EIF3E	1	0.543154	3.69932e-142	0.889	0.706		chr2	219176225	219185475	RETREG2	1	0.680186	3.28619e-24	0.468	0		chr14	39175183	39183220	PNN	5	-1.32066	2.89e-36	0.355	0.5
chr7	110662644	111562517	IMMP2L	1	0.399374	5.99677e-142	0.396	0.11		chr11	111908564	111923722	CRYAB	1	-2.14919	3.28707e-24	0.631	0.851		chr19	7515292	7521025	ZNF358	1	-0.827524	3.26e-36	0.106	0.267
chr19	35115879	35124324	FXYD3	7	-0.894663	6.00715e-142	0.266	0.492		chr6	31827738	31830254	HSPA1B	6	-2.6804	3.41086e-24	0.548	0.694		chr8	96222947	96235546	UQCRB	20	1.0779	3.41e-36	0.802	0.692
chr1	31652263	31704319	COL16A1	1	0.412901	7.98022e-142	0.292	0.045		chr11	34051731	34102610	CAPRIN1	1	0.588604	3.62343e-24	0.64	0.104		chr4	13568738	13627725	BOD1L1	5	-1.28258	4.49e-36	0.218	0.394
chr11	65890673	65891635	CCDC85B	1	0.596292	1.1213e-141	0.735	0.479		chr19	38303558	38317273	YIF1B	2	0.658072	4.69311e-24	0.609	0.097		chr9	72351413	72365235	ZFAND5	2	-0.773727	4.69e-36	0.559	0.674
chr4	41935129	41960803	TMEM33	2	0.458164	6.67123e-141	0.538	0.234		chr12	55818041	55821879	ORMDL2	6	0.739737	5.09147e-24	0.531	0.045		chr6	138403531	138422197	HEBP2	5	-1.02695	4.86e-36	0.145	0.314
chr5	147234963	147387855	STK32A	1	0.485839	6.71856e-141	0.43	0.134		chr18	66501083	66604138	CDH19	2	-1.86238	5.23065e-24	0.302	0.575		chr15	42210447	42273584	TMEM87A	7	-1.15109	6.44e-36	0.367	0.516
chr4	39182504	39285810	WDR19	3	0.443642	1.13037e-140	0.317	0.061		chr7	56064002	56080670	SUMF2	3	0.645538	5.92795e-24	0.649	0.112		chr3	128693669	128825942	RAB7A	7	-0.802672	1.17e-35	0.549	0.629
chr9	136975092	136981742	PTGDS	1	-0.854125	2.00451e-140	0.013	0.141		chr15	78921058	78949574	CTSH	1	1.02495	6.13726e-24	0.583	0.09		chr1	16974502	16980632	MFAP2	1	0.654218	1.69e-35	0.408	0.09
chr4	39546336	39638902	SMIM14	3	0.716596	4.61067e-140	0.494	0.215		chr20	33811348	33854366	CHMP4B	4	0.660945	6.16594e-24	0.735	0.187		chr14	23953734	23969279	DHRS4	1	0.527031	2.05e-35	0.333	0.038
chr6	139371807	139374648	CITED2	2	0.518701	8.55312e-140	0.446	0.154		chr17	81509971	81523847	ACTG1	4	0.751634	6.29727e-24	0.993	0.985		chr3	150408335	150466431	TSC22D2	9	-1.19617	2.64e-35	0.157	0.328
chr18	31129236	31162856	DSC1	1	-0.304927	5.33609e-139	0	0.096		chr1	35599541	35641526	PSMB2	2	0.714005	6.39158e-24	0.76	0.201		chr10	86435256	86521792	WAPL	2	0.444449	3.24e-35	0.264	0
chr7	100572228	100573900	SAP25	1	0.363584	5.35971e-139	0.244	0.017		chr8	124539101	124580648	NDUFB9	2	0.778212	6.71511e-24	0.929	0.388		chr8	37695782	37700019	ZNF703	2	-0.917331	3.41e-35	0.095	0.249
chr20	31514410	31577923	HM13	2	0.514127	1.10277e-138	0.646	0.346		chr19	48321509	48330553	EMP3	4	0.963601	7.94367e-24	0.955	0.53		chr1	150257251	150265078	CA14	1	0.670454	5.94e-35	0.302	0.025
chr1	110362851	110391082	SLC16A4	1	0.336226	1.11244e-137	0.281	0.037		chr2	112584240	112589275	CHCHD5	2	0.564548	8.98964e-24	0.592	0.082		chr16	48244300	48363122	LONP2	2	-1.02806	8.89e-35	0.522	0.622
chr15	80152490	80186946	FAH	2	0.396286	2.78298e-137	0.404	0.12		chr11	66268590	66277492	RAB1B	3	0.683042	8.996e-24	0.694	0.142		chr3	133573686	133590261	CDV3	7	-1.07655	1.13e-34	0.253	0.416
chr4	76158737	76234536	SCARB2	1	0.596663	5.58344e-137	0.751	0.461		chr14	50857891	50944483	PYGL	1	0.718617	1.01784e-23	0.519	0.03		chr6	26538366	26546933	HMGN4	5	0.504068	1.38e-34	0.288	0.016
chr2	237574322	237601614	RAB17	2	0.341187	1.55723e-136	0.267	0.031		chr2	24789734	24793382	PTRHD1	1	0.692017	1.07665e-23	0.689	0.142		chr4	87975650	87983426	SPP1	1	-0.531169	1.41e-34	0.24	0.486
chr7	20330702	20415754	ITGB8	4	0.530316	1.65431e-136	0.261	0.031		chr6	32190766	32195523	GPSM3	6	0.738788	1.78429e-23	0.615	0.104		chr3	12583601	12664226	RAF1	8	-1.4516	1.75e-34	0.164	0.333
chr3	9837849	9844602	RPUSD3	1	0.394396	1.69546e-136	0.453	0.161		chr15	79311112	79427432	TMED3	1	0.671302	1.95458e-23	0.793	0.239		chr19	18571730	18577550	UBA52	2	0.909164	2.23e-34	0.819	0.769
chr2	152335174	152649826	FMNL2	1	0.367723	7.15026e-136	0.265	0.032		chr20	58981208	58995133	NELFCD	5	0.608292	2.1578e-23	0.656	0.127		chr1	155127876	155134899	EFNA1	3	-1.16249	2.78e-34	0.212	0.389
chr22	20982269	20999032	LZTR1	3	0.391385	8.87964e-136	0.316	0.063		chr2	205681990	205798133	NRP2	1	0.393332	2.18882e-23	0.699	0.134		chr1	235131634	235328219	ARID4B	1	-1.20982	2.89e-34	0.256	0.421
chr15	64155817	64163022	PPIB	1	0.615627	1.96243e-135	0.865	0.723		chr6	43509702	43562419	POLR1C	2	0.614468	2.25772e-23	0.554	0.06		chr14	55559072	55701526	KTN1	5	-0.991208	5.75e-34	0.466	0.568
chr4	168356735	168537786	DDX60L	1	0.346069	2.70686e-135	0.231	0.013		chr19	52190048	52229518	PPP2R1A	2	0.553804	2.46713e-23	0.803	0.209		chr19	42230190	42242625	GSK3A	4	-1.03083	8.84e-34	0.097	0.247
chr19	5558167	5578349	TINCR	2	-0.27842	3.83266e-135	0.017	0.147		chr19	18434388	18438167	ISYNA1	4	0.574443	3.01548e-23	0.573	0.067		chr14	95533503	95544724	GLRX5	2	-1.07218	9.23e-34	0.213	0.378
chr5	160421855	160428739	PTTG1	1	0.53292	4.53373e-135	0.539	0.244		chr1	159780932	159782543	DUSP23	7	0.528604	3.08279e-23	0.731	0.172		chr1	211743457	211830763	LPGAT1	1	-1.16207	1.15e-33	0.187	0.355
chr1	1001138	1014540	ISG15	1	0.735686	6.7512e-135	0.38	0.108		chr5	178204533	178211163	HNRNPAB	5	0.52391	3.1382e-23	0.765	0.209		chr17	15229773	15272292	PMP22	1	-1.16674	1.35e-33	0.312	0.468
chr11	2883213	2885775	CDKN1C	2	-0.894546	9.35959e-135	0.446	0.636		chr11	45909663	45918812	PEX16	2	0.484212	3.64314e-23	0.535	0.045		chr6	78934419	79078254	PHIP	1	-1.38317	2.05e-33	0.262	0.423
chr10	30434021	30461833	MAP3K8	1	-0.376178	2.21965e-134	0.035	0.187		chr22	24555958	24582052	SNRPD3	4	0.734918	3.70824e-23	0.763	0.209		chr22	23765834	23767972	CHCHD10	8	1.35094	2.2e-33	0.628	0.387
chr1	121184811	121392874	SRGAP2C	1	0.493845	2.55298e-134	0.431	0.148		chr7	2242222	2251146	NUDT1	5	0.624323	3.80171e-23	0.642	0.119		chr8	143990056	143993415	GRINA	21	1.19769	2.62e-33	0.598	0.324
chr7	45100100	45112047	TBRG4	3	0.426904	3.71557e-134	0.485	0.188		chr11	78100936	78139653	ALG8	4	0.519533	4.13724e-23	0.48	0.015		chr11	65497688	65506516	MALAT1	2	1.52083	3.08e-33	0.862	0.982
chr5	170861870	171300015	RANBP17	1	0.393157	3.72235e-134	0.245	0.02		chr2	218781749	218815293	CYP27A1	1	0.744557	4.16284e-23	0.699	0.157		chr15	50354959	50372202	GABPB1-AS1	5	0.454773	3.35e-33	0.251	0
chr7	128739292	128773400	CALU	1	0.607816	5.36025e-134	0.778	0.543		chr19	5674947	5691875	RPL36	1	0.739224	4.25974e-23	0.983	0.91		chr1	22025511	22101360	CDC42	1	-0.812208	3.59e-33	0.428	0.552
chr10	14518557	14774897	FAM107B	2	-0.428432	8.47799e-134	0.049	0.215		chr11	126355640	126440344	ST3GAL4	2	0.696547	4.27497e-23	0.83	0.276		chr22	22547701	22559361	PRAME	8	0.974016	3.64e-33	0.251	0
chr22	50245450	50261716	MAPK12	2	0.239731	4.38881e-133	0.218	0.007		chr1	151364304	151372707	SELENBP1	5	0.677642	4.50949e-23	0.522	0.045		chr19	40421589	40425992	SERTAD1	4	-0.882021	3.74e-33	0.458	0.609
chr7	32485338	32495283	LSM5	2	0.488682	5.17165e-133	0.666	0.369		chr11	75399515	75422280	RPS3	4	0.728182	4.69715e-23	0.988	0.94		chr3	49357176	49358358	GPX1	6	1.16635	4e-33	0.632	0.351
chr6	34889255	35091406	ANKS1A	1	0.623256	3.2614e-132	0.331	0.081		chr6	31546870	31558829	NFKBIL1	6	0.595547	4.92987e-23	0.551	0.06		chr15	64841883	64868002	PLEKHO2	7	-1.0008	6.92e-33	0.125	0.283
chr19	11164267	11197791	KANK2	2	0.406661	7.26738e-132	0.374	0.105		chr5	178149463	178153894	NHP2	5	0.848042	5.4411e-23	0.858	0.336		chr17	67825503	67984378	BPTF	2	-1.24273	1.78e-32	0.393	0.511
chr7	44983023	44986961	SNHG15	3	0.525616	1.81586e-131	0.58	0.285		chr11	60890547	60906585	PRPF19	3	0.587311	6.89591e-23	0.537	0.052		chr11	68261338	68272001	C11orf24	6	0.533152	1.91e-32	0.359	0.068
chr5	157266079	157395595	CYFIP2	1	0.348211	1.98132e-131	0.209	0.004		chr3	52704955	52711148	SPCS1	2	0.649688	7.00374e-23	0.926	0.485		chr1	156147366	156177752	SEMA4A	1	-1.39461	2.05e-32	0.081	0.219
chr1	9651731	9729114	PIK3CD	1	0.38447	5.85056e-131	0.325	0.072		chr11	66842835	66846552	RCE1	6	0.626662	8.46332e-23	0.463	0.007		chr1	42807052	42817397	SVBP	3	0.433858	2.34e-32	0.246	0
chr20	7977346	8019805	TMX4	2	0.456967	1.13358e-130	0.435	0.15		chr11	66284580	66289145	YIF1A	3	0.496334	8.83101e-23	0.695	0.142		chr8	124550784	124728473	MTSS1	21	0.864952	2.83e-32	0.431	0.129
chr17	41966763	41977740	CNP	2	0.434814	1.55036e-130	0.587	0.279		chr7	137227341	137343774	PTN	2	-1.03256	8.86761e-23	0.039	0.201		chr8	144262045	144291438	BOP1	21	0.460196	2.84e-32	0.246	0
chr7	5306790	5425414	TNRC18	3	0.348524	1.62899e-130	0.309	0.061		chr14	23016543	23035230	PSMB5	3	0.762195	8.9229e-23	0.829	0.299		chr8	127794526	128187101	PVT1	21	0.466907	3.85e-32	0.245	0
chr1	150960583	150975003	CERS2	1	0.401218	8.93825e-130	0.544	0.233		chr6	28903002	28923988	TRIM27	6	0.635795	8.94638e-23	0.563	0.067		chr2	182909115	183038858	NCKAP1	1	-1.17062	8.09e-32	0.27	0.421
chr22	20111875	20117392	TRMT2A	3	0.396684	3.26408e-129	0.348	0.09		chr2	74958643	74970128	POLE4	1	0.609064	1.06144e-22	0.649	0.119		chr6	89080751	89085160	PNRC1	4	-0.85468	8.93e-32	0.481	0.579
chr15	88636153	88656483	ISG20	2	0.614747	7.37468e-129	0.353	0.098		chr1	2555639	2565382	TNFRSF14	1	0.665209	1.20989e-22	0.719	0.179		chr3	42013802	42225890	TRAK1	8	-1.12672	8.93e-32	0.087	0.229
chr4	672436	674330	ATP5ME	3	-0.641469	1.93639e-128	0.769	0.827		chr7	55951793	56000181	NIPSNAP2	3	0.64606	1.37967e-22	0.446	0		chr6	32184733	32190202	PBX2	5	-1.00022	1.63e-31	0.101	0.247
chr14	105486317	105488947	CRIP1	1	-0.490707	3.07933e-128	0.043	0.198		chr8	144291591	144314720	HSF1	3	0.554399	1.39714e-22	0.624	0.119		chr8	41577187	41625001	GPAT4	1	0.408351	1.63e-31	0.241	0
chr4	37891084	38139175	TBC1D1	3	0.299453	4.37187e-128	0.266	0.036		chr2	73233420	73253021	CCT7	1	0.638139	1.54444e-22	0.734	0.187		chr14	94104836	94116698	IFI27	2	2.60755	2.06e-31	0.267	0.02
chr22	17137511	17165287	HDHD5	4	0.437505	4.55778e-128	0.415	0.145		chr19	1086574	1095380	POLR2E	4	0.685174	1.7097e-22	0.826	0.284		chr17	7484366	7514616	POLR2A	1	-1.31599	2.42e-31	0.277	0.432
chr6	10492223	10629368	GCNT2	1	-0.839449	5.85611e-128	0.426	0.602		chr19	41386374	41397359	EXOSC5	2	0.540911	1.73158e-22	0.621	0.104		chr4	173331376	173334432	HMGB2	3	-0.746053	3.2e-31	0.095	0.24
chr4	14470465	14888169	LINC00504	1	0.85798	1.72733e-127	0.232	0.021		chr6	43671303	43687791	MRPS18A	2	0.597306	1.82328e-22	0.526	0.045		chr1	108692310	108702928	PRPF38B	1	-1.28413	3.36e-31	0.319	0.457
chr19	3572777	3579088	HMG20B	2	-0.811278	2.13862e-127	0.745	0.772		chr19	17405722	17433724	MVB12A	5	0.547589	1.89623e-22	0.607	0.097		chr15	44711487	44718877	B2M	7	1.75654	3.83e-31	0.81	0.819
chr22	43999211	44172939	PARVB	2	0.394525	2.67409e-127	0.508	0.208		chr17	16415571	16437003	TRPV2	2	0.816399	2.05564e-22	0.621	0.119		chr19	1876810	1885496	ABHD17A	1	-0.847654	4.21e-31	0.139	0.294
chr14	90847861	91060641	RPS6KA5	2	0.497326	8.23149e-127	0.405	0.137		chr12	92140278	92145846	BTG1	1	-1.51287	2.0571e-22	0.858	0.821		chr9	87726109	87731469	CTSL	2	-0.705153	4.44e-31	0.557	0.656
chr18	23506184	23586506	NPC1	1	0.398144	9.03976e-127	0.361	0.102		chr8	38269704	38382272	NSD3	2	0.66422	2.25507e-22	0.443	0		chr1	23380909	23424748	TCEA3	1	0.551246	5.02e-31	0.343	0.063
chr18	59139866	59158832	SEC11C	1	0.522833	1.69228e-126	0.785	0.573		chr4	10074339	10116949	WDR1	2	0.617858	2.34504e-22	0.808	0.269		chr1	159918107	159925507	TAGLN2	1	-0.792137	5.57e-31	0.493	0.604
chr15	48823741	48963919	SHC4	1	0.432395	2.53508e-126	0.314	0.068		chr2	61888724	62147247	COMMD1	1	0.472466	2.59394e-22	0.63	0.112		chr1	77979175	78017964	DNAJB4	1	-1.12372	6.83e-31	0.292	0.441
chr8	143553207	143563062	GSDMD	1	0.358107	3.35302e-126	0.499	0.192		chr17	43527844	43579620	ETV4	1	0.714869	2.61566e-22	0.442	0		chr1	13700198	13825079	PRDM2	1	-1.04424	8.15e-31	0.145	0.301
chr19	1397026	1401570	GAMT	2	0.450445	5.2733e-126	0.34	0.094		chr19	50797704	50804929	C19orf48	2	0.663079	2.61976e-22	0.501	0.037		chr17	1711493	1717174	MIR22HG	3	-1.57346	1.16e-30	0.206	0.364
chr19	8308768	8321375	NDUFA7	2	0.377043	6.23157e-126	0.499	0.207		chr11	73872667	73876901	COA4	6	0.519616	2.71454e-22	0.687	0.149		chr4	2041993	2043970	C4orf48	5	1.08535	1.4e-30	0.553	0.235
chr19	33386950	33521791	PEPD	5	-0.785251	9.24045e-126	0.562	0.665		chr22	17137511	17165287	HDHD5	6	0.651454	2.73455e-22	0.441	0		chr9	91409045	91423832	NFIL3	2	-1.09307	1.43e-30	0.142	0.296
chr15	83112738	83207823	HDGFL3	2	0.316378	1.96987e-125	0.363	0.097		chr6	31815543	31817946	HSPA1A	6	-2.5639	2.73514e-22	0.777	0.761		chr8	81280536	81284777	FABP5	17	0.678367	1.67e-30	0.395	0.1
chr15	84669538	84716460	SEC11A	2	0.458438	2.13228e-125	0.86	0.713		chr11	67605653	67612554	NDUFV1	7	0.649284	2.94158e-22	0.857	0.306		chr1	154405193	154469450	IL6R	4	-1.18072	1.93e-30	0.106	0.251
chr14	105472962	105480162	CRIP2	1	0.572293	1.21102e-124	0.611	0.326		chr4	70815783	70839897	GRSF1	2	0.426561	3.12179e-22	0.706	0.149		chr19	4043303	4066899	ZBTB7A	1	-1.33251	2.53e-30	0.198	0.353
chr7	118184144	118204035	LSM8	1	0.432013	1.42784e-124	0.736	0.453		chr12	53441678	53446645	PRR13	6	0.637575	3.18888e-22	0.794	0.246		chr3	49724294	49786542	IP6K1	6	-0.992578	3.5e-30	0.096	0.238
chr19	15114984	15125786	ILVBL	2	-0.760117	1.658e-124	0.475	0.617		chr12	51238724	51271362	DAZAP2	6	0.619296	3.26324e-22	0.896	0.336		chr3	158571163	158607252	MLF1	9	-1.00196	3.72e-30	0.194	0.353
chr17	47649476	47685505	KPNB1	3	0.494558	2.03148e-124	0.709	0.437		chr12	55966781	55972789	CDK2	6	0.633059	3.47891e-22	0.742	0.209		chr19	57435325	57447101	ZNF749	3	0.560407	6.49e-30	0.258	0.016
chr1	11054584	11060020	SRM	1	0.553055	1.03918e-123	0.76	0.515		chr7	100612102	100615384	MOSPD3	2	0.626297	3.75505e-22	0.506	0.045		chr10	79382325	79445624	ZCCHC24	1	-0.871351	7.69e-30	0.1	0.242
chr16	56657731	56660698	MT1F	2	-0.882374	2.20063e-123	0.27	0.473		chr5	177303799	177306949	PRELID1	5	0.679127	4.16319e-22	0.89	0.351		chr6	31857659	31862822	NEU1	5	-1.1392	8.93e-30	0.401	0.523
chr1	11637018	11655785	FBXO2	1	-0.515283	3.97251e-123	0.059	0.221		chr7	113116718	113118560	SMIM30	2	0.594517	5.08264e-22	0.438	0		chr8	124539101	124580648	NDUFB9	21	1.26109	1.06e-29	0.652	0.462
chr16	72782885	73891871	ZFHX3	2	0.435868	4.36939e-123	0.363	0.107		chr6	163414000	163578592	QKI	6	-1.90331	5.36954e-22	0.309	0.545		chr2	191678068	191741097	NABP1	1	-1.20125	1.14e-29	0.118	0.265
chr22	45671798	45845307	ATXN10	2	0.435226	4.40148e-123	0.55	0.264		chr2	27381195	27409591	PPM1G	1	0.637355	5.7033e-22	0.697	0.157		chr14	21209136	21269494	HNRNPC	1	-0.633585	1.32e-29	0.587	0.683
chr18	63655197	63661893	SERPINB3	1	-0.335723	5.06755e-123	0	0.085		chr1	154206696	154220637	C1orf43	5	0.657031	6.07249e-22	0.869	0.343		chr14	49570984	49599164	RPS29	5	-0.207128	1.35e-29	0.725	0.842
chr22	38290691	38318084	CSNK1E	2	0.443167	5.29894e-123	0.575	0.282		chr7	127588386	127591700	ARF5	2	0.780166	6.47701e-22	0.891	0.358		chr22	29268009	29300525	EWSR1	2	-1.25415	1.49e-29	0.409	0.518
chr17	45148475	45152099	HEXIM1	3	0.720578	9.97822e-123	0.586	0.309		chr19	29606283	29617237	POP4	3	0.616551	6.48542e-22	0.495	0.037		chr17	2042022	2043425	OVCA2	3	0.437273	1.57e-29	0.228	0
chr13	80335976	80341126	SPRY2	1	0.436533	1.229e-122	0.314	0.074		chr1	156594301	156601496	GPATCH4	7	0.641557	6.94884e-22	0.551	0.067		chr1	109984765	110023742	AHCYL1	1	-1.50131	1.85e-29	0.31	0.441
chr20	62816244	62841159	COL9A3	1	0.693695	1.30659e-122	0.255	0.04		chr11	124622836	124635926	TBRG1	2	0.529061	8.07771e-22	0.596	0.097		chr1	207321532	207386804	CD55	4	-1.15047	2.06e-29	0.301	0.446
chr7	100015572	100041689	ZKSCAN1	1	0.528734	1.49632e-122	0.695	0.397		chr1	150600851	150629612	ENSA	4	0.52247	8.22295e-22	0.693	0.172		chr13	29764371	29850617	UBL3	2	-0.907221	2.19e-29	0.479	0.559
chr6	32115264	32128253	ATF6B	1	0.352887	1.53722e-122	0.392	0.125		chr5	110738136	110765161	SLC25A46	3	0.925302	8.27478e-22	0.517	0.06		chr8	144078648	144080648	EXOSC4	21	0.731092	2.57e-29	0.471	0.172
chr7	22889371	23014130	FAM126A	4	0.584693	2.00656e-122	0.566	0.289		chr5	177301198	177303744	RAB24	5	0.623246	9.26811e-22	0.434	0		chr3	186046314	186110318	ETV5	9	0.516869	2.96e-29	0.367	0.084
chr18	13663347	13726663	FAM210A	1	0.359297	2.7582e-122	0.399	0.132		chr7	75842602	75888926	RHBDD2	2	0.554042	9.32628e-22	0.639	0.127		chr14	93237550	93333092	BTBD7	2	-1.08171	3.54e-29	0.114	0.258
chr1	153543613	153550136	S100A4	1	2.10333	3.09184e-122	0.457	0.217		chr7	27095647	27100265	HOTAIRM1	3	0.630956	9.4044e-22	0.434	0		chr12	52022832	52059507	NR4A1	5	1.08359	4.29e-29	0.574	0.308
chr15	78540405	78552417	PSMA4	2	0.459374	3.37535e-122	0.759	0.51		chr12	53452102	53481162	PCBP2	6	0.718302	1.03353e-21	0.933	0.463		chr17	7240008	7242449	GABARAP	1	1.07281	4.76e-29	0.643	0.382
chr17	78971238	78979947	LGALS3BP	1	0.525093	7.25499e-122	0.843	0.622		chr19	1438358	1440495	RPS15	4	0.610559	1.08042e-21	0.99	0.978		chr2	177227595	177392697	NFE2L2	1	-1.03478	5.19e-29	0.423	0.52
chr7	100673567	100679174	GNB2	1	0.472089	9.53838e-122	0.772	0.52		chr19	54102728	54109257	NDUFA3	2	0.55011	1.08741e-21	0.727	0.194		chr14	105172938	105181323	NUDT14	2	0.571073	8.96e-29	0.464	0.152
chr14	59484443	59505410	JKAMP	2	0.334054	1.58515e-121	0.458	0.175		chr14	75649791	75660876	ERG28	1	0.619831	1.24047e-21	0.432	0		chr3	168008689	168095924	GOLIM4	9	-0.787402	1.03e-28	0.099	0.238
chr5	96875986	96919703	ERAP2	2	0.385981	9.50367e-121	0.226	0.022		chr6	30066709	30070333	PPP1R11	6	0.577307	1.2646e-21	0.74	0.194		chr8	54046367	54102017	LYPLA1	8	0.678945	1.04e-28	0.463	0.163
chr22	41673933	41690504	SNU13	2	0.504131	1.26825e-120	0.869	0.697		chr8	30384511	30572256	RBPMS	2	0.664907	1.31184e-21	0.497	0.037		chr19	17402939	17405630	BST2	1	1.33445	1.44e-28	0.254	0.023
chr17	41688885	41692668	EIF1	2	-0.360882	1.60468e-120	0.988	0.987		chr19	1026586	1039068	CNN2	4	0.864886	1.56511e-21	0.43	0		chr19	38836388	38852347	HNRNPL	3	-1.43129	1.67e-28	0.282	0.419
chr22	18077920	18131138	PEX26	4	0.387314	2.57133e-120	0.324	0.084		chr7	43866558	43869893	MRPS24	3	0.59422	1.60623e-21	0.439	0.007		chr1	205712822	205750182	NUCKS1	5	-0.820972	2.37e-28	0.51	0.568
chr7	44577894	44582287	TMED4	3	0.421401	3.43676e-120	0.639	0.347		chr3	187120948	187180908	RPL39L	2	0.669204	1.85681e-21	0.495	0.037		chr15	43746410	43773278	PDIA3	7	-0.629085	2.58e-28	0.495	0.618
chr7	44796680	44824564	PPIA	3	0.684074	6.48795e-120	0.968	0.942		chr19	55635016	55643470	ZNF580	1	0.551637	2.20857e-21	0.614	0.119		chr2	231706895	231713541	PTMA	5	0.625985	2.99e-28	0.819	0.905
chr15	60419609	60479160	ICE2	1	0.335024	1.03721e-119	0.377	0.116		chr1	8861000	8879190	ENO1	1	0.853775	2.28406e-21	0.921	0.5		chr10	79661394	79826594	NUTM2B-AS1	1	0.336012	3.34e-28	0.219	0
chr20	32010438	32032180	CCM2L	2	0.447513	1.68426e-119	0.189	0.002		chr3	33798571	33869707	PDCD6IP	1	0.531193	2.42618e-21	0.637	0.127		chr4	89700345	89838315	SNCA	1	-0.755142	4.38e-28	0.359	0.498
chr12	54280193	54287088	HNRNPA1	1	0.418173	3.84744e-119	0.933	0.811		chr1	156737303	156741590	MRPL24	7	0.655278	2.4397e-21	0.656	0.149		chr21	41986831	42010387	ZBTB21	3	-1.15185	4.82e-28	0.12	0.262
chr8	144409742	144416844	SLC39A4	2	0.354813	4.35057e-119	0.355	0.107		chr5	95713522	95824383	RHOBTB3	2	0.887009	2.55464e-21	0.899	0.425		chr15	29699367	29968865	TJP1	3	-1.08382	4.87e-28	0.183	0.333
chr16	56608584	56609497	MT2A	2	-1.27734	4.89815e-119	0.852	0.889		chr2	63588609	63607197	MDH1	1	0.69679	2.60369e-21	0.774	0.239		chr1	100148448	100178273	LRRC39	1	0.509739	5.28e-28	0.245	0.016
chr4	169612633	169723673	CLCN3	1	0.44362	1.67601e-118	0.607	0.315		chr20	2658395	2664219	IDH3B	6	0.333977	2.81573e-21	0.708	0.164		chr17	69244311	69327244	ABCA5	2	-1.46689	5.43e-28	0.161	0.31
chr9	34613545	34620523	DCTN3	2	-0.646874	4.13422e-118	0.596	0.696		chr11	319676	327537	IFITM3	5	1.75133	2.82352e-21	0.928	0.627		chr8	144095039	144097525	CYC1	21	1.07772	5.94e-28	0.589	0.335
chr5	179614178	179634784	HNRNPH1	1	0.572531	4.29414e-118	0.692	0.427		chr10	58385345	58399220	TFAM	2	0.459295	2.94617e-21	0.535	0.067		chr1	205086142	205122015	RBBP5	5	-1.09792	6.55e-28	0.108	0.247
chr1	1434861	1442882	VWA1	1	0.45067	5.85104e-118	0.385	0.133		chr18	670318	712662	ENOSF1	4	0.569885	3.01511e-21	0.528	0.067		chr6	12716554	13287843	PHACTR1	2	0.846117	8.42e-28	0.305	0.059
chr1	162497251	162529631	UHMK1	1	0.376924	6.42338e-118	0.469	0.196		chr2	202265736	202303661	NOP58	1	0.409001	3.03101e-21	0.6	0.112		chr1	203626787	203744081	ATP2B4	5	-1.54762	8.72e-28	0.272	0.412
chr7	93130056	93148385	SAMD9L	1	0.283636	7.72894e-118	0.204	0.011		chr18	12328944	12377227	AFG3L2	1	0.639083	3.22178e-21	0.587	0.097		chr12	111766887	111817532	ALDH2	4	-0.695007	1e-27	0.109	0.249
chr8	41490396	41510980	GOLGA7	2	0.421504	9.79269e-118	0.603	0.309		chr8	54135241	54148514	MRPL15	1	0.598066	3.3391e-21	0.626	0.127		chr1	150574551	150579738	MCL1	1	-0.891417	1.06e-27	0.46	0.586
chr7	96481626	96709891	SEM1	1	0.524818	1.92898e-117	0.897	0.764		chr7	103312289	103344830	DNAJC2	2	0.549294	3.54805e-21	0.609	0.104		chr3	126988594	127037392	PLXNA1	7	-1.13623	1.42e-27	0.121	0.262
chr11	108222832	108369102	ATM	3	0.414753	1.9642e-117	0.527	0.235		chr17	81683326	81703138	HGS	4	0.516914	4.16723e-21	0.519	0.052		chr1	38838198	38859772	RRAGC	1	-1.01886	1.66e-27	0.153	0.299
chr17	72645949	73092712	SLC39A11	1	0.326902	1.9776e-117	0.239	0.032		chr3	150602875	150630445	SELENOT	2	0.591829	4.54813e-21	0.424	0		chr17	7839904	7854796	KDM6B	1	-1.62592	1.84e-27	0.215	0.362
chr7	93962762	94004382	BET1	1	0.281585	2.63821e-117	0.368	0.112		chr2	111006015	111523376	MIR4435-2HG	2	0.697252	4.81621e-21	0.423	0		chr3	129167827	129183922	CNBP	7	-0.556565	1.95e-27	0.587	0.629
chr8	130052104	130443674	ASAP1	1	0.439609	2.86935e-117	0.596	0.304		chr1	46303698	46316776	UQCRH	2	0.724486	4.95891e-21	0.913	0.522		chr1	100038095	100083377	MFSD14A	1	0.326563	2.05e-27	0.214	0
chr1	156699606	156705816	CRABP2	1	-0.388155	3.18823e-117	0.025	0.152		chr17	82735615	82751196	FN3K	4	0.604301	4.98946e-21	0.475	0.03		chr12	56076799	56103505	ERBB3	5	-1.19869	2.05e-27	0.169	0.317
chr16	51553436	51647132	HNRNPA1P48	2	0.294309	3.90765e-117	0.293	0.064		chr16	46407	53608	POLR3K	2	0.619305	5.17944e-21	0.443	0.015		chr1	39560816	39576790	PABPC4	1	-1.09507	2.68e-27	0.398	0.502
chr22	20999104	21002196	THAP7	3	0.394098	5.0847e-117	0.492	0.214		chr19	35545600	35547526	TMEM147	2	0.71225	5.38799e-21	0.902	0.351		chr6	44254096	44257890	SLC35B2	5	0.494731	3.12e-27	0.429	0.143
chr19	18434388	18438167	ISYNA1	2	0.312825	8.15245e-117	0.369	0.111		chr1	1253909	1273864	UBE2J2	1	0.170159	5.4434e-21	0.501	0.045		chr11	65455258	65466720	AP000769.1	2	0.486896	3.82e-27	0.224	0.007
chr19	5912339	5916211	CAPS	1	0.385822	9.03349e-117	0.243	0.034		chr7	1815793	2233243	MAD1L1	5	0.66698	5.49571e-21	0.66	0.164		chr3	32525974	32570858	DYNC1LI1	8	-0.802646	3.93e-27	0.112	0.251
chr3	49007062	49015953	WDR6	1	0.297232	1.06526e-116	0.305	0.069		chr6	52671113	52686588	TMEM14A	2	0.254245	5.73277e-21	0.727	0.201		chr8	41929479	42051994	KAT6A	1	-0.933242	4.31e-27	0.106	0.242
chr7	107923799	108003187	LAMB1	1	0.406849	1.871e-116	0.346	0.101		chr2	201071433	201085750	NDUFB3	2	0.668972	5.86641e-21	0.671	0.164		chr8	47736913	47738164	CEBPD	6	-0.994965	4.55e-27	0.368	0.511
chr17	41513745	41522529	KRT15	2	-0.75029	4.90472e-116	0.006	0.104		chr11	77514936	77637794	CLNS1A	4	0.529091	5.93838e-21	0.663	0.157		chr11	64230278	64234286	DNAJC4	2	0.518272	4.68e-27	0.457	0.149
chr15	83016423	83067252	BTBD1	2	0.290576	4.98874e-116	0.356	0.104		chr6	32168212	32178096	AGPAT1	6	0.53095	6.58344e-21	0.596	0.104		chr14	58265365	58298134	PSMA3-AS1	3	0.337032	4.94e-27	0.211	0
chr15	64094123	64146090	SNX1	1	0.485718	6.87665e-116	0.478	0.204		chr17	7930345	7932123	TRAPPC1	1	0.701833	6.6821e-21	0.798	0.261		chr17	61942605	62065278	MED13	2	-1.25206	5.45e-27	0.17	0.317
chr15	59638062	59657541	GTF2A2	1	0.433119	7.85634e-116	0.736	0.472		chr5	177456608	177474401	DBN1	5	0.630057	6.71693e-21	0.515	0.06		chr1	88852633	88891944	GTF2B	1	-0.920503	7.48e-27	0.313	0.446
chr7	40126027	40134622	MPLKIP	3	0.396722	7.99431e-116	0.589	0.302		chr20	3786772	3806121	CDC25B	6	0.707265	6.76483e-21	0.504	0.052		chr6	159669069	159762529	SOD2	5	-0.922563	1.04e-26	0.334	0.468
chr13	20187463	20192938	GJB2	1	-0.282229	1.65402e-115	0.003	0.091		chr19	18418864	18434562	SSBP4	4	0.640764	7.06335e-21	0.51	0.06		chr12	66116555	66130750	LLPH	2	-0.835224	1.19e-26	0.109	0.244
chr22	37970686	37987422	SOX10	2	0.471107	5.43267e-115	0.803	0.519		chr8	30774457	30814314	PPP2CB	2	-1.2527	7.20237e-21	0.165	0.41		chr9	89311195	89316703	CKS2	2	0.845816	1.46e-26	0.407	0.131
chr1	156934840	157045742	ARHGEF11	1	0.3039	6.45731e-115	0.33	0.087		chr7	6009255	6023834	AIMP2	3	0.462846	7.43853e-21	0.618	0.112		chr1	113929324	113977869	HIPK1	1	-0.768151	1.8e-26	0.088	0.215
chr15	51447711	51622833	DMXL2	1	0.322019	8.43496e-115	0.311	0.076		chr6	13786557	13814568	MCUR1	5	0.707272	9.34802e-21	0.725	0.209		chr9	136975092	136981742	PTGDS	4	-0.197277	2.02e-26	0.094	0.242
chr16	67277510	67289499	PLEKHG4	2	0.294307	1.02044e-114	0.225	0.025		chr17	82458180	82490537	NARF	4	0.56938	9.48039e-21	0.566	0.097		chr2	237485428	237555322	MLPH	5	-0.694559	2.12e-26	0.572	0.667
chr20	62387103	62388520	RPS21	1	0.410627	1.66505e-114	0.962	0.901		chr9	33025273	33039907	DNAJA1	1	-1.70431	1.00453e-20	0.669	0.709		chr8	54135241	54148514	MRPL15	9	0.67208	2.71e-26	0.445	0.156
chr8	144789765	144792587	RPL8	2	0.457914	2.16647e-114	0.995	0.988		chr1	23956839	23963462	PNRC2	1	0.626021	1.02296e-20	0.442	0.015		chr6	43225629	43229481	DNPH1	5	0.82237	2.88e-26	0.518	0.224
chr15	81000923	81005788	TLNRD1	2	0.353825	5.72316e-114	0.441	0.169		chr19	55654146	55674716	U2AF2	1	0.477527	1.0738e-20	0.511	0.06		chr4	74097040	74099196	CXCL2	1	-0.620863	3.61e-26	0.031	0.118
chr2	127048027	127107288	BIN1	1	0.258259	7.77703e-114	0.261	0.045		chr19	5784832	5791225	DUS3L	1	0.537257	1.0812e-20	0.485	0.037		chr1	26900238	26946871	NUDC	2	-0.850833	3.85e-26	0.424	0.511
chr22	39743044	39893864	ENTHD1	2	0.382602	1.0387e-113	0.207	0.017		chr11	126304060	126350005	DCPS	2	0.466383	1.08308e-20	0.633	0.127		chr4	128269237	128288829	PGRMC2	3	-0.978228	3.85e-26	0.24	0.378
chr1	25800176	25818221	SELENON	1	0.319599	1.61163e-113	0.42	0.152		chr14	55051647	55070194	MAPK1IP1L	2	0.425936	1.23173e-20	0.629	0.127		chr3	9349689	9398579	THUMPD3-AS1	8	0.314609	4.29e-26	0.205	0
chr7	56051685	56063989	CCT6A	2	0.474087	2.82701e-113	0.795	0.571		chr2	74458400	74460891	WBP1	1	0.585366	1.232e-20	0.417	0		chr9	69296682	69311111	BANCR	2	0.822079	5.04e-26	0.204	0
chr2	105744912	105894274	NCK2	1	0.515008	7.58666e-113	0.488	0.226		chr6	43054029	43059438	MRPL2	2	0.455979	1.23444e-20	0.605	0.112		chr3	27372721	27484420	SLC4A7	8	-0.980901	5.34e-26	0.103	0.235
chr12	55684568	55716043	ITGA7	1	0.271939	3.89529e-112	0.178	0.002		chr6	36871870	36928964	C6orf89	3	0.512982	1.24707e-20	0.614	0.119		chr2	232765802	232776565	KCNJ13	5	-1.05492	5.79e-26	0.171	0.317
chr1	144887265	145095528	SRGAP2B	1	0.418367	6.08013e-112	0.372	0.125		chr1	152032506	152047907	S100A11	5	0.803505	1.43227e-20	0.958	0.687		chr14	52707178	52728590	PSMC6	5	-1.06008	7.71e-26	0.337	0.452
chr17	64477785	64497054	POLG2	1	0.377378	1.3069e-111	0.304	0.075		chr5	96525267	96779595	CAST	2	1.36034	1.55066e-20	0.753	0.299		chr7	99966720	99976042	AZGP1	1	-0.62562	9.11e-26	0.105	0.24
chr10	32900318	33005792	ITGB1	1	-0.659657	1.37958e-111	0.67	0.763		chr22	23786931	23838009	SMARCB1	4	0.578221	1.58029e-20	0.634	0.134		chr16	56608584	56609497	MT2A	2	-0.687232	9.2e-26	0.482	0.59
chr18	32018825	32073219	RNF125	1	0.351677	2.12181e-111	0.243	0.039		chr19	45407334	45478828	ERCC1	3	0.578044	1.60056e-20	0.635	0.134		chr1	154325553	154351304	ATP8B2	4	-1.15418	9.64e-26	0.086	0.21
chr8	54046367	54102017	LYPLA1	1	0.40109	4.4455e-111	0.536	0.27		chr20	44496221	44522085	SERINC3	4	0.428898	1.65379e-20	0.683	0.164		chr12	66135846	66170072	TMBIM4	2	0.372547	1.13e-25	0.202	0
chr12	53452102	53481162	PCBP2	1	0.453094	4.58233e-111	0.841	0.626		chr4	17577192	17607972	LAP3	2	0.568311	1.74972e-20	0.662	0.149		chr3	170357678	170396835	SKIL	9	-1.07362	1.31e-25	0.149	0.292
chr15	49621037	49656232	DTWD1	1	0.328403	1.45335e-110	0.415	0.153		chr4	56435741	56464578	PAICS	2	0.567026	1.90098e-20	0.58	0.097		chr13	48232612	48270357	ITM2B	2	-0.47733	1.32e-25	0.608	0.654
chr6	33620365	33696574	ITPR3	1	0.382663	1.55741e-110	0.352	0.114		chr5	134758771	134855133	DDX46	2	0.61343	2.04187e-20	0.647	0.142		chr13	25301556	25349800	NUP58	3	0.310218	1.35e-25	0.201	0
chr9	16409503	16870843	BNC2	3	0.442285	1.76027e-110	0.478	0.206		chr6	42929192	42939294	CNPY3	2	0.183613	2.16555e-20	0.653	0.134		chr16	69565094	69704666	NFAT5	2	-1.38385	1.48e-25	0.23	0.367
chr17	68511780	68551319	PRKAR1A	1	0.440569	3.54582e-110	0.749	0.497		chr11	2928273	2929420	PHLDA2	2	1.27192	2.17195e-20	0.536	0.09		chr16	48356364	48448402	SIAH1	2	-1.01049	1.89e-25	0.359	0.477
chr7	32957404	33006930	FKBP9	2	0.398868	4.66788e-110	0.551	0.266		chr2	182833275	182866637	FRZB	2	-1.69378	2.36126e-20	0.113	0.336		chr11	63998558	64166113	MACROD1	2	0.392445	2.21e-25	0.367	0.1
chr14	69380128	69398299	ERH	2	0.38824	5.08995e-110	0.807	0.592		chr2	26190635	26244672	HADHA	1	0.668465	2.98859e-20	0.734	0.216		chr19	4090321	4124122	MAP2K2	1	-1.03396	2.26e-25	0.286	0.41
chr7	27525442	27662883	HIBADH	4	0.330814	1.15736e-109	0.428	0.162		chr16	2253116	2268397	RNPS1	2	0.560415	3.43325e-20	0.79	0.231		chr4	82422564	82430408	HNRNPDL	1	-0.472453	2.52e-25	0.609	0.699
chr8	120380761	120445402	MRPL13	1	0.371762	4.57397e-109	0.582	0.3		chr19	49446298	49453497	PIH1D1	3	0.524392	3.95875e-20	0.536	0.075		chr8	144477969	144502121	PPP1R16A	22	0.463501	2.55e-25	0.33	0.077
chr7	94907202	95296415	PPP1R9A	1	0.383896	4.99861e-109	0.195	0.012		chr11	64223799	64226254	TRPT1	3	0.543341	4.29195e-20	0.561	0.082		chr3	52545352	52685917	PBRM1	6	-1.27119	2.76e-25	0.215	0.353
chr6	10747759	10852753	TMEM14B	1	0.439748	1.12577e-108	0.714	0.47		chr9	34634722	34637809	SIGMAR1	1	0.435237	4.34927e-20	0.493	0.052		chr19	35268962	35279821	USF2	3	-1.00092	2.78e-25	0.311	0.428
chr15	55611544	55743152	PRTG	1	0.256441	1.56283e-108	0.19	0.01		chr6	30541377	30557174	GNL1	6	0.467979	4.63745e-20	0.58	0.104		chr4	70704204	70808619	RUFY3	1	-1.27593	3.78e-25	0.12	0.253
chr1	151870866	151909637	THEM4	1	0.384302	2.42809e-108	0.43	0.167		chr20	50510321	50585241	PTPN1	5	0.634936	4.88181e-20	0.52	0.067		chr4	139665768	139740745	MGST2	3	0.62568	4.4e-25	0.399	0.127
chr16	54283304	54286787	IRX3	2	-0.352721	2.76494e-108	0.071	0.231		chr12	11171194	11176016	SMIM10L1	1	0.594543	5.00923e-20	0.408	0		chr3	49940007	50100045	RBM6	6	-1.17518	5.55e-25	0.158	0.296
chr15	41621224	41773081	MGA	1	0.523009	2.99883e-108	0.395	0.156		chr11	818914	825573	PNPLA2	4	0.501059	5.02341e-20	0.696	0.187		chr16	90004871	90020128	DBNDD1	5	0.429907	5.94e-25	0.234	0.02
chr19	11574660	11579008	ACP5	2	0.463111	3.27318e-108	0.498	0.234		chr6	33208500	33212722	RING1	6	0.554808	5.2413e-20	0.64	0.134		chr3	48440257	48444208	TMA7	7	-0.408569	5.96e-25	0.606	0.647
chr18	36179996	36187448	AC023043.1	1	0.256608	3.31596e-108	0.229	0.031		chr1	151399560	151401937	PSMB4	5	0.586528	5.32736e-20	0.814	0.299		chr6	32840717	32844679	PSMB8	5	0.753854	7.01e-25	0.415	0.145
chr18	35241030	35267133	ZNF397	1	0.343483	4.05613e-108	0.316	0.086		chr1	43363398	43368074	ELOVL1	2	0.511377	5.90205e-20	0.659	0.149		chr17	3802158	3846246	NCBP3	3	0.329317	7.71e-25	0.196	0
chr16	715118	719655	METRN	1	0.445401	4.38338e-108	0.726	0.476		chr1	6264269	6394391	ACOT7	1	0.526585	7.10078e-20	0.501	0.06		chr12	115957905	116277693	MED13L	7	-1.19914	8.26e-25	0.177	0.314
chr22	21919425	21952848	PPM1F	3	0.314029	4.53371e-108	0.268	0.055		chr6	33279108	33289247	WDR46	6	0.439111	7.39051e-20	0.614	0.127		chr3	184155377	184173614	DVL3	9	-1.26621	8.99e-25	0.174	0.312
chr1	46040140	46133036	PIK3R3	1	0.314162	1.1784e-107	0.245	0.04		chr16	67846923	67872567	NUTF2	1	0.556355	7.50988e-20	0.634	0.134		chr9	93096217	93113283	CARD19	2	0.306913	1.28e-24	0.194	0
chr8	100150623	100154003	POLR2K	1	0.419444	2.5695e-107	0.735	0.481		chr11	6680385	6683340	MRPL17	2	0.496	7.51501e-20	0.588	0.104		chr16	85798633	85807068	COX4I1	5	0.914819	2.68e-24	0.759	0.692
chr15	68277745	68295862	FEM1B	2	0.424704	3.77824e-107	0.564	0.282		chr20	21125983	21246622	KIZ	4	0.576462	7.59373e-20	0.405	0		chr11	68154863	68213828	KMT5B	6	0.282488	3.45e-24	0.191	0
chr15	99098217	99135593	SYNM	1	0.300774	1.85165e-106	0.241	0.038		chr6	7268306	7347446	SSR1	6	0.330531	7.89839e-20	0.677	0.172		chr4	6640091	6642745	MRFAP1	5	-0.662688	4.42e-24	0.525	0.572
chr5	140175156	140282052	CYSTM1	1	-0.653464	1.94156e-106	0.623	0.724		chr19	55675226	55709858	EPN1	1	0.566442	8.09652e-20	0.672	0.164		chr2	231108230	231125042	HTR2B	5	0.541371	4.94e-24	0.195	0.002
chr4	186191567	186213463	CYP4V2	1	0.320547	2.01851e-106	0.268	0.056		chr6	34877462	34888071	TAF11	5	0.400661	9.70471e-20	0.626	0.127		chr4	68310387	68350090	YTHDC1	1	-1.10953	5.66e-24	0.299	0.416
chr15	56630181	56734086	ZNF280D	1	0.327904	2.66568e-106	0.352	0.111		chr11	65890673	65891635	CCDC85B	3	0.752178	1.03118e-19	0.853	0.351		chr6	43011143	43016868	MEA1	5	0.732295	6.02e-24	0.49	0.208
chr18	47808957	47931146	SMAD2	1	0.385017	4.79461e-106	0.526	0.251		chr18	12307669	12344320	TUBB6	1	0.687635	1.13114e-19	0.553	0.097		chr10	96518110	96587452	TM9SF3	2	-1.01653	6.48e-24	0.289	0.407
chr1	168079543	168137667	GPR161	1	0.262437	5.17794e-106	0.228	0.033		chr20	63520765	63522206	PPDPF	5	0.892784	1.13603e-19	0.945	0.537		chr14	91457611	91510554	PPP4R3A	1	0.280062	6.49e-24	0.19	0
chr18	12658043	12725740	PSMG2	1	0.397806	5.36073e-106	0.667	0.393		chr6	33200445	33204439	SLC39A7	6	0.634497	1.13805e-19	0.651	0.164		chr1	109733932	109741038	GSTM3	1	-0.883896	7.19e-24	0.376	0.477
chr22	17734138	17774770	BID	4	0.407379	6.84611e-106	0.324	0.102		chr19	10654261	10692417	ILF3	3	0.501719	1.18102e-19	0.692	0.187		chr6	159778498	159789703	TCP1	5	-0.856499	9.89e-24	0.393	0.482
chr5	80408013	80483379	ZFYVE16	2	0.892761	6.89444e-106	0.527	0.291		chr1	32292083	32333635	HDAC1	2	0.387791	1.21173e-19	0.501	0.06		chr1	112701127	112707434	RHOC	1	-0.985403	1.13e-23	0.265	0.391
chr16	1770286	1771730	NME3	1	0.406816	1.01501e-105	0.751	0.493		chr17	44319625	44324870	SLC25A39	1	0.574841	1.26107e-19	0.621	0.134		chr16	87383953	87404779	MAP1LC3B	5	-0.825676	1.22e-23	0.448	0.523
chr17	44798448	44830816	GJC1	2	0.251098	1.55745e-104	0.215	0.025		chr4	102868974	102892807	CISD2	3	0.557375	1.30236e-19	0.528	0.075		chr17	17042457	17217679	MPRIP	1	-0.969842	1.37e-23	0.171	0.305
chr2	132643286	132671579	LYPD1	1	0.331428	1.72827e-104	0.194	0.015		chr19	4838341	4867694	PLIN3	1	0.576889	1.41078e-19	0.554	0.09		chr19	17511636	17521288	PGLS	1	0.714549	1.64e-23	0.548	0.265
chr15	80059568	80138393	ZFAND6	2	0.355544	1.78394e-104	0.607	0.321		chr7	33014114	33062797	NT5C3A	3	0.496882	1.43614e-19	0.58	0.104		chr21	25880550	26171128	APP	3	-0.527491	1.66e-23	0.548	0.627
chr22	19330698	19447450	HIRA	4	0.312811	3.34535e-104	0.254	0.051		chr20	62136733	62143440	PSMA7	5	0.630349	1.46624e-19	0.927	0.507		chr19	58083838	58118427	ZSCAN18	3	-0.830697	1.76e-23	0.105	0.231
chr3	184361718	184368596	POLR2H	1	0.327486	5.03197e-104	0.55	0.275		chr11	68030617	68036644	NDUFS8	7	0.602261	1.48254e-19	0.789	0.261		chr4	15002674	15070153	CPEB2	5	-0.993142	1.92e-23	0.467	0.543
chr18	63871692	63903888	SERPINB2	1	-0.228959	5.42514e-104	0.005	0.091		chr6	41934934	42050357	CCND3	3	0.59181	1.48914e-19	0.549	0.09		chr8	142727223	142736927	THEM6	21	0.329551	1.94e-23	0.255	0.038
chr18	2655726	2805017	SMCHD1	1	0.348536	9.48384e-104	0.48	0.214		chr12	49366584	49527425	SPATS2	2	0.551392	1.51817e-19	0.499	0.06		chr19	38619082	38636955	EIF3K	2	0.87528	1.99e-23	0.73	0.611
chr1	155127876	155134899	EFNA1	1	-0.655097	1.00916e-103	0.188	0.368		chr6	37482938	37499893	CCDC167	3	0.692265	1.55215e-19	0.485	0.052		chr17	7626234	7627876	SAT2	1	-0.777661	2.15e-23	0.513	0.563
chr7	56064002	56080670	SUMF2	2	0.379683	1.03372e-103	0.619	0.341		chr1	151156664	151170296	SCNM1	5	0.502921	1.68155e-19	0.595	0.112		chr11	66345374	66347629	B4GAT1	4	0.305058	2.38e-23	0.186	0
chr11	119015712	119018691	RPS25	3	-0.401864	1.05715e-103	0.965	0.974		chr19	46774883	46788594	SLC1A5	4	0.549409	1.68275e-19	0.45	0.03		chr1	156641390	156659532	BCAN	1	-0.938011	2.89e-23	0.169	0.305
chr7	101085481	101097967	TRIM56	1	0.368507	1.57997e-103	0.359	0.122		chr8	103414714	103443453	DCAF13	2	0.542022	1.68866e-19	0.528	0.075		chr3	120392293	120450993	FSTL1	7	-0.92157	3.38e-23	0.114	0.242
chr15	51723011	51751585	LYSMD2	1	0.243227	2.63542e-103	0.337	0.104		chr7	65960684	65982215	GUSB	3	0.489189	1.7342e-19	0.599	0.112		chr16	1771890	1773150	MRPS34	3	0.62327	4.27e-23	0.496	0.208
chr2	105357712	105438513	FHL2	1	0.408183	2.69944e-103	0.281	0.074		chr19	8321158	8323340	RPS28	3	0.581121	1.99635e-19	0.992	0.948		chr3	41246599	41962130	ULK4	8	0.383633	4.56e-23	0.183	0
chr8	106270144	106272902	AC027031.2	1	0.223378	4.03583e-103	0.188	0.013		chr20	45416084	45456934	PIGT	4	0.417491	2.0463e-19	0.721	0.194		chr21	34073578	34106260	SLC5A3	3	0.324028	4.73e-23	0.183	0
chr22	19449911	19479202	UFD1	4	0.462872	4.3836e-103	0.665	0.42		chr17	75318076	75405709	GRB2	3	0.457667	2.06699e-19	0.529	0.075		chr8	30156319	30183639	DCTN6	3	-0.774912	4.74e-23	0.174	0.308
chr19	17468769	17506168	SLC27A1	2	0.290388	5.16199e-103	0.357	0.116		chr1	153661788	153671028	ILF2	5	0.682545	2.10221e-19	0.84	0.321		chr21	44940012	44976989	FAM207A	3	0.440642	4.75e-23	0.426	0.149
chr6	166364919	166383013	MPC1	2	-0.630874	7.6605e-103	0.387	0.547		chr11	88293592	88337761	CTSC	3	0.0142609	2.14257e-19	0.724	0.187		chr4	17460261	17512206	QDPR	5	1.06541	4.84e-23	0.405	0.149
chr2	112138385	112188218	FBLN7	1	-0.381627	1.34507e-102	0.062	0.208		chr14	22829879	22835037	MRPL52	3	0.531729	2.22917e-19	0.797	0.254		chr19	48321509	48330553	EMP3	5	-0.881742	4.99e-23	0.42	0.511
chr12	27523431	27695564	PPFIBP1	2	0.613538	2.95512e-102	0.73	0.497		chr1	43164175	43270936	EBNA1BP2	2	0.465655	2.27644e-19	0.681	0.172		chr8	143612618	143618048	TSTA3	21	0.40501	5.32e-23	0.366	0.111
chr22	24540423	24555935	GUCD1	2	0.347157	4.22054e-102	0.384	0.142		chr1	33007940	33080996	AK2	2	0.553982	2.29483e-19	0.74	0.209		chr16	67164681	67169945	HSF4	2	-1.21393	5.71e-23	0.107	0.231
chr15	73683966	73714514	CD276	2	0.339234	4.41612e-102	0.423	0.166		chr2	152651593	152717997	PRPF40A	3	0.568694	2.38365e-19	0.719	0.209		chr12	55901413	55932618	PYM1	5	0.303745	5.82e-23	0.183	0
chr8	25184689	25418082	DOCK5	4	-0.552884	3.07759e-101	0.139	0.314		chr17	82442586	82450829	CYBC1	4	0.563949	2.68343e-19	0.397	0		chr7	99558406	99576453	ZNF655	1	-1.16253	6.47e-23	0.16	0.292
chr18	3593732	3598363	DLGAP1-AS1	1	0.240812	3.31927e-101	0.22	0.031		chr20	37492472	37527931	BLCAP	4	0.515319	2.73898e-19	0.497	0.06		chr19	2511219	2702694	GNG7	1	0.396012	6.63e-23	0.369	0.111
chr17	59618553	59619714	AC091271.1	2	0.333585	4.35495e-101	0.314	0.093		chr5	65926475	66082549	ERBIN	1	0.626725	2.79524e-19	0.397	0		chr19	1407569	1435687	DAZAP1	1	-1.02602	8.61e-23	0.198	0.328
chr15	89087459	89202355	ABHD2	2	0.786295	9.35838e-101	0.549	0.3		chr6	52264014	52284881	MCM3	1	0.708893	2.79734e-19	0.498	0.06		chr16	56361452	56425545	AMFR	2	-0.729138	8.95e-23	0.118	0.244
chr1	32292083	32333635	HDAC1	1	0.309724	9.71175e-101	0.438	0.186		chr7	100148907	100155944	LAMTOR4	2	0.667536	2.81771e-19	0.91	0.44		chr1	155335268	155562807	ASH1L	1	-1.21992	9.61e-23	0.291	0.405
chr15	84639285	84654343	WDR73	2	0.284282	1.30792e-100	0.317	0.093		chr16	53828	57669	SNRNP25	2	0.426995	3.21507e-19	0.438	0.022		chr16	69131291	69231130	UTP4	2	0.284899	1.07e-22	0.181	0
chr19	40421589	40425992	SERTAD1	4	-0.951285	1.419e-100	0.416	0.543		chr20	3208868	3223870	ITPA	6	0.559329	3.30241e-19	0.689	0.187		chr6	30489509	30494194	HLA-E	5	-0.254698	1.16e-22	0.558	0.713
chr4	168497052	168928457	PALLD	1	0.358588	1.73231e-100	0.281	0.074		chr11	64230278	64234286	DNAJC4	3	0.433903	3.44469e-19	0.677	0.172		chr14	39397669	39432500	FBXO33	5	-0.845693	1.29e-22	0.105	0.226
chr22	38483438	38507660	DDX17	2	0.538575	1.76052e-100	0.837	0.601		chr11	112074086	112085150	NKAPD1	1	0.538963	3.47391e-19	0.395	0		chr2	176269395	176338025	MTX2	1	0.3459	1.32e-22	0.365	0.109
chr19	5674947	5691875	RPL36	2	0.381217	1.87609e-100	0.993	0.975		chr6	29722775	29738528	HLA-F	6	0.658547	3.54362e-19	0.528	0.082		chr6	150865549	151101887	MTHFD1L	5	-1.05991	1.39e-22	0.161	0.292
chr3	177019340	177228000	TBL1XR1	1	0.375732	2.16705e-100	0.512	0.248		chr20	49219295	49244077	DDX27	5	0.430434	3.85341e-19	0.544	0.082		chr2	216632828	216664436	IGFBP2	3	0.649822	1.73e-22	0.191	0.007
chr7	100435282	100436497	PPP1R35	1	0.319345	3.11675e-100	0.496	0.228		chr16	2204248	2209453	MLST8	2	0.364721	4.09637e-19	0.564	0.097		chr16	396725	410367	NME4	3	0.635046	1.99e-22	0.512	0.229
chr4	10074339	10116949	WDR1	2	0.462539	5.14133e-100	0.626	0.372		chr8	144078648	144080648	EXOSC4	3	0.509356	4.14468e-19	0.584	0.104		chr2	237574322	237601614	RAB17	5	0.2555	2.53e-22	0.225	0.025
chr17	59109857	59155260	SKA2	3	0.303102	6.70296e-100	0.416	0.168		chr11	36269284	36289449	COMMD9	2	0.334181	4.53145e-19	0.562	0.097		chr1	224175756	224193441	DEGS1	1	-0.905775	3.1e-22	0.255	0.376
chr19	6583183	6604103	CD70	1	0.335649	7.21818e-100	0.169	0.006		chr1	151870866	151909637	THEM4	5	0.552942	4.66987e-19	0.514	0.067		chr14	23555988	23560271	THTPA	1	0.280756	3.49e-22	0.177	0
chr22	20441519	20495844	KLHL22	3	0.271286	7.72399e-100	0.247	0.049		chr17	79932343	80035872	TBC1D16	3	0.514214	4.70493e-19	0.656	0.164		chr9	111631386	111670229	DNAJC25-GNG10	2	0.307519	3.53e-22	0.177	0
chr22	39349925	39385575	SYNGR1	2	-0.799669	2.19457e-99	0.713	0.734		chr14	20311368	20333312	CCNB1IP1	3	0.417556	4.8344e-19	0.644	0.142		chr14	104769349	104795751	AKT1	2	-0.860662	3.54e-22	0.158	0.287
chr5	155870344	156767788	SGCD	1	0.52113	2.9544e-99	0.622	0.363		chr5	177446445	177456286	PRR7	5	0.552125	5.1509e-19	0.47	0.045		chr16	67934506	67936864	PSMB10	2	0.442436	3.89e-22	0.302	0.072
chr18	3411608	3459978	TGIF1	1	0.392737	3.77624e-99	0.622	0.341		chr6	24667035	24705065	ACOT13	3	0.572801	5.66922e-19	0.508	0.067		chr8	142611049	142614479	ARC	21	0.878084	5.21e-22	0.232	0.034
chr13	33103137	33350630	STARD13	1	0.297001	4.77826e-99	0.168	0.006		chr6	15522807	15663058	DTNBP1	5	0.585354	5.80568e-19	0.501	0.067		chr8	17922840	18027975	PCM1	3	-1.06465	5.83e-22	0.283	0.4
chr1	150730188	150765792	CTSS	1	-0.589002	5.23264e-99	0.14	0.314		chr7	33094797	33109404	RP9	3	0.525244	5.8358e-19	0.546	0.09		chr19	8302127	8308358	CD320	1	0.427513	6.52e-22	0.397	0.136
chr1	8352397	8848921	RERE	1	0.310888	2.37671e-98	0.416	0.165		chr2	215311956	215349773	ATIC	1	0.575435	6.09216e-19	0.547	0.097		chr3	19947097	19985175	RAB5A	8	-0.862137	8.88e-22	0.233	0.357
chr8	58552924	58582859	SDCBP	1	0.500172	2.51083e-98	0.949	0.886		chr5	175917873	176034680	THOC3	5	0.451066	6.85866e-19	0.433	0.022		chr22	43955442	44010531	SAMM50	8	0.474538	9.8e-22	0.416	0.145
chr1	225919877	225924340	PYCR2	1	0.240233	5.10877e-98	0.382	0.137		chr6	44113451	44127452	MRPL14	2	0.797003	7.43399e-19	0.764	0.284		chr12	120469850	120498493	DYNLL1	6	-0.414528	9.86e-22	0.615	0.676
chr15	75355207	75368612	MAN2C1	2	0.336173	6.0322e-98	0.299	0.086		chr19	896503	913245	R3HDM4	4	0.488587	7.48566e-19	0.478	0.052		chr19	6737925	6751530	TRIP10	1	-0.715333	1.01e-21	0.087	0.201
chr15	98648539	98964530	IGF1R	1	0.440921	6.324e-98	0.455	0.206		chr3	52228612	52239158	TWF2	2	0.496083	7.55111e-19	0.44	0.03		chr1	60865259	61462788	NFIA	1	-0.896266	1.21e-21	0.227	0.353
chr1	116514534	116571039	CD58	1	0.298662	9.66459e-98	0.357	0.126		chr19	44890569	44903689	TOMM40	3	0.424474	7.60679e-19	0.635	0.142		chr19	42247569	42255128	ERF	4	-1.16901	1.24e-21	0.163	0.29
chr12	52948871	52952906	KRT18	1	0.269177	1.28434e-97	0.197	0.021		chr19	39971165	39981764	PSMC4	2	0.420382	7.61164e-19	0.673	0.164		chr8	103371538	103382989	CTHRC1	20	0.655468	1.31e-21	0.283	0.068
chr17	50543058	50555852	SPATA20	3	0.280141	1.87502e-97	0.431	0.176		chr11	60914158	60923443	TMEM109	3	0.468877	8.07617e-19	0.706	0.187		chr13	44432143	44577147	TSC22D1	2	-1.07385	1.72e-21	0.242	0.369
chr7	30010587	30026702	FKBP14	4	0.289217	3.92335e-97	0.309	0.093		chr14	20457681	20461465	PIP4P1	3	0.539314	8.4614e-19	0.389	0		chr10	97865000	98030828	CRTAC1	1	-0.820163	1.78e-21	0.445	0.534
chr11	2376177	2397397	CD81	2	0.436759	4.13916e-97	0.952	0.922		chr20	1113240	1189415	PSMF1	6	0.522337	8.54833e-19	0.813	0.291		chr21	38805183	38824955	ETS2	3	-1.01526	1.92e-21	0.211	0.339
chr16	726936	735525	HAGHL	1	0.296506	4.51132e-97	0.452	0.197		chr1	151176304	151195321	VPS72	5	0.492174	9.07327e-19	0.51	0.075		chr16	2204248	2209453	MLST8	2	0.343945	1.97e-21	0.327	0.09
chr22	38468078	38483447	KDELR3	2	0.30636	5.39888e-97	0.347	0.118		chr19	10922185	10928681	YIPF2	3	0.464504	9.18906e-19	0.439	0.03		chr15	31001061	31161273	TRPM1	3	-1.03118	2.17e-21	0.459	0.554
chr17	47823272	47831541	MRPL10	3	0.260401	1.19015e-96	0.355	0.124		chr6	42206807	42217861	MRPS10	3	0.445377	9.92541e-19	0.5	0.06		chr11	64894546	64917211	ATG2A	2	-1.2212	2.2e-21	0.102	0.219
chr15	75336020	75343224	COMMD4	2	0.391242	2.39232e-96	0.694	0.445		chr1	154962298	154974395	SHC1	5	0.357372	1.17049e-18	0.473	0.052		chr16	2253116	2268397	RNPS1	2	-0.936062	2.23e-21	0.482	0.543
chr19	11435288	11450968	PRKCSH	2	0.342554	2.76418e-96	0.56	0.289		chr11	61792911	61797238	FEN1	3	0.514387	1.20325e-18	0.477	0.052		chr8	96239398	96261610	MTERF3	20	0.307683	2.26e-21	0.171	0
chr8	18055992	18084998	ASAH1	4	-0.647881	3.33987e-96	0.789	0.797		chr19	7522624	7534009	MCOLN1	2	0.430626	1.20452e-18	0.504	0.067		chr4	55346242	55373100	SRD5A3	2	0.422046	2.36e-21	0.343	0.106
chr1	151047751	151051986	C1orf56	1	0.297583	3.86543e-96	0.324	0.103		chr12	65278643	65491430	MSRB3	1	0.579481	1.2946e-18	0.4	0.007		chr1	205142505	205211702	DSTYK	5	-1.14701	2.48e-21	0.211	0.335
chr17	80260866	80398786	RNF213	1	0.39472	4.31228e-96	0.538	0.273		chr11	72085895	72103297	LAMTOR1	6	0.587311	1.60015e-18	0.833	0.306		chr11	64223799	64226254	TRPT1	2	0.332595	2.81e-21	0.321	0.086
chr12	26121991	26299290	SSPN	2	0.566815	4.8763e-96	0.288	0.088		chr11	65653597	65663090	RELA	3	0.454934	1.60993e-18	0.491	0.06		chr6	33694293	33711727	UQCC2	4	0.422054	2.85e-21	0.443	0.17
chr5	176392455	176416569	CLTB	1	-0.674391	6.63127e-96	0.535	0.615		chr2	218264129	218270178	AAMP	1	0.331051	1.6244e-18	0.635	0.149		chr1	205767986	205775482	RAB29	5	0.248185	3.13e-21	0.17	0
chr14	95181940	95319908	CLMN	2	0.261841	9.2414e-96	0.214	0.032		chr10	988434	1019932	GTPBP4	4	0.55721	1.72805e-18	0.477	0.06		chr19	35399511	35419385	LINC01531	3	0.434825	3.39e-21	0.17	0
chr8	93754844	93819234	TMEM67	1	0.271787	3.53482e-95	0.21	0.031		chr2	46901870	46941855	MCFD2	1	0.493128	2.036e-18	0.482	0.06		chr11	68683779	68691175	GAL	6	0.364054	3.55e-21	0.17	0
chr6	158232236	158511828	TULP4	2	0.415945	3.87924e-95	0.51	0.258		chr4	106315544	106349456	AIMP1	3	0.452517	2.05854e-18	0.551	0.09		chr1	202133404	202144743	ARL8A	5	-0.834202	3.73e-21	0.125	0.247
chr11	65422774	65445540	NEAT1	1	1.48214	4.73333e-95	0.963	0.929		chr11	119096503	119108331	DPAGT1	2	0.481906	2.07171e-18	0.441	0.037		chr3	194402672	194498364	ATP13A3	9	-1.16608	4.4e-21	0.127	0.249
chr6	8073360	8102559	EEF1E1	1	0.299591	6.27729e-95	0.512	0.252		chr3	184361718	184368596	POLR2H	2	0.45349	2.20055e-18	0.597	0.119		chr17	61399843	61409466	TBX2	2	-0.811318	5.17e-21	0.11	0.229
chr15	66490135	66497780	SNAPC5	2	0.301244	1.8214e-94	0.433	0.185		chr2	87454781	87636740	CYTOR	1	0.633936	2.48819e-18	0.382	0		chr2	171687409	171750158	DYNC1I2	1	-0.86473	5.78e-21	0.228	0.348
chr15	90954870	90963125	RCCD1	1	0.24697	2.18873e-94	0.225	0.042		chr8	26514031	26658178	DPYSL2	3	-1.4931	2.53776e-18	0.254	0.478		chr3	180602163	180617828	TTC14	9	-1.0092	6.15e-21	0.145	0.269
chr7	5592816	5606655	FSCN1	3	-0.524503	2.43476e-94	0.149	0.32		chr11	57325986	57335892	SSRP1	3	0.445336	2.67216e-18	0.621	0.134		chr15	44537125	44563029	EIF3J	7	-1.03646	7.02e-21	0.27	0.382
chr12	21635342	21757857	LDHB	2	0.424657	3.285e-94	0.843	0.695		chr2	206159585	206162928	EEF1B2	1	0.670474	2.68596e-18	0.955	0.679		chr3	4979437	4985323	BHLHE40	8	-0.893557	8.44e-21	0.169	0.296
chr2	230864639	230879248	ITM2C	1	0.471946	4.66957e-94	0.72	0.47		chr3	47228026	47283451	KIF9	2	0.436442	3.01018e-18	0.461	0.045		chr14	34752731	34875647	BAZ1A	5	-1.29713	8.59e-21	0.24	0.357
chr2	237627587	237813682	LRRFIP1	2	-0.651032	1.54326e-93	0.555	0.653		chr6	31797396	31806966	LSM2	6	0.650645	3.36531e-18	0.84	0.351		chr3	141876124	141926549	ATP1B3	8	-1.04475	9.31e-21	0.383	0.459
chr20	43457893	43466046	SRSF6	1	0.353353	1.8611e-93	0.547	0.286		chr8	142700111	142705127	LY6K	3	0.848787	3.41517e-18	0.379	0		chr15	85380571	85749358	AKAP13	6	-1.23043	2.05e-20	0.23	0.351
chr2	240126563	240136807	COPS9	2	-0.556199	2.12237e-93	0.668	0.724		chr12	50175788	50283546	LIMA1	5	0.610708	3.5272e-18	0.622	0.149		chr8	99873200	99893707	COX6C	20	1.16527	2.12e-20	0.706	0.566
chr16	54930865	54934485	IRX5	2	-0.460338	2.6873e-93	0.101	0.26		chr1	154272589	154275875	HAX1	5	0.401783	3.53117e-18	0.721	0.201		chr8	30732247	30767006	UBXN8	3	0.245836	2.19e-20	0.164	0
chr5	73444827	73448777	FOXD1	2	0.246353	2.95235e-93	0.181	0.017		chr19	48954815	48961798	BAX	4	0.327239	3.65255e-18	0.743	0.239		chr2	240713761	240824293	KIF1A	5	0.292546	2.31e-20	0.173	0.005
chr17	42113111	42121367	KAT2A	2	0.234776	3.33439e-93	0.23	0.045		chr6	10747759	10852753	TMEM14B	7	0.361604	3.80446e-18	0.844	0.306		chr3	14125015	14143680	TMEM43	8	-0.868647	2.52e-20	0.103	0.217
chr4	74097040	74099196	CXCL2	1	-0.47032	5.94402e-93	0.036	0.156		chr11	68261338	68272001	C11orf24	7	0.407281	3.89007e-18	0.61	0.134		chr3	47850690	48089272	MAP4	7	-0.874308	2.56e-20	0.34	0.437
chr15	74782057	74803198	CSK	2	0.251059	1.13778e-92	0.328	0.108		chr1	36136570	36156053	TRAPPC3	2	0.467493	4.01672e-18	0.628	0.149		chr16	1351931	1364113	GNPTG	3	0.418633	2.67e-20	0.453	0.188
chr8	140657900	141002216	PTK2	1	0.355858	1.37155e-92	0.431	0.19		chr7	100867387	100873454	TRIP6	2	0.601326	4.05806e-18	0.699	0.201		chr14	90396502	90408268	CALM1	1	-0.363011	2.7e-20	0.607	0.679
chr22	41621163	41664048	XRCC6	2	0.427279	2.02224e-92	0.762	0.539		chr17	75261674	75266376	MRPS7	3	0.441527	4.18777e-18	0.636	0.157		chr9	131373636	131500197	PRRC2B	4	-1.23388	2.95e-20	0.301	0.405
chr7	55951877	55956500	MRPS17	2	0.211895	2.10695e-92	0.283	0.079		chr7	56101573	56106476	CHCHD2	3	0.541947	4.29155e-18	0.958	0.836		chr2	196833004	196927796	PGAP1	1	-0.998878	3.19e-20	0.088	0.197
chr4	38867677	38945739	FAM114A1	3	0.500768	2.34706e-92	0.602	0.367		chr6	43014103	43021298	KLHDC3	2	0.38592	4.51765e-18	0.606	0.134		chr6	85449584	85495791	NT5E	3	0.384915	3.41e-20	0.162	0
chr17	41801947	41812604	P3H4	2	0.235981	3.00656e-92	0.237	0.05		chr11	65084210	65088398	ZFPL1	4	0.290272	4.66001e-18	0.538	0.09		chr1	182598623	182604389	RGS16	5	0.63929	3.83e-20	0.227	0.038
chr7	100463359	100479232	TSC22D4	1	0.340323	4.55897e-92	0.45	0.202		chr4	78776342	78916372	BMP2K	3	-0.920711	4.66705e-18	0.098	0.299		chr8	100916523	100953388	YWHAZ	20	1.00462	3.91e-20	0.653	0.468
chr7	92447482	92460075	GATAD1	1	0.341229	4.79249e-92	0.441	0.198		chr19	49859882	49878351	PNKP	2	0.4705	4.68311e-18	0.495	0.067		chr12	95473520	95515839	METAP2	3	-1.01012	4.04e-20	0.38	0.455
chr20	58839718	58911192	GNAS	1	-0.390665	9.33829e-92	0.954	0.953		chr1	214281102	214337131	SMYD2	1	0.501552	4.83897e-18	0.463	0.052		chr16	50313487	50368988	BRD7	2	-0.816605	4.31e-20	0.138	0.258
chr18	46104378	46128333	HAUS1	1	0.247694	1.03452e-91	0.354	0.127		chr7	28995235	29195451	CPVL	3	0.632236	5.131e-18	0.377	0		chr6	170535120	170553307	PSMB1	5	-0.537796	4.66e-20	0.519	0.557
chr22	29767369	29770413	UQCR10	2	0.393834	1.44704e-91	0.833	0.629		chr1	156009048	156020951	SSR2	7	0.685227	5.27954e-18	0.941	0.515		chr2	231198546	231376848	ARMC9	5	0.310845	4.66e-20	0.277	0.068
chr22	20859007	20891214	SNAP29	3	0.327116	2.57191e-91	0.489	0.237		chr11	60842113	60851081	CCDC86	3	0.340801	5.5271e-18	0.414	0.022		chr1	998962	1000172	HES4	2	-1.43907	4.85e-20	0.271	0.382
chr6	17759183	17987635	KIF13A	1	0.319404	3.98641e-91	0.402	0.165		chr2	74526645	74529760	AUP1	1	0.514675	5.83826e-18	0.772	0.269		chr9	135075422	135121180	OLFM1	4	0.277419	5.81e-20	0.187	0.014
chr7	6577434	6589374	ZDHHC4	3	0.237689	8.941e-91	0.421	0.175		chr6	32845209	32853978	TAP1	6	0.573339	6.69899e-18	0.479	0.06		chr8	94641074	94707466	ESRP1	20	0.363504	8.34e-20	0.189	0.016
chr12	16347142	16609259	MGST1	2	0.890856	1.09471e-90	0.295	0.107		chr11	125591712	125625215	STT3A	2	0.395746	6.80625e-18	0.5	0.067		chr15	74919791	74938083	COX5A	10	0.91909	8.68e-20	0.608	0.38
chr3	172505508	172523475	TNFSF10	1	-0.405665	1.16144e-90	0.02	0.122		chr5	177331567	177351668	LMAN2	5	0.505753	6.8562e-18	0.739	0.224		chr8	70573218	70608416	TRAM1	13	0.546587	9e-20	0.498	0.224
chr15	74445977	74461182	UBL7	2	0.240058	1.55e-90	0.319	0.104		chr6	31857659	31862822	NEU1	6	0.554295	7.05285e-18	0.787	0.269		chr19	50797704	50804929	C19orf48	2	0.226033	1.02e-19	0.314	0.088
chr18	13726660	13764556	RNMT	1	0.369748	1.85041e-90	0.661	0.402		chr6	18128311	18155077	TPMT	5	0.540846	7.10788e-18	0.42	0.03		chr13	32400723	32428311	N4BP2L1	2	-0.679462	1.02e-19	0.128	0.247
chr20	54208087	54228052	PFDN4	1	0.297979	3.06635e-90	0.547	0.285		chr12	31280584	31327058	SINHCAF	3	0.540787	7.11344e-18	0.374	0		chr17	30477362	30527592	GOSR1	1	-0.941448	1.05e-19	0.213	0.33
chr12	55716037	55720087	BLOC1S1	1	0.436711	3.07727e-90	0.774	0.567		chr17	1762029	1777565	SERPINF1	1	1.30851	7.11914e-18	0.573	0.164		chr3	51391285	51397908	RBM15B	6	-0.64629	1.06e-19	0.096	0.206
chr22	21628089	21630064	YDJC	3	0.280384	3.34011e-90	0.324	0.112		chr11	62624826	62646726	GANAB	5	0.511759	7.443e-18	0.486	0.067		chr3	69019827	69052339	TMF1	7	-0.984904	1.1e-19	0.177	0.296
chr4	1211445	1249953	CTBP1	3	0.296449	4.29259e-90	0.416	0.179		chr5	40825262	40835222	RPL37	1	0.529208	7.62777e-18	0.986	0.955		chr16	58113592	58129381	CFAP20	2	0.245301	1.11e-19	0.159	0
chr4	37826660	37862937	PGM2	3	0.304382	4.36153e-90	0.401	0.171		chr2	27309492	27325680	MPV17	1	0.377763	7.71549e-18	0.651	0.164		chr4	182890060	182917936	DCTD	3	0.213826	1.14e-19	0.38	0.129
chr4	186587794	186726722	FAT1	1	0.340135	5.90308e-90	0.383	0.156		chr12	93467488	93516214	MRPL42	1	0.413019	7.93249e-18	0.539	0.097		chr7	93921735	93928610	GNG11	1	-0.414952	1.14e-19	0.343	0.48
chr22	20707691	20859417	PI4KA	3	0.314476	6.41462e-90	0.334	0.12		chr20	16729961	16742564	SNRPB2	4	0.50765	9.02035e-18	0.838	0.313		chr2	231732433	231786272	PDE6D	5	0.252574	1.17e-19	0.264	0.059
chr19	48954815	48961798	BAX	4	0.399949	6.68344e-90	0.671	0.429		chr8	100916523	100953388	YWHAZ	2	0.688611	9.47441e-18	0.919	0.44		chr8	70635318	70669185	LACTB2	13	0.372612	1.25e-19	0.29	0.077
chr3	49024325	49029408	IMPDH2	1	0.424126	7.40586e-90	0.635	0.381		chr1	7771296	7781432	VAMP3	1	0.308627	9.53823e-18	0.65	0.164		chr3	88051944	88149885	CGGBP1	7	-0.981774	1.33e-19	0.196	0.314
chr5	132257696	132273454	PDLIM4	1	0.463736	7.71641e-90	0.625	0.351		chr19	29205320	29213151	UQCRFS1	3	0.450733	9.5641e-18	0.817	0.306		chr13	75283503	75482169	TBC1D4	6	0.226144	1.33e-19	0.18	0.011
chr19	52190048	52229518	PPP2R1A	2	0.37345	7.95076e-90	0.548	0.298		chr1	165662216	165698863	ALDH9A1	1	0.394266	1.02464e-17	0.504	0.082		chr1	36155579	36180849	MAP7D1	2	-1.01371	1.37e-19	0.155	0.274
chr5	76716126	76735770	F2R	2	0.288446	8.93159e-90	0.238	0.055		chr8	41577187	41625001	GPAT4	2	0.536418	1.03725e-17	0.372	0		chr14	94048287	94081212	DDX24	2	-0.854166	1.39e-19	0.455	0.502
chr15	75903876	75942511	FBXO22	2	0.272789	1.87657e-89	0.411	0.177		chr17	44011188	44023946	TMEM101	1	0.46503	1.08276e-17	0.539	0.097		chr22	42364390	42369284	LINC01315	6	0.248888	1.4e-19	0.158	0
chr7	17790761	17940501	SNX13	4	0.279475	1.93806e-89	0.329	0.115		chr19	44846175	44889223	NECTIN2	3	0.535064	1.12117e-17	0.371	0		chr1	2228319	2310213	SKI	2	-0.984352	1.4e-19	0.126	0.242
chr19	19645198	19663676	ATP13A1	4	0.261362	2.02935e-89	0.254	0.063		chr19	49767001	49807114	AP2A1	2	0.489424	1.13302e-17	0.478	0.06		chr8	133237175	133302022	NDRG1	21	-0.90359	1.43e-19	0.227	0.351
chr8	143977153	144012772	PARP10	1	0.276957	2.14805e-89	0.316	0.102		chr12	54280193	54287088	HNRNPA1	6	0.619066	1.20715e-17	0.96	0.672		chr8	81701334	81732903	ZFAND1	17	0.466087	1.52e-19	0.496	0.213
chr19	18418864	18434562	SSBP4	2	0.278609	2.61079e-89	0.521	0.259		chr11	106075501	106098699	AASDHPPT	1	0.276116	1.29082e-17	0.497	0.075		chr17	3662895	3668679	TAX1BP3	3	-0.649772	1.62e-19	0.177	0.299
chr1	149937812	150010726	OTUD7B	1	0.329388	3.62595e-89	0.439	0.197		chr16	2155698	2178129	TRAF7	2	0.46739	1.29095e-17	0.503	0.075		chr22	50525752	50530032	TYMP	8	0.24991	1.88e-19	0.297	0.079
chr3	52228612	52239158	TWF2	1	0.262214	3.70133e-89	0.452	0.205		chr2	222199887	222298998	PAX3	1	0.384052	1.36997e-17	0.741	0.224		chr1	30931506	31065991	PUM1	2	-1.1103	1.91e-19	0.212	0.328
chr6	158168350	158199344	GTF2H5	2	0.346587	4.85741e-89	0.703	0.466		chr7	876554	896436	GET4	5	0.527287	1.39704e-17	0.369	0		chr3	114314500	115147288	ZBTB20	7	-1.03471	2.1e-19	0.159	0.278
chr1	160343316	160358952	NCSTN	1	0.252546	5.8066e-89	0.355	0.133		chr19	18557762	18569387	KXD1	4	0.393084	1.46248e-17	0.663	0.179		chr6	85607785	85643792	SYNCRIP	3	-1.03651	2.17e-19	0.285	0.389
chr7	94656325	94669695	PEG10	1	0.298267	6.49286e-89	0.441	0.191		chr16	1771890	1773150	MRPS34	2	0.567435	1.63852e-17	0.783	0.276		chr4	4348140	4419058	NSG1	5	1.23659	3.07e-19	0.571	0.357
chr1	52056199	52090716	BTF3L4	1	0.315584	1.37914e-88	0.576	0.319		chr6	16238587	16295549	GMPR	5	0.754767	1.6905e-17	0.774	0.306		chr19	3572777	3579088	HMG20B	1	-1.1334	3.13e-19	0.394	0.468
chr14	101761798	101927989	PPP2R5C	2	0.281009	1.37949e-88	0.473	0.226		chr20	35953617	35959472	SCAND1	4	0.587518	1.70308e-17	0.842	0.336		chr3	113716458	113746300	NAA50	7	-0.972234	4.02e-19	0.215	0.33
chr8	144449582	144465677	CYHR1	2	0.317808	1.93465e-88	0.523	0.27		chr6	5103629	5260950	LYRM4	6	0.481623	1.73054e-17	0.549	0.104		chr11	62690275	62709845	BSCL2	1	0.260636	4.54e-19	0.175	0.011
chr22	26443423	26483837	HPS4	2	0.380038	2.60173e-88	0.63	0.373		chr2	190908460	191020960	STAT1	2	0.516784	1.9633e-17	0.478	0.06		chr3	15667236	15859771	ANKRD28	8	-1.15373	4.74e-19	0.266	0.373
chr22	37608725	37633564	GGA1	2	0.32828	3.55391e-88	0.508	0.257		chr22	38681957	38685421	TOMM22	5	0.456412	1.9693e-17	0.765	0.239		chr16	2239402	2252300	ECI1	2	-0.775098	4.89e-19	0.148	0.265
chr13	26044597	26052016	SHISA2	1	0.337816	4.39183e-88	0.169	0.014		chr12	57229573	57234935	SHMT2	2	0.438739	2.00492e-17	0.571	0.119		chr8	52622458	52745843	RB1CC1	8	-1.02382	5.24e-19	0.397	0.48
chr8	124488485	124539458	TATDN1	1	0.275893	5.80415e-88	0.456	0.21		chr17	42795147	42798704	COA3	1	0.381938	2.20435e-17	0.671	0.179		chr15	55317184	55319161	PIGBOS1	5	0.237054	5.78e-19	0.153	0
chr16	636817	648474	MCRIP2	1	0.235347	6.94913e-88	0.324	0.109		chr2	197388515	197435079	SF3B1	2	0.280272	2.25598e-17	0.712	0.194		chr19	797075	812327	PTBP1	1	-1.11546	6.33e-19	0.332	0.421
chr1	154325553	154351304	ATP8B2	1	0.286375	6.99921e-88	0.279	0.081		chr11	67435510	67443821	CORO1B	7	0.525156	2.27862e-17	0.747	0.254		chr15	70047790	70098176	TLE3	10	-0.992396	6.88e-19	0.109	0.219
chr7	6445953	6484190	KDELR2	3	0.483384	7.66732e-88	0.691	0.453		chr11	43680680	43856617	HSD17B12	2	0.289372	2.52286e-17	0.519	0.09		chr11	62787402	62790400	TMEM179B	1	0.460856	9.69e-19	0.479	0.217
chr5	91368631	91383317	ARRDC3	2	0.46036	9.92962e-88	0.361	0.143		chr1	153981617	153986358	RAB13	5	0.506676	2.52365e-17	0.813	0.291		chr8	116642130	116766925	EIF3H	20	0.822485	9.96e-19	0.696	0.559
chr4	88257620	88284769	PPM1K	1	0.362034	1.5911e-87	0.417	0.186		chr2	96266159	96274173	CIAO1	1	0.450069	2.55236e-17	0.504	0.075		chr11	67461710	67469272	TMEM134	6	0.327	1.04e-18	0.362	0.122
chr15	79960892	79971196	BCL2A1	2	0.350278	1.6561e-87	0.562	0.303		chr19	12675717	12681880	DHPS	3	0.380395	2.64587e-17	0.567	0.119		chr8	109539711	109565996	EBAG9	20	0.316198	1.17e-18	0.354	0.122
chr1	225777813	225790468	SRP9	1	0.384084	2.11482e-87	0.724	0.502		chr1	26472440	26476642	HMGN2	2	0.82679	2.77087e-17	0.842	0.373		chr8	26291508	26372680	PPP2R2A	3	-1.08674	1.22e-18	0.246	0.355
chr15	64963022	64990310	SPG21	2	0.323692	2.63088e-87	0.491	0.238		chr17	47649476	47685505	KPNB1	1	0.582798	2.85726e-17	0.701	0.209		chr12	53452102	53481162	PCBP2	5	0.679985	1.25e-18	0.727	0.713
chr14	104681146	104722535	INF2	1	0.273325	3.06891e-87	0.366	0.144		chr7	139339457	139346328	FMC1	2	0.489373	3.05979e-17	0.364	0		chr3	196867856	196934714	SENP5	9	-0.862899	1.31e-18	0.104	0.213
chr18	50879080	50954257	ME2	1	0.280486	3.07497e-87	0.331	0.116		chr3	51968510	51983409	ABHD14B	2	0.423596	3.11618e-17	0.657	0.179		chr4	88457119	88506163	HERC5	1	-0.624532	1.41e-18	0.097	0.206
chr3	196935402	196942594	NCBP2	1	0.282919	3.19973e-87	0.523	0.269		chr20	36236459	36270918	AAR2	5	0.478725	3.15267e-17	0.378	0.007		chr6	30720352	30725426	TUBB	5	0.906827	1.42e-18	0.631	0.421
chr18	3261479	3278461	MYL12B	1	0.385459	7.19853e-87	0.915	0.842		chr6	41921499	41933046	BYSL	3	0.486147	3.29075e-17	0.377	0.007		chr15	60419609	60479160	ICE2	4	0.267132	1.42e-18	0.15	0
chr19	40447765	40465764	BLVRB	4	-0.592363	1.02993e-86	0.568	0.652		chr11	66435075	66466738	MRPL11	3	0.443283	3.43105e-17	0.53	0.097		chr19	36139953	36150353	CAPNS1	2	-0.849883	1.45e-18	0.27	0.371
chr3	173396284	174286644	NLGN1	1	0.296464	1.17622e-86	0.333	0.117		chr19	54115410	54131719	PRPF31	2	0.429358	3.51701e-17	0.576	0.127		chr8	143280161	143281690	MINCR	21	0.285672	1.57e-18	0.15	0
chr22	29268009	29300525	EWSR1	2	0.376275	1.40329e-86	0.61	0.351		chr16	56429133	56452199	NUDT21	2	0.288785	3.52883e-17	0.52	0.09		chr1	204403381	204411817	PPP1R15B	5	-0.973838	1.68e-18	0.182	0.296
chr7	726699	786475	DNAAF5	3	0.215567	2.06662e-86	0.237	0.054		chr20	5068232	5113103	TMEM230	5	0.594779	3.99862e-17	0.828	0.321		chr12	53295291	53299450	PFDN5	5	0.80594	1.75e-18	0.79	0.76
chr19	58386400	58394806	RPS5	3	-0.3461	2.10628e-86	0.947	0.976		chr20	362835	397559	TRIB3	6	0.533573	4.08131e-17	0.39	0.015		chr4	48885019	48906937	OCIAD2	3	0.323175	1.8e-18	0.167	0.009
chr7	103074881	103099759	ARMC10	1	0.280222	3.42036e-86	0.478	0.232		chr8	98024851	98046469	RPL30	2	0.498191	4.42205e-17	0.993	0.993		chr1	160205380	160215376	PEA15	1	-1.01479	1.82e-18	0.3	0.4
chr8	63015079	63038806	GGH	1	0.259953	3.43808e-86	0.324	0.116		chr19	40576853	40591399	SHKBP1	2	0.477301	4.4921e-17	0.444	0.052		chr13	52652709	52700909	SUGT1	6	-0.907516	1.88e-18	0.314	0.405
chr6	32168212	32178096	AGPAT1	1	0.27435	3.46224e-86	0.389	0.158		chr20	25248085	25298012	PYGB	4	0.409041	4.7257e-17	0.538	0.104		chr6	13266542	13328583	TBC1D7	2	0.371994	1.95e-18	0.517	0.244
chr8	142657460	142681968	JRK	1	0.221546	4.2246e-86	0.193	0.029		chr1	155308748	155320666	FDPS	7	0.459514	4.78253e-17	0.705	0.224		chr1	15836095	15940456	SPEN	1	-1.02475	2.36e-18	0.16	0.274
chr12	49184795	49189080	TUBA1A	1	-0.590843	4.87056e-86	0.809	0.845		chr8	144098633	144108124	SHARPIN	3	0.397153	4.7953e-17	0.587	0.127		chr3	36985043	36993131	EPM2AIP1	8	-0.881448	2.38e-18	0.117	0.229
chr5	72816312	72916733	TNPO1	2	0.301756	6.95915e-86	0.478	0.234		chr1	42807052	42817397	SVBP	2	0.482589	4.84103e-17	0.361	0		chr9	21967753	21995301	CDKN2A	4	0.312149	2.76e-18	0.148	0
chr15	89748661	89751310	MESP1	2	0.178243	7.94961e-86	0.151	0.007		chr22	30576625	30607083	PES1	3	0.435874	4.87674e-17	0.454	0.052		chr22	41092592	41180077	EP300	1	-0.925147	2.84e-18	0.159	0.274
chr16	31201486	31203450	PYCARD	2	-0.796137	1.08896e-85	0.572	0.643		chr19	48993562	49015970	RUVBL2	3	0.241487	4.96937e-17	0.634	0.157		chr8	144333957	144361286	SLC52A2	21	0.247483	3.14e-18	0.306	0.093
chr11	67350772	67356972	POLD4	1	0.203479	1.10204e-85	0.235	0.054		chr12	56222015	56229854	NABP2	6	0.468918	5.11673e-17	0.549	0.104		chr1	211382736	211435570	LINC00467	1	0.237974	3.19e-18	0.148	0
chr20	25195693	25228075	ENTPD6	2	0.270146	1.69338e-85	0.265	0.074		chr12	68686951	68745809	NUP107	1	0.432591	5.1355e-17	0.384	0.015		chr9	94374569	94461042	MFSD14B	2	0.208171	3.41e-18	0.147	0
chr3	50317790	50322782	HYAL2	1	0.191633	2.51625e-85	0.425	0.19		chr19	17933015	17943991	CCDC124	4	0.46799	5.25812e-17	0.732	0.216		chr6	10492223	10629368	GCNT2	2	-0.931208	3.49e-18	0.101	0.208
chr7	24698355	24757940	GSDME	4	0.173041	3.53816e-85	0.152	0.008		chr19	10133345	10231286	DNMT1	3	0.564423	5.54063e-17	0.487	0.082		chr15	40952962	40956512	CHAC1	7	0.485402	3.65e-18	0.18	0.018
chr13	95578202	95644706	DZIP1	1	0.177355	5.07208e-85	0.143	0.004		chr3	184314495	184335358	EIF4G1	2	0.535947	5.71157e-17	0.541	0.112		chr9	32540544	32552586	TOPORS	2	-0.925639	4.04e-18	0.165	0.278
chr1	2228319	2310213	SKI	1	0.295353	5.63134e-85	0.34	0.126		chr18	657653	673578	TYMS	4	0.988257	5.74217e-17	0.395	0.022		chr15	24823637	24978723	SNRPN	2	0.312581	4.34e-18	0.242	0.054
chr22	41301525	41360147	ZC3H7B	2	0.324938	6.16246e-85	0.318	0.111		chr5	163437569	163446151	CCNG1	1	0.442428	5.92791e-17	0.549	0.112		chr11	68030617	68036644	NDUFS8	6	0.591801	4.4e-18	0.548	0.283
chr12	53632726	53677408	ATP5MC2	1	0.311654	7.81557e-85	0.944	0.883		chr19	54189938	54194536	TSEN34	2	0.526134	6.06187e-17	0.542	0.119		chr1	24745382	24844321	CLIC4	1	-0.746764	4.77e-18	0.375	0.464
chr9	36136536	36163913	GLIPR2	2	-0.377742	8.10783e-85	0.089	0.233		chr7	5526409	5563902	ACTB	3	0.733609	6.17587e-17	0.997	0.978		chr11	494512	507300	RNH1	1	-0.67755	4.84e-18	0.5	0.529
chr11	130068147	130144811	APLP2	3	0.395692	1.15778e-84	0.706	0.471		chr8	17224966	17246878	CNOT7	3	0.272786	6.31103e-17	0.488	0.075		chr14	99971449	100144236	EVL	2	-0.683847	5.11e-18	0.094	0.199
chr5	74640023	74722647	HEXB	2	0.317142	1.31883e-84	0.534	0.282		chr8	47773111	47960178	PRKDC	1	0.550513	6.3292e-17	0.664	0.194		chr15	78810487	78898139	MORF4L1	10	-0.297332	5.46e-18	0.611	0.643
chr3	185282941	185489094	MAP3K13	1	0.329266	1.34416e-84	0.506	0.263		chr11	236966	252984	PSMD13	5	0.320717	6.9575e-17	0.653	0.172		chr3	47016429	47164113	SETD2	8	-0.848792	5.64e-18	0.116	0.226
chr22	43151547	43163242	TSPO	2	-0.405938	1.39567e-84	0.922	0.938		chr1	45583846	45618904	NASP	2	0.487192	7.01677e-17	0.6	0.142		chr6	29941260	29945884	HLA-A	5	1.53582	5.69e-18	0.734	0.747
chr22	21549447	21624034	UBE2L3	3	0.373808	2.55555e-84	0.752	0.525		chr6	42890265	42890821	C6orf226	2	0.455263	7.44826e-17	0.563	0.119		chr16	75293698	75433503	CFDP1	2	-0.976535	6.01e-18	0.33	0.412
chr16	87383953	87404779	MAP1LC3B	2	-0.611953	2.60901e-84	0.664	0.697		chr17	4937130	4940053	SLC25A11	1	0.406241	7.67389e-17	0.561	0.112		chr2	241072169	241102332	MTERF4	5	0.235706	6.49e-18	0.145	0
chr8	116642130	116766925	EIF3H	1	0.411488	2.716e-84	0.827	0.629		chr17	4940008	4945222	RNF167	1	0.256149	7.84341e-17	0.634	0.164		chr21	44849585	44873903	PTTG1IP	3	-0.51249	6.71e-18	0.549	0.597
chr18	24426634	24453531	IMPACT	1	0.234304	3.19825e-84	0.362	0.141		chr11	57597387	57614848	SERPING1	3	1.55468	8.14443e-17	0.456	0.075		chr17	30115521	30186475	NSRP1	1	-0.949475	7.08e-18	0.261	0.364
chr9	136006537	136095289	NACC2	1	0.199239	3.32483e-84	0.231	0.053		chr1	160288594	160343273	COPA	4	0.462854	8.27234e-17	0.559	0.119		chr19	6413348	6424794	KHSRP	1	-1.20721	7.13e-18	0.226	0.333
chr17	58000919	58007346	SRSF1	3	0.305751	5.18989e-84	0.476	0.234		chr1	36224432	36305357	THRAP3	1	0.499184	8.46649e-17	0.668	0.187		chr7	100428790	100434118	MEPCE	1	-1.0742	7.62e-18	0.155	0.267
chr20	44496221	44522085	SERINC3	1	0.322525	5.52549e-84	0.495	0.253		chr4	6716174	6717664	BLOC1S4	1	0.294695	8.94388e-17	0.487	0.075		chr15	77041404	77083984	TSPAN3	10	0.718185	1.08e-17	0.532	0.299
chr4	168216294	168318804	DDX60	1	0.234173	6.64558e-84	0.219	0.046		chr15	79833585	79897379	MTHFS	1	0.309773	9.09952e-17	0.411	0.03		chr1	25884181	25906991	STMN1	1	-0.646903	1.09e-17	0.479	0.536
chr6	33064569	33080775	HLA-DPA1	1	-0.503287	6.66456e-84	0.168	0.35		chr5	61157704	61162468	SMIM15	1	0.325691	9.22255e-17	0.518	0.097		chr6	144285701	144853034	UTRN	5	-0.791266	1.27e-17	0.154	0.267
chr19	33299934	33302534	CEBPA	5	-0.268004	6.73768e-84	0.032	0.141		chr20	25195693	25228075	ENTPD6	4	0.467485	9.75087e-17	0.397	0.022		chr11	694438	727727	EPS8L2	1	-1.05847	1.29e-17	0.16	0.274
chr19	48837097	48868617	PLEKHA4	4	0.337458	8.10785e-84	0.281	0.089		chr6	53267398	53349179	ELOVL5	2	0.375065	1.05909e-16	0.54	0.104		chr19	42268537	42295797	CIC	4	-0.884656	1.32e-17	0.149	0.26
chr6	18128311	18155077	TPMT	1	0.307227	1.45018e-83	0.408	0.183		chr17	75012670	75021261	MRPL58	3	0.462517	1.05965e-16	0.355	0		chr22	16601887	16698742	TPTEP1	8	0.179662	1.35e-17	0.177	0.018
chr8	38263130	38269243	PLPP5	4	0.242298	1.54436e-83	0.301	0.097		chr19	47113274	47210636	SAE1	4	0.418961	1.08188e-16	0.529	0.097		chr1	26280086	26281522	SH3BGRL3	1	0.856716	1.36e-17	0.582	0.342
chr22	50502949	50507702	LMF2	2	0.274229	1.6429e-83	0.523	0.267		chr8	20197381	20226819	ATP6V1B2	3	0.51181	1.09932e-16	0.74	0.239		chr6	34279679	34392669	NUDT3	4	-0.922295	1.39e-17	0.385	0.455
chr7	102473118	102478907	POLR2J	1	0.376113	2.62971e-83	0.738	0.503		chr1	155139891	155140595	DPM3	6	0.236948	1.10352e-16	0.724	0.224		chr15	82809628	82836108	WHAMM	9	-0.782131	1.5e-17	0.087	0.188
chr22	40044817	40335808	TNRC6B	2	0.38052	2.65004e-83	0.67	0.411		chr6	44387706	44450425	CDC5L	2	0.405539	1.10672e-16	0.542	0.112		chr9	122264603	122331337	MRRF	3	0.175738	1.69e-17	0.216	0.041
chr4	83459517	83523348	ABRAXAS1	1	0.236308	3.05382e-83	0.266	0.075		chr7	135926760	135977359	MTPN	2	0.43909	1.10758e-16	0.713	0.209		chr15	79311112	79427432	TMED3	9	0.402996	1.88e-17	0.432	0.179
chr2	112645939	112663825	SLC20A1	1	0.506599	4.48072e-83	0.368	0.155		chr19	16197854	16245906	AP1M1	5	0.381246	1.11225e-16	0.503	0.09		chr1	156193932	156212796	SLC25A44	1	-1.38078	1.92e-17	0.123	0.231
chr17	66302613	66810743	PRKCA	1	0.294965	6.64083e-83	0.257	0.071		chr2	27130756	27134666	PREB	1	0.471448	1.15953e-16	0.368	0.007		chr1	20633458	20651511	PINK1	1	-0.638295	1.93e-17	0.124	0.233
chr11	66563464	66568841	CTSF	1	-0.684875	7.1934e-83	0.558	0.641		chr7	100088969	100092187	COPS6	2	0.437471	1.19579e-16	0.763	0.246		chr9	5629025	5776557	RIC1	4	0.208406	1.94e-17	0.142	0
chr7	1428465	1459470	MICALL2	3	0.254815	7.22922e-83	0.182	0.026		chr19	12938578	12944489	CALR	3	0.561711	1.19586e-16	0.884	0.425		chr12	50175788	50283546	LIMA1	2	-0.896475	1.95e-17	0.194	0.305
chr7	134442356	134459284	AKR1B1	1	0.231064	1.12775e-82	0.49	0.237		chr20	8077251	8968360	PLCB1	4	0.528508	1.27915e-16	0.353	0		chr1	43363398	43368074	ELOVL1	3	0.176267	1.96e-17	0.266	0.07
chr21	17788974	17819386	C21orf91	2	0.455198	1.32069e-82	0.356	0.153		chr19	40750637	40765389	SNRPA	2	0.405136	1.31476e-16	0.625	0.149		chr19	48954815	48961798	BAX	5	0.466834	2.12e-17	0.442	0.192
chr19	17555649	17583162	COLGALT1	2	0.224951	1.36401e-82	0.317	0.111		chr19	57363551	57365405	TRAPPC2B	1	0.477154	1.36185e-16	0.353	0		chr4	81087370	81215117	PRKG2	1	0.289876	2.15e-17	0.141	0
chr1	151982915	151993859	S100A10	1	-0.315877	1.56205e-82	0.957	0.978		chr12	56076799	56103505	ERBB3	6	0.215141	1.40589e-16	0.749	0.231		chr9	122940833	123104866	RABGAP1	4	-0.902254	2.22e-17	0.107	0.213
chr8	42391624	42405937	VDAC3	2	0.308474	1.7848e-82	0.642	0.395		chr1	160343316	160358952	NCSTN	4	0.4158	1.4132e-16	0.503	0.09		chr4	4235542	4248223	TMEM128	5	0.300003	2.52e-17	0.29	0.088
chr1	220094132	220148041	IARS2	1	0.294926	2.66556e-82	0.521	0.275		chr2	96184859	96208825	STARD7	1	0.365431	1.42354e-16	0.576	0.127		chr8	144509070	144511213	MFSD3	22	0.258211	2.66e-17	0.186	0.025
chr17	44319625	44324870	SLC25A39	2	0.27772	2.73658e-82	0.501	0.26		chr6	26596953	26600739	ABT1	6	0.319129	1.43409e-16	0.599	0.142		chr22	43999211	44172939	PARVB	8	0.414621	2.8e-17	0.447	0.19
chr12	49366584	49527425	SPATS2	1	0.272052	4.56911e-82	0.384	0.164		chr6	32178405	32180793	RNF5	6	0.498513	1.44337e-16	0.682	0.216		chr1	90915298	91022272	ZNF644	1	-1.04134	2.94e-17	0.253	0.353
chr11	2899721	2925246	SLC22A18	2	0.302202	4.60841e-82	0.402	0.183		chr12	50112082	50120457	COX14	5	0.404886	1.45109e-16	0.693	0.201		chr4	151670504	151761007	GATB	3	0.247704	3.13e-17	0.14	0
chr17	81395475	81466332	BAHCC1	1	0.214932	6.53163e-82	0.205	0.039		chr12	124776856	124882668	SCARB1	2	0.433147	1.56347e-16	0.632	0.172		chr13	98142562	98455176	FARP1	7	-1.01871	3.33e-17	0.319	0.405
chr8	17156482	17224799	ZDHHC2	4	0.340904	7.95534e-82	0.228	0.055		chr12	89347235	89352501	DUSP6	1	0.33006	1.57128e-16	0.459	0.06		chr8	96493813	96611790	SDC2	20	-0.587274	3.41e-17	0.108	0.217
chr7	99325898	99366262	ARPC1A	1	0.336216	1.50481e-81	0.707	0.478		chr8	11795573	11839304	FDFT1	3	0.682752	1.62226e-16	0.753	0.284		chr3	14920347	14948424	FGD5-AS1	8	-0.858962	3.42e-17	0.183	0.294
chr7	16646131	16706523	BZW2	4	0.294393	1.67704e-81	0.54	0.29		chr19	5891276	5904006	NDUFA11	1	-1.45763	1.63999e-16	0.505	0.612		chr15	72340924	72376420	HEXA	10	-0.852371	3.5e-17	0.314	0.403
chr16	66408524	66412135	LINC00920	2	0.384462	1.79313e-81	0.342	0.136		chr19	41262496	41307787	HNRNPUL1	2	0.424204	1.64041e-16	0.624	0.164		chr4	142023160	142847432	INPP4B	3	0.380098	3.96e-17	0.346	0.129
chr14	73567620	73575658	ACOT2	2	0.169026	2.20556e-81	0.237	0.057		chr7	100092728	100101940	MCM7	2	0.617293	1.78689e-16	0.428	0.045		chr16	79585843	79600737	MAF	2	-0.886014	3.96e-17	0.117	0.224
chr7	88205115	88226993	SRI	1	0.334245	3.10343e-81	0.718	0.483		chr8	54046367	54102017	LYPLA1	1	0.282465	1.82219e-16	0.643	0.172		chr20	63195429	63216139	YTHDF1	3	-0.762439	4.1e-17	0.114	0.219
chr19	2321520	2328611	LSM7	2	0.371649	3.75152e-81	0.778	0.587		chr1	161171310	161177968	B4GALT3	4	0.43888	1.8378e-16	0.442	0.052		chr6	16129086	16148248	MYLIP	2	-1.00216	4.19e-17	0.283	0.378
chr22	50578959	50601455	CHKB	2	0.192848	4.35839e-81	0.217	0.047		chr8	63015079	63038806	GGH	1	0.423803	1.84356e-16	0.507	0.09		chr1	54184041	54225464	MRPL37	1	0.298161	4.32e-17	0.378	0.143
chr13	66302834	67230445	PCDH9	1	0.44185	7.81374e-81	0.194	0.035		chr16	77007	85851	MPG	2	0.262097	1.89213e-16	0.741	0.231		chr4	673580	682033	MYL5	5	0.332541	4.54e-17	0.231	0.052
chr22	37848868	37889407	EIF3L	2	0.406103	7.91805e-81	0.812	0.608		chr16	67934506	67936864	PSMB10	1	0.479391	1.9297e-16	0.416	0.037		chr1	32013868	32060850	KHDRBS1	2	-0.721187	5.28e-17	0.427	0.475
chr16	634427	636366	METTL26	1	0.290485	8.34498e-81	0.64	0.384		chr17	82050691	82057470	GPS1	4	0.407521	2.06182e-16	0.578	0.134		chr16	72093613	72112912	DHX38	2	-0.888016	5.66e-17	0.085	0.183
chr18	46803218	46920160	PIAS2	1	0.275259	9.7778e-81	0.307	0.108		chr6	18223860	18264548	DEK	4	0.403926	2.08307e-16	0.828	0.328		chr1	36322031	36324154	EVA1B	2	-0.947753	5.72e-17	0.237	0.337
chr18	51174550	51218333	MEX3C	1	0.257602	9.85464e-81	0.294	0.1		chr1	43383917	43389808	MED8	2	0.422265	2.09643e-16	0.507	0.09		chr14	52639915	52695900	ERO1A	5	0.22081	6.44e-17	0.137	0
chr7	44072062	44082530	POLM	3	0.247544	9.86422e-81	0.231	0.056		chr15	90388242	90502239	IQGAP1	1	0.604122	2.14074e-16	0.734	0.254		chr16	69326913	69330588	PDF	2	0.204292	6.95e-17	0.137	0
chr22	29603556	29698598	NF2	2	0.240107	2.1598e-80	0.288	0.095		chr7	44577894	44582287	TMED4	3	0.442765	2.23385e-16	0.588	0.142		chr19	18374731	18389176	GDF15	1	1.2456	8.28e-17	0.308	0.122
chr19	8321158	8323340	RPS28	2	-0.273287	2.27401e-80	0.992	0.992		chr1	156641390	156659532	BCAN	7	1.36402	2.5305e-16	0.691	0.239		chr14	89124871	89619149	FOXN3	1	-0.877999	9.2e-17	0.201	0.305
chr6	158536436	158635428	TMEM181	2	0.294195	5.00614e-80	0.388	0.173		chr2	55547292	55618880	PPP4R3B	1	0.507029	2.77078e-16	0.348	0		chr17	7311324	7315564	GPS2	1	-0.804165	9.68e-17	0.084	0.181
chr11	2608328	2699994	KCNQ1OT1	2	0.498982	5.57857e-80	0.503	0.266		chr22	46761894	46762563	AL118516.1	6	0.603584	3.09762e-16	0.347	0		chr3	126704240	126960420	CHCHD6	7	-0.716076	9.95e-17	0.478	0.534
chr8	37784191	37844896	ADGRA2	4	0.382942	5.91291e-80	0.258	0.078		chr1	28199456	28233029	DNAJC8	2	0.381599	3.14888e-16	0.729	0.224		chr6	32845209	32853978	TAP1	5	0.360662	1.08e-16	0.287	0.093
chr4	3293028	3439913	RGS12	3	0.375601	1.04643e-79	0.5	0.271		chr7	27525442	27662883	HIBADH	3	0.293872	3.17395e-16	0.594	0.149		chr9	37582646	37592604	TOMM5	2	0.420968	1.27e-16	0.441	0.19
chr1	219173869	219212865	LYPLAL1	1	0.25116	1.11132e-79	0.423	0.193		chr1	32651142	32686211	RBBP4	2	0.423752	3.20113e-16	0.624	0.172		chr8	144098633	144108124	SHARPIN	21	0.442008	1.28e-16	0.395	0.17
chr19	12668073	12669415	WDR83OS	2	-0.47432	4.00728e-79	0.769	0.805		chr2	219279342	219286898	DNAJB2	1	-1.12257	3.20606e-16	0.138	0.343		chr2	219538948	219543809	CHPF	5	0.318166	1.57e-16	0.357	0.14
chr19	35648323	35658782	COX6B1	7	-0.311486	5.76756e-79	0.843	0.851		chr7	100826820	100867010	SLC12A9	2	0.400097	3.23901e-16	0.389	0.022		chr16	84294846	84329844	WFDC1	2	0.33481	1.75e-16	0.143	0.005
chr8	103021063	103073051	ATP6V1C1	1	0.276547	6.6331e-79	0.447	0.216		chr20	32358330	32439319	ASXL1	4	0.455611	3.24663e-16	0.623	0.164		chr12	100573683	100628288	GAS2L3	1	-0.785679	1.8e-16	0.101	0.201
chr17	68206076	68257712	AMZ2	1	0.244257	7.47815e-79	0.412	0.186		chr6	89080751	89085160	PNRC1	5	-1.54875	3.29069e-16	0.639	0.664		chr14	104937244	104978374	AHNAK2	2	0.176788	2.1e-16	0.244	0.063
chr8	142700111	142705127	LY6K	1	0.291547	7.5075e-79	0.244	0.07		chr19	18531751	18544077	FKBP8	4	0.256299	3.43673e-16	0.797	0.269		chr1	94896949	94927223	CNN3	1	-0.797045	2.1e-16	0.313	0.4
chr13	34942287	35673022	NBEA	1	0.206412	7.78019e-79	0.154	0.013		chr22	32387582	32412248	RTCB	3	0.474721	3.43709e-16	0.486	0.082		chr2	219279342	219286898	DNAJB2	5	-0.757919	2.16e-16	0.19	0.296
chr9	19108375	19149290	PLIN2	3	-0.555415	8.06763e-79	0.18	0.338		chr1	165827614	165911618	UCK2	1	0.417527	3.46811e-16	0.476	0.075		chr12	92770637	92929331	EEA1	4	-1.02668	2.18e-16	0.233	0.333
chr7	127652194	128092609	SND1	1	0.344327	9.26839e-79	0.522	0.284		chr11	63681446	63759891	RTN3	4	0.0968833	3.59189e-16	0.62	0.157		chr4	15469865	15601552	CC2D2A	5	0.220376	2.62e-16	0.206	0.041
chr21	29055805	29073797	CCT8	2	0.332875	1.3861e-78	0.751	0.532		chr20	37289638	37317260	MANBAL	5	0.348385	3.63991e-16	0.597	0.134		chr9	35056064	35072627	VCP	2	-0.879418	2.67e-16	0.434	0.484
chr20	36541497	36551447	MYL9	1	0.308087	1.45846e-78	0.235	0.061		chr22	23765834	23767972	CHCHD10	4	0.392504	3.72504e-16	0.679	0.209		chr11	313506	315272	IFITM1	1	1.20917	2.76e-16	0.269	0.093
chr14	103519667	103522833	CKB	2	-0.692783	1.7455e-78	0.263	0.422		chr17	47823272	47831541	MRPL10	1	0.434316	3.94642e-16	0.434	0.052		chr14	92116122	92121917	NDUFB1	1	-0.627061	2.79e-16	0.465	0.507
chr22	35738736	36028824	RBFOX2	2	0.28841	1.99338e-78	0.445	0.213		chr11	12377563	12535356	PARVA	2	0.508335	3.94725e-16	0.637	0.179		chr3	46921726	46982010	CCDC12	8	-0.861011	2.83e-16	0.227	0.328
chr7	12211270	12243367	TMEM106B	2	0.263786	3.81537e-78	0.531	0.282		chr14	77320996	77331597	GSTZ1	1	0.44057	4.07344e-16	0.42	0.045		chr7	99374249	99394816	ARPC1B	1	-0.81103	2.89e-16	0.4	0.457
chr22	30576625	30607083	PES1	2	0.245944	4.51771e-78	0.317	0.118		chr11	114257787	114313536	NNMT	1	1.42197	4.16672e-16	0.345	0		chr1	228082660	228099212	ARF1	1	-0.424959	3.47e-16	0.574	0.604
chr4	4235542	4248223	TMEM128	3	0.216646	4.94108e-78	0.297	0.102		chr14	64535905	64546173	HSPA2	2	0.387659	4.57952e-16	0.471	0.075		chr12	57229573	57234935	SHMT2	1	0.263423	3.52e-16	0.352	0.131
chr5	98768650	98798643	RGMB	2	0.270848	5.51072e-78	0.256	0.075		chr14	23058564	23095614	ACIN1	3	0.474656	4.72598e-16	0.455	0.067		chr3	153162226	153170627	RAP2B	9	-0.725603	3.78e-16	0.212	0.317
chr7	123681943	123749003	WASL	1	0.328929	5.59349e-78	0.607	0.359		chr19	10115014	10119918	EIF3G	3	0.612651	4.75004e-16	0.873	0.418		chr4	158769026	158908050	FNIP2	3	-1.58146	4.08e-16	0.366	0.425
chr19	10701430	10713437	QTRT1	2	0.263797	6.60855e-78	0.412	0.187		chr8	97775057	97853013	LAPTM4B	2	0.414037	4.87444e-16	0.724	0.224		chr15	65117379	65133808	PDCD7	8	-0.951712	4.1e-16	0.191	0.294
chr17	75845699	75856507	WBP2	1	0.324115	6.67734e-78	0.55	0.315		chr19	46347087	46392981	PPP5C	3	0.461827	5.03969e-16	0.404	0.037		chr8	125430358	125438403	TRIB1	21	0.550557	4.29e-16	0.263	0.084
chr2	101696850	101894689	MAP4K4	1	0.308385	7.0889e-78	0.525	0.28		chr20	62938147	62948475	GID8	5	0.330577	5.05917e-16	0.533	0.104		chr8	96261902	96336995	PTDSS1	20	0.0912245	4.41e-16	0.4	0.161
chr8	97775057	97853013	LAPTM4B	1	0.339648	1.01266e-77	0.634	0.412		chr4	15960245	15969309	FGFBP2	2	-2.10914	5.09578e-16	0.159	0.373		chr12	56104537	56113910	PA2G4	5	-0.561611	4.6e-16	0.489	0.509
chr20	31664452	31723989	BCL2L1	2	0.31388	1.10562e-77	0.355	0.147		chr22	20859007	20891214	SNAP29	6	0.556548	5.14739e-16	0.409	0.037		chr12	84859491	84913615	SLC6A15	4	-0.806596	4.88e-16	0.18	0.287
chr19	48321509	48330553	EMP3	4	-0.473175	1.18498e-77	0.813	0.873		chr2	186486253	186509361	ZC3H15	2	0.257933	5.42353e-16	0.655	0.187		chr14	67533290	67589612	PLEKHH1	1	0.0747679	5.22e-16	0.193	0.034
chr10	1039152	1049170	IDI1	2	-0.654992	1.28752e-77	0.422	0.536		chr17	75845699	75856507	WBP2	3	0.331727	6.09889e-16	0.615	0.157		chr1	63593411	63660245	PGM1	1	0.198627	5.41e-16	0.135	0.002
chr15	88467453	88480776	MRPS11	2	0.284872	1.47775e-77	0.507	0.269		chr19	49850735	49860744	PTOV1	2	0.42223	6.11655e-16	0.73	0.231		chr17	2030110	2043430	DPH1	3	0.136609	5.53e-16	0.152	0.011
chr12	47782722	47833132	HDAC7	1	0.220996	2.01975e-77	0.22	0.054		chr19	18919705	18929189	DDX49	4	0.314869	6.48625e-16	0.501	0.09		chr12	119171555	119224855	HSPB8	7	0.195717	5.57e-16	0.25	0.068
chr15	55317184	55319161	PIGBOS1	1	0.227305	2.0568e-77	0.398	0.172		chr1	145964690	145978848	POLR3GL	1	0.337286	6.5504e-16	0.557	0.127		chr1	160091340	160098943	IGSF8	1	-0.882735	5.69e-16	0.246	0.342
chr17	41866917	41930542	ACLY	2	0.236167	2.17011e-77	0.355	0.145		chr1	45326895	45328679	HPDL	2	0.617996	6.68925e-16	0.349	0.007		chr19	38930548	38933162	MRPS12	3	0.294406	5.72e-16	0.39	0.158
chr22	40824535	40856639	ST13	2	0.343694	2.27032e-77	0.887	0.722		chr8	143553207	143563062	GSDMD	3	0.390168	6.84408e-16	0.466	0.067		chr9	93121496	93134251	NINJ1	2	0.531844	6.18e-16	0.539	0.287
chr7	56101573	56106476	CHCHD2	2	0.408474	2.95759e-77	0.951	0.918		chr11	75422394	75430629	KLHL35	4	0.520523	7.14768e-16	0.35	0.007		chr6	136256627	136289851	BCLAF1	5	-1.00916	6.35e-16	0.345	0.416
chr4	56977722	57031158	POLR2B	1	0.231654	3.09556e-77	0.481	0.24		chr11	64225941	64230686	NUDT22	3	0.405289	7.18148e-16	0.467	0.067		chr4	25861830	25929874	SMIM20	5	0.360808	7.88e-16	0.397	0.163
chr18	10454635	10489949	APCDD1	1	-0.34129	3.20962e-77	0.276	0.486		chr11	119084866	119093549	HMBS	2	0.325998	7.19447e-16	0.367	0.015		chr1	201464278	201469237	PHLDA3	5	-0.910708	8.02e-16	0.168	0.271
chr18	5392381	5630700	EPB41L3	1	0.254017	3.28492e-77	0.346	0.136		chr12	53500921	53506431	TARBP2	6	0.398702	7.60534e-16	0.398	0.03		chr17	1650629	1684867	PRPF8	2	-0.909723	8.06e-16	0.272	0.364
chr22	35648446	35668404	APOL6	2	0.339786	4.09851e-77	0.319	0.12		chr11	2883213	2885775	CDKN1C	2	-2.00825	7.79691e-16	0.196	0.403		chr3	142964497	143060725	U2SURP	8	-0.855951	8.36e-16	0.316	0.396
chr4	70815783	70839897	GRSF1	1	0.29885	4.3056e-77	0.548	0.31		chr3	39406716	39412542	RPSA	2	0.760749	7.91495e-16	0.971	0.746		chr1	155135344	155138857	SLC50A1	3	0.207386	8.72e-16	0.239	0.063
chr15	32765544	33194714	FMN1	1	-0.756752	5.59138e-77	0.532	0.617		chr20	17226107	17484578	PCSK2	4	-1.66952	8.07369e-16	0.212	0.433		chr1	16014028	16019594	HSPB7	1	0.367981	9.08e-16	0.133	0.002
chr8	127794526	128187101	PVT1	1	0.199035	5.82872e-77	0.205	0.045		chr20	45406057	45410610	DBNDD2	4	0.524084	8.48715e-16	0.339	0		chr19	1573596	1592865	MBD3	1	-0.902736	9.83e-16	0.094	0.19
chr17	64145970	64146476	SNHG25	1	0.342973	9.21693e-77	0.314	0.122		chr19	48115445	48170603	LIG1	4	0.455239	8.79088e-16	0.367	0.015		chr11	66520637	66546235	ZDHHC24	5	0.142998	1e-15	0.229	0.057
chr3	49674014	49683971	APEH	1	0.221383	9.25142e-77	0.416	0.19		chr14	23953734	23969279	DHRS4	2	0.407511	9.03979e-16	0.398	0.037		chr3	28315003	28349050	AZI2	8	-0.976151	1.03e-15	0.207	0.308
chr6	156776020	157210779	ARID1B	2	0.364034	1.32341e-76	0.683	0.431		chr3	50320027	50328251	TUSC2	2	0.378892	9.09472e-16	0.438	0.052		chr19	51345169	51366388	ETFB	2	-0.757329	1.06e-15	0.344	0.414
chr22	42508344	42519796	RRP7A	2	0.319985	1.32788e-76	0.466	0.242		chr18	5237826	5290608	LINC00667	4	0.361183	9.40044e-16	0.456	0.067		chr14	91965991	92040896	TRIP11	1	-0.944045	1.06e-15	0.155	0.258
chr4	82818509	82901166	SEC31A	1	0.346229	1.71874e-76	0.611	0.367		chr14	101964573	102056443	DYNC1H1	1	0.471135	9.72764e-16	0.789	0.276		chr8	22687659	22693480	EGR3	3	0.0403339	1.09e-15	0.233	0.061
chr1	120150898	120176520	SEC22B	1	0.270496	1.93515e-76	0.446	0.215		chr19	13104902	13117567	TRMT1	3	0.423396	9.89912e-16	0.429	0.052		chr9	69035751	69079076	FXN	2	0.202789	1.15e-15	0.222	0.052
chr1	46303698	46316776	UQCRH	1	0.359228	2.99106e-76	0.899	0.793		chr14	23469689	23509862	NGDN	2	0.359276	1.0046e-15	0.486	0.082		chr13	40931924	41061440	ELF1	2	-1.03836	1.18e-15	0.281	0.369
chr7	100679507	100694037	GIGYF1	1	0.241462	3.82314e-76	0.283	0.095		chr2	96274338	96321271	SNRNP200	1	0.379567	1.01892e-15	0.534	0.119		chr8	144137774	144140851	HGH1	21	0.211594	1.23e-15	0.127	0
chr7	26152198	26187137	NFE2L3	4	0.213754	5.37645e-76	0.171	0.026		chr19	38836388	38852347	HNRNPL	2	0.259203	1.08684e-15	0.635	0.164		chr7	100706121	100707486	POP7	1	0.238404	1.24e-15	0.303	0.102
chr15	90868588	90883458	FURIN	1	0.292593	6.87084e-76	0.34	0.142		chr3	149030127	149086554	HLTF	1	0.44004	1.11181e-15	0.379	0.022		chr8	37858618	37899497	RAB11FIP1	2	-0.669648	1.29e-15	0.139	0.242
chr14	92116122	92121917	NDUFB1	2	-0.621363	6.92824e-76	0.69	0.715		chr1	156721891	156728766	ISG20L2	7	0.415401	1.22347e-15	0.388	0.03		chr12	121132819	121188032	P2RX7	1	0.0848601	1.34e-15	0.255	0.072
chr22	29730956	29767011	ZMAT5	2	0.182829	7.06348e-76	0.309	0.11		chr7	39623565	39708120	RALA	3	0.320935	1.25462e-15	0.587	0.157		chr1	23303771	23344336	HNRNPR	1	-0.855714	1.37e-15	0.399	0.452
chr1	5990927	6101193	KCNAB2	1	-0.634805	7.29666e-76	0.379	0.507		chr19	38647649	38731589	ACTN4	2	0.307853	1.26485e-15	0.671	0.201		chr22	50523568	50526461	SCO2	8	0.178787	1.38e-15	0.243	0.066
chr5	172958729	172969771	RPL26L1	1	0.266831	7.50331e-76	0.553	0.312		chr3	149738472	149752495	COMMD2	2	0.282761	1.27971e-15	0.574	0.127		chr9	20999509	21031640	HACD4	4	0.213729	1.54e-15	0.127	0
chr20	35626031	35664956	CPNE1	1	0.280566	9.1248e-76	0.508	0.272		chr3	47802909	47850195	DHX30	2	0.354966	1.29492e-15	0.476	0.082		chr3	127629185	127672802	PODXL2	7	0.115118	1.61e-15	0.262	0.077
chr22	36510855	36529184	EIF3D	2	0.381052	1.08276e-75	0.786	0.594		chr14	24189149	24195687	TM9SF1	1	0.403033	1.30681e-15	0.394	0.03		chr17	1420689	1463162	CRK	2	-1.02193	1.69e-15	0.232	0.328
chr20	34280268	34311802	AHCY	1	0.284569	1.17891e-75	0.448	0.223		chr16	69118010	69132588	CHTF8	1	0.265887	1.33741e-15	0.417	0.045		chr3	39406716	39412542	RPSA	8	1.17017	1.8e-15	0.796	0.722
chr10	17228241	17237593	VIM	2	-0.21397	1.46053e-75	0.998	0.999		chr15	45361124	45402327	GATM	6	-1.46924	1.39175e-15	0.116	0.306		chr16	680224	682870	STUB1	3	-0.77131	1.82e-15	0.434	0.471
chr7	92198969	92246166	KRIT1	1	0.247657	1.56289e-75	0.412	0.189		chr17	7012417	7014532	RNASEK	1	0.413599	1.44114e-15	0.409	0.045		chr4	67612652	67701155	UBA6	1	-0.887032	1.85e-15	0.129	0.231
chr8	61500556	61714640	ASPH	1	0.294096	1.99476e-75	0.559	0.316		chr2	55519604	55545079	CFAP36	1	0.462207	1.53943e-15	0.335	0		chr1	109062486	109076003	TAF13	1	-0.668924	1.89e-15	0.091	0.186
chr8	94487689	94553529	VIRMA	1	0.237431	2.02903e-75	0.351	0.146		chr7	100706121	100707486	POP7	2	0.388468	1.70853e-15	0.56	0.134		chr19	35154730	35169881	FXYD5	3	0.503902	1.92e-15	0.511	0.251
chr6	143060496	143341058	AIG1	2	-0.528609	2.31166e-75	0.254	0.399		chr17	44849948	44899445	EFTUD2	1	0.346024	1.71286e-15	0.445	0.06		chr15	56918623	57299281	TCF12	5	0.157438	1.93e-15	0.29	0.095
chr18	26016253	26091217	SS18	1	0.255529	2.33445e-75	0.424	0.199		chr3	179588285	179604649	MRPL47	2	0.253461	1.75572e-15	0.509	0.104		chr19	7680833	7687703	TRAPPC5	1	0.186471	2.72e-15	0.146	0.011
chr11	65111845	65116408	TM7SF2	1	0.226113	2.35474e-75	0.197	0.042		chr15	90083045	90102477	IDH2	1	0.363458	1.76182e-15	0.436	0.06		chr3	42692663	42702824	HHATL	8	0.840233	2.74e-15	0.269	0.1
chr9	19375715	19380236	RPS6	3	-0.321	2.41533e-75	0.988	0.991		chr20	5114953	5126626	PCNA	5	0.51766	1.89372e-15	0.495	0.097		chr1	110150494	110202202	SLC6A17	1	-0.0320751	2.98e-15	0.26	0.077
chr15	78277835	78299703	WDR61	2	0.277072	2.45365e-75	0.539	0.297		chr11	134224671	134247788	VPS26B	2	0.401739	2.18047e-15	0.395	0.037		chr12	53046969	53064379	TNS2	5	0.198211	2.99e-15	0.124	0
chr15	78437431	78501453	IREB2	2	0.251387	3.87972e-75	0.355	0.148		chr1	155135344	155138857	SLC50A1	6	0.312842	2.35905e-15	0.527	0.104		chr1	243124428	243255348	CEP170	1	-0.952421	3.32e-15	0.184	0.285
chr8	55696424	55773407	TMEM68	1	0.203873	4.19932e-75	0.25	0.076		chr14	22946228	22957161	HAUS4	3	0.41767	2.38523e-15	0.373	0.022		chr2	189661385	189670831	ASNSD1	1	-0.737098	3.35e-15	0.209	0.308
chr10	16823966	17129811	CUBN	2	0.176909	4.20153e-75	0.151	0.014		chr1	155208699	155213824	MTX1	7	0.337538	2.41968e-15	0.571	0.134		chr15	74445977	74461182	UBL7	10	0.13874	3.4e-15	0.299	0.102
chr19	43192702	43207299	PSG4	4	0.313808	4.89474e-75	0.12	0		chr6	30058899	30064909	ZNRD1	6	0.110218	2.43211e-15	0.567	0.127		chr21	32311018	32393012	URB1	3	0.0237136	3.52e-15	0.198	0.041
chr18	9914016	9960021	VAPA	1	0.327304	5.90295e-75	0.797	0.591		chr2	74135400	74147912	BOLA3	1	0.350573	2.55121e-15	0.551	0.127		chr15	98648539	98964530	IGF1R	4	-1.03795	3.67e-15	0.248	0.342
chr19	41301587	41353922	TGFB1	4	0.263348	6.68624e-75	0.221	0.057		chr11	43358920	43494933	TTC17	2	0.397938	2.57264e-15	0.452	0.067		chr3	87227271	87255556	CHMP2B	7	-0.655371	3.86e-15	0.185	0.285
chr1	1598012	1600135	FNDC10	1	0.267636	7.14992e-75	0.378	0.169		chr2	74198610	74217565	MTHFD2	1	0.388596	2.61151e-15	0.43	0.052		chr16	234521	272183	FAM234A	3	0.181163	4e-15	0.123	0
chr18	36129444	36180557	ELP2	1	0.248225	8.35093e-75	0.465	0.233		chr14	22920525	22929408	PRMT5	3	0.387149	2.63381e-15	0.408	0.045		chr6	158765741	158819368	EZR	5	-0.960205	4.24e-15	0.302	0.385
chr22	21009808	21028830	P2RX6	3	0.21737	8.53347e-75	0.124	0.002		chr7	44114681	44124358	POLD2	3	0.238783	2.67214e-15	0.595	0.164		chr16	726936	735525	HAGHL	3	0.135273	4.31e-15	0.331	0.122
chr20	58651253	58679526	STX16	1	0.243953	1.13097e-74	0.386	0.169		chr19	12922479	12934037	FARSA	3	0.279451	2.74446e-15	0.548	0.119		chr12	117038923	117099479	TESC	7	0.324204	4.38e-15	0.123	0
chr15	74836118	74843346	ULK3	2	0.210538	1.23193e-74	0.325	0.127		chr20	346782	359660	NRSN2	6	0.458752	2.74744e-15	0.356	0.015		chr14	54423561	54441391	CNIH1	5	0.557466	4.43e-15	0.541	0.283
chr15	72686179	72738475	BBS4	2	0.210942	1.7036e-74	0.273	0.09		chr6	36854827	36874803	PPIL1	3	0.410484	2.75909e-15	0.425	0.052		chr16	1444934	1475084	CLCN7	3	-1.08822	4.49e-15	0.362	0.419
chr4	88457119	88506163	HERC5	1	0.29771	1.76154e-74	0.335	0.131		chr8	144409742	144416844	SLC39A4	3	0.480285	2.76457e-15	0.38	0.03		chr14	100238298	100282788	YY1	2	-0.966907	4.69e-15	0.378	0.43
chr20	58995185	59007254	CTSZ	1	-0.61761	2.24362e-74	0.701	0.731		chr9	35056064	35072627	VCP	1	0.400807	2.76702e-15	0.673	0.194		chr12	82223681	82358805	CCDC59	4	-0.816135	4.96e-15	0.353	0.414
chr7	54752250	54759974	SEC61G	3	0.394908	3.31223e-74	0.815	0.66		chr1	25430858	25500209	MACO1	2	0.463262	3.05783e-15	0.33	0		chr15	68206992	68257211	CLN6	10	0.123732	5.07e-15	0.298	0.102
chr20	35201745	35278131	MMP24OS	1	0.265213	3.31401e-74	0.584	0.341		chr3	49277144	49340712	USP4	2	0.41732	3.1427e-15	0.386	0.03		chr1	25222276	25232502	SYF2	1	-0.727762	5.09e-15	0.421	0.464
chr20	2461634	2470853	SNRPB	2	-0.485592	3.55667e-74	0.646	0.709		chr1	1373730	1375495	AURKAIP1	1	0.466741	3.21149e-15	0.847	0.351		chr9	130444961	130501274	ASS1	4	0.196151	5.22e-15	0.148	0.014
chr3	5187646	5219958	EDEM1	1	0.199111	3.82603e-74	0.245	0.072		chr20	23350791	23354771	NXT1	4	0.255878	3.22574e-15	0.543	0.119		chr19	55600022	55603138	ZNF524	3	0.198623	5.27e-15	0.219	0.054
chr5	139647299	139683882	CXXC5	1	0.37732	3.96402e-74	0.458	0.232		chr1	25242249	25338213	RSRP1	2	0.592337	3.32516e-15	0.329	0		chr1	77944055	77979110	FUBP1	1	-0.861105	5.36e-15	0.188	0.287
chr1	224385143	224437033	WDR26	1	0.242068	5.11468e-74	0.414	0.195		chr19	58479512	58512413	SLC27A5	1	0.373218	3.37337e-15	0.357	0.015		chr11	62712630	62727457	HNRNPUL2	1	-0.608239	5.54e-15	0.089	0.181
chr7	23298739	23311729	MALSU1	4	0.268028	5.92408e-74	0.519	0.285		chr11	66345374	66347629	B4GAT1	3	0.447555	3.48812e-15	0.329	0		chr6	1623806	2245605	GMDS	2	0.204694	5.55e-15	0.191	0.038
chr4	39045039	39126857	KLHL5	3	0.222651	6.34323e-74	0.271	0.089		chr1	1541673	1574863	SSU72	1	0.410579	3.5191e-15	0.826	0.321		chr8	102204502	102238961	RRM2B	20	0.258229	5.88e-15	0.236	0.066
chr11	612553	615983	IRF7	2	0.270686	6.67437e-74	0.392	0.179		chr12	132144457	132152473	NOC4L	2	0.425082	3.79988e-15	0.356	0.015		chr6	148272304	148552048	SASH1	5	-0.683026	6.33e-15	0.093	0.186
chr14	59460363	59484408	L3HYPDH	2	0.177542	7.11499e-74	0.277	0.09		chr17	47967810	47981781	CDK5RAP3	1	0.332822	3.89853e-15	0.615	0.164		chr1	206684905	206734281	MAPKAPK2	4	-0.935679	6.44e-15	0.143	0.242
chr15	78959906	79090780	RASGRF1	2	0.150766	7.13753e-74	0.123	0.002		chr7	128862856	128865847	ATP6V1F	2	0.465442	4.05341e-15	0.882	0.44		chr1	31409565	31434680	SERINC2	2	0.178704	7.46e-15	0.13	0.005
chr19	46774883	46788594	SLC1A5	4	0.275506	8.67049e-74	0.264	0.087		chr14	20989973	20997035	METTL17	3	0.14865	4.05732e-15	0.453	0.067		chr1	58780791	58784047	JUN	1	-0.200089	7.82e-15	0.534	0.67
chr6	32840717	32844679	PSMB8	1	0.340753	1.19745e-73	0.695	0.467		chr15	58771192	58861900	MINDY2	2	0.48672	4.22246e-15	0.327	0		chr19	5586999	5624046	SAFB2	1	-1.10695	7.96e-15	0.21	0.305
chr12	29500840	29784759	TMTC1	2	0.194528	1.2525e-73	0.239	0.067		chr19	44954585	44993341	CLPTM1	3	0.365451	4.26257e-15	0.614	0.164		chr19	38303558	38317273	YIF1B	2	0.176622	8.31e-15	0.282	0.093
chr17	76376584	76387860	SPHK1	1	0.171461	1.3562e-73	0.2	0.043		chr5	111091716	111130502	WDR36	3	0.65533	4.33842e-15	0.403	0.045		chr6	33410399	33416453	PHF1	4	-1.11995	9.05e-15	0.299	0.378
chr5	65926475	66082549	ERBIN	1	0.284722	1.62271e-73	0.505	0.274		chr4	109815510	109824740	GAR1	3	0.351044	4.54999e-15	0.447	0.067		chr17	17505563	17591708	PEMT	1	0.281387	9.27e-15	0.34	0.133
chr8	103414714	103443453	DCAF13	1	0.265804	2.08379e-73	0.508	0.273		chr20	35115364	35147336	EDEM2	4	0.229364	4.76378e-15	0.384	0.03		chr1	67407810	67430415	SERBP1	1	-0.340986	9.91e-15	0.576	0.6
chr2	105334027	105337475	AC012360.3	1	0.191406	2.17932e-73	0.181	0.033		chr12	95858928	95903828	SNRPF	1	0.342652	4.92312e-15	0.729	0.254		chr8	30382119	30385401	RBPMS-AS1	3	-0.562102	1.02e-14	0.092	0.186
chr7	45574140	45723116	ADCY1	3	0.170533	2.82736e-73	0.118	0		chr10	17233325	17234833	AL133415.1	4	0.781138	5.04828e-15	0.326	0		chr6	57172326	57189833	BAG2	1	0.133316	1.05e-14	0.154	0.018
chr8	95133785	95156685	PLEKHF2	1	0.254967	3.10531e-73	0.292	0.108		chr3	57571363	57598220	ARF4	2	0.310913	5.22196e-15	0.789	0.291		chr21	45405165	45513720	COL18A1	3	-0.879376	1.07e-14	0.202	0.301
chr22	19875517	19941820	TXNRD2	4	0.264963	3.55968e-73	0.294	0.108		chr6	33694293	33711727	UQCC2	5	0.237046	5.41046e-15	0.668	0.201		chr15	32765544	33194714	FMN1	3	-1.08434	1.09e-14	0.354	0.425
chr17	38847860	38853764	RPL23	2	-0.313241	4.1071e-73	0.949	0.939		chr11	75562056	75572783	SERPINH1	4	0.234352	5.42346e-15	0.591	0.157		chr9	108942569	109013522	CTNNAL1	2	-0.865376	1.1e-14	0.194	0.292
chr2	96274338	96321271	SNRNP200	1	0.301641	4.13607e-73	0.501	0.271		chr6	7389793	7418037	RIOK1	6	0.396968	5.43456e-15	0.391	0.037		chr12	89347235	89352501	DUSP6	4	0.210747	1.16e-14	0.215	0.054
chr7	5526409	5563902	ACTB	3	0.480969	4.14763e-73	0.986	0.96		chr15	88467453	88480776	MRPS11	1	0.381145	5.52907e-15	0.502	0.097		chr13	113297239	113323672	LAMP1	7	-0.775903	1.16e-14	0.37	0.43
chr11	65576046	65592650	EHBP1L1	1	0.19528	5.37891e-73	0.285	0.101		chr14	75053237	75069483	ACYP1	1	0.350549	5.63393e-15	0.455	0.075		chr13	77044657	77327094	MYCBP2	7	-1.08578	1.18e-14	0.334	0.398
chr7	107044705	107161811	PRKAR2B	1	0.194694	5.69124e-73	0.175	0.029		chr7	127652194	128092609	SND1	2	0.383224	6.16578e-15	0.62	0.164		chr9	5881596	6008482	KIAA2026	4	-0.861984	1.21e-14	0.12	0.217
chr8	123497889	123541206	FBXO32	1	0.380988	7.55818e-73	0.645	0.409		chr17	2042022	2043425	OVCA2	1	0.421911	6.25129e-15	0.324	0		chr19	18196784	18204042	RAB3A	1	0.196349	1.26e-14	0.145	0.014
chr7	2537810	2555694	BRAT1	3	0.228331	7.69236e-73	0.252	0.078		chr12	55716037	55720087	BLOC1S1	6	-1.44932	6.35186e-15	0.313	0.493		chr11	65866441	65873592	EFEMP2	3	-0.525975	1.3e-14	0.1	0.195
chr22	24011192	24178628	CABIN1	2	0.271236	8.6263e-73	0.34	0.139		chr1	32221928	32231604	EIF3I	2	0.423135	6.90144e-15	0.806	0.299		chr2	219245455	219250337	STK16	4	0.108524	1.33e-14	0.296	0.102
chr7	33014114	33062797	NT5C3A	2	0.285593	8.71404e-73	0.478	0.253		chr7	44200968	44214294	YKT6	3	0.424743	7.11228e-15	0.448	0.075		chr9	128322544	128334072	COQ4	4	0.0415205	1.42e-14	0.347	0.133
chr5	74627406	74641424	ENC1	2	0.239353	1.03011e-72	0.174	0.029		chr18	74495816	74523454	CNDP2	3	0.369734	7.20424e-15	0.527	0.119		chr15	41408408	41483563	RTF1	7	-0.831185	1.71e-14	0.325	0.394
chr8	19404161	19758029	CSGALNACT1	4	0.336682	1.17324e-72	0.271	0.092		chr19	2425625	2427586	TIMM13	1	0.610861	8.08773e-15	0.836	0.381		chr19	7926718	7943667	TIMM44	1	-1.06916	1.73e-14	0.172	0.269
chr18	36777647	36829216	TPGS2	1	0.228433	1.36578e-72	0.467	0.241		chr16	2883213	2899382	FLYWCH2	1	0.215052	8.26073e-15	0.452	0.075		chr1	23956839	23963462	PNRC2	1	0.227445	1.76e-14	0.385	0.161
chr4	25861830	25929874	SMIM20	1	0.267414	1.545e-72	0.357	0.156		chr12	75490863	75511636	KRR1	1	0.455888	8.41839e-15	0.511	0.112		chr3	124761948	124901418	ITGB5	7	-0.611654	1.77e-14	0.143	0.242
chr15	77041404	77083984	TSPAN3	2	0.379439	1.54744e-72	0.687	0.467		chr4	39452587	39458931	RPL9	2	-0.622944	8.68676e-15	0.969	0.933		chr1	114567557	114581629	BCAS2	1	-0.749065	1.92e-14	0.286	0.367
chr5	172042079	172188224	STK10	1	0.210968	2.05421e-72	0.261	0.082		chr1	154924740	154936719	PMVK	5	0.30108	8.75541e-15	0.568	0.142		chr8	98189826	98294393	NIPAL2	20	0.180794	1.94e-14	0.156	0.02
chr1	6264269	6394391	ACOT7	1	0.272462	2.26391e-72	0.514	0.281		chr6	1623806	2245605	GMDS	5	0.392565	8.89482e-15	0.374	0.03		chr20	63707465	63736142	ZGPAT	3	0.170748	1.95e-14	0.118	0
chr4	67612652	67701155	UBA6	1	0.226503	2.676e-72	0.317	0.123		chr19	48900312	48923372	NUCB1	4	0.481151	9.24596e-15	0.812	0.321		chr6	108559835	108684774	FOXO3	5	-0.898196	1.98e-14	0.165	0.262
chr6	166319728	166342576	SFT2D1	2	0.261464	3.00575e-72	0.535	0.3		chr20	46345980	46364458	SLC35C2	4	0.301199	9.37012e-15	0.473	0.082		chr4	177430774	177442437	AGA	3	0.1906	2.03e-14	0.168	0.027
chr11	65638101	65650918	SIPA1	1	0.209513	3.41377e-72	0.289	0.104		chr20	3820524	3828838	AP5S1	6	0.421877	9.50855e-15	0.349	0.015		chr6	32844078	32846500	PSMB8-AS1	5	0.210699	2.2e-14	0.117	0
chr7	93099513	93118023	SAMD9	1	0.252496	3.77822e-72	0.237	0.069		chr4	105369077	105474067	PPA2	3	0.390459	9.68776e-15	0.43	0.067		chr4	123396795	123403760	SPRY1	3	0.243722	2.22e-14	0.179	0.034
chr17	47967810	47981781	CDK5RAP3	3	0.251296	4.73415e-72	0.457	0.232		chr6	31620715	31637771	PRRC2A	6	0.205641	9.72337e-15	0.513	0.104		chr8	86468257	86514357	RMDN1	18	0.31089	2.47e-14	0.281	0.097
chr19	42507304	42561234	CEACAM1	4	0.181739	5.26629e-72	0.125	0.004		chr4	161383897	162164004	FSTL5	4	0.863531	1.03358e-14	0.371	0.03		chr19	5158495	5340803	PTPRS	1	-0.983131	2.5e-14	0.187	0.283
chr7	100107070	100119841	TAF6	1	0.183811	5.36363e-72	0.316	0.121		chr6	132769370	132813339	SLC18B1	5	0.450175	1.07616e-14	0.32	0		chr12	56663341	56688408	PTGES3	3	-0.339165	2.58e-14	0.599	0.6
chr1	224434660	224740554	CNIH3	1	0.186488	6.28089e-72	0.146	0.015		chr6	30688047	30691420	NRM	6	0.300168	1.09481e-14	0.399	0.045		chr15	45023147	45077185	SORD	7	0.196738	2.61e-14	0.253	0.079
chr17	81244811	81295547	SLC38A10	1	0.24822	7.71559e-72	0.36	0.154		chr15	101281510	101295282	SNRPA1	1	0.246592	1.11209e-14	0.584	0.149		chr6	152121684	152637801	SYNE1	5	-0.849692	2.61e-14	0.141	0.24
chr2	240435663	240468076	GPC1	2	-0.410538	9.30463e-72	0.178	0.337		chr12	48921518	48926474	FKBP11	2	0.390271	1.13389e-14	0.435	0.067		chr4	22345071	22516066	ADGRA3	5	0.152536	2.67e-14	0.117	0
chr8	144355431	144359376	FBXL6	2	0.18356	9.65699e-72	0.251	0.079		chr2	52722671	52961452	AC010967.1	1	0.603121	1.19622e-14	0.319	0		chr12	120127202	120194715	GCN1	7	0.155138	2.74e-14	0.116	0
chr15	96325938	96340263	NR2F2	1	0.126356	1.15701e-71	0.416	0.189		chr20	37693955	37872129	CTNNBL1	4	0.355044	1.22677e-14	0.443	0.067		chr15	29264989	29269822	NSMCE3	3	0.150967	2.76e-14	0.116	0
chr22	39014257	39020352	APOBEC3C	2	0.2438	1.40968e-71	0.369	0.16		chr2	130342877	130347967	IMP4	4	0.304554	1.24361e-14	0.598	0.164		chr14	102080742	102139699	HSP90AA1	2	-0.127486	2.78e-14	0.73	0.894
chr1	151364304	151372707	SELENBP1	1	-0.416431	1.42324e-71	0.109	0.243		chr1	50437028	50960267	FAF1	2	0.419008	1.31112e-14	0.347	0.015		chr9	33921693	34048949	UBAP2	2	-1.0976	2.94e-14	0.15	0.247
chr22	46330875	46357340	TRMU	2	0.201272	1.50129e-71	0.282	0.1		chr7	23298739	23311729	MALSU1	3	-0.199668	1.31492e-14	0.603	0.157		chr14	63761899	64226433	SYNE2	1	-0.972727	3.17e-14	0.266	0.364
chr22	37634654	37656117	SH3BP1	2	0.20511	1.87535e-71	0.188	0.04		chr8	144082590	144086216	GPAA1	3	0.374566	1.33076e-14	0.76	0.276		chr16	3022625	3024286	HCFC1R1	1	0.220593	3.19e-14	0.37	0.152
chr3	9779860	9793011	TADA3	1	0.227674	3.3956e-71	0.491	0.259		chr19	34172504	34229515	LSM14A	3	0.210947	1.34237e-14	0.666	0.201		chr14	77320996	77331597	GSTZ1	1	0.138635	3.32e-14	0.243	0.072
chr4	74114174	74303099	MTHFD2L	1	0.248848	5.02509e-71	0.336	0.144		chr7	44983023	44986961	SNHG15	3	0.316022	1.34427e-14	0.636	0.187		chr9	76611376	76906114	PRUNE2	2	-0.911541	3.44e-14	0.262	0.357
chr15	58771192	58861900	MINDY2	1	0.307869	5.32152e-71	0.461	0.242		chr11	61362344	61369509	TMEM138	3	0.332431	1.38267e-14	0.518	0.112		chr16	3443649	3486953	NAA60	1	0.163941	3.55e-14	0.116	0
chr8	144393229	144409335	CPSF1	2	0.204578	8.9638e-71	0.198	0.045		chr17	82031678	82034204	RAC3	4	0.484874	1.4104e-14	0.433	0.067		chr15	90083045	90102477	IDH2	4	0.259137	3.81e-14	0.222	0.061
chr17	76142465	76240493	RNF157	1	0.218659	1.16163e-70	0.166	0.027		chr2	95085369	95149434	MRPS5	1	0.242887	1.41823e-14	0.474	0.09		chr17	59893046	59950574	RPS6KB1	2	-0.855255	3.86e-14	0.105	0.197
chr16	56682470	56684196	MT1X	2	-1.54995	1.22719e-70	0.45	0.548		chr22	41621163	41664048	XRCC6	7	0.66966	1.44401e-14	0.805	0.321		chr14	64914361	64944591	CHURC1	1	-0.82675	3.92e-14	0.302	0.373
chr8	120535745	120813273	SNTB1	1	0.187712	1.32857e-70	0.131	0.008		chr20	34928432	34956027	GSS	4	0.430095	1.55192e-14	0.406	0.052		chr1	42746335	42767084	P3H1	3	0.166182	3.96e-14	0.115	0
chr7	28995235	29195451	CPVL	4	0.227436	1.66049e-70	0.194	0.044		chr6	52362123	52529886	EFHC1	1	0.271388	1.5542e-14	0.475	0.09		chr8	143304384	143359979	TOP1MT	21	0.124889	4.01e-14	0.253	0.079
chr6	12716554	13287843	PHACTR1	1	-0.864588	2.86112e-70	0.45	0.552		chr6	42879616	42889925	RPL7L1	2	0.3204	1.61791e-14	0.705	0.239		chr21	42199689	42297244	ABCG1	3	0.134808	4.27e-14	0.137	0.011
chr15	63042632	63071915	TPM1	1	0.441215	5.59137e-70	0.336	0.151		chr5	132257696	132273454	PDLIM4	3	-1.73323	1.7117e-14	0.205	0.41		chr8	15417215	15766649	TUSC3	3	0.205536	4.46e-14	0.253	0.079
chr7	99558406	99576453	ZNF655	1	0.267039	8.92681e-70	0.353	0.157		chr2	55287842	55419895	CCDC88A	1	0.485077	1.72833e-14	0.352	0.022		chr6	26365159	26378320	BTN3A2	4	0.180185	4.72e-14	0.195	0.045
chr15	66293217	66333898	DIS3L	2	0.184907	1.04037e-69	0.202	0.049		chr20	33657087	33674463	NECAB3	4	0.420666	1.76363e-14	0.33	0.007		chr14	22836560	22849027	MMP14	1	-0.960783	4.75e-14	0.313	0.385
chr20	33657087	33674463	NECAB3	1	0.159944	1.16099e-69	0.211	0.054		chr20	20017310	20033655	NAA20	4	0.375349	1.78209e-14	0.748	0.269		chr1	40161387	40240921	RLF	1	-1.03838	4.87e-14	0.19	0.285
chr5	179797597	179806952	MGAT4B	1	0.291051	1.41694e-69	0.544	0.318		chr6	38675925	38703145	GLO1	3	0.277848	1.80229e-14	0.684	0.216		chr14	22946228	22957161	HAUS4	1	0.122023	4.89e-14	0.295	0.104
chr22	41092592	41180077	EP300	2	0.264223	1.58452e-69	0.434	0.22		chr1	161120974	161132688	DEDD	4	0.414095	1.90445e-14	0.352	0.022		chr1	151402724	151459494	POGZ	3	-1.33046	5.18e-14	0.249	0.333
chr11	120211032	120230334	OAF	3	0.174209	1.66559e-69	0.199	0.048		chr15	79960892	79971196	BCL2A1	1	0.509077	1.9789e-14	0.5	0.112		chr1	28199456	28233029	DNAJC8	2	-0.828246	5.58e-14	0.385	0.432
chr5	69093949	69131069	SLC30A5	1	0.211144	1.87191e-69	0.319	0.127		chr4	169729470	169757944	HPF1	4	0.422502	2.07265e-14	0.315	0		chr11	66284580	66289145	YIF1A	4	0.21727	5.83e-14	0.427	0.188
chr15	99565417	99716466	MEF2A	1	0.272177	2.14737e-69	0.357	0.16		chr7	132784870	133082090	CHCHD3	2	0.253848	2.12005e-14	0.658	0.201		chr3	150541998	150603228	SERP1	9	-0.472491	5.96e-14	0.524	0.538
chr22	29554808	29581327	NIPSNAP1	2	0.220436	2.17124e-69	0.217	0.061		chr14	95181940	95319908	CLMN	1	0.42655	2.16739e-14	0.371	0.03		chr1	155897808	155911404	RIT1	1	-0.612858	6.21e-14	0.097	0.188
chr6	7268306	7347446	SSR1	1	0.25768	2.62331e-69	0.509	0.28		chr5	147234963	147387855	STK32A	1	0.327176	2.18346e-14	0.397	0.045		chr1	10210570	10381603	KIF1B	1	-1.06506	6.23e-14	0.187	0.281
chr2	108719482	108785809	RANBP2	1	0.236286	3.14255e-69	0.442	0.225		chr7	101310914	101321823	IFT22	2	0.406554	2.19688e-14	0.314	0		chr8	102864271	103002424	AZIN1-AS1	20	0.176926	7.03e-14	0.113	0
chr18	9708275	9862551	RAB31	1	0.15085	3.80057e-69	0.158	0.023		chr6	33410399	33416453	PHF1	6	0.235606	2.20598e-14	0.477	0.09		chr8	60516936	60623644	RAB2A	11	0.772115	7.96e-14	0.565	0.376
chr8	144333957	144361286	SLC52A2	2	0.242364	3.90554e-69	0.454	0.236		chr20	3190350	3204685	DDRGK1	6	0.325182	2.22314e-14	0.57	0.142		chr9	38392702	38398661	ALDH1B1	2	0.351029	8.02e-14	0.226	0.066
chr15	69160584	69272217	GLCE	2	0.238464	5.36285e-69	0.242	0.074		chr11	114400030	114414203	RBM7	1	-1.08582	2.2911e-14	0.1	0.276		chr3	100401532	100456319	LNP1	7	0.324595	8.59e-14	0.246	0.079
chr1	32651142	32686211	RBBP4	1	0.249302	8.58654e-69	0.491	0.264		chr3	49015488	49022293	DALRD3	2	0.394235	2.34498e-14	0.468	0.09		chr19	38941401	38975742	FBXO17	3	-0.461201	8.74e-14	0.094	0.183
chr2	126656133	126696667	GYPC	1	-0.522376	1.01812e-68	0.716	0.778		chr3	147393422	147510293	ZIC1	1	0.42558	2.58508e-14	0.313	0		chr11	67119263	67258082	KDM2A	5	-1.05359	8.98e-14	0.153	0.247
chr1	112619805	112671616	CAPZA1	1	0.254625	1.22204e-68	0.53	0.306		chr11	123057489	123063230	HSPA8	2	0.552542	2.63347e-14	0.961	0.642		chr15	90529923	90645345	CRTC3	4	-0.861529	1.03e-13	0.124	0.217
chr4	173168811	173323967	GALNT7	1	0.193796	1.43183e-68	0.262	0.086		chr2	37196488	37216193	CEBPZOS	1	0.41713	2.70791e-14	0.313	0		chr4	39498755	39528311	UGDH	4	-0.825821	1.04e-13	0.234	0.333
chr7	116811070	116922049	CAPZA2	1	0.274158	1.60788e-68	0.635	0.403		chr10	17228241	17237593	VIM	4	-0.4903	2.77536e-14	0.999	0.963		chr8	133454848	133571940	ST3GAL1	21	0.121259	1.05e-13	0.385	0.172
chr6	33272075	33276511	RPS18	1	0.235069	1.69251e-68	1	0.997		chr3	32996609	33097202	GLB1	1	0.348661	2.8505e-14	0.449	0.075		chr3	146515180	146544856	PLSCR1	8	-0.730754	1.05e-13	0.199	0.294
chr7	131110096	131496632	MKLN1	1	0.236893	1.87435e-68	0.384	0.178		chr20	5937228	5950558	TRMT6	5	0.315976	2.90665e-14	0.45	0.075		chr19	8308768	8321375	NDUFA7	1	0.192035	1.07e-13	0.112	0
chr7	114922359	115019202	MDFIC	1	0.237575	2.08541e-68	0.451	0.226		chr16	69741871	69754926	NOB1	1	0.3393	3.07174e-14	0.394	0.045		chr13	31199975	31332276	B3GLCT	2	0.144903	1.07e-13	0.112	0
chr10	29457338	29736959	SVIL	1	0.250737	2.16432e-68	0.296	0.115		chr6	43522334	43576038	XPO5	2	0.434903	3.28135e-14	0.375	0.037		chr1	186311652	186375693	TPR	5	-0.927378	1.08e-13	0.365	0.419
chr1	8861000	8879190	ENO1	1	0.461352	2.52395e-68	0.831	0.702		chr5	136028988	136063818	TGFBI	2	0.276498	3.42088e-14	0.417	0.06		chr1	218285293	218337983	RRP15	1	-0.832436	1.1e-13	0.193	0.285
chr2	231395710	231401164	B3GNT7	1	0.18638	2.80148e-68	0.125	0.007		chr19	7920338	7923250	SNAPC2	3	0.375754	3.57198e-14	0.397	0.052		chr1	214281102	214337131	SMYD2	1	-0.0310265	1.11e-13	0.262	0.086
chr8	93729356	93741017	RBM12B	1	0.213877	3.00223e-68	0.23	0.067		chr1	160205380	160215376	PEA15	5	0.172842	3.58389e-14	0.61	0.179		chr1	223701593	223776018	CAPN2	1	-0.841496	1.18e-13	0.297	0.373
chr7	4682295	4771442	FOXK1	3	0.258439	4.53077e-68	0.282	0.107		chr22	37807905	37817176	GCAT	3	0.404822	3.62263e-14	0.386	0.045		chr14	50117130	50231578	SOS2	5	-0.741474	1.35e-13	0.097	0.186
chr22	29259872	29268209	RHBDD3	2	0.182177	5.35981e-68	0.238	0.072		chr14	50719763	50831162	NIN	1	0.630247	3.64218e-14	0.487	0.112		chr3	32391698	32483067	CMTM7	8	0.129418	1.36e-13	0.164	0.029
chr16	396725	410367	NME4	1	0.378961	5.6738e-68	0.633	0.422		chr14	75131469	75176612	TMED10	1	0.517701	3.70036e-14	0.945	0.56		chr14	34432788	34462240	SPTSSA	4	-0.871409	1.39e-13	0.392	0.437
chr22	28742039	28757515	HSCB	2	0.175661	9.42653e-68	0.282	0.103		chr11	65040901	65044828	SAC3D1	4	0.460983	3.70121e-14	0.31	0		chr11	64225941	64230686	NUDT22	2	0.068583	1.4e-13	0.28	0.097
chr7	91940862	92110673	AKAP9	1	0.314939	9.97425e-68	0.749	0.51		chr19	14380501	14408725	ADGRE5	3	0.483395	3.70121e-14	0.31	0		chr14	59484443	59505410	JKAMP	1	0.130143	1.53e-13	0.317	0.122
chr8	47773111	47960178	PRKDC	2	0.364594	1.02776e-67	0.68	0.47		chr7	100673567	100679174	GNB2	2	0.524276	3.95841e-14	0.893	0.44		chr3	33114014	33147773	CRTAP	8	0.618717	1.56e-13	0.636	0.473
chr15	100877714	100916626	ALDH1A3	1	0.32752	1.15852e-67	0.23	0.069		chr10	3775996	3785281	KLF6	4	-1.14444	4.00196e-14	0.919	0.813		chr17	10699015	10730023	TMEM220	1	0.215049	1.68e-13	0.221	0.063
chr20	8077251	8968360	PLCB1	2	0.164379	1.27398e-67	0.125	0.007		chr3	149964904	150050788	PFN2	2	0.370269	4.06053e-14	0.655	0.194		chr22	21628089	21630064	YDJC	8	0.179154	1.73e-13	0.179	0.038
chr14	101964573	102056443	DYNC1H1	2	0.365296	1.77465e-67	0.783	0.588		chr19	3958453	3971123	DAPK3	1	0.275272	4.24331e-14	0.5	0.104		chr9	136791344	136793317	TMEM141	4	0.289254	1.73e-13	0.416	0.19
chr21	34073578	34106260	SLC5A3	1	0.278471	1.791e-67	0.352	0.163		chr19	49675786	49689029	PRMT1	2	0.323845	4.24673e-14	0.752	0.261		chr19	531760	542092	CDC34	1	-0.694151	1.79e-13	0.113	0.204
chr12	53046969	53064379	TNS2	1	0.192491	2.1762e-67	0.217	0.059		chr2	61868085	61888671	CCT4	1	0.299062	4.26429e-14	0.789	0.284		chr14	22766522	22773042	OXA1L	1	0.405384	1.79e-13	0.517	0.269
chr13	108251240	108308484	TNFSF13B	2	0.299262	2.29022e-67	0.125	0.008		chr16	69131291	69231130	UTP4	1	0.402678	4.34972e-14	0.309	0		chr14	50632058	50668306	SAV1	5	-0.778361	1.83e-13	0.178	0.269
chr9	136673143	136687457	AGPAT2	1	-0.548604	2.89889e-67	0.546	0.634		chr5	69350984	69370013	AK6	1	0.426271	4.40011e-14	0.309	0		chr11	66435075	66466738	MRPL11	5	0.261916	1.88e-13	0.404	0.176
chr7	75416786	75486299	POM121C	1	0.250063	2.92429e-67	0.338	0.147		chr6	18120440	18122677	NHLRC1	5	0.247862	4.52444e-14	0.38	0.037		chr3	139355600	139389680	COPB2	8	-0.776083	2e-13	0.211	0.301
chr1	1311585	1324687	INTS11	1	0.241984	3.08825e-67	0.446	0.231		chr8	53851795	53959303	RGS20	1	0.431935	4.54731e-14	0.361	0.03		chr11	65711996	65719604	KAT5	2	-0.812739	2.05e-13	0.222	0.31
chr22	41598028	41621043	DESI1	2	0.267374	3.19696e-67	0.396	0.194		chr19	38619082	38636955	EIF3K	2	0.56526	4.59656e-14	0.946	0.642		chr9	128371361	128392016	URM1	4	0.209713	2.16e-13	0.38	0.165
chr2	112482156	112541739	TTL	1	0.251031	3.35389e-67	0.334	0.145		chr3	42782908	42804490	HIGD1A	2	-0.922537	4.7445e-14	0.112	0.291		chr16	77007	85851	MPG	3	0.265951	2.22e-13	0.424	0.192
chr5	175477062	175529742	SFXN1	1	0.178423	3.41723e-67	0.209	0.056		chr17	8288654	8290092	RANGRF	2	0.353548	4.74682e-14	0.433	0.075		chr11	69641156	69654474	CCND1	6	0.418216	2.24e-13	0.492	0.249
chr7	7156934	7248616	C1GALT1	3	0.245438	3.60021e-67	0.426	0.21		chr19	16185380	16192046	FAM32A	3	0.289241	4.7908e-14	0.6	0.172		chr8	47773111	47960178	PRKDC	7	0.46643	2.4e-13	0.432	0.226
chr3	11556069	11771350	VGLL4	1	0.334797	4.00984e-67	0.515	0.301		chr7	2234195	2242205	MRM2	5	0.393616	5.35011e-14	0.307	0		chr1	32108056	32176563	KPNA6	2	-0.934988	2.56e-13	0.188	0.278
chr15	77100656	77420144	PEAK1	2	0.195115	6.44127e-67	0.249	0.08		chr14	74493756	74497106	ISCA2	1	0.373588	5.40947e-14	0.391	0.052		chr1	230057990	230282122	GALNT2	1	-1.21726	2.56e-13	0.182	0.271
chr1	46188682	46220305	POMGNT1	1	0.230511	8.44321e-67	0.447	0.226		chr3	51933429	51941904	RRP9	2	0.343104	5.67978e-14	0.378	0.037		chr4	128809700	128875224	JADE1	3	-0.901132	2.65e-13	0.163	0.256
chr8	58583508	58659853	NSMAF	1	0.203283	9.62513e-67	0.271	0.097		chr20	2652593	2658393	NOP56	6	0.100566	5.8127e-14	0.681	0.216		chr17	28724348	28727935	TLCD1	1	0.185058	2.68e-13	0.113	0.002
chr8	43140464	43202855	HGSNAT	2	0.273427	1.1864e-66	0.326	0.14		chr15	22838644	22869362	NIPA2	6	0.347841	5.82903e-14	0.507	0.119		chr14	101761798	101927989	PPP2R5C	2	-0.784135	2.81e-13	0.189	0.281
chr22	31325804	31346346	PATZ1	2	0.185196	1.27478e-66	0.202	0.051		chr6	31658298	31660778	C6orf47	6	0.370183	5.8366e-14	0.378	0.037		chr4	139301505	139420033	NAA15	3	-0.979896	2.92e-13	0.197	0.287
chr3	51993522	51995895	RPL29	1	0.276223	1.27901e-66	0.996	0.987		chr3	153162226	153170627	RAP2B	2	0.378317	5.85229e-14	0.465	0.09		chr12	120461672	120469748	SRSF9	7	-0.592338	2.92e-13	0.413	0.446
chr16	84271	138677	NPRL3	1	0.219327	1.49787e-66	0.307	0.121		chr19	36113709	36115213	POLR2I	2	0.325923	5.85316e-14	0.756	0.276		chr1	229271062	229305894	RAB4A	1	0.171001	3.04e-13	0.347	0.143
chr1	32221928	32231604	EIF3I	1	0.339456	1.665e-66	0.773	0.593		chr20	6006093	6040053	CRLS1	5	0.248978	5.87661e-14	0.429	0.067		chr6	43171269	43181506	SRF	5	-0.874898	3.04e-13	0.108	0.197
chr17	74203582	74210655	RPL38	1	-0.24551	1.83064e-66	0.956	0.955		chr7	75899200	75986855	POR	2	0.312085	6.05086e-14	0.441	0.075		chr3	123490820	123585053	HACD2	7	0.142531	3.21e-13	0.108	0
chr8	144137774	144140851	HGH1	2	0.178754	4.08705e-66	0.223	0.066		chr7	103297435	103329511	PMPCB	2	0.114842	6.07725e-14	0.624	0.179		chr1	156054782	156058506	LAMTOR2	1	0.314723	3.47e-13	0.458	0.224
chr19	48615328	48619184	RPL18	4	-0.272931	4.33945e-66	0.992	0.988		chr4	141220887	141234697	ZNF330	3	0.275586	6.36952e-14	0.508	0.112		chr19	1026586	1039068	CNN2	1	0.114439	3.48e-13	0.219	0.063
chr6	159969082	160113507	IGF2R	2	0.266954	5.3507e-66	0.442	0.227		chr11	33703010	33736479	CD59	1	-1.68608	6.69945e-14	0.796	0.679		chr9	128720870	128724127	ZDHHC12	4	0.151531	3.68e-13	0.221	0.066
chr18	3603000	3608336	DLGAP1-AS2	1	0.161967	5.37601e-66	0.131	0.011		chr7	5592816	5606655	FSCN1	3	0.440351	6.72022e-14	0.577	0.164		chr1	226144679	226186741	ACBD3	1	-0.922348	3.92e-13	0.18	0.269
chr18	50967991	50988121	ELAC1	1	0.159577	5.83042e-66	0.184	0.041		chr20	63707465	63736142	ZGPAT	5	0.405185	6.80601e-14	0.305	0		chr16	2154797	2155358	SNHG19	3	0.212667	4.09e-13	0.107	0
chr18	21612314	21633524	SNRPD1	1	0.377867	5.89185e-66	0.729	0.532		chr20	35002404	35092807	TRPC4AP	4	0.3378	6.98259e-14	0.41	0.06		chr8	23528956	23575463	SLC25A37	3	-0.905952	4.18e-13	0.181	0.271
chr19	39480412	39493785	TIMM50	4	0.221694	6.02991e-66	0.428	0.219		chr11	134248279	134253370	THYN1	2	0.298677	7.23159e-14	0.427	0.067		chr1	11736084	11754802	AGTRAP	1	0.115242	4.2e-13	0.337	0.138
chr3	187368385	187372076	RTP4	1	0.194893	6.63537e-66	0.238	0.075		chr15	81000923	81005788	TLNRD1	1	0.413695	7.28934e-14	0.305	0		chr1	155255979	155262430	SCAMP3	1	0.0724557	4.43e-13	0.382	0.17
chr8	143566192	143572772	MROH6	1	0.155757	1.45001e-65	0.171	0.034		chr5	175658030	175710756	HRH2	4	0.532956	7.71359e-14	0.366	0.037		chr14	77457870	77469472	AHSA1	1	-0.780561	4.58e-13	0.35	0.4
chr17	61590421	61591219	NACA2	2	0.158009	1.72359e-65	0.113	0.003		chr7	5190196	5233840	WIPI2	3	0.215179	8.268e-14	0.538	0.134		chr16	1308880	1327018	UBE2I	3	-0.667346	4.63e-13	0.476	0.486
chr13	110878540	110915069	ANKRD10	2	0.277164	1.81055e-65	0.499	0.27		chr1	151759647	151763496	MRPL9	5	0.320175	8.35963e-14	0.581	0.157		chr14	30622311	30735850	SCFD1	1	-0.837313	4.76e-13	0.202	0.292
chr7	1567332	1571005	PSMG3	3	0.236371	2.26666e-65	0.492	0.269		chr6	31971091	31982821	STK19	6	0.353915	8.58166e-14	0.374	0.037		chr16	87830023	87869507	SLC7A5	5	-1.12537	5.26e-13	0.376	0.416
chr3	9917074	9933630	IL17RC	1	0.210554	2.66412e-65	0.297	0.119		chr17	42824385	42843760	PSME3	1	0.285113	8.74516e-14	0.479	0.097		chr3	108043091	108091862	CD47	7	-0.785491	5.45e-13	0.352	0.4
chr12	54230942	54280133	CBX5	1	0.27826	3.36371e-65	0.498	0.278		chr15	84669538	84716460	SEC11A	1	0.43187	8.82345e-14	0.883	0.396		chr22	41621163	41664048	XRCC6	2	-0.54172	5.59e-13	0.439	0.471
chr22	38111495	38214778	PLA2G6	2	0.202592	3.61437e-65	0.159	0.028		chr1	162497251	162529631	UHMK1	1	0.363156	9.19049e-14	0.45	0.09		chr11	65883740	65888531	FIBP	3	0.173412	5.66e-13	0.389	0.17
chr12	53006282	53042215	EIF4B	1	0.348558	3.69469e-65	0.796	0.6		chr11	207511	215113	RIC8A	5	0.286991	9.24916e-14	0.457	0.082		chr8	144841042	144853736	COMMD5	22	0.192616	5.69e-13	0.327	0.133
chr4	185143266	185150382	SLC25A4	1	-0.542811	3.73443e-65	0.622	0.703		chr12	49188736	49274600	TUBA1C	2	0.456272	9.29684e-14	0.694	0.246		chr19	17405722	17433724	MVB12A	1	0.234524	5.87e-13	0.355	0.149
chr7	26173057	26201529	HNRNPA2B1	4	0.319443	4.07835e-65	0.954	0.863		chr20	49936336	49953885	RNF114	5	-0.0102438	9.48797e-14	0.656	0.194		chr22	18110331	18146554	TUBA8	8	0.181797	6.42e-13	0.11	0.002
chr17	74862497	74873031	FDXR	1	0.190239	4.90256e-65	0.292	0.115		chr18	3247481	3256236	MYL12A	4	0.627814	9.60419e-14	0.926	0.597		chr1	203795654	203854999	ZC3H11A	5	-1.12221	6.47e-13	0.279	0.351
chr8	94249253	94262350	GEM	1	0.218293	6.34884e-65	0.133	0.014		chr11	72106378	72112780	ANAPC15	6	0.232062	9.64908e-14	0.466	0.09		chr19	3958453	3971123	DAPK3	1	-0.859278	6.48e-13	0.17	0.26
chr11	119623408	119729200	NECTIN1	3	-0.219967	8.78931e-65	0.045	0.147		chr8	140511311	140517154	CHRAC1	3	0.298273	9.69765e-14	0.399	0.052		chr15	82988441	83011641	C15orf40	9	0.0521945	6.81e-13	0.229	0.07
chr14	69726900	69772005	SRSF5	2	0.331694	8.83351e-65	0.798	0.584		chr22	31399604	31530634	DRG1	3	0.343903	9.74038e-14	0.443	0.082		chr19	3094362	3123999	GNA11	1	-0.821713	7.11e-13	0.111	0.199
chr7	55436056	55572988	VOPP1	2	0.164735	1.06854e-64	0.175	0.037		chr2	231732433	231786272	PDE6D	1	0.363494	9.74446e-14	0.413	0.06		chr1	29192657	29230942	MECR	2	0.149038	7.43e-13	0.185	0.045
chr15	64687573	64703281	OAZ2	1	0.225333	1.07235e-64	0.461	0.243		chr19	2321520	2328611	LSM7	1	0.459709	1.00283e-13	0.856	0.388		chr9	97904489	97922516	TRMO	2	0.169362	7.78e-13	0.105	0
chr5	136132845	136188747	SMAD5	1	0.276066	1.15892e-64	0.446	0.236		chr19	11342776	11346518	TMEM205	3	0.284174	1.04874e-13	0.71	0.239		chr1	212565334	212620777	ATF3	1	-0.323366	7.87e-13	0.428	0.559
chr1	35599541	35641526	PSMB2	1	0.297458	1.3361e-64	0.701	0.495		chr1	1385711	1399335	CCNL2	1	0.295901	1.04937e-13	0.448	0.082		chr3	69739464	69968336	MITF	7	-0.294185	8.1e-13	0.658	0.731
chr1	9728926	9823984	CLSTN1	1	0.27617	1.40421e-64	0.5	0.279		chr7	101162509	101165569	VGF	2	1.23337	1.07385e-13	0.302	0		chr12	94306449	94459988	CEP83	4	0.142482	8.53e-13	0.104	0
chr22	20917407	20953747	CRKL	3	0.24414	1.41345e-64	0.27	0.102		chr6	33291654	33298942	RGL2	6	0.287539	1.08877e-13	0.455	0.082		chr12	55818041	55821879	ORMDL2	5	0.106553	9.1e-13	0.277	0.102
chr8	143790920	143815773	SCRIB	1	0.219549	1.43261e-64	0.264	0.097		chr16	46656132	46689518	VPS35	2	0.17351	1.08951e-13	0.509	0.119		chr13	99200774	99386504	UBAC2	7	0.11529	9.13e-13	0.283	0.104
chr19	2100988	2164468	AP3D1	2	0.223113	1.54477e-64	0.489	0.269		chr22	42508344	42519796	RRP7A	7	0.176061	1.09631e-13	0.526	0.119		chr9	13105704	13279590	MPDZ	4	-0.923636	9.7e-13	0.168	0.258
chr20	63558086	63574239	HELZ2	1	0.210738	1.82975e-64	0.223	0.068		chr2	176629572	176637931	LINC01116	2	0.392929	1.12722e-13	0.314	0.007		chr11	62771629	62792006	TMEM223	1	0.0183973	1.01e-12	0.258	0.088
chr7	107891162	107931730	DLD	1	0.211473	2.0225e-64	0.391	0.191		chr1	44221070	44355260	ERI3	2	0.167994	1.14613e-13	0.59	0.164		chr19	55635459	55645623	ZNF581	3	0.236093	1.04e-12	0.295	0.115
chr3	184314495	184335358	EIF4G1	1	0.251634	2.78604e-64	0.551	0.319		chr20	17941597	17968980	SNX5	4	0.338436	1.1544e-13	0.509	0.119		chr13	95677139	95794988	DNAJC3	7	-0.912705	1.06e-12	0.328	0.387
chr19	3185563	3209575	NCLN	2	0.193635	2.81955e-64	0.316	0.131		chr12	123250112	123272334	CDK2AP1	2	0.324942	1.2139e-13	0.372	0.037		chr4	6707701	6709865	MRFAP1L1	5	0.166015	1.09e-12	0.329	0.136
chr6	17393505	17557790	CAP2	1	0.12499	3.06364e-64	0.115	0.005		chr1	52020131	52055191	TXNDC12	2	-0.0455105	1.23251e-13	0.632	0.187		chr3	51983340	51989197	ACY1	6	0.140222	1.13e-12	0.133	0.016
chr6	34417454	34426069	RPS10	1	0.302	3.77649e-64	0.94	0.894		chr11	612553	615983	IRF7	5	0.550252	1.24587e-13	0.403	0.06		chr6	26440472	26453415	BTN3A3	5	0.133346	1.17e-12	0.12	0.009
chr1	150293861	150308979	MRPS21	1	0.320216	4.05323e-64	0.777	0.587		chr11	62761565	62766710	POLR2G	5	0.354391	1.26051e-13	0.74	0.269		chr11	66268590	66277492	RAB1B	4	0.254078	1.18e-12	0.424	0.197
chr2	130181737	130190729	MZT2B	1	0.315145	4.09368e-64	0.864	0.747		chr18	21612314	21633524	SNRPD1	1	0.228895	1.27619e-13	0.775	0.284		chr17	73283624	73312005	CDC42EP4	2	-0.648056	1.19e-12	0.148	0.24
chr4	73073376	73258798	ANKRD17	1	0.249869	4.39646e-64	0.482	0.269		chr5	62347284	62403939	DIMT1	1	0.369575	1.28557e-13	0.362	0.037		chr10	97458324	97498794	MMS19	2	0.0701877	1.21e-12	0.18	0.043
chr20	36045618	36051018	NORAD	1	0.289339	5.28626e-64	0.697	0.473		chr20	2835314	2841190	PCED1A	6	0.214622	1.31157e-13	0.387	0.045		chr1	109668022	109709551	GSTM2	1	0.117321	1.23e-12	0.173	0.038
chr6	13924446	13980310	RNF182	1	0.125532	6.84841e-64	0.114	0.005		chr20	44966479	45080021	STK4	4	0.32239	1.32445e-13	0.464	0.09		chr12	75490863	75511636	KRR1	4	-0.777044	1.34e-12	0.243	0.324
chr2	137964020	138016364	HNMT	1	-0.45893	6.96379e-64	0.242	0.391		chr5	55424854	55534969	PLPP1	1	0.448844	1.34728e-13	0.3	0		chr19	1177558	1228431	STK11	1	-0.688588	1.34e-12	0.093	0.176
chr4	3503612	3532446	LRPAP1	3	0.666559	8.2489e-64	0.829	0.734		chr6	33299694	33314387	TAPBP	6	0.15262	1.35386e-13	0.646	0.201		chr2	222298147	222305217	CCDC140	5	0.227793	1.41e-12	0.151	0.027
chr22	21666009	21700015	PPIL2	3	0.189574	9.6574e-64	0.234	0.075		chr7	19695461	19709037	TWISTNB	2	0.0809181	1.36881e-13	0.499	0.112		chr19	5623035	5668478	SAFB	1	-0.874168	1.48e-12	0.259	0.335
chr15	64841883	64868002	PLEKHO2	1	0.201576	1.02076e-63	0.362	0.159		chr22	30331988	30356919	SF3A1	4	0.238284	1.38485e-13	0.55	0.134		chr8	38030534	38060365	EIF4EBP1	2	0.211135	1.49e-12	0.318	0.131
chr1	161118086	161125445	NIT1	1	0.164276	1.03089e-63	0.261	0.092		chr8	120380761	120445402	MRPL13	1	0.301764	1.38609e-13	0.573	0.157		chr3	119654513	119677454	COX17	7	-0.675704	1.49e-12	0.361	0.41
chr19	14433053	14471867	PKN1	2	0.150459	1.19542e-63	0.39	0.177		chr11	32583798	32606264	EIF3M	1	0.380622	1.40463e-13	0.817	0.313		chr16	88809339	88811937	APRT	5	0.53786	1.65e-12	0.566	0.339
chr15	77420412	77485607	HMG20A	2	0.201796	1.20157e-63	0.261	0.094		chr8	142727223	142736927	THEM6	3	0.400381	1.55882e-13	0.308	0.007		chr1	109687814	109709039	GSTM1	1	0.192788	1.68e-12	0.102	0
chr8	96261902	96336995	PTDSS1	1	0.194628	1.27654e-63	0.316	0.133		chr11	18322295	18367045	GTF2H1	2	0.308069	1.63057e-13	0.458	0.097		chr6	37482938	37499893	CCDC167	4	0.238718	1.7e-12	0.268	0.1
chr6	32968594	32981505	BRD2	1	0.404565	1.60675e-63	0.735	0.526		chr8	93857807	93926068	PDP1	2	0.423195	1.63669e-13	0.418	0.075		chr19	49767001	49807114	AP2A1	3	0.116957	1.75e-12	0.287	0.109
chr22	30425623	30429054	MTFP1	2	0.12263	1.62203e-63	0.144	0.02		chr22	42617840	42649392	CYB5R3	7	0.444213	1.66088e-13	0.797	0.343		chr16	58519951	58629885	CNOT1	2	-0.915573	1.83e-12	0.184	0.271
chr22	38681957	38685421	TOMM22	2	0.273529	1.64772e-63	0.622	0.394		chr17	3802158	3846246	NCBP3	1	0.414269	1.70815e-13	0.298	0		chr14	105419820	105470729	MTA1	2	-0.752029	1.83e-12	0.113	0.199
chr7	87196160	87220587	TMEM243	1	0.207245	1.89899e-63	0.399	0.192		chr16	2520357	2531422	AMDHD2	2	0.34023	1.71266e-13	0.393	0.052		chr4	153152163	153339319	TRIM2	3	-0.622988	1.84e-12	0.11	0.197
chr18	41955234	42087830	PIK3C3	1	0.21214	1.95377e-63	0.297	0.119		chr5	134148935	134176964	SKP1	2	-1.10241	1.73426e-13	0.881	0.754		chr7	92112153	92134803	CYP51A1	1	0.0744506	1.9e-12	0.231	0.075
chr7	113116718	113118560	SMIM30	1	0.238119	2.09034e-63	0.552	0.323		chr11	125569280	125584684	EI24	2	0.27948	1.80983e-13	0.74	0.261		chr15	89748661	89751310	MESP1	4	0.194663	1.93e-12	0.101	0
chr18	68673688	68715108	TMX3	1	0.206045	2.10565e-63	0.364	0.169		chr3	146515180	146544856	PLSCR1	1	0.49058	1.8702e-13	0.494	0.127		chr3	100709295	100748964	TFG	7	-0.777789	2.05e-12	0.314	0.376
chr22	50445000	50475035	SBF1	2	0.234644	2.19234e-63	0.272	0.104		chr5	160401641	160421711	SLU7	1	0.247288	1.94505e-13	0.5	0.112		chr6	149218641	149411613	TAB2	5	-0.665431	2.29e-12	0.086	0.167
chr2	112584240	112589275	CHCHD5	1	0.240989	2.37248e-63	0.571	0.348		chr17	4538897	4555386	MYBBP1A	1	0.399778	1.95674e-13	0.309	0.007		chr9	128552558	128633662	SPTAN1	4	-1.10433	2.33e-12	0.311	0.373
chr17	54951902	54968703	COX11	3	0.173617	2.48675e-63	0.427	0.217		chr1	31296982	31364953	ZCCHC17	2	0.339687	2.02495e-13	0.576	0.157		chr1	45688181	45694436	TMEM69	3	0.0822832	2.4e-12	0.223	0.07
chr10	42475480	42495337	LINC00839	1	0.151861	3.18735e-63	0.241	0.077		chr6	31879759	31897687	EHMT2	6	0.422825	2.06085e-13	0.414	0.067		chr16	70246778	70251940	EXOSC6	2	-0.593302	2.43e-12	0.094	0.176
chr7	42932376	42948958	MRPL32	3	0.247252	3.49951e-63	0.591	0.361		chr6	26521709	26527404	HCG11	5	0.375285	2.07082e-13	0.325	0.015		chr12	120687149	120701859	MLEC	4	-0.744015	2.51e-12	0.462	0.484
chr4	67701209	68080952	UBA6-AS1	1	0.212123	3.62981e-63	0.263	0.095		chr20	472498	543835	CSNK2A1	6	0.238322	2.08238e-13	0.462	0.09		chr19	2269509	2273490	OAZ1	1	-0.148238	2.55e-12	0.643	0.665
chr7	72879365	72951440	POM121	1	0.242413	3.64836e-63	0.34	0.154		chr17	5419641	5432876	RPAIN	1	0.148466	2.14741e-13	0.626	0.179		chr12	56158346	56163496	MYL6	5	-0.121204	2.59e-12	0.669	0.733
chr22	23971365	23979828	DDT	2	0.335374	3.97238e-63	0.818	0.662		chr11	18278668	18322198	HPS5	2	0.397831	2.17822e-13	0.477	0.104		chr6	31269491	31357188	HLA-B	5	1.77605	2.63e-12	0.641	0.548
chr13	76880175	76886405	KCTD12	1	0.147701	3.992e-63	0.229	0.072		chr2	85595725	85597708	RNF181	1	0.240023	2.19352e-13	0.736	0.269		chr12	93377883	93408146	NUDT4	4	-0.937417	2.78e-12	0.308	0.369
chr8	123768439	123815452	FAM91A1	1	0.189922	4.18048e-63	0.349	0.156		chr4	87336515	87391188	HSD17B11	3	0.26073	2.21093e-13	0.594	0.172		chr1	23795599	23800781	GALE	1	0.0792535	2.82e-12	0.303	0.122
chr15	50552473	50686797	TRPM7	1	0.221622	4.20798e-63	0.38	0.181		chr6	42984553	43012342	PPP2R5D	2	0.402867	2.26328e-13	0.296	0		chr9	105244622	105439171	SLC44A1	2	-0.704574	2.83e-12	0.109	0.195
chr22	19130279	19144684	ESS2	4	0.193071	4.5086e-63	0.244	0.083		chr8	81701334	81732903	ZFAND1	1	0.200401	2.36532e-13	0.406	0.06		chr19	29923644	30016612	URI1	2	-0.687296	2.86e-12	0.21	0.292
chr1	160091340	160098943	IGSF8	1	0.348702	5.05887e-63	0.496	0.302		chr4	55395957	55453397	TMEM165	2	0.353235	2.4025e-13	0.561	0.164		chr16	56666730	56668065	MT1G	2	0.345925	2.87e-12	0.184	0.05
chr20	51596514	51768390	ATP9A	1	0.140113	5.0896e-63	0.15	0.024		chr22	42085526	42090884	NDUFA6	7	0.363901	2.46422e-13	0.72	0.254		chr8	125091679	125367120	NSMCE2	21	0.0183757	3.11e-12	0.34	0.143
chr14	91869412	91947987	FBLN5	2	0.116285	7.04625e-63	0.108	0.003		chr6	31686955	31703356	ABHD16A	6	0.398905	2.58949e-13	0.294	0		chr9	97983341	98015943	ANP32B	2	-0.313542	3.42e-12	0.541	0.545
chr22	29327680	29423179	AP1B1	2	0.21087	7.85137e-63	0.284	0.113		chr4	55346242	55373100	SRD5A3	2	0.38033	2.7045e-13	0.392	0.06		chr19	43506719	43527230	ETHE1	4	0.13916	3.55e-12	0.318	0.129
chr17	76726830	76733936	METTL23	1	0.186632	8.26716e-63	0.487	0.262		chr12	123620406	123633766	EIF2B1	2	0.206671	2.7502e-13	0.473	0.104		chr2	223957463	223967714	MRPL44	5	0.367925	3.58e-12	0.427	0.215
chr5	71032670	71067689	GTF2H2	2	0.15526	1.44754e-62	0.179	0.041		chr2	74361154	74392087	DCTN1	1	0.173222	2.81035e-13	0.441	0.082		chr1	192809039	192812275	RGS2	5	-0.664493	3.64e-12	0.082	0.163
chr4	94207611	94291292	SMARCAD1	1	0.226131	1.46593e-62	0.29	0.118		chr2	231056864	231172827	PSMD1	1	0.322358	2.86694e-13	0.583	0.164		chr19	35040506	35066571	HPN	3	0.158877	3.73e-12	0.116	0.009
chr13	23979805	24307074	SPATA13	1	0.192825	1.61601e-62	0.155	0.028		chr2	219171897	219178106	CNPPD1	1	0.186909	3.04597e-13	0.505	0.119		chr3	184174689	184184091	AP2M1	9	-0.447804	3.74e-12	0.524	0.52
chr12	53500921	53506431	TARBP2	1	0.142618	1.62444e-62	0.236	0.076		chr4	56963350	56977606	NOA1	2	0.375085	3.05195e-13	0.371	0.045		chr13	48653711	48711226	CYSLTR2	2	0.340021	3.77e-12	0.122	0.014
chr6	32844078	32846500	PSMB8-AS1	1	0.226437	1.83601e-62	0.228	0.072		chr19	13144058	13150383	STX10	3	0.314031	3.05411e-13	0.568	0.157		chr9	137039463	137046179	NPDC1	4	0.159462	3.81e-12	0.136	0.02
chr7	134289332	134316930	SLC35B4	1	0.2065	1.97471e-62	0.26	0.094		chr18	158383	214629	USP14	4	0.359526	3.17342e-13	0.446	0.082		chr17	67717931	67744531	NOL11	2	-0.856656	3.97e-12	0.161	0.249
chr18	21529284	21600884	ESCO1	1	0.236989	2.41927e-62	0.4	0.197		chr11	43880811	43920274	ALKBH3	2	0.339808	3.18121e-13	0.364	0.037		chr3	9397615	9479240	SETD5	8	-0.939478	4.22e-12	0.203	0.285
chr4	38823715	38856817	TLR6	3	0.171492	2.6216e-62	0.127	0.012		chr19	55452985	55462343	ISOC2	2	0.230025	3.26966e-13	0.619	0.194		chr10	98247690	98268194	LOXL4	1	0.184869	4.41e-12	0.107	0.005
chr12	25936683	25959765	RASSF8-AS1	2	0.226263	5.7119e-62	0.312	0.131		chr2	120217479	120223400	TMEM185B	3	0.324102	3.27433e-13	0.35	0.03		chr19	17292609	17306843	MRPL34	1	0.298616	4.41e-12	0.427	0.201
chr4	85475150	86002668	ARHGAP24	1	0.276303	6.03579e-62	0.395	0.195		chr7	106248298	106286326	NAMPT	2	0.493807	3.3536e-13	0.72	0.276		chr17	68511780	68551319	PRKAR1A	2	-0.423565	4.47e-12	0.565	0.579
chr1	168225938	168253021	SFT2D2	1	0.230334	6.20021e-62	0.36	0.172		chr2	113890063	113962596	ACTR3	2	0.208166	3.38532e-13	0.665	0.224		chr10	86668507	86736072	LDB3	2	0.128004	4.55e-12	0.12	0.011
chr5	78485215	78770021	LHFPL2	2	0.183075	6.46254e-62	0.296	0.117		chr22	23957414	23961195	GSTT2B	4	0.401099	3.38686e-13	0.292	0		chr1	164555584	164899296	PBX1	1	-0.668068	4.68e-12	0.1	0.183
chr19	17215346	17219829	USE1	2	0.213537	7.30528e-62	0.419	0.217		chr19	39498895	39508481	DLL3	2	0.552166	3.38686e-13	0.292	0		chr8	140657900	141002216	PTK2	21	0.0911473	4.78e-12	0.346	0.152
chr22	17084954	17115694	IL17RA	4	0.194106	8.0542e-62	0.221	0.069		chr3	184299198	184309050	PSMD2	2	0.342991	3.41057e-13	0.67	0.216		chr6	63211446	63213024	FKBP1C	1	0.164709	4.8e-12	0.098	0
chr9	137605685	137615360	ARRDC1	1	0.180251	8.26537e-62	0.262	0.098		chr3	53156009	53192717	PRKCD	2	0.30264	3.46115e-13	0.363	0.037		chr17	61393456	61411555	TBX2-AS1	2	0.148664	4.8e-12	0.098	0
chr18	76822607	76970727	ZNF236	1	0.171819	1.09381e-61	0.188	0.048		chr16	89921392	89938761	TUBB3	1	0.477421	3.54145e-13	0.292	0		chr9	14081843	14398983	NFIB	4	-0.6909	4.82e-12	0.116	0.201
chr19	867630	893218	MED16	2	0.155456	1.24087e-61	0.306	0.126		chr2	74529725	74533332	HTRA2	1	0.368729	3.57464e-13	0.368	0.045		chr9	35696948	35732195	TLN1	2	-0.818999	4.82e-12	0.289	0.355
chr1	42456117	42473385	PPCS	1	0.213635	1.24576e-61	0.616	0.385		chr17	75751594	75765236	GALK1	3	0.223978	3.63366e-13	0.473	0.097		chr1	151047751	151051986	C1orf56	2	-0.562867	4.85e-12	0.092	0.174
chr15	75463251	75579315	PTPN9	2	0.168876	1.26224e-61	0.215	0.064		chr14	60091911	60169133	PCNX4	2	0.424915	3.70298e-13	0.291	0		chr9	26840685	26892803	CAAP1	3	0.0480846	4.98e-12	0.159	0.034
chr14	92121969	92172145	CPSF2	2	0.187967	1.27027e-61	0.331	0.146		chr14	49893082	49897054	ARF6	1	0.31679	3.70667e-13	0.631	0.201		chr6	18223860	18264548	DEK	3	-0.709811	4.99e-12	0.43	0.448
chr7	100612102	100615384	MOSPD3	1	0.182776	1.36377e-61	0.339	0.151		chr1	156249224	156282825	SMG5	7	0.301498	3.72391e-13	0.329	0.022		chr12	118032687	118062430	WSB2	7	-0.651915	5e-12	0.155	0.242
chr1	51354263	51519266	EPS15	1	-0.623192	1.61582e-61	0.382	0.492		chr8	125024260	125091819	WASHC5	3	0.393788	3.74449e-13	0.291	0		chr1	28578538	28583132	SNHG12	2	-1.0706	5.08e-12	0.31	0.371
chr13	112894378	113099742	MCF2L	2	-0.347275	1.62929e-61	0.114	0.244		chr12	98613405	98645113	IKBIP	1	0.375489	3.8436e-13	0.379	0.052		chr4	139266880	139302551	NDUFC1	3	-0.353377	5.09e-12	0.552	0.545
chr5	177483394	177497606	PDLIM7	1	0.187516	1.98459e-61	0.249	0.088		chr6	2832332	2841959	SERPINB1	5	0.20895	3.85349e-13	0.592	0.164		chr16	89921392	89938761	TUBB3	5	0.178355	5.1e-12	0.098	0
chr15	68818221	68946811	SPESP1	2	0.180829	2.34574e-61	0.129	0.015		chr1	155247205	155255483	FAM189B	7	0.287106	3.97031e-13	0.333	0.022		chr3	100260992	100325251	TBC1D23	7	-0.778046	5.17e-12	0.097	0.179
chr12	50504985	50748657	DIP2B	1	0.231387	2.44923e-61	0.331	0.15		chr1	220094132	220148041	IARS2	1	0.175993	4.14696e-13	0.488	0.112		chr9	34610486	34612104	RPP25L	2	0.154467	5.44e-12	0.219	0.07
chr15	55538890	55588947	PYGO1	1	0.185546	3.22552e-61	0.167	0.035		chr3	37052626	37183689	LRRFIP2	2	0.214657	4.18579e-13	0.651	0.216		chr7	99408641	99419616	BUD31	1	-0.56939	5.7e-12	0.453	0.468
chr17	44959693	44968303	C1QL1	2	0.221263	3.40978e-61	0.158	0.031		chr14	51240162	51257655	TMX1	1	-0.0250865	4.32285e-13	0.563	0.157		chr14	24809656	25050297	STXBP6	1	0.423983	5.89e-12	0.408	0.204
chr6	32821833	32838770	TAP2	1	0.221593	3.65286e-61	0.265	0.101		chr7	73302516	73308826	NSUN5	2	0.297981	4.42753e-13	0.469	0.097		chr17	9910609	10198551	GAS7	1	-0.661905	5.91e-12	0.099	0.181
chr5	70968166	71025339	NAIP	2	0.184114	3.69531e-61	0.145	0.023		chr19	49340595	49362457	TEAD2	3	0.374956	4.43057e-13	0.332	0.022		chr2	217799588	218033982	TNS1	4	-0.858667	5.98e-12	0.196	0.281
chr20	47209214	47356889	ZMYND8	1	0.232665	4.51405e-61	0.409	0.208		chr2	191245185	191425389	MYO1B	2	0.468918	4.50892e-13	0.487	0.119		chr1	182839347	182887982	DHX9	5	-0.833648	6.12e-12	0.259	0.333
chr5	132481609	132490777	IRF1	1	-0.940591	5.31724e-61	0.28	0.408		chr3	49412206	49416475	TCTA	2	0.277649	4.886e-13	0.36	0.037		chr8	144082590	144086216	GPAA1	21	0.307572	6.19e-12	0.484	0.271
chr1	147629652	147670524	ACP6	1	0.160394	5.68773e-61	0.142	0.022		chr2	43886224	43995989	LRPPRC	1	0.273729	4.9551e-13	0.444	0.082		chr21	31659666	31668931	SOD1	3	-0.2082	6.24e-12	0.617	0.611
chr7	77793728	77798434	TMEM60	1	0.172554	7.61888e-61	0.346	0.155		chr2	38959287	38960342	AC019171.1	1	0.428941	4.99977e-13	0.289	0		chr22	41433494	41446801	TOB2	1	-1.01295	6.55e-12	0.268	0.339
chr18	35984387	36067576	RPRD1A	1	0.192677	7.68783e-61	0.318	0.137		chr8	144095039	144097525	CYC1	3	0.433273	5.16875e-13	0.827	0.351		chr15	90929968	90935196	HDDC3	4	0.194479	6.58e-12	0.185	0.05
chr8	143304384	143359979	TOP1MT	1	0.193861	7.92838e-61	0.28	0.11		chr7	107579977	107629170	BCAP29	2	0.155969	5.33644e-13	0.577	0.157		chr16	71845996	71931199	IST1	2	-0.800536	6.63e-12	0.219	0.299
chr19	49635292	49640143	RRAS	4	-0.421925	8.3032e-61	0.177	0.313		chr4	108650585	108667820	OSTC	3	0.198754	5.47453e-13	0.812	0.306		chr19	54107013	54115675	TFPT	2	0.0827379	6.81e-12	0.277	0.106
chr20	18137863	18143169	PET117	2	0.157858	8.90595e-61	0.191	0.051		chr9	19108375	19149290	PLIN2	1	0.368256	5.73101e-13	0.407	0.067		chr15	80152490	80186946	FAH	9	0.0644943	7.22e-12	0.174	0.043
chr13	32432417	32538885	N4BP2L2	1	0.354179	9.27561e-61	0.732	0.512		chr11	71453109	71524107	NADSYN1	7	0.396026	5.8641e-13	0.338	0.03		chr4	13361354	13484365	RAB28	5	0.0636376	7.34e-12	0.215	0.068
chr7	192571	260772	FAM20C	3	0.255672	9.35025e-61	0.213	0.068		chr7	103074881	103099759	ARMC10	2	0.315677	5.98505e-13	0.476	0.104		chr12	95217746	95302799	VEZT	3	-0.977677	7.73e-12	0.15	0.235
chr17	59619689	59696956	CLTC	2	0.263812	1.01784e-60	0.595	0.378		chr11	35662775	35818007	TRIM44	2	0.14004	6.08143e-13	0.479	0.104		chr6	10429255	10435015	LINC00518	2	0.312691	8.5e-12	0.244	0.09
chr11	207511	215113	RIC8A	2	0.196703	1.03781e-60	0.385	0.189		chr7	102464956	102473168	LRWD1	2	0.342858	6.17629e-13	0.302	0.007		chr19	6361531	6370242	CLPP	1	0.233371	8.71e-12	0.382	0.176
chr15	55340032	55408510	CCPG1	1	0.24621	1.04296e-60	0.506	0.289		chr14	105009573	105021083	CDCA4	2	0.381006	6.23799e-13	0.425	0.082		chr14	23938219	24052555	DHRS4-AS1	1	0.144656	8.9e-12	0.096	0
chr9	35658290	35661511	CCDC107	2	-0.548225	1.12979e-60	0.428	0.522		chr11	61799627	61829318	FADS1	3	0.38424	6.33588e-13	0.343	0.03		chr17	30970984	30999911	RNF135	1	0.144665	9.56e-12	0.172	0.043
chr7	112762377	112790423	TMEM168	1	0.217436	1.24438e-60	0.278	0.11		chr20	43590937	43647299	IFT52	4	0.0227948	6.36823e-13	0.396	0.06		chr1	217426992	217631090	GPATCH2	1	-0.799475	1.04e-11	0.118	0.201
chr18	2847006	2916003	EMILIN2	1	0.161536	1.29552e-60	0.242	0.081		chr22	31104772	31120069	SELENOM	3	0.509048	6.52151e-13	0.287	0		chr15	78921058	78949574	CTSH	10	0.169666	1.06e-11	0.293	0.12
chr14	64986895	65062652	FNTB	2	0.162737	1.46414e-60	0.185	0.047		chr6	53051991	53100873	FBXO9	2	0.171706	6.56709e-13	0.5	0.119		chr15	75639085	75648706	IMP3	10	0.387822	1.13e-11	0.446	0.231
chr3	15042460	15065317	MRPS25	1	0.27098	1.55115e-60	0.55	0.339		chr19	12806584	12813640	RNASEH2A	3	0.39155	6.77286e-13	0.351	0.037		chr19	7920338	7923250	SNAPC2	1	0.105592	1.17e-11	0.205	0.063
chr2	99337371	99401326	EIF5B	1	-0.482248	1.65104e-60	0.687	0.703		chr1	157993273	158100262	KIRREL1	7	0.423698	6.81608e-13	0.286	0		chr17	5486285	5490814	MIS12	2	-0.698617	1.17e-11	0.1	0.181
chr9	37079645	37090928	EBLN3P	2	0.217018	1.68154e-60	0.338	0.155		chr11	67506497	67508649	CDK2AP2	7	0.281287	6.97205e-13	0.459	0.104		chr17	4940008	4945222	RNF167	3	0.110724	1.23e-11	0.372	0.172
chr15	90929968	90935196	HDDC3	1	0.173858	1.75935e-60	0.256	0.095		chr12	56152256	56159647	MYL6B	6	0.142306	6.98781e-13	0.486	0.112		chr17	63773603	63819317	DDX42	2	-0.8544	1.23e-11	0.207	0.287
chr3	9757347	9769992	CAMK1	1	0.0983687	1.99012e-60	0.116	0.008		chr11	66002228	66004149	BANF1	1	0.401146	7.33282e-13	0.825	0.351		chr21	26835755	26845409	ADAMTS1	3	-0.695694	1.23e-11	0.092	0.174
chr17	50719565	50756219	LUC7L3	3	0.31491	2.273e-60	0.687	0.461		chr17	76735865	76781449	MFSD11	3	0.344215	7.41209e-13	0.315	0.015		chr14	35278633	35317493	PSMA6	5	-0.023822	1.25e-11	0.347	0.154
chr18	51028394	51085045	SMAD4	1	0.184773	2.31844e-60	0.335	0.148		chr1	23795599	23800781	GALE	1	0.389185	7.67099e-13	0.338	0.03		chr16	67846923	67872567	NUTF2	2	0.231797	1.31e-11	0.442	0.215
chr17	67991101	67996431	C17orf58	1	0.131984	2.37061e-60	0.223	0.071		chr6	8411463	8435611	SLC35B3	6	-0.255932	8.20888e-13	0.37	0.045		chr1	184051651	184123978	TSEN15	5	0.156928	1.36e-11	0.178	0.048
chr1	27970344	28088637	EYA3	1	0.181738	2.41642e-60	0.227	0.075		chr7	44565417	44575051	DDX56	3	0.186442	8.34064e-13	0.485	0.112		chr1	1001138	1014540	ISG15	2	0.364443	1.38e-11	0.196	0.061
chr17	36064272	36072032	CCL18	2	-0.395716	2.51154e-60	0.026	0.107		chr16	366969	371289	MRPL28	2	0.10544	8.43062e-13	0.623	0.187		chr10	96129715	96205288	ZNF518A	2	0.166075	1.41e-11	0.094	0
chr14	70366499	70417090	SYNJ2BP	2	0.176868	2.65611e-60	0.322	0.14		chr1	154983338	154993111	FLAD1	6	0.177563	8.45773e-13	0.411	0.067		chr6	89364616	89412273	RRAGD	4	-0.821953	1.62e-11	0.258	0.326
chr19	10651862	10653844	ILF3-DT	2	0.289633	3.30968e-60	0.407	0.216		chr6	37819727	38154624	ZFAND3	3	0.236839	8.66962e-13	0.455	0.09		chr6	17759183	17987635	KIF13A	2	-0.718546	1.72e-11	0.14	0.224
chr7	100826820	100867010	SLC12A9	1	0.180079	3.3564e-60	0.251	0.092		chr15	84655129	84658563	NMB	1	0.379579	8.69982e-13	0.295	0.007		chr2	215942584	216034096	MREG	2	0.165184	1.72e-11	0.127	0.018
chr5	163446526	163460102	NUDCD2	1	0.227229	5.23731e-60	0.526	0.312		chr20	49113339	49188367	STAU1	5	-0.0165719	8.94794e-13	0.595	0.172		chr6	52671113	52686588	TMEM14A	4	0.120464	1.72e-11	0.303	0.124
chr16	48244300	48363122	LONP2	2	0.304776	5.69697e-60	0.511	0.302		chr5	57173948	57264679	GPBP1	1	-1.68307	9.1512e-13	0.347	0.493		chr16	1795620	1827157	HAGH	3	0.0784399	1.72e-11	0.281	0.111
chr12	53994895	54003337	HOXC9	1	0.160702	5.91013e-60	0.155	0.031		chr2	121726945	121736911	NIFK	3	0.202972	9.83613e-13	0.542	0.142		chr15	69160584	69272217	GLCE	10	0.126657	1.76e-11	0.143	0.027
chr16	67438014	67481181	ATP6V0D1	2	-0.529727	6.85082e-60	0.46	0.543		chr6	291630	351355	DUSP22	5	0.192379	9.87463e-13	0.497	0.119		chr1	9997206	10016021	RBP7	1	0.409319	1.77e-11	0.329	0.152
chr22	20394115	20408461	ZNF74	3	0.142864	7.3548e-60	0.154	0.029		chr11	66337333	66345125	BRMS1	3	0.17275	1.00907e-12	0.573	0.157		chr1	21596215	21669363	RAP1GAP	1	0.114204	1.9e-11	0.118	0.014
chr19	10960932	11079426	SMARCA4	2	0.22962	7.50154e-60	0.493	0.279		chr11	85647967	85656547	TMEM126A	3	0.138631	1.02737e-12	0.578	0.172		chr6	20401879	20493714	E2F3	3	0.138047	1.91e-11	0.126	0.018
chr18	31829180	31953136	TRAPPC8	1	0.196266	7.79582e-60	0.268	0.104		chr6	31959117	31969751	SKIV2L	6	0.366859	1.03574e-12	0.308	0.015		chr9	35812960	35815354	HINT2	2	0.0957682	1.92e-11	0.363	0.165
chr1	15526813	15592379	DNAJC16	1	0.155967	8.9202e-60	0.201	0.058		chr3	179562886	179588407	ACTL6A	2	0.283093	1.08091e-12	0.441	0.09		chr6	31686955	31703356	ABHD16A	5	0.0742442	2.05e-11	0.159	0.036
chr22	50185915	50199598	TRABD	2	0.238915	1.25791e-59	0.437	0.233		chr18	12785478	12929643	PTPN2	1	0.192636	1.09346e-12	0.403	0.067		chr1	185734391	186190949	HMCN1	5	0.390662	2.09e-11	0.149	0.034
chr19	41956681	41959321	RABAC1	4	-0.420335	1.37238e-59	0.765	0.808		chr1	43970000	43973369	DPH2	2	0.35431	1.16479e-12	0.36	0.045		chr17	4948092	4957131	ENO3	3	0.263671	2.1e-11	0.097	0.002
chr14	71320449	71741229	SIPA1L1	2	0.176065	1.5759e-59	0.184	0.048		chr1	45550543	45570049	AKR1A1	2	0.18789	1.19487e-12	0.597	0.179		chr1	10398592	10420511	PGD	1	0.16584	2.24e-11	0.246	0.09
chr17	44070735	44076344	G6PC3	2	0.172569	1.82892e-59	0.359	0.166		chr17	81637171	81648749	TSPAN10	4	0.479253	1.20713e-12	0.282	0		chr9	131096476	131123152	AIF1L	4	-0.815793	2.32e-11	0.241	0.317
chr7	130164713	130207770	TMEM209	1	0.152032	1.91967e-59	0.205	0.061		chr1	42746335	42767084	P3H1	2	0.381925	1.23383e-12	0.281	0		chr14	34981957	35029567	SRP54	5	-0.832117	2.37e-11	0.221	0.299
chr22	18150170	18177397	USP18	4	0.158356	2.22336e-59	0.147	0.026		chr1	160024953	160031990	PIGM	5	0.402592	1.24955e-12	0.294	0.007		chr9	34634722	34637809	SIGMAR1	2	0.138401	2.41e-11	0.291	0.12
chr14	102080742	102139699	HSP90AA1	2	-0.498659	2.26699e-59	0.983	0.98		chr20	59933764	59948680	FAM217B	5	0.341534	1.29174e-12	0.334	0.03		chr9	136658856	136672678	EGFL7	4	0.139012	2.47e-11	0.265	0.104
chr15	64460742	64686068	ZNF609	1	0.2074	2.49894e-59	0.218	0.07		chr20	63981132	64033100	PRPF6	5	0.133086	1.30787e-12	0.664	0.209		chr6	151452258	151470101	ARMT1	5	0.169455	2.49e-11	0.092	0
chr15	69452814	69456205	RPLP1	2	0.358923	2.64929e-59	1	0.998		chr11	47418769	47426473	PSMC3	2	0.296512	1.32956e-12	0.699	0.239		chr22	26521996	26596717	TPST2	5	0.0267444	2.49e-11	0.237	0.084
chr1	161304735	161309968	MPZ	1	0.562724	2.90813e-59	0.111	0.007		chr19	17511636	17521288	PGLS	4	0.280673	1.33408e-12	0.697	0.246		chr19	18306236	18323112	LSM4	1	0.384084	2.51e-11	0.511	0.281
chr15	40470984	40473158	CHST14	1	0.11472	2.95775e-59	0.205	0.059		chr2	105357712	105438513	FHL2	2	0.509573	1.34796e-12	0.308	0.015		chr1	22024558	22031223	LINC00339	1	0.112447	2.52e-11	0.146	0.029
chr11	123057489	123063230	HSPA8	3	-0.407187	3.42827e-59	0.873	0.889		chr2	232550674	232583644	EIF4E2	1	0.299582	1.38595e-12	0.535	0.149		chr19	6210381	6279975	MLLT1	1	0.10193	2.63e-11	0.109	0.009
chr19	16324826	16328685	KLF2	2	-0.707331	4.69173e-59	0.302	0.433		chr18	13663347	13726663	FAM210A	1	0.381141	1.39172e-12	0.373	0.052		chr12	53500921	53506431	TARBP2	5	0.0569646	2.68e-11	0.213	0.07
chr18	79964582	79970822	HSBP1L1	1	0.263187	5.33574e-59	0.475	0.272		chr19	647526	663233	RNF126	4	0.200815	1.39905e-12	0.502	0.119		chr6	30617840	30626395	MRPS18B	5	0.328105	2.73e-11	0.458	0.24
chr17	57834781	57850056	MRPS23	3	0.224855	6.58499e-59	0.532	0.321		chr2	71130632	71150101	MPHOSPH10	1	0.277702	1.41057e-12	0.366	0.045		chr2	237627587	237813682	LRRFIP1	5	-0.746895	2.8e-11	0.465	0.484
chr1	150508062	150513789	ECM1	1	0.26609	6.97999e-59	0.48	0.271		chr17	2322396	2336657	TSR1	1	0.392972	1.41344e-12	0.374	0.052		chr8	94249253	94262350	GEM	20	0.717002	2.96e-11	0.295	0.143
chr18	158383	214629	USP14	1	0.230614	7.36851e-59	0.558	0.34		chr6	30557280	30563723	PRR3	6	0.307984	1.42603e-12	0.338	0.03		chr19	1397026	1401570	GAMT	1	0.0985079	2.98e-11	0.297	0.122
chr20	35648925	35664956	RBM12	1	0.201473	7.49137e-59	0.275	0.111		chr1	161304735	161309968	MPZ	3	-4.80581	1.43284e-12	0.141	0.313		chr6	122443351	122471807	SERINC1	5	-0.677189	3.05e-11	0.342	0.394
chr22	49900229	49918438	ALG12	2	0.201564	8.4334e-59	0.229	0.078		chr14	74476192	74494177	NPC2	1	0.535931	1.48005e-12	0.944	0.567		chr6	8411463	8435611	SLC35B3	2	0.09062	3.06e-11	0.214	0.07
chr22	42617840	42649392	CYB5R3	2	0.455905	9.1673e-59	0.782	0.634		chr17	10699015	10730023	TMEM220	2	0.138054	1.49115e-12	0.439	0.09		chr16	1349240	1351878	TSR3	3	-0.572895	3.13e-11	0.137	0.219
chr7	79768028	80226181	GNAI1	1	-0.514789	9.18145e-59	0.328	0.448		chr18	12658043	12725740	PSMG2	1	0.323624	1.53405e-12	0.711	0.261		chr9	128882133	128918039	LRRC8A	4	-0.590711	3.34e-11	0.085	0.161
chr17	46029916	46225389	KANSL1	3	0.256753	1.11139e-58	0.444	0.243		chr11	65883740	65888531	FIBP	3	0.359425	1.55298e-12	0.68	0.239		chr17	32444379	32483319	PSMD11	1	-0.924431	3.34e-11	0.338	0.387
chr7	129188633	129213545	SMO	1	0.175298	1.27516e-58	0.151	0.029		chr1	161505430	161524013	FCGR2A	3	0.362753	1.6084e-12	0.294	0.007		chr9	71911510	71986054	C9orf85	2	0.160081	3.59e-11	0.241	0.088
chr17	45160700	45170040	HEXIM2	3	0.146521	1.39422e-58	0.208	0.062		chr5	126531200	126595362	ALDH7A1	1	0.256685	1.61512e-12	0.463	0.112		chr19	2476122	2478259	GADD45B	1	-0.444546	3.62e-11	0.357	0.459
chr13	31134973	31162388	HSPH1	1	-0.945441	1.51672e-58	0.647	0.655		chr19	11551147	11559236	ELOF1	3	0.170357	1.64243e-12	0.506	0.127		chr3	149964904	150050788	PFN2	9	0.252145	3.64e-11	0.329	0.145
chr4	70992538	71030914	DCK	1	0.141706	1.59792e-58	0.268	0.102		chr15	55317184	55319161	PIGBOS1	2	0.389195	1.67474e-12	0.279	0		chr14	24265538	24271739	RABGGTA	1	0.129617	3.7e-11	0.178	0.05
chr1	145917714	145927678	RBM8A	1	-0.452625	1.66977e-58	0.707	0.718		chr2	42169353	42332548	EML4	1	0.361628	1.69083e-12	0.445	0.097		chr1	153658703	153661852	SNAPIN	4	0.132163	3.72e-11	0.301	0.124
chr15	40405485	40435947	IVD	1	0.142909	1.67997e-58	0.232	0.077		chr1	162561506	162599842	UAP1	1	0.340273	1.70522e-12	0.349	0.037		chr1	1324756	1328896	CPTP	2	0.137106	3.77e-11	0.09	0
chr15	52115105	52191369	GNB5	1	0.170442	1.70341e-58	0.255	0.096		chr3	42601963	42654388	AC006059.1	2	0.624302	1.73031e-12	0.279	0		chr21	34513142	34615113	RCAN1	3	0.539493	4.01e-11	0.257	0.111
chr5	115841592	115914081	AP3S1	1	0.221294	1.76956e-58	0.504	0.294		chr5	150400041	150412929	CD74	1	1.55192	1.74418e-12	0.467	0.119		chr19	18899514	18919387	COPE	2	-0.580557	4.2e-11	0.419	0.439
chr7	32495426	32588726	AVL9	2	0.16569	1.81065e-58	0.212	0.067		chr2	176269395	176338025	MTX2	2	0.274548	1.77179e-12	0.444	0.09		chr13	79311824	79406477	RBM26	7	-1.04209	4.21e-11	0.159	0.24
chr6	141447011	141451006	AL355596.1	2	0.191374	1.83088e-58	0.098	0.001		chr19	2100988	2164468	AP3D1	3	0.239004	1.85535e-12	0.441	0.09		chr1	156737303	156741590	MRPL24	1	0.139381	4.33e-11	0.425	0.208
chr2	95402708	95416616	FAHD2A	1	0.171338	1.8431e-58	0.359	0.169		chr19	3762682	3768575	MRPL54	1	0.146671	1.87702e-12	0.557	0.157		chr1	179839967	179877803	TOR1AIP2	4	-0.745891	4.52e-11	0.213	0.29
chr20	1368978	1393172	FKBP1A	2	0.353794	1.88711e-58	0.685	0.509		chr6	26634383	26659752	ZNF322	5	0.286364	1.94546e-12	0.355	0.045		chr4	70688532	70690551	UTP3	1	-0.645842	4.56e-11	0.199	0.278
chr6	154832697	155257723	TIAM2	2	0.175185	2.00589e-58	0.116	0.01		chr7	103344254	103369395	PSMC2	2	0.117618	1.97949e-12	0.574	0.164		chr2	215311956	215349773	ATIC	1	0.208857	4.64e-11	0.384	0.181
chr17	78107397	78132407	TMC6	1	0.190296	2.35686e-58	0.243	0.088		chr12	93405673	93441947	UBE2N	1	0.193634	2.03634e-12	0.617	0.201		chr12	67269358	67319953	CAND1	2	-0.957603	4.9e-11	0.267	0.333
chr22	32474676	32498829	FBXO7	2	0.286308	2.61333e-58	0.732	0.512		chr5	96935394	97037513	LNPEP	2	0.561003	2.15512e-12	0.403	0.075		chr1	32333839	32336233	MARCKSL1	2	-0.459612	4.92e-11	0.447	0.523
chr7	121348878	121396364	FAM3C	1	0.249433	3.2285e-58	0.55	0.333		chr2	37099210	37157065	EIF2AK2	1	0.251679	2.1776e-12	0.469	0.112		chr1	235661041	235883640	LYST	1	-0.939994	4.98e-11	0.307	0.367
chr5	102753981	103031105	PAM	2	0.18227	3.23405e-58	0.176	0.044		chr7	44044640	44069456	DBNL	3	0.0998312	2.18178e-12	0.525	0.142		chr21	37365573	37526358	DYRK1A	3	-0.929024	5e-11	0.159	0.24
chr9	34634722	34637809	SIGMAR1	2	0.188358	3.90585e-58	0.355	0.17		chr5	108747841	109196841	FER	3	0.420736	2.20633e-12	0.342	0.037		chr1	225486835	225653142	ENAH	1	-0.742787	5.27e-11	0.125	0.206
chr7	102433106	102456825	ORAI2	1	0.150783	4.64882e-58	0.256	0.094		chr19	48445841	48457022	GRWD1	4	0.343721	2.21556e-12	0.356	0.045		chr9	74980790	75028423	CARNMT1	2	0.145555	5.29e-11	0.089	0
chr7	101127104	101139247	SERPINE1	1	0.341261	5.15635e-58	0.139	0.024		chr1	44635238	44674481	TMEM53	2	0.365782	2.24962e-12	0.286	0.007		chr1	153661788	153671028	ILF2	4	-0.691993	5.42e-11	0.439	0.45
chr22	39499432	39518132	MIEF1	2	0.191754	5.36658e-58	0.266	0.104		chr17	1829702	1900082	RPA1	1	0.297943	2.30707e-12	0.445	0.097		chr13	21671073	21704498	FGF9	3	0.132694	5.44e-11	0.098	0.005
chr22	36758202	36776256	IFT27	2	0.202641	5.6723e-58	0.383	0.19		chr2	85602856	85649283	USP39	1	0.326102	2.35569e-12	0.355	0.045		chr1	26472440	26476642	HMGN2	1	-0.34605	5.57e-11	0.531	0.55
chr22	30368811	30421771	RNF215	2	0.146253	5.94105e-58	0.15	0.029		chr15	42359498	42412949	CAPN3	6	-2.16839	2.37271e-12	0.279	0.44		chr15	70654554	70763558	UACA	10	-0.58766	5.89e-11	0.135	0.217
chr22	19941733	19969975	COMT	3	0.595971	5.94577e-58	0.838	0.756		chr1	154220179	154271510	UBAP2L	5	0.226403	2.43041e-12	0.47	0.104		chr9	124257606	124353307	NEK6	4	0.19015	5.92e-11	0.286	0.12
chr22	40370591	40410289	SGSM3	2	0.146043	5.97222e-58	0.155	0.031		chr17	17505563	17591708	PEMT	2	0.192779	2.4481e-12	0.527	0.149		chr17	7884796	7912760	CHD3	1	-0.941456	6.04e-11	0.201	0.278
chr15	84655129	84658563	NMB	2	0.153185	8.01253e-58	0.239	0.085		chr12	56116590	56117967	RPL41	6	0.371947	2.49599e-12	0.998	0.993		chr11	66050729	66069308	SF3B2	4	-0.56609	6.07e-11	0.463	0.475
chr17	50094737	50112152	PDK2	3	0.156945	9.85439e-58	0.267	0.104		chr1	161749758	161757238	DUSP12	1	0.0621915	2.61958e-12	0.508	0.134		chr14	23321289	23326185	PABPN1	1	-1.12808	6.1e-11	0.334	0.376
chr15	69414246	69448427	KIF23	2	0.162881	9.89583e-58	0.147	0.027		chr15	25333728	25439051	UBE3A	6	0.197605	2.75382e-12	0.52	0.134		chr12	56341597	56360167	STAT2	3	-1.05485	6.3e-11	0.222	0.296
chr8	144509070	144511213	MFSD3	2	0.172627	1.25167e-57	0.227	0.079		chr8	38263130	38269243	PLPP5	2	0.384554	2.7577e-12	0.275	0		chr17	7217125	7225266	ACADVL	1	-0.80339	6.38e-11	0.365	0.41
chr5	90471748	90514557	POLR3G	2	0.192323	1.79032e-57	0.245	0.091		chr1	145933423	145958017	LIX1L	1	0.172435	2.78297e-12	0.429	0.082		chr1	27666064	27672198	IFI6	2	1.06494	6.44e-11	0.36	0.195
chr4	75513946	75550473	THAP6	1	0.162114	1.92139e-57	0.205	0.064		chr19	55262223	55280381	HSPBP1	2	0.178979	2.80828e-12	0.444	0.09		chr12	53251251	53254406	MFSD5	5	0.0203292	6.5e-11	0.188	0.057
chr7	23105758	23177914	KLHL7	4	0.190905	2.20208e-57	0.295	0.126		chr7	128739292	128773400	CALU	2	0.428871	2.89311e-12	0.834	0.343		chr6	32948613	32969094	HLA-DMA	5	0.19212	6.6e-11	0.141	0.029
chr1	151197949	151249536	PIP5K1A	1	0.180604	2.62306e-57	0.266	0.106		chr17	78852977	78925387	TIMP2	3	-1.20217	2.94892e-12	0.773	0.694		chr6	11183298	11382348	NEDD9	2	-0.554334	6.85e-11	0.114	0.195
chr16	90004871	90020128	DBNDD1	2	0.163241	2.66249e-57	0.244	0.089		chr8	55773446	55826445	TGS1	1	0.220075	2.95879e-12	0.429	0.09		chr17	7012417	7014532	RNASEK	2	-0.129519	6.91e-11	0.255	0.097
chr7	24573268	24694193	MPP6	4	0.156784	2.83825e-57	0.134	0.021		chr2	215942584	216034096	MREG	1	0.358489	2.99694e-12	0.33	0.03		chr22	39349925	39385575	SYNGR1	1	-0.728497	6.94e-11	0.374	0.405
chr19	18340598	18369950	PGPEP1	2	0.154337	2.92202e-57	0.17	0.041		chr19	45606994	45645629	EML2	3	0.255345	3.01932e-12	0.41	0.075		chr15	50275392	50355408	GABPB1	5	0.0227844	7.18e-11	0.195	0.061
chr1	155687960	155739010	DAP3	1	0.2328	3.39761e-57	0.453	0.252		chr8	116766505	116849463	UTP23	2	0.334781	3.03125e-12	0.329	0.03		chr10	95237572	95291012	PDLIM1	2	0.0872329	7.2e-11	0.252	0.097
chr15	50424380	50514421	USP8	1	0.222196	3.48665e-57	0.557	0.338		chr19	49665142	49673916	BCL2L12	2	0.360346	3.03877e-12	0.338	0.037		chr8	142657460	142681968	JRK	21	0.11949	7.32e-11	0.088	0
chr7	22812628	22822852	TOMM7	4	0.366315	3.64056e-57	0.944	0.92		chr11	68154863	68213828	KMT5B	7	0.38207	3.10519e-12	0.274	0		chr4	143513702	143557486	SMARCA5	3	-0.795753	7.4e-11	0.299	0.357
chr2	108534355	108687246	LIMS1	1	0.21167	4.75107e-57	0.576	0.364		chr6	43076307	43161719	PTK7	2	0.328278	3.14093e-12	0.422	0.082		chr21	17593653	17612945	BTG3	3	-0.693575	7.43e-11	0.463	0.473
chr15	48988476	49046447	SECISBP2L	1	0.257532	4.76243e-57	0.553	0.331		chr6	132814569	132817564	RPS12	5	0.531623	3.15372e-12	0.996	0.985		chr6	32844136	32859851	PSMB9	5	0.468035	8.29e-11	0.226	0.09
chr7	816615	896435	SUN1	3	0.211017	5.49698e-57	0.403	0.208		chr6	30286690	30327382	HCG18	6	0.265009	3.16225e-12	0.408	0.075		chr12	70242994	70355257	CNOT2	4	-0.938428	8.49e-11	0.276	0.337
chr1	117929720	117966543	WDR3	1	0.15328	6.8247e-57	0.267	0.105		chr16	69326913	69330588	PDF	1	0.340952	3.17284e-12	0.273	0		chr6	31268749	31272130	HLA-C	5	1.34066	8.69e-11	0.653	0.566
chr7	103099776	103149560	NAPEPLD	1	0.202622	6.93104e-57	0.206	0.065		chr5	133052013	133106449	HSPA4	3	0.152151	3.30768e-12	0.588	0.179		chr1	151399560	151401937	PSMB4	3	-0.564065	8.73e-11	0.467	0.471
chr22	25564675	25729294	GRK3	2	0.19697	7.85917e-57	0.16	0.036		chr3	52681156	52694497	GNL3	2	0.326732	3.36798e-12	0.535	0.157		chr19	2714567	2721372	DIRAS1	1	0.0818544	9.02e-11	0.128	0.023
chr1	155946851	156007070	ARHGEF2	1	0.231123	7.92706e-57	0.269	0.108		chr6	33250272	33272047	VPS52	6	0.308922	3.45106e-12	0.311	0.022		chr19	58479512	58512413	SLC27A5	3	0.10109	9.27e-11	0.148	0.034
chr15	75598083	75626469	SNUPN	2	0.160627	8.34529e-57	0.288	0.121		chr6	42744498	42746103	TBCC	2	0.224542	3.48588e-12	0.456	0.104		chr3	31532638	31637616	STT3B	8	-0.935529	9.42e-11	0.18	0.258
chr17	74770529	74776367	NAT9	1	0.18451	9.27587e-57	0.268	0.107		chr8	48917598	48921740	SNAI2	1	0.509229	3.50777e-12	0.624	0.224		chr14	24213943	24216070	MDP1	1	0.0919415	9.54e-11	0.145	0.032
chr19	14380501	14408725	ADGRE5	2	0.173844	9.63662e-57	0.222	0.075		chr7	106090503	106112576	SYPL1	2	0.110095	3.54415e-12	0.79	0.313		chr1	89995110	90035533	ZNF326	1	-0.861053	9.56e-11	0.215	0.29
chr2	96266159	96274173	CIAO1	1	0.202765	1.01884e-56	0.445	0.243		chr3	59747277	61251459	FHIT	1	0.317543	3.56008e-12	0.316	0.022		chr12	98593591	98606379	SLC25A3	1	0.51462	1.02e-10	0.739	0.742
chr6	157700387	157945077	SNX9	2	0.246072	1.06363e-56	0.454	0.251		chr19	8389981	8404434	RAB11B	3	0.271791	3.59774e-12	0.661	0.216		chr2	238848032	238910534	TWIST2	5	0.0386171	1.02e-10	0.108	0.011
chr20	36890229	36951843	SAMHD1	1	0.141644	1.09111e-56	0.124	0.016		chr19	39385629	39391154	PAF1	2	0.283425	3.60786e-12	0.38	0.06		chr3	184314495	184335358	EIF4G1	9	-1.05735	1.04e-10	0.281	0.339
chr3	49020459	49023495	NDUFAF3	1	0.272639	1.11058e-56	0.714	0.516		chr12	66135846	66170072	TMBIM4	1	0.367043	3.61031e-12	0.272	0		chr6	21593751	21598619	SOX4	3	-0.885088	1.06e-10	0.292	0.357
chr1	45688181	45694436	TMEM69	1	0.144147	1.19998e-56	0.202	0.062		chr10	28522652	28533066	WAC-AS1	3	0.335742	3.61812e-12	0.339	0.037		chr16	56657731	56660698	MT1F	2	0.184909	1.09e-10	0.183	0.057
chr8	135457456	135656722	KHDRBS3	1	0.24978	1.32859e-56	0.44	0.234		chr11	22813799	22830299	SVIP	2	-1.96203	3.65282e-12	0.211	0.388		chr1	40040233	40072649	CAP1	1	-0.555783	1.13e-10	0.42	0.441
chr8	143368876	143384221	RHPN1	1	0.163487	1.41729e-56	0.142	0.025		chr19	16067021	16103002	TPM4	3	0.465621	3.74222e-12	0.695	0.269		chr19	34428352	34471251	UBA2	3	-0.654545	1.22e-10	0.5	0.5
chr5	177133025	177300213	NSD1	1	0.208405	1.6586e-56	0.391	0.201		chr1	6221193	6235972	ICMT	1	0.367526	3.79825e-12	0.321	0.03		chr9	92000087	92115413	SPTLC1	2	0.0443258	1.3e-10	0.192	0.061
chr12	26905181	26938326	INTS13	2	0.183343	1.82929e-56	0.308	0.136		chr1	28736621	28769775	YTHDF2	2	0.258413	3.80802e-12	0.673	0.231		chr12	56271699	56300391	CS	3	-0.0522748	1.3e-10	0.311	0.133
chr3	184710364	184712064	MAGEF1	1	0.162755	1.94664e-56	0.431	0.225		chr7	73680918	73683453	DNAJC30	2	0.314573	3.82115e-12	0.329	0.03		chr2	190908460	191020960	STAT1	1	0.178674	1.32e-10	0.267	0.113
chr1	35433492	35557950	KIAA0319L	1	0.183046	2.23462e-56	0.319	0.145		chr20	35699272	35700984	ROMO1	4	0.320602	3.82467e-12	0.875	0.41		chr1	65147549	65232145	AK4	1	0.0926222	1.32e-10	0.123	0.02
chr4	56435741	56464578	PAICS	1	0.228872	2.28906e-56	0.488	0.282		chr19	40348456	40380439	PLD3	2	0.266444	3.97449e-12	0.695	0.246		chr3	49007062	49015953	WDR6	7	-0.954339	1.42e-10	0.098	0.174
chr17	63773603	63819317	DDX42	1	0.206097	2.41249e-56	0.44	0.242		chr7	135092363	135170795	CYREN	2	0.347924	4.62102e-12	0.27	0		chr21	43659560	43696079	RRP1B	3	0.0845193	1.44e-10	0.21	0.072
chr4	78773654	78775973	AC098818.2	1	0.161765	2.57903e-56	0.138	0.023		chr11	747415	765012	TALDO1	5	0.499934	4.73093e-12	0.887	0.455		chr15	52307283	52529050	MYO5A	5	-0.737355	1.5e-10	0.414	0.464
chr19	507497	519654	TPGS1	2	0.210233	3.64808e-56	0.54	0.318		chr11	62686406	62689530	LRRN4CL	5	0.524495	4.80643e-12	0.355	0.052		chr11	65538805	65558930	LTBP3	2	-0.779025	1.52e-10	0.173	0.251
chr2	96859718	96870757	SEMA4C	1	0.177871	4.54428e-56	0.228	0.079		chr2	68157888	68176238	PNO1	1	0.280297	4.81379e-12	0.362	0.052		chr8	47260878	47736306	SPIDR	5	0.10475	1.55e-10	0.206	0.07
chr17	59952240	59964761	RNFT1	2	0.147262	5.00984e-56	0.22	0.074		chr12	25195216	25209645	ETFRF1	2	0.339671	4.87511e-12	0.27	0		chr9	137188660	137190370	SSNA1	4	0.173028	1.64e-10	0.418	0.204
chr7	23504780	23532041	TRA2A	4	0.241708	5.67108e-56	0.43	0.238		chr16	89947925	89968060	DEF8	1	0.129917	4.97611e-12	0.385	0.067		chr4	5014586	5019458	CYTL1	5	0.173399	1.69e-10	0.085	0
chr22	38056311	38075701	PICK1	2	0.180258	5.85862e-56	0.247	0.095		chr11	47565430	47573461	PTPMT1	3	0.0845543	4.97724e-12	0.454	0.097		chr6	31546870	31558829	NFKBIL1	5	0.110425	1.73e-10	0.409	0.201
chr13	94601857	94634661	GPR180	1	0.151116	6.43156e-56	0.279	0.114		chr11	47617315	47642607	MTCH2	3	0.329512	5.11096e-12	0.732	0.284		chr14	58244843	58272012	PSMA3	4	-0.662201	1.73e-10	0.406	0.432
chr7	74082933	74122525	LIMK1	1	0.138142	7.05095e-56	0.168	0.042		chr19	19119169	19138513	TMEM161A	4	0.130751	5.19385e-12	0.342	0.037		chr4	86594315	86815171	PTPN13	1	-0.510884	1.76e-10	0.07	0.14
chr19	4444999	4457794	UBXN6	2	0.190359	7.55577e-56	0.447	0.246		chr2	241072169	241102332	MTERF4	1	0.358472	5.19822e-12	0.269	0		chr13	46553168	46753040	LRCH1	2	0.0946653	1.83e-10	0.142	0.032
chr3	52694488	52706032	GLT8D1	1	0.179713	1.01169e-55	0.439	0.234		chr12	11649674	11895377	ETV6	1	0.366373	5.25442e-12	0.359	0.052		chr12	113422380	113438276	SDSL	7	0.123796	1.83e-10	0.11	0.014
chr8	144291591	144314720	HSF1	2	0.177843	1.0718e-55	0.404	0.209		chr5	131155383	131224468	HINT1	3	-0.579118	5.3154e-12	0.877	0.799		chr6	24402908	24426194	MRS2	3	0.0871506	1.85e-10	0.191	0.061
chr19	19192229	19201869	RFXANK	4	0.15501	1.14726e-55	0.437	0.235		chr7	23235967	23275108	GPNMB	3	0.415032	5.33984e-12	0.951	0.44		chr11	67506497	67508649	CDK2AP2	6	0.115661	1.88e-10	0.322	0.143
chr17	49404049	49414905	PHB	3	0.286699	1.15295e-55	0.772	0.61		chr11	61299451	61342596	DDB1	3	0.247661	5.37966e-12	0.583	0.172		chr8	65602458	65634217	ARMC1	11	0.0854713	2.09e-10	0.308	0.136
chr7	75842602	75888926	RHBDD2	1	0.143296	1.18276e-55	0.335	0.155		chr16	69337996	69343106	NIP7	1	0.229486	5.43063e-12	0.383	0.06		chr15	58879050	58933679	SLTM	5	-0.878131	2.12e-10	0.338	0.38
chr7	73302516	73308826	NSUN5	1	0.188292	1.21078e-55	0.325	0.149		chr2	202874261	203014798	WDR12	1	0.366561	5.4392e-12	0.332	0.037		chr9	86026146	86100173	GOLM1	2	0.108414	2.16e-10	0.164	0.045
chr1	109399042	109426448	PSMA5	1	0.259659	1.22298e-55	0.692	0.487		chr14	20455191	20457772	APEX1	3	0.285436	5.49331e-12	0.824	0.358		chr8	55696424	55773407	TMEM68	10	-0.02704	2.2e-10	0.233	0.088
chr7	2354086	2380745	EIF3B	3	0.266317	1.33779e-55	0.611	0.389		chr6	30489509	30494194	HLA-E	6	0.661801	5.57634e-12	0.927	0.552		chr16	72782885	73891871	ZFHX3	2	-0.732351	2.24e-10	0.099	0.174
chr7	101815904	102283958	CUX1	1	0.286658	1.36608e-55	0.403	0.218		chr19	14514769	14529770	DNAJB1	3	-1.72506	5.64056e-12	0.681	0.642		chr9	128160265	128163924	C9orf16	4	0.408069	2.24e-10	0.522	0.292
chr7	99876958	99919600	TRIM4	1	0.187191	1.50464e-55	0.316	0.144		chr2	169791933	169812064	SSB	3	0.214575	5.84672e-12	0.755	0.276		chr1	201888680	201892587	SHISA4	5	0.0323602	2.35e-10	0.182	0.057
chr2	238238267	238240662	HES6	2	0.260427	1.66724e-55	0.475	0.273		chr20	2864184	3039076	PTPRA	6	0.188308	5.84821e-12	0.622	0.209		chr13	50082169	50906856	DLEU1	4	0.105909	2.45e-10	0.14	0.032
chr1	25543606	25568886	LDLRAP1	1	0.166183	1.6822e-55	0.234	0.084		chr15	48120990	48142672	SLC24A5	5	0.424311	5.88661e-12	0.571	0.179		chr11	63974620	63976543	COX8A	2	0.682056	2.48e-10	0.682	0.561
chr4	183659267	183713594	TRAPPC11	1	0.174714	1.93131e-55	0.217	0.074		chr3	49171598	49176486	KLHDC8B	2	0.290389	5.98035e-12	0.351	0.045		chr1	150218417	150236156	ANP32E	1	-0.739847	2.61e-10	0.209	0.283
chr22	40857077	40932815	XPNPEP3	2	0.142997	2.09634e-55	0.227	0.079		chr11	867859	915058	CHID1	4	0.18016	6.022e-12	0.594	0.187		chr9	132261356	132354986	SETX	4	-0.862914	2.62e-10	0.204	0.278
chr7	44565417	44575051	DDX56	3	0.162748	2.16982e-55	0.367	0.18		chr3	184135038	184146127	EIF2B5	2	0.273603	6.27565e-12	0.454	0.104		chr16	46407	53608	POLR3K	3	0.13289	2.62e-10	0.222	0.081
chr19	18683678	18782333	CRTC1	2	0.143884	2.18869e-55	0.177	0.047		chr2	3541430	3558333	RNASEH1	1	0.163354	6.32972e-12	0.432	0.09		chr17	18183078	18209954	ALKBH5	1	-0.689003	2.79e-10	0.158	0.235
chr13	50909747	51024120	RNASEH2B	1	0.144639	2.49746e-55	0.301	0.133		chr12	42238447	42459715	PPHLN1	3	0.247285	6.36007e-12	0.501	0.134		chr6	139028745	139043302	ABRACL	5	0.21051	2.8e-10	0.227	0.086
chr22	29505879	29555216	THOC5	2	0.164734	2.52412e-55	0.239	0.088		chr19	33386950	33521791	PEPD	3	0.277066	6.38798e-12	0.739	0.269		chr16	66408524	66412135	LINC00920	2	0.133149	3.06e-10	0.177	0.054
chr14	94048287	94081212	DDX24	2	-0.477113	2.70946e-55	0.668	0.7		chr2	175923882	176002839	LNPK	2	0.383431	6.43495e-12	0.267	0		chr4	139716753	140154184	MAML3	3	-0.0566523	3.1e-10	0.181	0.057
chr1	224896262	225399292	DNAH14	1	0.138479	3.28498e-55	0.156	0.034		chr6	166409364	166906451	RPS6KA2	6	-0.878887	6.48409e-12	0.087	0.239		chr1	113761832	113812476	RSBN1	1	-0.708712	3.13e-10	0.112	0.188
chr15	80946289	80989828	MESD	2	0.250147	3.37351e-55	0.668	0.452		chr14	55781132	55796731	LINC00520	2	0.483362	6.50387e-12	0.267	0		chr6	110982015	111028263	RPF2	5	-0.766845	3.14e-10	0.249	0.314
chr5	181254417	181261139	TRIM52	1	0.145522	3.56174e-55	0.153	0.033		chr19	984332	998438	WDR18	4	0.186952	6.54269e-12	0.461	0.112		chr2	176177717	176179008	HAGLROS	1	0.144851	3.14e-10	0.082	0
chr7	106090503	106112576	SYPL1	1	0.247277	4.15877e-55	0.661	0.448		chr4	94451857	94668227	PDLIM5	3	0.201655	6.69674e-12	0.421	0.082		chr4	186191567	186213463	CYP4V2	3	0.0250127	3.14e-10	0.218	0.079
chr11	66593153	66606019	CCS	1	0.195363	4.40117e-55	0.531	0.314		chr14	49768130	49786385	KLHDC2	1	0.297984	6.8935e-12	0.554	0.164		chr15	55180806	55197049	RSL24D1	5	-0.293641	3.37e-10	0.569	0.548
chr15	63321378	63381846	CA12	1	-0.270276	4.44272e-55	0.042	0.13		chr6	31142439	31158238	CCHCR1	6	0.326142	7.12003e-12	0.335	0.037		chr21	46188141	46228824	LSS	3	-1.27428	3.5e-10	0.092	0.165
chr7	74289407	74405935	CLIP2	1	0.162323	4.52222e-55	0.171	0.044		chr18	11882622	11908366	MPPE1	1	0.310623	7.13738e-12	0.37	0.06		chr4	37590800	37686376	RELL1	4	0.140749	3.65e-10	0.119	0.02
chr1	10456522	10472529	DFFA	1	0.165145	4.79387e-55	0.348	0.167		chr2	219373527	219400022	DNPEP	1	0.188626	7.30529e-12	0.454	0.104		chr3	49716844	49723951	GMPPB	6	0.119419	3.73e-10	0.086	0.002
chr15	58588809	58749791	ADAM10	1	0.205462	4.95324e-55	0.516	0.303		chr17	82239023	82273731	CSNK1D	4	0.301529	7.38324e-12	0.453	0.112		chr3	58306247	58324695	RPP14	7	-0.698218	3.76e-10	0.11	0.186
chr1	161706972	161714352	FCRLA	1	-0.315128	4.96593e-55	0.075	0.18		chr19	7619525	7629545	XAB2	2	0.176258	7.42162e-12	0.402	0.075		chr10	100042193	100081869	CPN1	1	0.149857	3.89e-10	0.082	0
chr2	106093308	106194301	UXS1	1	0.142691	5.37251e-55	0.252	0.096		chr7	133253073	134066589	EXOC4	2	0.343958	7.74533e-12	0.367	0.06		chr19	18557762	18569387	KXD1	2	0.106506	3.91e-10	0.35	0.161
chr2	119679167	119686507	TMEM177	1	0.128429	6.07635e-55	0.166	0.041		chr7	75996338	76048004	STYXL1	1	0.328027	7.74972e-12	0.295	0.015		chr19	38899700	38908893	NFKBIB	3	-0.851532	3.95e-10	0.157	0.233
chr4	41990502	42090461	SLC30A9	2	0.177545	6.1382e-55	0.357	0.175		chr19	2476122	2478259	GADD45B	1	-2.99803	8.02284e-12	0.452	0.552		chr8	124488485	124539458	TATDN1	21	0.289793	3.95e-10	0.42	0.217
chr22	43166622	43187134	TTLL12	2	0.167982	7.41381e-55	0.251	0.098		chr19	17215346	17219829	USE1	5	0.282739	8.04935e-12	0.426	0.09		chr19	38915266	38930763	SARS2	3	0.101514	4.14e-10	0.139	0.032
chr8	102252273	102412759	UBR5	1	0.231735	7.94789e-55	0.365	0.185		chr18	74148523	74160531	TIMM21	3	0.279872	8.24582e-12	0.334	0.037		chr1	226360691	226408093	PARP1	1	0.0691317	4.26e-10	0.311	0.14
chr1	145992435	145996579	TXNIP	1	0.332022	8.56523e-55	0.651	0.428		chr6	36968141	36986298	MTCH1	3	0.380765	8.36323e-12	0.874	0.373		chr14	67386984	67412167	PLEK2	1	0.115757	4.38e-10	0.111	0.016
chr5	149141483	149260542	ABLIM3	1	0.197673	8.78562e-55	0.15	0.033		chr6	33204655	33206831	HSD17B8	6	0.141573	8.4862e-12	0.418	0.082		chr19	55229779	55259017	PPP6R1	3	0.0450451	4.46e-10	0.115	0.018
chr4	77157207	77433388	CCNG2	1	0.219012	9.15935e-55	0.353	0.172		chr17	42810134	42833350	BECN1	1	0.213417	8.49514e-12	0.485	0.127		chr21	45493572	45573365	SLC19A1	3	0.0621718	4.47e-10	0.139	0.032
chr9	137554444	137578925	DPH7	1	0.149219	9.52205e-55	0.246	0.093		chr3	38138478	38143022	MYD88	2	0.348674	8.55643e-12	0.292	0.015		chr8	22146830	22157084	LGI3	3	-0.690559	4.72e-10	0.127	0.204
chr21	33070141	33072413	OLIG1	2	0.299249	1.01313e-54	0.089	0		chr14	58265365	58298134	PSMA3-AS1	2	0.379822	8.57379e-12	0.265	0		chr8	81656914	81686331	IMPA1	17	0.15057	4.82e-10	0.252	0.104
chr15	90229975	90234047	CIB1	2	0.235524	1.09822e-54	0.675	0.458		chr6	35468401	35470785	RPL10A	5	0.462441	8.70213e-12	0.98	0.843		chr4	147637785	147684163	PRMT9	3	0.117483	4.92e-10	0.081	0
chr17	67070444	67245989	HELZ	1	0.197405	1.31906e-54	0.427	0.227		chr19	10960932	11079426	SMARCA4	3	0.178384	8.73735e-12	0.597	0.179		chr19	49806866	49817376	FUZ	3	0.0747838	5.06e-10	0.176	0.054
chr7	92245974	92401383	ANKIB1	1	0.19502	1.34406e-54	0.378	0.192		chr18	6941742	7117797	LAMA1	4	0.445696	8.85084e-12	0.265	0		chr6	47231532	47309905	TNFRSF21	5	0.129638	5.11e-10	0.094	0.007
chr1	26019884	26036464	EXTL1	1	0.160727	1.38248e-54	0.123	0.017		chr17	81976807	82017406	ASPSCR1	4	0.208391	8.92053e-12	0.434	0.097		chr4	2934882	2961738	NOP14-AS1	5	0.134265	5.18e-10	0.13	0.027
chr15	49106068	49155661	COPS2	1	0.211935	1.54905e-54	0.58	0.355		chr18	80034389	80050651	RBFA	3	0.19661	9.09892e-12	0.467	0.119		chr15	90868588	90883458	FURIN	4	-0.690376	5.29e-10	0.101	0.174
chr4	82430590	82461177	ENOPH1	1	0.194536	1.59265e-54	0.429	0.235		chr11	63998558	64166113	MACROD1	3	0.317654	9.10536e-12	0.325	0.037		chr6	35832966	35921342	SRPK1	4	0.054825	5.3e-10	0.216	0.079
chr19	47745546	47757058	NOP53	4	-0.419834	1.67552e-54	0.726	0.754		chr1	43451003	43453989	HYI	2	0.192247	9.42958e-12	0.518	0.142		chr8	29673922	29748109	LINC00589	3	0.239226	5.33e-10	0.101	0.011
chr8	94719703	94793836	DPY19L4	1	0.184795	1.7536e-54	0.209	0.068		chr19	12891160	12914207	GCDH	3	0.329562	9.48438e-12	0.305	0.022		chr4	102868974	102892807	CISD2	1	0.21037	5.35e-10	0.38	0.186
chr4	76114659	76148444	NUP54	1	0.187263	1.98593e-54	0.291	0.128		chr7	107891162	107931730	DLD	2	0.12824	9.72649e-12	0.471	0.112		chr1	111542218	111716691	RAP1A	1	-0.606402	5.47e-10	0.231	0.299
chr8	142727223	142736927	THEM6	1	0.118118	2.35304e-54	0.234	0.085		chr16	1444934	1475084	CLCN7	2	0.320642	9.88756e-12	0.61	0.201		chr16	401858	412487	DECR2	3	0.0828575	5.5e-10	0.11	0.016
chr19	38374536	38383824	PSMD8	7	-0.354062	2.62039e-54	0.756	0.786		chr1	44850522	44986722	EIF2B3	2	0.147955	1.03312e-11	0.328	0.037		chr17	35128730	35142304	NLE1	1	0.101016	5.75e-10	0.137	0.032
chr5	177402141	177409564	F12	1	-0.193283	2.71348e-54	0.043	0.132		chr1	154974653	154979251	CKS1B	6	0.405525	1.04785e-11	0.47	0.127		chr14	73567620	73575658	ACOT2	1	0.167216	5.78e-10	0.244	0.097
chr6	33291654	33298942	RGL2	1	0.189095	2.86278e-54	0.306	0.137		chr6	157700387	157945077	SNX9	6	0.305072	1.08051e-11	0.454	0.112		chr9	19049427	19051025	RRAGA	4	-0.558538	6.04e-10	0.285	0.339
chr7	98877933	99050831	TRRAP	1	0.180723	3.12916e-54	0.228	0.083		chr17	5440917	5468982	DHX33	1	0.36576	1.09567e-11	0.33	0.037		chr19	42297033	42303546	PAFAH1B3	4	0.050898	6.2e-10	0.326	0.147
chr8	144477969	144502121	PPP1R16A	2	0.17442	3.19174e-54	0.269	0.113		chr11	809965	812880	RPLP2	4	0.402959	1.0985e-11	0.984	0.918		chr14	58408495	58427531	TIMM9	2	0.171143	6.44e-10	0.366	0.174
chr19	10416773	10469630	PDE4A	2	0.148782	3.25125e-54	0.121	0.016		chr8	125430358	125438403	TRIB1	3	0.272665	1.16658e-11	0.506	0.142		chr1	29147743	29181900	SRSF4	2	-0.902495	6.48e-10	0.357	0.394
chr5	154712843	154817605	LARP1	1	0.231651	3.33324e-54	0.577	0.367		chr11	62771629	62792006	TMEM223	4	0.198026	1.18094e-11	0.466	0.112		chr3	72996803	73069198	PPP4R2	7	-0.78488	6.51e-10	0.279	0.333
chr8	144078648	144080648	EXOSC4	1	0.152345	3.80943e-54	0.444	0.243		chr5	172834251	172952683	ERGIC1	4	0.28886	1.19906e-11	0.339	0.045		chr9	114587769	114598879	ATP6V1G1	2	0.598714	6.55e-10	0.715	0.679
chr4	84669597	84966690	WDFY3	1	0.206646	3.86003e-54	0.234	0.088		chr5	115828200	115841837	ATG12	1	0.284255	1.20471e-11	0.506	0.134		chr1	165827614	165911618	UCK2	1	0.0327872	6.59e-10	0.164	0.048
chr13	94574054	94596242	TGDS	1	0.145679	4.39692e-54	0.224	0.078		chr1	51577179	51798427	OSBPL9	2	0.238291	1.20943e-11	0.693	0.254		chr17	19334308	19378193	B9D1	1	0.109753	6.72e-10	0.121	0.023
chr13	23328826	23433740	SACS	1	0.161108	4.99464e-54	0.193	0.059		chr7	141002610	141015228	MRPS33	1	0.203912	1.23488e-11	0.548	0.164		chr9	125200542	125234161	RABEPK	4	0.0235732	6.73e-10	0.171	0.052
chr4	74445136	74455005	AREG	1	-0.184967	5.684e-54	0.017	0.084		chr19	35533455	35545319	GAPDHS	2	0.670401	1.24729e-11	0.414	0.097		chr3	49121114	49133118	LAMB2	6	-0.792177	6.74e-10	0.155	0.231
chr9	21802636	21937651	MTAP	3	0.191749	5.71385e-54	0.399	0.208		chr19	47713422	47743134	EHD2	4	0.325552	1.24912e-11	0.276	0.007		chr16	3725054	3880713	CREBBP	1	-1.01552	7.04e-10	0.194	0.265
chr8	116766505	116849463	UTP23	1	0.188111	5.75601e-54	0.323	0.15		chr16	784974	788397	RPUSD1	2	0.229262	1.2632e-11	0.366	0.06		chr2	171999943	172082430	METAP1D	1	0.0905652	7.16e-10	0.121	0.023
chr1	28736621	28769775	YTHDF2	1	0.239011	5.77062e-54	0.642	0.423		chr12	53251251	53254406	MFSD5	6	0.145385	1.26554e-11	0.37	0.06		chr12	95858928	95903828	SNRPF	3	-0.499248	7.32e-10	0.416	0.43
chr18	49488453	49492523	RPL17	1	0.398819	6.29209e-54	0.745	0.554		chr1	40979688	41012565	CTPS1	1	0.288438	1.27167e-11	0.317	0.03		chr13	19823482	19863649	ZMYM5	3	-0.929667	7.33e-10	0.19	0.262
chr11	66070272	66244744	PACS1	1	0.149298	8.52096e-54	0.266	0.108		chr6	36442767	36491143	KCTD20	3	0.27621	1.27336e-11	0.511	0.149		chr3	197042560	197299330	DLG1	9	-0.87607	7.36e-10	0.115	0.19
chr2	151357592	151380046	TNFAIP6	1	0.285735	9.75234e-54	0.106	0.009		chr11	66593153	66606019	CCS	5	0.229633	1.2767e-11	0.556	0.164		chr19	44809071	44821421	BCAM	4	0.0504711	7.41e-10	0.232	0.09
chr8	8317736	8386439	PRAG1	4	0.190929	1.09884e-53	0.128	0.022		chr11	73675638	73761137	RAB6A	6	0.311169	1.28183e-11	0.602	0.194		chr6	26402237	26415208	BTN3A1	5	0.0923929	7.42e-10	0.131	0.029
chr22	31676256	31750140	PRR14L	2	0.17977	1.24483e-53	0.279	0.12		chr11	47980558	48170841	PTPRJ	3	0.261951	1.28691e-11	0.305	0.022		chr3	3144628	3179727	CRBN	8	-0.61113	7.51e-10	0.181	0.256
chr7	44044640	44069456	DBNL	3	0.218732	1.49123e-53	0.555	0.338		chr19	3185563	3209575	NCLN	1	0.309998	1.30339e-11	0.397	0.075		chr8	131904093	132013642	EFR3A	21	0.0761537	7.53e-10	0.288	0.127
chr10	3066333	3137718	PFKP	2	-0.352186	1.58654e-53	0.156	0.276		chr15	80152490	80186946	FAH	1	0.204396	1.31544e-11	0.346	0.045		chr1	111770662	111989155	KCND3	1	0.0941246	7.59e-10	0.088	0.005
chr8	93857807	93926068	PDP1	1	0.163547	1.61264e-53	0.223	0.08		chr20	62183029	62203568	MTG2	5	0.321596	1.3157e-11	0.304	0.022		chr10	80078646	80092557	TMEM254	1	0.0855775	7.65e-10	0.113	0.018
chr4	2059327	2069089	NAT8L	3	0.305862	1.71236e-53	0.297	0.14		chr12	98515579	98550351	TMPO	1	0.451715	1.32867e-11	0.301	0.022		chr11	65890673	65891635	CCDC85B	3	0.345227	7.8e-10	0.533	0.314
chr7	132784870	133082090	CHCHD3	1	0.210806	1.80377e-53	0.581	0.368		chr20	62302093	62308862	ADRM1	5	0.287013	1.37189e-11	0.762	0.306		chr1	40258041	40294180	ZMPSTE24	1	0.0144689	7.97e-10	0.229	0.088
chr15	50702266	50765709	SPPL2A	1	0.216853	2.04735e-53	0.482	0.277		chr5	87318416	87412930	CCNH	2	0.382279	1.37427e-11	0.389	0.075		chr8	94895767	95116455	NDUFAF6	20	0.10087	8.01e-10	0.273	0.115
chr9	470291	746106	KANK1	3	0.227135	2.12055e-53	0.333	0.164		chr20	45841721	45857405	ACOT8	4	0.330938	1.42028e-11	0.275	0.007		chr4	107931549	107953461	CYP2U1	1	0.0206937	8.03e-10	0.16	0.045
chr18	9102630	9134345	NDUFV2	1	0.339292	2.13472e-53	0.829	0.689		chr19	797075	812327	PTBP1	4	-0.0964332	1.46918e-11	0.614	0.201		chr2	241675747	241686944	DTYMK	5	0.110585	8.05e-10	0.254	0.104
chr1	26693236	26782104	ARID1A	1	0.217297	2.23771e-53	0.429	0.237		chr10	12165330	12196144	NUDT5	4	0.0884261	1.53658e-11	0.486	0.127		chr19	49157741	49211836	TRPM4	4	0.128814	8.12e-10	0.12	0.023
chr19	10106362	10112012	PPAN	2	0.166694	3.08634e-53	0.3	0.136		chr2	169810081	169824931	METTL5	3	0.119953	1.53862e-11	0.59	0.194		chr15	51952106	52067375	MAPK6	5	-0.901384	8.3e-10	0.182	0.256
chr7	102464956	102473168	LRWD1	1	0.144147	4.04209e-53	0.249	0.097		chr8	1761054	1764508	AC100810.1	3	0.343641	1.63161e-11	0.259	0		chr16	46955362	46973674	DNAJA2	1	-0.649939	8.41e-10	0.326	0.369
chr18	12947133	12987536	SEH1L	1	0.170358	4.18799e-53	0.235	0.09		chr6	31969810	31972290	DXO	6	0.292801	1.65481e-11	0.343	0.045		chr8	100509752	100559784	ANKRD46	20	0.153239	8.43e-10	0.12	0.023
chr1	161314381	161371964	SDHC	1	0.221847	5.87639e-53	0.586	0.378		chr2	27370496	27377535	SNX17	1	0.149571	1.72709e-11	0.607	0.201		chr16	1938210	1943326	MSRB1	3	0.104447	8.44e-10	0.147	0.038
chr18	9334767	9402420	TWSG1	1	0.139548	6.20133e-53	0.22	0.077		chr11	57551656	57568284	UBE2L6	3	0.459819	1.78736e-11	0.272	0.007		chr3	107522936	107811339	BBX	7	-0.748177	9.55e-10	0.316	0.36
chr1	1659529	1692795	SLC35E2B	1	0.148984	6.21271e-53	0.184	0.054		chr1	25800176	25818221	SELENON	2	0.338569	1.81195e-11	0.258	0		chr6	32190766	32195523	GPSM3	5	0.216356	9.72e-10	0.251	0.106
chr15	57706695	57782762	POLR2M	1	0.155303	6.63164e-53	0.252	0.1		chr19	19033575	19060311	ARMC6	4	0.308839	1.816e-11	0.298	0.022		chr14	103385392	103503831	MARK3	2	-0.96481	9.98e-10	0.185	0.256
chr1	1385711	1399335	CCNL2	1	0.203926	8.02635e-53	0.386	0.201		chr20	2840703	2866732	VPS16	6	0.249743	1.83768e-11	0.396	0.082		chr1	93866284	93879918	DNTTIP2	1	-0.730474	1.01e-09	0.239	0.303
chr7	124743885	124765792	GPR37	1	0.274459	9.66368e-53	0.173	0.05		chr1	28505943	28539300	RCC1	2	0.324363	1.85331e-11	0.272	0.007		chr1	2590639	2633016	MMEL1	2	0.149294	1.01e-09	0.082	0.002
chr7	4775615	4794397	AP5Z1	3	0.160838	1.02649e-52	0.27	0.112		chr8	100685816	100722809	PABPC1	2	0.652396	1.87423e-11	0.951	0.642		chr19	49928702	49933935	ATF5	2	0.0156263	1.04e-09	0.259	0.109
chr18	21704957	21870957	MIB1	1	0.194257	1.07975e-52	0.426	0.226		chr5	176447628	176510074	FAF2	5	0.167277	1.93452e-11	0.354	0.052		chr1	156742109	156766925	HDGF	1	-0.758469	1.05e-09	0.21	0.278
chr7	38722974	38932394	VPS41	3	0.166612	1.09207e-52	0.472	0.264		chr3	50354750	50359521	TMEM115	2	0.24623	1.94022e-11	0.4	0.082		chr1	36455718	36464384	MRPS15	1	0.260674	1.05e-09	0.456	0.238
chr4	82352498	82374503	HNRNPD	1	0.275804	1.23632e-52	0.721	0.516		chr2	70295975	70302090	FAM136A	1	0.127643	1.94974e-11	0.431	0.097		chr14	24189149	24195687	TM9SF1	1	-0.0277509	1.06e-09	0.177	0.057
chr22	49960768	49964072	PIM3	2	0.244781	1.25275e-52	0.612	0.384		chr11	3826978	3840959	RHOG	2	0.20606	2.01817e-11	0.501	0.134		chr3	52455118	52493068	NISCH	6	-0.715207	1.06e-09	0.088	0.158
chr11	66345374	66347629	B4GAT1	1	0.128722	1.4587e-52	0.293	0.125		chr2	46580937	46617055	PIGF	1	0.252302	2.05995e-11	0.395	0.075		chr19	55641062	55653161	CCDC106	3	0.108559	1.07e-09	0.146	0.038
chr12	43718993	43758817	PUS7L	1	0.146262	1.46661e-52	0.258	0.105		chr19	54107013	54115675	TFPT	2	0.160786	2.08858e-11	0.582	0.187		chr21	29024629	29054488	USP16	3	-0.901604	1.07e-09	0.347	0.38
chr19	17334920	17342731	GTPBP3	2	0.148371	1.68075e-52	0.222	0.081		chr11	61333210	61353295	TKFC	3	0.353713	2.28056e-11	0.256	0		chr17	67337916	67366605	PSMD12	2	-0.784709	1.09e-09	0.3	0.348
chr7	1815793	2233243	MAD1L1	3	0.335761	1.78903e-52	0.638	0.443		chr1	153658703	153661852	SNAPIN	5	0.223344	2.33182e-11	0.542	0.164		chr12	118063593	118136026	VSIG10	7	0.0719576	1.12e-09	0.107	0.016
chr3	196027183	196082096	TFRC	1	0.168413	1.85227e-52	0.28	0.124		chr14	77708071	77761104	SLIRP	1	0.306006	2.3379e-11	0.8	0.328		chr3	194685883	194689037	FAM43A	9	-0.534223	1.14e-09	0.065	0.129
chr6	34279679	34392669	NUDT3	1	0.239965	2.01708e-52	0.49	0.29		chr15	90929968	90935196	HDDC3	1	0.265364	2.34325e-11	0.3	0.022		chr4	154535005	154550400	PLRG1	3	-0.648941	1.23e-09	0.192	0.265
chr11	644233	706715	DEAF1	2	0.198979	2.10809e-52	0.406	0.218		chr2	70087477	70089203	PCBP1	1	0.540578	2.35736e-11	0.933	0.657		chr15	64963022	64990310	SPG21	7	0.249627	1.27e-09	0.401	0.217
chr17	78991716	79009867	CANT1	1	0.140378	2.21468e-52	0.234	0.088		chr11	62690275	62709845	BSCL2	5	0.335599	2.42783e-11	0.256	0		chr6	33250272	33272047	VPS52	5	-0.0103474	1.3e-09	0.154	0.043
chr1	109616104	109632053	AMPD2	1	0.147201	2.55195e-52	0.175	0.05		chr2	176121611	176137098	HOXD-AS2	2	0.345084	2.42783e-11	0.256	0		chr6	291630	351355	DUSP22	2	-0.735867	1.3e-09	0.21	0.278
chr15	65530418	65578349	HACD3	2	0.249439	2.80413e-52	0.703	0.503		chr11	126269055	126278131	FOXRED1	2	0.270652	2.46845e-11	0.298	0.022		chr16	58707131	58734342	GOT2	2	0.0925981	1.34e-09	0.23	0.09
chr16	68310974	68358584	PRMT7	2	0.16686	2.91258e-52	0.189	0.058		chr12	53307456	53324864	AAAS	6	0.232796	2.4996e-11	0.327	0.037		chr14	102341102	102362916	CINP	2	0.0679682	1.39e-09	0.262	0.111
chr17	75784806	75825799	UNK	1	0.139497	2.96233e-52	0.279	0.119		chr8	143612618	143618048	TSTA3	3	0.19343	2.58122e-11	0.457	0.112		chr17	1517718	1562792	PITPNA	2	-0.593217	1.43e-09	0.144	0.217
chr1	119619377	119648266	ZNF697	1	0.156931	3.08716e-52	0.161	0.041		chr19	10832067	10836318	TMED1	3	0.11022	2.60078e-11	0.409	0.082		chr1	45550543	45570049	AKR1A1	3	0.147942	1.44e-09	0.382	0.186
chr7	101310914	101321823	IFT22	1	0.145742	3.11117e-52	0.344	0.163		chr8	103398635	103415189	SLC25A32	2	0.295593	2.62929e-11	0.334	0.045		chr19	48993562	49015970	RUVBL2	4	0.0921014	1.56e-09	0.32	0.149
chr1	170532131	170553834	GORAB	1	0.147933	3.32962e-52	0.18	0.052		chr11	62806860	62832051	STX5	4	0.254784	2.66259e-11	0.378	0.067		chr1	161505430	161524013	FCGR2A	1	0.165768	1.58e-09	0.098	0.011
chr1	228487382	228496188	RNF187	1	0.177415	3.6042e-52	0.591	0.377		chr8	127794526	128187101	PVT1	3	0.345882	2.69435e-11	0.255	0		chr17	18315293	18328056	SMCR8	1	0.0936464	1.6e-09	0.094	0.009
chr20	35002404	35092807	TRPC4AP	1	0.152158	3.78877e-52	0.331	0.157		chr20	3471018	3651118	ATRN	6	0.240234	2.73227e-11	0.363	0.06		chr17	63695888	63701172	LIMD2	2	0.0251269	1.63e-09	0.199	0.072
chr8	23528956	23575463	SLC25A37	4	0.239745	3.95532e-52	0.388	0.205		chr7	16646131	16706523	BZW2	2	0.140471	2.74151e-11	0.743	0.299		chr8	144517992	144525172	LRRC14	22	-0.0119712	1.63e-09	0.118	0.023
chr8	51817575	51899186	PCMTD1	2	0.264261	4.74575e-52	0.523	0.32		chr15	99251362	99390729	LRRC28	1	0.22892	2.78852e-11	0.309	0.03		chr16	88382959	88440757	ZNF469	5	0.0682783	1.63e-09	0.102	0.014
chr1	228106679	228109312	MRPL55	1	0.222229	5.40244e-52	0.555	0.346		chr7	27170592	27180261	HOXA10	3	0.342345	2.83086e-11	0.269	0.007		chr6	43511832	43516985	YIPF3	5	0.225643	1.64e-09	0.478	0.274
chr8	90993802	91040872	PIP4P2	1	0.147445	6.443e-52	0.5	0.285		chr20	17969018	17991122	MGME1	4	0.315818	2.84e-11	0.366	0.06		chr15	92617448	92809884	FAM174B	4	0.133837	1.65e-09	0.277	0.127
chr22	37830855	37849327	ANKRD54	2	0.163479	6.7062e-52	0.334	0.161		chr14	77505997	77616637	SPTLC2	1	0.316942	2.89957e-11	0.33	0.045		chr15	64739891	64775589	RBPMS2	7	-0.0301547	1.68e-09	0.129	0.029
chr15	52547045	52569883	ARPP19	1	0.222509	6.87051e-52	0.696	0.473		chr5	98853985	98929007	CHD1	2	0.375208	2.91448e-11	0.535	0.172		chr3	185582496	185633551	SENP2	9	-0.651243	1.69e-09	0.089	0.158
chr21	34073224	34143034	MRPS6	1	0.178051	7.11886e-52	0.543	0.322		chr11	47778087	47848555	NUP160	3	0.122729	3.02126e-11	0.373	0.067		chr2	171522247	171558129	CYBRD1	1	-0.503884	1.71e-09	0.122	0.197
chr17	38733898	38749817	PCGF2	2	0.152798	8.05656e-52	0.249	0.099		chr11	68039025	68050895	TCIRG1	7	0.337453	3.08821e-11	0.268	0.007		chr1	11934205	11975538	PLOD1	1	0.0357182	1.71e-09	0.259	0.111
chr17	42188799	42194532	GHDC	2	0.119406	8.45564e-52	0.276	0.115		chr20	18137863	18143169	PET117	4	0.306733	3.12349e-11	0.268	0.007		chr19	2425625	2427586	TIMM13	1	0.410176	1.72e-09	0.542	0.335
chr7	106654360	106661158	CCDC71L	1	0.150082	9.50698e-52	0.407	0.21		chr6	30676389	30687895	PPP1R18	6	0.400648	3.17998e-11	0.38	0.075		chr19	41397808	41425002	BCKDHA	4	0.0987507	1.73e-09	0.093	0.009
chr12	54126082	54147485	LINC02381	1	0.108253	1.24787e-51	0.107	0.011		chr17	75898644	75905093	MRPL38	3	0.20059	3.19182e-11	0.282	0.015		chr17	20999596	21043760	USP22	1	-0.825656	1.77e-09	0.32	0.364
chr22	21759657	21867680	MAPK1	3	0.253352	1.26395e-51	0.549	0.335		chr1	1512162	1534685	ATAD3A	1	0.323363	3.20406e-11	0.337	0.045		chr1	230837119	230869589	C1orf198	1	-0.786763	1.82e-09	0.117	0.19
chr8	144314584	144326910	DGAT1	2	0.167691	1.33737e-51	0.279	0.121		chr5	116085016	116412762	COMMD10	1	0.255973	3.2826e-11	0.335	0.045		chr17	5432777	5448830	C1QBP	2	0.55064	1.85e-09	0.517	0.319
chr10	22534854	22714578	PIP4K2A	1	0.153866	1.34498e-51	0.45	0.246		chr22	36467046	36481640	TXN2	3	0.27225	3.2931e-11	0.617	0.209		chr6	39104063	39115186	SAYSD1	5	0.0729184	1.88e-09	0.181	0.061
chr17	50346126	50363138	XYLT2	3	0.123594	1.37473e-51	0.137	0.027		chr17	81244811	81295547	SLC38A10	3	0.225417	3.31258e-11	0.387	0.075		chr8	120380761	120445402	MRPL13	20	0.414092	1.93e-09	0.382	0.206
chr19	18990888	19034023	SUGP2	3	0.173947	1.51132e-51	0.3	0.137		chr11	65180566	65212006	CAPN1	4	0.191548	3.34717e-11	0.484	0.127		chr1	36391238	36397908	LSM10	1	0.151728	1.94e-09	0.313	0.145
chr5	80111651	80256048	SERINC5	2	0.221628	1.53417e-51	0.25	0.106		chr1	40258041	40294180	ZMPSTE24	1	0.244146	3.35444e-11	0.45	0.112		chr14	49625174	49635244	DNAAF2	5	0.0729302	2e-09	0.211	0.079
chr6	144285701	144853034	UTRN	2	0.261645	1.5886e-51	0.392	0.212		chr22	50622754	50628173	ARSA	5	0.282948	3.43495e-11	0.306	0.03		chr14	60981114	61083733	SLC38A6	1	0.00421557	2.14e-09	0.191	0.068
chr8	55773446	55826445	TGS1	1	0.211121	1.70861e-51	0.43	0.239		chr3	49029707	49094363	QRICH1	2	0.231534	3.52825e-11	0.324	0.037		chr4	986997	1004564	IDUA	5	0.0141169	2.16e-09	0.135	0.034
chr4	185500660	185535507	PDLIM3	1	-0.652614	1.72127e-51	0.232	0.355		chr3	186789880	186807058	RFC4	2	0.371016	3.5545e-11	0.267	0.007		chr9	33041765	33076674	SMU1	2	-0.751014	2.17e-09	0.216	0.283
chr2	98608579	98618515	UNC50	1	0.141641	1.90615e-51	0.455	0.253		chr9	5629025	5776557	RIC1	1	0.353997	3.56617e-11	0.252	0		chr3	191329085	191398659	CCDC50	9	-0.634975	2.26e-09	0.353	0.387
chr4	56338287	56387508	AASDH	1	0.196839	2.43884e-51	0.276	0.119		chr20	270863	290778	C20orf96	6	0.254482	3.58105e-11	0.308	0.03		chr20	62816244	62841159	COL9A3	3	0.0494159	2.34e-09	0.171	0.057
chr7	56080283	56092996	PHKG1	2	0.126723	2.47824e-51	0.172	0.048		chr6	43629540	43640941	MAD2L1BP	2	0.227647	3.65746e-11	0.452	0.112		chr4	105369077	105474067	PPA2	1	0.182917	2.35e-09	0.37	0.183
chr8	53966552	54022456	TCEA1	1	0.257912	2.50844e-51	0.718	0.507		chr19	58309727	58327248	AC010642.2	1	0.320802	3.75566e-11	0.252	0		chr12	53441678	53446645	PRR13	5	0.36808	2.35e-09	0.482	0.281
chr1	153981617	153986358	RAB13	1	0.268759	2.60224e-51	0.754	0.579		chr5	96760810	96808100	ERAP1	2	0.497345	3.75566e-11	0.252	0		chr9	127794597	127814327	FPGS	4	-0.0122748	2.4e-09	0.176	0.059
chr4	48805212	48861817	OCIAD1	2	0.292565	2.75831e-51	0.688	0.488		chr15	44711487	44718877	B2M	6	-0.538436	3.774e-11	0.983	0.97		chr2	219550728	219571859	OBSL1	5	-0.612115	2.4e-09	0.153	0.226
chr4	184649667	184694963	PRIMPOL	1	0.126652	2.89627e-51	0.138	0.028		chr20	3846799	3876123	MAVS	6	0.356567	3.85921e-11	0.277	0.015		chr6	13574529	13615158	SIRT5	2	0.0663973	2.42e-09	0.143	0.038
chr6	32153441	32163678	PPT2	1	0.131653	2.92705e-51	0.223	0.082		chr7	140293693	140404433	SLC37A3	2	0.265849	3.91443e-11	0.307	0.03		chr9	133459965	133470848	CACFD1	4	0.0330559	2.5e-09	0.104	0.016
chr22	19783223	19854939	GNB1L	4	0.129364	3.62924e-51	0.145	0.033		chr20	25294742	25390835	ABHD12	4	0.270059	3.92348e-11	0.604	0.201		chr14	73949926	73963670	COQ6	1	0.0644052	2.52e-09	0.165	0.052
chr22	19846138	19854896	RTL10	4	0.158712	4.39378e-51	0.162	0.043		chr17	18087892	18107970	DRG2	2	0.291577	3.9421e-11	0.322	0.037		chr17	28546708	28552631	UNC119	1	0.144762	2.56e-09	0.168	0.054
chr8	41261962	41309473	SFRP1	2	0.279961	4.50812e-51	0.142	0.032		chr8	95133785	95156685	PLEKHF2	2	0.238451	3.97752e-11	0.388	0.075		chr10	100347233	100364826	SCD	1	-0.0268261	2.58e-09	0.367	0.183
chr16	56932142	56944864	HERPUD1	2	-0.522963	4.79179e-51	0.546	0.6		chr8	94487689	94553529	VIRMA	2	0.366797	4.03768e-11	0.251	0		chr6	30647039	30653210	C6orf136	5	0.0667537	2.6e-09	0.168	0.054
chr15	65578753	65611289	INTS14	2	0.147248	4.96319e-51	0.213	0.076		chr1	222743356	222773149	AL392172.1	1	0.330441	4.03768e-11	0.251	0		chr8	101177878	101206193	ZNF706	20	0.59887	2.61e-09	0.586	0.41
chr19	2476122	2478259	GADD45B	2	-0.780299	5.25636e-51	0.507	0.6		chr20	5126879	5197887	CDS2	5	0.279904	4.06131e-11	0.477	0.127		chr22	50529710	50532580	ODF3B	8	0.120442	2.95e-09	0.107	0.018
chr7	80742538	80922359	SEMA3C	1	-0.476959	6.34993e-51	0.37	0.49		chr19	12875209	12881466	DNASE2	3	0.161185	4.13175e-11	0.494	0.134		chr19	45485294	45497055	RTN2	5	0.0728365	3.13e-09	0.13	0.032
chr7	66921225	66958551	TMEM248	1	0.24845	6.47282e-51	0.531	0.324		chr1	156750610	156800815	PRCC	7	0.207872	4.16858e-11	0.392	0.075		chr4	17577192	17607972	LAP3	5	0.29025	3.2e-09	0.346	0.176
chr18	49477243	49487252	C18orf32	1	0.163315	6.81904e-51	0.34	0.164		chr1	149887890	149900798	BOLA1	2	0.150775	4.19042e-11	0.35	0.052		chr11	65375192	65383701	SLC25A45	2	0.0577128	3.42e-09	0.082	0.005
chr12	42238447	42459715	PPHLN1	1	0.199261	7.4568e-51	0.513	0.307		chr12	15620134	15882329	EPS8	1	0.243229	4.24208e-11	0.515	0.149		chr13	75525219	75549439	COMMD6	7	-0.155514	3.52e-09	0.594	0.59
chr17	58489529	58517905	MTMR4	3	0.167341	7.5066e-51	0.238	0.093		chr3	58427630	58433857	PDHB	2	0.286572	4.26677e-11	0.488	0.134		chr4	2930561	2934834	MFSD10	5	0.127108	3.79e-09	0.378	0.199
chr15	66386837	66491544	MAP2K1	2	0.136288	8.65179e-51	0.243	0.096		chr20	35626031	35664956	CPNE1	4	0.331643	4.29771e-11	0.38	0.075		chr1	74705482	74733408	CRYZ	1	0.0585973	4.11e-09	0.156	0.048
chr4	168863770	169010275	CBR4	1	0.182023	8.65616e-51	0.327	0.159		chr14	20446401	20455089	OSGEP	3	0.0688178	4.34055e-11	0.432	0.104		chr16	3651639	3717553	TRAP1	1	0.139899	4.27e-09	0.333	0.163
chr7	84995553	85186855	SEMA3D	1	0.239856	1.00047e-50	0.158	0.041		chr12	101280105	101386618	UTP20	1	0.342503	4.38704e-11	0.265	0.007		chr3	14178817	14201122	LSM3	8	-0.533474	4.31e-09	0.381	0.398
chr15	65726054	65891989	RAB11A	2	0.209252	1.09644e-50	0.654	0.434		chr4	75642782	75724525	G3BP2	2	0.336559	4.46966e-11	0.485	0.134		chr19	1248553	1259140	MIDN	1	-0.955504	4.32e-09	0.325	0.362
chr17	61865367	61928016	INTS2	2	0.140328	1.34233e-50	0.148	0.034		chr5	69093949	69131069	SLC30A5	1	0.288933	4.48685e-11	0.321	0.037		chr16	84053761	84116942	MBTPS1	2	-0.701268	4.33e-09	0.175	0.244
chr8	22604632	22621514	CCAR2	4	0.179306	1.70475e-50	0.207	0.073		chr7	23105758	23177914	KLHL7	3	0.264382	4.49629e-11	0.317	0.037		chr15	40929340	40939073	DLL4	7	0.106627	4.35e-09	0.077	0.002
chr8	106359476	106752694	OXR1	1	0.188038	1.75506e-50	0.353	0.18		chr5	96875986	96919703	ERAP2	2	0.831223	4.59977e-11	0.323	0.045		chr6	170554302	170572870	TBP	5	-0.0560645	4.36e-09	0.13	0.032
chr8	30732247	30767006	UBXN8	4	0.148625	1.81108e-50	0.191	0.061		chr12	122865330	122896127	VPS37B	2	0.198283	4.66241e-11	0.469	0.119		chr4	98995659	99062809	METAP1	1	0.0785807	4.43e-09	0.159	0.05
chr20	49632945	49713878	B4GALT5	1	0.220192	1.92964e-50	0.374	0.199		chr14	103519667	103522833	CKB	2	-1.38215	4.702e-11	0.161	0.328		chr4	82818509	82901166	SEC31A	1	-0.90126	4.43e-09	0.38	0.405
chr13	49660674	49691486	EBPL	1	0.118249	1.94916e-50	0.35	0.169		chr22	30425623	30429054	MTFP1	4	0.372152	4.81219e-11	0.25	0		chr1	197902630	197907367	C1orf53	5	0.110817	4.44e-09	0.085	0.007
chr16	53055033	53329150	CHD9	2	0.302355	1.96974e-50	0.62	0.405		chr12	49556544	49568145	MCRS1	2	0.217106	4.91823e-11	0.387	0.075		chr1	28589323	28643085	TAF12	2	0.150007	4.6e-09	0.3	0.138
chr15	61852389	62060473	VPS13C	1	0.172061	1.98401e-50	0.479	0.272		chr22	21628089	21630064	YDJC	6	0.294731	5.05335e-11	0.333	0.045		chr3	14145147	14178621	XPC	8	-0.659081	4.75e-09	0.115	0.186
chr20	64255695	64287821	PCMTD2	1	0.194316	2.00814e-50	0.396	0.206		chr15	50354959	50372202	GABPB1-AS1	5	0.40137	5.27959e-11	0.249	0		chr16	188969	229463	LUC7L	3	-0.855374	4.75e-09	0.207	0.271
chr12	22625075	22690665	ETNK1	2	0.194784	2.76052e-50	0.485	0.283		chr2	27199587	27212958	SLC5A6	1	0.333586	5.35107e-11	0.274	0.015		chr1	16124337	16156069	EPHA2	1	0.0522026	4.8e-09	0.085	0.007
chr1	10032832	10181239	UBE4B	1	0.160016	3.03379e-50	0.234	0.093		chr7	66075800	66094697	ASL	3	0.143811	5.39549e-11	0.355	0.06		chr22	20314238	20320080	DGCR6L	8	0.171074	5e-09	0.406	0.208
chr8	54135241	54148514	MRPL15	1	0.178232	3.14464e-50	0.526	0.324		chr6	30653119	30673006	DHX16	6	0.251582	5.47492e-11	0.373	0.067		chr14	77717599	77761207	SNW1	1	-0.662461	5.19e-09	0.335	0.373
chr4	94451857	94668227	PDLIM5	1	0.199259	3.24972e-50	0.353	0.183		chr22	45671798	45845307	ATXN10	7	0.185245	5.52023e-11	0.488	0.134		chr17	34961540	34963777	ZNF830	1	-0.525744	5.21e-09	0.132	0.204
chr6	142301854	142446266	ADGRG6	2	0.16683	3.32106e-50	0.14	0.032		chr1	28553085	28578545	TRNAU1AP	2	0.0858489	5.57618e-11	0.41	0.09		chr13	48053323	48095131	MED4	2	-0.539402	5.3e-09	0.234	0.296
chr14	104865268	104896770	CEP170B	1	0.186749	3.34692e-50	0.232	0.093		chr20	4120980	4187747	SMOX	6	0.352466	5.67265e-11	0.352	0.06		chr11	307631	315272	IFITM2	1	-0.225454	5.3e-09	0.582	0.577
chr17	75165586	75182959	SUMO2	1	0.242758	3.46253e-50	0.893	0.817		chr19	45079195	45091518	GEMIN7	3	0.0500136	5.67791e-11	0.376	0.067		chr22	20017014	20067164	TANGO2	8	-0.0898203	5.35e-09	0.202	0.077
chr11	66435075	66466738	MRPL11	1	0.147849	3.73802e-50	0.495	0.289		chr2	38875962	38929072	MORN2	1	0.24561	5.68624e-11	0.39	0.082		chr14	67360151	67386516	EIF2S1	1	-0.811953	5.61e-09	0.271	0.324
chr22	21001886	21010342	THAP7-AS1	3	0.123746	3.81609e-50	0.16	0.042		chr7	26173057	26201529	HNRNPA2B1	3	0.487149	5.74029e-11	0.96	0.701		chr1	179082070	179098023	TOR3A	4	-0.0582947	5.67e-09	0.183	0.066
chr15	74954418	74956772	RPP25	2	0.151458	4.07773e-50	0.379	0.197		chr5	150357629	150400308	TCOF1	1	0.35038	5.77499e-11	0.34	0.052		chr2	197453423	197475308	COQ10B	1	-0.697821	6.05e-09	0.323	0.362
chr20	50888916	50931437	ADNP	1	0.16738	4.30342e-50	0.415	0.223		chr12	53006282	53042215	EIF4B	6	0.369729	5.78089e-11	0.808	0.366		chr1	202878282	202889149	RABIF	5	0.0572607	6.1e-09	0.234	0.097
chr10	1022630	1045425	IDI2-AS1	2	-0.424332	4.31604e-50	0.159	0.275		chr14	49782083	49852821	NEMF	1	-0.0405741	5.83101e-11	0.558	0.172		chr9	70258978	70354873	SMC5	2	-0.791658	6.27e-09	0.133	0.204
chr3	194402672	194498364	ATP13A3	1	0.180362	5.47743e-50	0.312	0.148		chr1	42658423	42676758	PPIH	2	-0.0584359	5.87672e-11	0.518	0.142		chr11	62686406	62689530	LRRN4CL	1	0.25845	6.47e-09	0.4	0.222
chr22	37807905	37817176	GCAT	2	0.196678	5.62806e-50	0.305	0.146		chr2	86199355	86213790	MRPL35	1	0.148487	5.90171e-11	0.421	0.097		chr19	507497	519654	TPGS1	1	0.108416	6.66e-09	0.333	0.163
chr18	56597209	56651600	TXNL1	1	0.22073	5.85175e-50	0.692	0.491		chr19	7958573	8005659	ELAVL1	3	0.151552	6.00469e-11	0.578	0.179		chr6	143494812	143511720	FUCA2	5	0.0606615	6.69e-09	0.301	0.138
chr1	52726453	52827336	ZYG11B	1	0.173444	6.5277e-50	0.301	0.139		chr17	5471254	5486811	DERL2	1	0.0664851	6.00725e-11	0.502	0.134		chr19	54448887	54462037	LENG8	3	-1.29369	6.87e-09	0.23	0.287
chr21	14371115	14383484	HSPA13	2	0.160927	6.99409e-50	0.275	0.12		chr2	38751534	38785002	GEMIN6	1	0.292514	6.00941e-11	0.262	0.007		chr22	21642302	21644299	SDF2L1	8	-0.759769	6.99e-09	0.271	0.321
chr7	99416739	99466163	PTCD1	1	0.136864	7.60604e-50	0.153	0.038		chr6	39792298	39904877	DAAM2	3	0.256805	6.36368e-11	0.318	0.037		chr16	81035842	81047350	ATMIN	2	-0.4785	7.08e-09	0.104	0.172
chr9	137086985	137109183	MAN1B1	1	0.162244	8.81208e-50	0.404	0.216		chr16	56730118	56850286	NUP93	2	0.315177	6.41577e-11	0.301	0.03		chr17	63600882	63608365	TACO1	2	-0.0126374	7.18e-09	0.197	0.075
chr12	43793723	43806328	TWF1	1	0.163281	8.90964e-50	0.389	0.208		chr11	47716494	47767443	FNBP4	3	0.131554	6.50446e-11	0.512	0.149		chr4	2462220	2625320	RNF4	5	-0.0374526	7.29e-09	0.223	0.09
chr9	136658856	136672678	EGFL7	1	-0.0356576	9.3917e-50	0.2	0.066		chr18	3411608	3459978	TGIF1	4	0.252118	6.55338e-11	0.604	0.209		chr6	5997999	6007605	NRN1	2	0.405925	7.31e-09	0.071	0
chr18	48919853	48952052	SMAD7	1	0.151743	9.44767e-50	0.116	0.018		chr19	45506579	45526983	VASP	3	0.074253	6.6036e-11	0.433	0.104		chr1	201483530	201509456	CSRP1	5	-0.65062	7.71e-09	0.382	0.403
chr4	6909242	7033118	TBC1D14	3	0.174241	9.88674e-50	0.336	0.167		chr7	43926436	43956136	UBE2D4	3	0.267682	6.63335e-11	0.331	0.045		chr10	97498924	97571206	UBTD1	2	0.0776456	7.71e-09	0.168	0.057
chr16	401858	412487	DECR2	1	0.129019	1.03564e-49	0.188	0.061		chr12	121888732	121918297	PSMD9	1	0.149777	6.70746e-11	0.446	0.104		chr17	17200995	17206333	PLD6	1	0.0282343	7.77e-09	0.127	0.032
chr3	49121114	49133118	LAMB2	1	0.18378	1.05485e-49	0.483	0.278		chr19	11505929	11529172	ECSIT	3	0.264375	6.72785e-11	0.412	0.09		chr6	44219553	44234142	SLC29A1	5	-0.0274992	7.88e-09	0.217	0.088
chr3	9902612	9916402	IL17RE	1	0.191496	1.20162e-49	0.223	0.087		chr1	150508062	150513789	ECM1	4	0.522026	6.76362e-11	0.488	0.157		chr3	101574180	101594465	PCNP	7	-0.542049	7.89e-09	0.42	0.428
chr17	50862223	50867978	TOB1	3	0.359788	1.2242e-49	0.465	0.288		chr19	41883173	41930150	ARHGEF1	2	0.185791	6.76687e-11	0.401	0.082		chr6	154832697	155257723	TIAM2	5	0.0389268	7.89e-09	0.115	0.025
chr22	29788609	29838304	ASCC2	2	0.216464	1.30842e-49	0.309	0.148		chr2	55634061	55693863	PNPT1	1	0.241264	6.85646e-11	0.35	0.06		chr19	17267376	17281249	BABAM1	1	-0.535658	8.11e-09	0.131	0.201
chr8	144517992	144525172	LRRC14	2	0.136108	1.31822e-49	0.183	0.057		chr11	59713456	59805882	STX3	3	0.0937232	6.89359e-11	0.484	0.127		chr4	158672125	158709623	ETFDH	3	-0.625792	8.23e-09	0.105	0.174
chr13	45120510	45284893	GTF2F2	1	-0.608489	1.56166e-49	0.525	0.568		chr14	73058532	73123899	RBM25	2	0.0754642	6.97021e-11	0.721	0.261		chr8	89933331	90003228	NBN	18	0.141824	8.35e-09	0.282	0.131
chr2	95297327	95386077	KCNIP3	1	-0.351339	2.03468e-49	0.088	0.19		chr11	46617527	46674818	ATG13	2	0.28092	6.97024e-11	0.288	0.022		chr14	49782083	49852821	NEMF	5	-0.916585	8.42e-09	0.273	0.324
chr8	125024260	125091819	WASHC5	1	0.134912	2.08351e-49	0.291	0.133		chr7	6022247	6059175	EIF2AK1	3	0.377799	7.14669e-11	0.47	0.134		chr6	31797396	31806966	LSM2	5	0.294363	8.51e-09	0.501	0.29
chr1	11189355	11195981	ANGPTL7	1	1.35806	2.53977e-49	0.12	0.021		chr4	74114174	74303099	MTHFD2L	2	0.231184	7.16327e-11	0.371	0.067		chr12	118149801	118372907	TAOK3	7	0.131822	8.78e-09	0.39	0.201
chr1	37996770	38005606	FHL3	1	0.117371	2.56275e-49	0.198	0.068		chr1	1401909	1407293	MRPL20	1	0.406287	7.17933e-11	0.766	0.336		chr6	34792015	34883138	UHRF1BP1	3	0.0908814	8.97e-09	0.114	0.025
chr1	160024953	160031990	PIGM	1	0.148684	2.57319e-49	0.19	0.062		chr6	44126914	44155519	TMEM63B	2	0.272765	7.26627e-11	0.363	0.067		chr2	178480457	178516463	PLEKHA3	1	-0.584661	9.41e-09	0.151	0.219
chr2	105264391	105329735	TGFBRAP1	1	0.142343	2.61235e-49	0.261	0.11		chr20	2794074	2800627	CPXM1	6	0.430725	7.33222e-11	0.246	0		chr1	160024953	160031990	PIGM	1	0.0482841	9.53e-09	0.151	0.048
chr8	17224966	17246878	CNOT7	4	0.168315	3.41841e-49	0.364	0.188		chr7	45100100	45112047	TBRG4	3	0.164854	7.37864e-11	0.399	0.082		chr19	34359480	34402413	GPI	2	0.282347	9.56e-09	0.484	0.276
chr3	182938074	182985953	DCUN1D1	1	0.158158	3.44839e-49	0.315	0.152		chr11	6612768	6619448	TPP1	2	0.264874	7.44344e-11	0.675	0.239		chr2	227325151	227357836	MFF	5	0.302921	9.67e-09	0.519	0.299
chr4	22345071	22516066	ADGRA3	1	0.200328	4.13581e-49	0.265	0.116		chr7	74174245	74197101	EIF4H	2	0.13568	7.56116e-11	0.797	0.328		chr15	75598083	75626469	SNUPN	10	0.0351247	9.76e-09	0.152	0.048
chr22	22513736	22520270	ZNF280A	3	0.156839	4.36453e-49	0.109	0.014		chr15	56918623	57299281	TCF12	2	0.429465	7.65434e-11	0.345	0.06		chr8	70109782	70403808	NCOA2	13	-0.0187734	9.77e-09	0.156	0.05
chr19	44914247	44919349	APOC1	2	-0.466553	4.3704e-49	0.157	0.278		chr6	63635802	63779336	PHF3	1	0.187054	7.74299e-11	0.484	0.134		chr6	30058899	30064909	ZNRD1	5	0.0325297	9.79e-09	0.327	0.158
chr17	47941506	47949308	PNPO	3	0.127399	4.39104e-49	0.155	0.041		chr19	49928702	49933935	ATF5	2	0.33054	7.76253e-11	0.326	0.045		chr4	90127535	91601913	CCSER1	1	0.031708	9.95e-09	0.114	0.025
chr10	17589032	17617374	HACD1	1	-0.48727	4.75451e-49	0.333	0.44		chr5	177511577	177516961	DDX41	5	0.182852	7.97046e-11	0.369	0.067		chr14	65006174	65102695	MAX	1	-0.0208239	1.03e-08	0.388	0.195
chr3	186930502	187078553	ST6GAL1	1	0.212949	5.20837e-49	0.213	0.079		chr5	134402065	134411881	CDKN2AIPNL	2	0.0755879	8.50769e-11	0.43	0.097		chr6	10722915	10731129	TMEM14C	2	0.51912	1.09e-08	0.592	0.405
chr22	37681673	37693476	NOL12	2	0.1579	5.25092e-49	0.226	0.087		chr19	10333776	10339661	ICAM3	3	0.261073	8.90395e-11	0.326	0.045		chr1	58643440	58700077	MYSM1	1	-0.926467	1.1e-08	0.126	0.195
chr17	76309478	76384521	PRPSAP1	1	0.155685	5.38973e-49	0.338	0.17		chr5	146447311	146511961	TCERG1	1	0.202763	8.97899e-11	0.453	0.119		chr1	150796208	150808260	CTSK	1	-0.580855	1.24e-08	0.416	0.448
chr5	178208471	178232802	PHYKPL	1	0.150967	6.22093e-49	0.192	0.065		chr11	27330827	27363234	CCDC34	2	0.337673	9.44312e-11	0.298	0.03		chr15	45587214	45615945	BLOC1S6	7	-0.845273	1.26e-08	0.282	0.328
chr8	144082590	144086216	GPAA1	1	0.223156	6.29299e-49	0.631	0.418		chr1	36391238	36397908	LSM10	1	0.222385	9.49825e-11	0.54	0.164		chr4	2247432	2262109	MXD4	5	-0.620425	1.31e-08	0.164	0.231
chr17	76081016	76121576	EXOC7	1	0.175325	6.38757e-49	0.372	0.194		chr4	145098288	145129524	ABCE1	3	0.00572175	9.53775e-11	0.48	0.127		chr6	10393186	10419659	TFAP2A	2	-0.581791	1.32e-08	0.529	0.529
chr8	102204502	102238961	RRM2B	1	0.13514	7.49705e-49	0.245	0.099		chr20	35771974	35950370	PHF20	4	0.17169	9.83392e-11	0.431	0.104		chr22	22484421	22508742	ZNF280B	8	-0.474646	1.36e-08	0.092	0.158
chr2	134119983	134454621	MGAT5	1	0.171729	8.17162e-49	0.248	0.102		chr19	18193218	18196948	MPV17L2	4	0.328817	9.96742e-11	0.31	0.037		chr9	97501180	97601743	TMOD1	2	-0.587056	1.38e-08	0.163	0.235
chr7	2234195	2242205	MRM2	3	0.156637	8.4527e-49	0.319	0.156		chr10	32900318	33005792	ITGB1	3	-1.20372	9.96753e-11	0.731	0.664		chr1	156668763	156677407	NES	1	-0.6674	1.38e-08	0.087	0.152
chr8	98024851	98046469	RPL30	1	0.235335	9.49243e-49	0.993	0.989		chr16	1972053	1982929	TBL3	2	0.266859	1.00649e-10	0.361	0.067		chr14	90256527	90275429	PSMC1	1	-0.617171	1.38e-08	0.355	0.38
chr7	94524204	94656572	SGCE	1	0.186829	9.73753e-49	0.444	0.247		chr20	3888839	3929882	PANK2	6	0.102854	1.01933e-10	0.42	0.097		chr19	35545600	35547526	TMEM147	3	0.365235	1.42e-08	0.585	0.4
chr14	67533290	67589612	PLEKHH1	2	0.144185	1.02421e-48	0.17	0.05		chr5	55307989	55425579	MTREX	1	0.336529	1.02686e-10	0.243	0		chr12	56222015	56229854	NABP2	4	0.0466122	1.43e-08	0.258	0.115
chr15	49155656	49367869	GALK2	1	0.155907	1.08965e-48	0.268	0.115		chr5	163503114	163519354	MAT2B	2	0.287599	1.03324e-10	0.375	0.075		chr6	44387706	44450425	CDC5L	5	-0.830409	1.44e-08	0.249	0.303
chr1	944203	959309	NOC2L	1	0.21489	1.16637e-48	0.433	0.247		chr8	53966552	54022456	TCEA1	1	0.12015	1.03653e-10	0.742	0.291		chr3	133824235	133895882	RAB6B	7	0.118576	1.45e-08	0.101	0.018
chr14	103715730	103733668	ZFYVE21	1	-0.491551	1.28743e-48	0.396	0.483		chr19	17075781	17214537	MYO9B	5	0.304975	1.03964e-10	0.517	0.157		chr17	28855010	28861061	ERAL1	1	-0.0262819	1.46e-08	0.193	0.075
chr3	179562886	179588407	ACTL6A	1	0.183408	1.36019e-48	0.385	0.208		chr19	39391303	39400641	MED29	2	0.127075	1.07857e-10	0.341	0.052		chr11	67056847	67072017	RHOD	5	0.0993846	1.49e-08	0.154	0.05
chr8	144262045	144291438	BOP1	2	0.196945	1.36447e-48	0.31	0.154		chr4	70688532	70690551	UTP3	2	0.170221	1.08333e-10	0.378	0.075		chr8	140520156	140635633	AGO2	21	-0.278548	1.5e-08	0.243	0.104
chr20	41402083	41618384	CHD6	1	0.182425	1.49089e-48	0.411	0.224		chr11	93729948	93784391	TAF1D	2	0.113254	1.09844e-10	0.715	0.276		chr19	36034984	36054739	THAP8	2	0.0923504	1.52e-08	0.097	0.016
chr4	1715952	1721358	TMEM129	3	0.184735	1.49102e-48	0.249	0.106		chr1	150282543	150287093	CIART	4	0.336589	1.10265e-10	0.242	0		chr6	149749443	149811420	PCMT1	5	-0.626247	1.53e-08	0.366	0.387
chr4	88725955	89111398	FAM13A	1	-0.428121	1.67046e-48	0.187	0.303		chr15	90930180	90954093	UNC45A	1	0.187843	1.10526e-10	0.401	0.09		chr2	223975045	224039318	SERPINE2	5	-0.42758	1.56e-08	0.493	0.505
chr19	2230084	2237704	PLEKHJ1	2	0.143822	1.80709e-48	0.41	0.223		chr19	2511219	2702694	GNG7	1	0.231349	1.15217e-10	0.324	0.045		chr19	6372794	6375250	ALKBH7	1	0.481368	1.59e-08	0.601	0.414
chr14	88562970	88627596	ZC3H14	2	0.188551	2.07718e-48	0.368	0.194		chr17	8474207	8630761	MYH10	2	0.324761	1.15452e-10	0.319	0.045		chr17	74862497	74873031	FDXR	1	0.0831367	1.6e-08	0.18	0.066
chr7	43608456	43729717	COA1	3	0.183503	2.25815e-48	0.463	0.271		chr1	155610205	155614951	MSTO1	7	0.283129	1.15502e-10	0.271	0.015		chr22	17787649	18024561	MICAL3	8	-1.01289	1.63e-08	0.18	0.244
chr2	147930396	148021604	ORC4	1	0.120357	2.53618e-48	0.286	0.129		chr14	73591706	73596496	ACOT4	2	0.319769	1.16011e-10	0.242	0		chr3	48688003	48740353	IP6K2	7	-0.773748	1.63e-08	0.156	0.224
chr7	101162509	101165569	VGF	1	0.459939	2.53799e-48	0.133	0.029		chr11	108116695	108147603	ACAT1	1	0.0325613	1.16558e-10	0.438	0.112		chr3	136336236	136752403	STAG1	7	-0.772175	1.63e-08	0.107	0.174
chr4	75724577	75814286	USO1	1	0.230421	2.63617e-48	0.397	0.224		chr17	2030110	2043430	DPH1	1	0.254295	1.17881e-10	0.285	0.022		chr4	2843857	2930076	ADD1	5	-0.775838	1.66e-08	0.279	0.328
chr5	94703741	95284575	MCTP1	2	0.0955943	2.65885e-48	0.143	0.032		chr3	43354859	43691594	ANO10	2	0.322002	1.23297e-10	0.241	0		chr1	232950605	232983882	NTPCR	1	0.115758	1.7e-08	0.262	0.118
chr16	58059	76355	RHBDF1	1	0.197372	2.83678e-48	0.287	0.134		chr12	15882387	15903478	STRAP	1	0.215626	1.2609e-10	0.756	0.291		chr1	173477330	173488815	PRDX6	1	-0.288297	1.73e-08	0.564	0.523
chr2	99318982	99340702	TXNDC9	1	0.144348	2.95717e-48	0.411	0.228		chr19	14517085	14565980	TECR	3	0.309489	1.27364e-10	0.827	0.351		chr19	48968130	48993310	GYS1	4	-0.0307961	1.73e-08	0.172	0.061
chr1	44221070	44355260	ERI3	1	0.171626	2.97317e-48	0.455	0.261		chr11	65014160	65022184	ARL2	4	-1.19471	1.28975e-10	0.399	0.5		chr1	20651767	20661544	DDOST	1	0.237906	1.75e-08	0.446	0.247
chr8	134783694	134785879	AC083843.3	1	0.149756	3.28849e-48	0.123	0.022		chr19	17231883	17245940	NR2F6	5	0.271952	1.30847e-10	0.317	0.045		chr21	46161148	46184476	SPATC1L	3	-0.0136943	1.79e-08	0.161	0.054
chr5	132866630	132868847	UQCRQ	1	-0.363507	3.35771e-48	0.761	0.761		chr11	103050686	103092194	DCUN1D5	1	0.176324	1.31674e-10	0.584	0.194		chr15	74836118	74843346	ULK3	10	-0.113572	1.8e-08	0.146	0.045
chr1	42746335	42767084	P3H1	1	0.128208	3.42324e-48	0.215	0.078		chr19	15107401	15114985	SYDE1	3	0.242545	1.37369e-10	0.334	0.052		chr7	99473877	99504857	ZNF394	1	-0.695913	1.9e-08	0.195	0.258
chr9	136992422	136993984	PAXX	1	0.178401	3.47391e-48	0.533	0.321		chr1	29192657	29230942	MECR	2	0.303722	1.38601e-10	0.295	0.03		chr22	42617840	42649392	CYB5R3	7	0.295997	1.9e-08	0.485	0.278
chr13	113177536	113208715	PCID2	2	0.138368	3.53292e-48	0.344	0.171		chr5	150000046	150053142	HMGXB3	1	0.270677	1.39049e-10	0.379	0.075		chr1	154924740	154936719	PMVK	3	0.00119869	1.93e-08	0.355	0.176
chr6	151404762	151452158	RMND1	2	0.133742	3.70199e-48	0.228	0.089		chr5	172958729	172969771	RPL26L1	4	0.1279	1.39736e-10	0.554	0.172		chr3	101827991	101861022	NFKBIZ	7	-1.14808	2.03e-08	0.241	0.296
chr5	90392257	90409766	CETN3	2	0.12011	5.24317e-48	0.229	0.09		chr15	51829628	51947295	TMOD3	4	0.355736	1.43449e-10	0.346	0.06		chr11	77514936	77637794	CLNS1A	1	0.166772	2.05e-08	0.441	0.233
chr19	47487637	47515091	NAPA	4	-0.490763	5.39511e-48	0.405	0.486		chr7	73567537	73578791	TBL2	2	0.177814	1.43641e-10	0.298	0.03		chr17	4731428	4733608	MED11	3	0.096349	2.07e-08	0.184	0.07
chr12	50085200	50100707	SMARCD1	1	0.164805	5.99745e-48	0.405	0.223		chr3	50611520	50649291	MAPKAPK3	2	0.268342	1.4934e-10	0.316	0.045		chr4	932387	958656	TMEM175	5	-0.0860193	2.1e-08	0.185	0.07
chr7	74174245	74197101	EIF4H	1	0.283837	8.35069e-48	0.73	0.521		chr19	41431318	41440717	DMAC2	2	0.29619	1.49467e-10	0.24	0		chr3	139005806	139357223	MRPS22	8	-0.603536	2.1e-08	0.164	0.231
chr22	41525799	41544606	POLR3H	2	0.171708	8.58499e-48	0.394	0.214		chr11	8682788	8714759	RPL27A	2	-1.36892	1.54843e-10	0.901	0.813		chr4	108650585	108667820	OSTC	2	0.334584	2.17e-08	0.532	0.321
chr4	185396021	185400628	ANKRD37	1	-0.587075	9.35556e-48	0.35	0.455		chr22	17628855	17730855	BCL2L13	6	0.295116	1.57563e-10	0.396	0.09		chr9	136673143	136687457	AGPAT2	4	-0.604028	2.17e-08	0.492	0.473
chr3	195274745	195443044	ACAP2	1	0.192892	1.00099e-47	0.461	0.27		chr19	4472297	4502208	HDGFL2	1	0.302604	1.58813e-10	0.239	0		chr17	5471254	5486811	DERL2	2	-0.786697	2.23e-08	0.251	0.303
chr1	39081316	39487177	MACF1	1	0.237017	1.0925e-47	0.631	0.411		chr4	75940950	75990962	SDAD1	2	0.297208	1.58996e-10	0.433	0.112		chr9	128120693	128128462	PTGES2	4	0.10559	2.25e-08	0.307	0.147
chr8	98102344	98117171	RIDA	1	0.140683	1.19927e-47	0.192	0.067		chr22	29730956	29767011	ZMAT5	3	0.302551	1.63465e-10	0.282	0.022		chr9	15464066	15510995	PSIP1	4	-0.571099	2.28e-08	0.161	0.229
chr22	37051736	37063390	KCTD17	2	0.103998	1.30276e-47	0.154	0.041		chr12	63844700	64162217	SRGAP1	1	0.226671	1.65166e-10	0.279	0.022		chr4	83261536	83284914	COQ2	1	0.0444078	2.29e-08	0.137	0.041
chr8	131904093	132013642	EFR3A	1	0.17299	1.43603e-47	0.342	0.176		chr6	31530219	31542448	DDX39B	6	0.272638	1.71202e-10	0.32	0.045		chr4	70050438	70058848	HTN1	1	0.609774	2.29e-08	0.066	0
chr7	107579977	107629170	BCAP29	1	0.235385	1.52334e-47	0.603	0.399		chr19	2427638	2456959	LMNB2	1	0.341751	1.73449e-10	0.249	0.007		chr13	28659104	28678959	POMP	3	-0.31109	2.33e-08	0.539	0.518
chr19	43727983	43754962	SMG9	4	0.163726	1.70047e-47	0.187	0.063		chr2	237085882	237100474	COPS8	1	0.180522	1.74459e-10	0.71	0.269		chr15	88467453	88480776	MRPS11	5	-0.0170675	2.35e-08	0.285	0.133
chr8	143603210	143609773	PYCR3	1	0.119344	1.92126e-47	0.15	0.039		chr11	114391443	114400511	C11orf71	1	0.306732	1.77588e-10	0.252	0.007		chr1	150268200	150280916	C1orf54	1	-0.0422364	2.4e-08	0.133	0.038
chr5	141991749	142013041	GNPDA1	1	0.14738	2.29346e-47	0.431	0.241		chr7	128954180	129055173	TNPO3	2	0.305264	1.81665e-10	0.266	0.015		chr3	43690108	43734371	ABHD5	8	-0.674209	2.43e-08	0.094	0.158
chr1	229516582	229558707	ABCB10	1	0.110059	2.39616e-47	0.127	0.026		chr19	58345178	58353492	A1BG	1	0.0942982	1.8909e-10	0.602	0.209		chr8	140511311	140517154	CHRAC1	21	0.0839706	2.5e-08	0.311	0.152
chr1	32816767	32858875	S100PBP	1	0.128903	2.6049e-47	0.202	0.072		chr11	46936689	47164385	C11orf49	2	0.0751613	1.90414e-10	0.324	0.045		chr13	50909747	51024120	RNASEH2B	4	0.0919944	2.5e-08	0.217	0.09
chr20	63520765	63522206	PPDPF	1	-0.336531	2.63224e-47	0.78	0.759		chr2	101696850	101894689	MAP4K4	1	0.210875	1.91504e-10	0.346	0.06		chr1	233614106	233672514	KCNK1	1	0.131322	2.53e-08	0.066	0
chr1	10430433	10442808	CENPS	1	0.110656	2.65138e-47	0.115	0.019		chr1	40691648	40771603	NFYC	1	0.150736	1.91923e-10	0.432	0.112		chr19	41386374	41397359	EXOSC5	4	0.0305322	2.53e-08	0.192	0.075
chr20	34928432	34956027	GSS	1	0.170833	2.86142e-47	0.329	0.167		chr11	59636716	59669037	PATL1	3	0.318562	1.92621e-10	0.29	0.03		chr6	152987362	153002709	MTRF1L	5	-0.576817	2.53e-08	0.123	0.19
chr22	37019635	37029822	MPST	2	0.179211	3.66384e-47	0.403	0.224		chr22	21549447	21624034	UBE2L3	6	0.176737	1.9385e-10	0.656	0.246		chr4	41256413	41268455	UCHL1	3	0.199225	2.61e-08	0.121	0.032
chr4	53377641	53460862	FIP1L1	2	0.173727	3.76438e-47	0.469	0.276		chr19	38915266	38930763	SARS2	2	0.29955	1.97806e-10	0.249	0.007		chr16	71729000	71809201	AP1G1	2	-0.777842	2.74e-08	0.159	0.224
chr22	35257452	35295807	HMGXB4	2	0.165537	3.78244e-47	0.362	0.19		chr7	30496621	30504841	GGCT	3	0.136036	1.97996e-10	0.649	0.239		chr19	1491166	1497927	REEP6	1	0.0366685	2.76e-08	0.137	0.041
chr2	151409883	151508013	RIF1	1	0.196164	3.92529e-47	0.475	0.282		chr19	13906201	13930879	CC2D1A	3	0.3321	2.00266e-10	0.237	0		chr11	65040901	65044828	SAC3D1	2	0.0817453	2.86e-08	0.132	0.038
chr5	134114681	134151865	TCF7	1	0.151831	4.04892e-47	0.22	0.085		chr7	30010587	30026702	FKBP14	3	0.331947	2.01962e-10	0.264	0.015		chr19	46347087	46392981	PPP5C	5	0.0740246	2.86e-08	0.22	0.093
chr15	78921058	78949574	CTSH	2	0.363422	4.18299e-47	0.396	0.248		chr11	35138882	35232402	CD44	3	0.450037	2.02023e-10	0.966	0.522		chr12	113358566	113391629	PLBD2	7	0.0149619	2.87e-08	0.169	0.061
chr1	43363398	43368074	ELOVL1	1	0.164452	4.55784e-47	0.453	0.267		chr12	56271699	56300391	CS	5	0.140476	2.05165e-10	0.421	0.104		chr15	40405485	40435947	IVD	6	0.05348	2.9e-08	0.187	0.072
chr12	47753916	47782751	SLC48A1	1	0.134996	4.822e-47	0.154	0.043		chr17	5282265	5386340	RABEP1	1	0.320656	2.05322e-10	0.343	0.06		chr15	76931738	76954393	RCN2	10	0.362476	2.92e-08	0.476	0.292
chr12	54121277	54189008	SMUG1	1	0.111272	4.91407e-47	0.281	0.127		chr3	48744597	48847874	PRKAR2A	2	0.0387347	2.07629e-10	0.494	0.142		chr1	161171310	161177968	B4GALT3	1	-0.04936	2.96e-08	0.305	0.145
chr5	150296343	150339307	ARSI	1	-0.330213	4.92143e-47	0.11	0.216		chr3	49121114	49133118	LAMB2	2	0.136371	2.09609e-10	0.439	0.112		chr1	26169908	26170873	ZNF593	1	0.218322	2.97e-08	0.459	0.26
chr1	155234452	155244699	GBA	1	0.130531	4.93757e-47	0.358	0.183		chr19	15235519	15332545	BRD4	3	0.186558	2.12558e-10	0.507	0.149		chr1	3772655	3775982	SMIM1	2	0.128552	2.98e-08	0.236	0.104
chr13	114234887	114272723	CDC16	2	0.156209	5.23722e-47	0.463	0.266		chr1	211382736	211435570	LINC00467	1	0.323165	2.12725e-10	0.236	0		chr12	113221050	113298585	TPCN1	7	-0.717415	3e-08	0.105	0.17
chr8	116845934	116874776	RAD21	1	0.226042	5.23844e-47	0.575	0.375		chr20	62804835	62814000	OGFR	5	0.315936	2.15276e-10	0.262	0.015		chr16	3018445	3022383	TNFRSF12A	1	-0.906887	3.04e-08	0.23	0.294
chr19	797075	812327	PTBP1	2	0.195001	5.81529e-47	0.535	0.329		chr8	116845934	116874776	RAD21	2	0.189604	2.15751e-10	0.614	0.224		chr16	2155698	2178129	TRAF7	3	-0.0618301	3.12e-08	0.295	0.14
chr6	5997999	6007605	NRN1	2	0.118154	5.96084e-47	0.111	0.016		chr5	90471748	90514557	POLR3G	2	0.327106	2.17012e-10	0.247	0.007		chr10	89579497	89645572	PANK1	2	0.0775398	3.17e-08	0.117	0.029
chr7	90383721	90513402	CLDN12	1	0.125925	7.03228e-47	0.185	0.062		chr2	88691673	88750929	RPIA	1	0.27811	2.1713e-10	0.303	0.037		chr4	70815783	70839897	GRSF1	1	0.0986477	3.18e-08	0.416	0.219
chr19	48813018	48836510	HSD17B14	4	-0.395302	7.24539e-47	0.16	0.271		chr5	114055926	114496500	KCNN2	2	0.37245	2.18476e-10	0.264	0.015		chr1	160288594	160343273	COPA	1	-0.854629	3.22e-08	0.292	0.333
chr15	30890559	30943108	FAN1	1	0.134192	7.42364e-47	0.162	0.047		chr10	45000923	45005326	ZNF22	2	-0.0810044	2.21233e-10	0.563	0.179		chr16	85690084	85751129	C16orf74	3	0.0925812	3.32e-08	0.147	0.048
chr14	66507407	67181803	GPHN	2	0.114463	7.65831e-47	0.181	0.058		chr20	49046246	49096960	CSE1L	5	0.134134	2.23216e-10	0.332	0.052		chr3	101681091	101686718	RPL24	7	0.76845	3.39e-08	0.834	0.864
chr21	33229901	33265675	IFNAR2	2	0.122383	7.65881e-47	0.195	0.067		chr10	61901684	62096944	ARID5B	2	0.29615	2.24385e-10	0.626	0.231		chr11	68052859	68121444	CHKA	6	-0.823177	3.44e-08	0.201	0.26
chr15	82536750	82540459	RPS17	2	0.530723	8.6606e-47	0.801	0.63		chr19	38899700	38908893	NFKBIB	2	0.159964	2.25346e-10	0.363	0.067		chr1	20664014	20718017	KIF17	1	0.125031	3.49e-08	0.085	0.011
chr19	55485188	55487568	NAT14	3	0.155592	9.58534e-47	0.458	0.26		chr1	218285293	218337983	RRP15	1	0.201934	2.25393e-10	0.396	0.09		chr2	172735274	173052893	RAPGEF4	1	0.104092	3.49e-08	0.082	0.009
chr5	126360132	126496494	GRAMD2B	1	-0.30308	9.94141e-47	0.097	0.201		chr11	64318121	64321811	PRDX5	4	0.397707	2.26302e-10	0.897	0.463		chr9	116425225	117415070	ASTN2	2	0.092082	3.54e-08	0.086	0.011
chr8	47736913	47738164	CEBPD	2	-0.758436	1.04417e-46	0.554	0.598		chr20	11890723	11926609	BTBD3	4	0.280323	2.26551e-10	0.315	0.045		chr8	124450820	124462150	TRMT12	21	0.00442311	3.59e-08	0.169	0.061
chr8	58411359	58451501	UBXN2B	1	0.115896	1.06931e-46	0.206	0.075		chr20	54208087	54228052	PFDN4	5	0.182695	2.28591e-10	0.603	0.209		chr19	48469208	48482314	CYTH2	5	-0.633893	3.63e-08	0.209	0.269
chr20	58309715	58367507	RAB22A	1	0.161942	1.09668e-46	0.373	0.2		chr11	167784	207428	BET1L	5	0.11936	2.31082e-10	0.322	0.045		chr11	72285495	72434680	CLPB	5	0.0526747	3.7e-08	0.086	0.011
chr1	156290089	156295689	GLMP	1	0.213145	1.33003e-46	0.517	0.326		chr8	123013170	123042302	DERL1	1	0.226669	2.38045e-10	0.474	0.134		chr6	44246166	44253888	HSP90AB1	5	0.547791	3.73e-08	0.793	0.837
chr2	233475520	233566782	USP40	1	0.158139	1.45405e-46	0.204	0.076		chr20	18507520	18561415	SEC23B	4	0.236768	2.41113e-10	0.279	0.022		chr12	112906783	112933222	OAS1	7	0.167505	3.73e-08	0.069	0.002
chr7	73680918	73683453	DNAJC30	1	0.176316	1.53815e-46	0.247	0.108		chr17	47522942	47623276	NPEPPS	1	0.151602	2.48957e-10	0.438	0.112		chr3	179588285	179604649	MRPL47	9	-0.618332	3.76e-08	0.256	0.305
chr8	42849637	42897290	RNF170	2	0.129134	1.57375e-46	0.25	0.108		chr11	65919274	65921563	DRAP1	1	0.189997	2.52461e-10	0.778	0.336		chr10	98383565	98415182	PYROXD2	1	0.023557	3.8e-08	0.117	0.029
chr19	11377207	11384342	EPOR	2	0.115826	2.01884e-46	0.139	0.033		chr12	93377883	93408146	NUDT4	1	0.055313	2.53454e-10	0.604	0.224		chr3	167683298	167734939	PDCD10	9	-0.510493	3.93e-08	0.207	0.267
chr12	53479669	53500063	MAP3K12	1	0.128695	2.06612e-46	0.248	0.103		chr17	81375144	81385464	AC110285.1	3	0.384154	2.54854e-10	0.235	0		chr1	236142505	236221865	GPR137B	1	-0.462605	3.94e-08	0.449	0.455
chr7	103312289	103344830	DNAJC2	1	0.186851	2.29014e-46	0.434	0.248		chr2	31867809	32039805	DPY30	1	0.0144696	2.56613e-10	0.486	0.134		chr2	186486253	186509361	ZC3H15	1	-0.642446	3.96e-08	0.446	0.439
chr12	14880864	14885857	MGP	2	0.207856	2.55911e-46	0.263	0.109		chr12	94897055	95003748	NDUFA12	1	0.397954	2.58841e-10	0.769	0.351		chr4	145757627	145938823	ZNF827	3	-0.196431	4.08e-08	0.15	0.05
chr5	177600132	177610330	B4GALT7	1	0.123762	2.62587e-46	0.346	0.176		chr19	19201409	19203414	NR2C2AP	4	0.207141	2.59246e-10	0.351	0.067		chr8	90001405	90053633	DECR1	18	0.36771	4.1e-08	0.426	0.242
chr18	670318	712662	ENOSF1	1	0.160617	2.96524e-46	0.351	0.182		chr2	241675747	241686944	DTYMK	1	0.123433	2.65151e-10	0.437	0.112		chr9	136807943	136841187	RABL6	4	-0.827989	4.23e-08	0.165	0.229
chr22	18527802	18530573	TMEM191B	4	0.121339	3.42657e-46	0.147	0.039		chr11	62665309	62668496	CSKMT	5	0.379934	2.65275e-10	0.234	0		chr3	33798571	33869707	PDCD6IP	8	-0.849006	4.43e-08	0.245	0.296
chr1	155247205	155255483	FAM189B	1	0.113801	3.47593e-46	0.21	0.079		chr7	6577434	6589374	ZDHHC4	3	0.198022	2.65423e-10	0.376	0.082		chr8	85107215	85146080	LRRCC1	17	0.0992361	4.48e-08	0.123	0.034
chr11	65121780	65134532	SYVN1	1	0.140236	3.49161e-46	0.238	0.098		chr19	4247080	4269088	YJU2	1	0.295444	2.70642e-10	0.234	0		chr11	64185272	64204543	STIP1	2	-0.756476	4.71e-08	0.341	0.367
chr12	50979401	51028566	SLC11A2	1	0.134941	3.4988e-46	0.286	0.133		chr8	70573218	70608416	TRAM1	1	0.149449	2.72661e-10	0.637	0.224		chr4	47450787	47463702	COMMD8	3	0.132479	4.74e-08	0.219	0.095
chr5	150442635	150449739	RPS14	1	-0.242289	3.82156e-46	0.993	0.995		chr6	42050513	42087461	TAF8	3	0.320404	2.73775e-10	0.309	0.045		chr11	790475	798281	SLC25A22	1	0.0635975	4.75e-08	0.097	0.018
chr1	33323623	33431052	PHC2	1	0.22204	3.87784e-46	0.545	0.347		chr4	37590800	37686376	RELL1	2	0.334462	2.76115e-10	0.234	0		chr14	49768130	49786385	KLHDC2	5	-0.0692899	4.79e-08	0.368	0.188
chr17	76735865	76781449	MFSD11	1	0.141107	4.22891e-46	0.248	0.107		chr1	26890488	26900467	GPATCH3	2	0.290103	2.76458e-10	0.262	0.015		chr17	35578046	35726413	AP2B1	1	-0.650536	4.86e-08	0.228	0.283
chr7	87152409	87196337	DMTF1	1	0.172716	5.34174e-46	0.187	0.065		chr12	64713445	64759431	GNS	1	0.349976	2.78531e-10	0.306	0.045		chr15	68277745	68295862	FEM1B	10	-0.806998	5.27e-08	0.262	0.31
chr5	137745651	137754363	HNRNPA0	1	0.216053	5.59177e-46	0.629	0.416		chr2	85837120	85905199	ST3GAL5	1	0.215327	2.85994e-10	0.382	0.09		chr8	139727725	140458579	TRAPPC9	21	-0.00389036	5.63e-08	0.159	0.057
chr22	50245183	50251405	HDAC10	2	0.127898	5.78227e-46	0.143	0.036		chr7	44606572	44709066	OGDH	3	0.28339	2.87203e-10	0.286	0.03		chr1	1385711	1399335	CCNL2	2	-1.11567	5.71e-08	0.206	0.262
chr4	26163455	26435131	RBPJ	3	0.227454	5.85276e-46	0.538	0.342		chr6	30647039	30653210	C6orf136	6	0.265245	2.89941e-10	0.29	0.03		chr16	48538726	48620148	N4BP1	2	-0.495069	5.88e-08	0.096	0.158
chr11	112084800	112086798	TIMM8B	3	-0.469059	6.84457e-46	0.552	0.591		chr6	4706159	4955551	CDYL	6	0.230607	2.91566e-10	0.396	0.097		chr9	99821855	99866891	NR4A3	2	0.197172	5.91e-08	0.459	0.281
chr17	48070052	48101478	CBX1	3	0.121598	6.99928e-46	0.43	0.244		chr20	34088309	34112243	EIF2S2	4	0.24786	2.92985e-10	0.743	0.306		chr12	69585426	69601570	CCT2	4	-0.574571	6.05e-08	0.47	0.455
chr11	134069071	134152001	JAM3	3	-0.251484	7.21613e-46	0.079	0.178		chr3	44915257	44976185	ZDHHC3	2	0.0770854	3.09979e-10	0.387	0.082		chr1	27404230	27490167	WASF2	2	-0.632083	6.12e-08	0.375	0.391
chr1	45786987	46036122	MAST2	1	0.120102	7.51223e-46	0.135	0.032		chr6	139028745	139043302	ABRACL	5	0.159387	3.12169e-10	0.462	0.127		chr1	112523514	112620825	ST7L	1	0.0359308	6.19e-08	0.159	0.057
chr20	44942130	44960397	TOMM34	1	0.116051	7.53722e-46	0.16	0.047		chr5	155870344	156767788	SGCD	1	0.260657	3.12276e-10	0.547	0.179		chr1	109090764	109096934	TMEM167B	1	-0.656298	6.19e-08	0.172	0.235
chr2	127638381	127681786	LIMS2	1	-0.257812	7.87224e-46	0.085	0.185		chr4	56467617	56503681	SRP72	2	0.199076	3.1454e-10	0.669	0.246		chr7	100612102	100615384	MOSPD3	1	0.0937792	6.23e-08	0.177	0.068
chr7	103297435	103329511	PMPCB	1	0.198102	8.3211e-46	0.471	0.281		chr2	47160083	47176921	CALM2	1	-1.19551	3.14845e-10	0.905	0.813		chr1	161314381	161371964	SDHC	1	0.419497	6.23e-08	0.503	0.301
chr6	155256134	155314493	TFB1M	2	0.109292	8.89869e-46	0.189	0.065		chr19	12688053	12696631	FBXW9	3	0.277538	3.17617e-10	0.274	0.022		chr1	112673141	112700746	MOV10	1	0.0198583	6.27e-08	0.157	0.057
chr1	35557473	35567274	NCDN	1	0.123574	9.4838e-46	0.14	0.035		chr19	6729914	6737603	GPR108	2	0.100486	3.22534e-10	0.402	0.09		chr4	102501331	102617302	NFKB1	1	-0.60723	6.41e-08	0.106	0.17
chr11	65615773	65637439	PCNX3	1	0.145467	1.0149e-45	0.177	0.059		chr17	43766125	43778977	DUSP3	1	0.253185	3.30095e-10	0.489	0.149		chr6	112070663	112087529	TUBE1	5	-0.7705	6.46e-08	0.092	0.154
chr13	44432143	44577147	TSC22D1	1	-0.466843	1.38186e-45	0.695	0.732		chr6	30345131	30346884	RPP21	6	0.106825	3.3218e-10	0.359	0.067		chr22	20859007	20891214	SNAP29	8	-0.040874	6.53e-08	0.303	0.147
chr22	42583721	42614962	POLDIP3	2	0.135328	1.48569e-45	0.338	0.172		chr5	172042079	172188224	STK10	4	0.292808	3.36435e-10	0.298	0.037		chr1	42456117	42473385	PPCS	3	0.105489	6.59e-08	0.364	0.19
chr12	54301202	54351846	COPZ1	1	0.175501	1.58974e-45	0.57	0.364		chr22	49900229	49918438	ALG12	5	0.296263	3.41586e-10	0.261	0.015		chr2	191245185	191425389	MYO1B	1	-0.638759	6.64e-08	0.143	0.208
chr2	151270470	151289894	NMI	1	0.143344	1.73106e-45	0.23	0.096		chr19	50476400	50490871	EMC10	2	0.249922	3.42622e-10	0.602	0.224		chr3	197509783	197573323	BDH1	9	0.0505251	6.71e-08	0.103	0.023
chr7	6374527	6403967	RAC1	3	0.278568	1.82765e-45	0.944	0.876		chr5	151029945	151093577	TNIP1	1	0.0758271	3.50083e-10	0.39	0.09		chr12	93569814	93583487	SOCS2	4	0.127859	6.74e-08	0.079	0.009
chr1	161184302	161199054	ADAMTS4	1	0.108466	1.87899e-45	0.11	0.018		chr16	87830023	87869507	SLC7A5	1	0.328817	3.64223e-10	0.402	0.097		chr15	51829628	51947295	TMOD3	5	0.0671059	6.76e-08	0.186	0.075
chr4	169392809	169612627	NEK1	1	0.129476	1.92044e-45	0.248	0.106		chr11	67483026	67491103	AIP	7	-0.0779106	3.64362e-10	0.65	0.239		chr16	69741871	69754926	NOB1	2	0.0485817	6.76e-08	0.309	0.152
chr14	73644875	73703732	DNAL1	2	0.100786	1.95692e-45	0.152	0.041		chr17	81932384	81942412	PYCR1	4	0.31574	3.74677e-10	0.283	0.03		chr22	49900229	49918438	ALG12	8	-0.0327828	6.87e-08	0.158	0.057
chr12	22448583	22544546	C2CD5	2	0.125875	1.96472e-45	0.142	0.036		chr11	118359600	118399211	UBE4A	1	0.262245	3.79195e-10	0.365	0.075		chr19	56477250	56504362	ZNF667-AS1	3	-0.560349	6.88e-08	0.154	0.219
chr16	67028984	67101058	CBFB	2	0.17135	2.25306e-45	0.274	0.128		chr7	16970320	17299368	AC073332.1	2	0.325565	3.80028e-10	0.231	0		chr8	53966552	54022456	TCEA1	8	0.453003	7.04e-08	0.53	0.351
chr5	72219403	72320646	MRPS27	2	0.128804	2.29261e-45	0.265	0.12		chr22	17734138	17774770	BID	6	0.289009	3.80044e-10	0.26	0.015		chr17	18781111	18806714	TVP23B	1	0.0511946	7.12e-08	0.217	0.095
chr6	138403531	138422197	HEBP2	2	-0.490094	2.30465e-45	0.503	0.538		chr11	10751246	10801625	CTR9	2	0.136868	3.80737e-10	0.358	0.067		chr6	32168212	32178096	AGPAT1	5	-0.108604	7.22e-08	0.347	0.179
chr15	65001512	65029639	MTFMT	2	0.100979	2.36257e-45	0.162	0.048		chr2	189441446	189475552	WDR75	2	0.321678	3.81858e-10	0.245	0.007		chr17	4143168	4187310	CYB5D2	3	-0.103387	7.35e-08	0.197	0.081
chr1	145933423	145958017	LIX1L	1	0.0956434	2.5467e-45	0.278	0.124		chr4	24517441	24584554	DHX15	2	0.0620493	3.8613e-10	0.483	0.134		chr16	1964959	1965509	SNHG9	3	-0.831961	7.6e-08	0.175	0.238
chr5	176388751	176389761	HIGD2A	1	-0.459635	2.70659e-45	0.643	0.655		chr2	127701027	127811187	WDR33	4	0.21482	3.96112e-10	0.449	0.127		chr11	67583742	67586656	GSTP1	6	0.910617	7.74e-08	0.697	0.697
chr1	37474580	37484377	ZC3H12A	1	-0.318325	2.73463e-45	0.085	0.181		chr2	149569637	149587778	MMADHC	3	0.227485	3.96859e-10	0.627	0.224		chr8	103398635	103415189	SLC25A32	20	-0.00914646	7.91e-08	0.343	0.181
chr20	6006093	6040053	CRLS1	2	0.125733	2.76322e-45	0.268	0.122		chr14	22893204	22919182	RBM23	3	0.169734	4.03433e-10	0.355	0.067		chr17	8474207	8630761	MYH10	1	0.00609065	7.95e-08	0.169	0.063
chr12	56104537	56113910	PA2G4	1	-0.424168	2.92107e-45	0.719	0.715		chr19	1905372	1926013	SCAMP4	3	0.0922474	4.19144e-10	0.392	0.09		chr12	120201291	120213231	PXN-AS1	7	0.0883167	7.95e-08	0.102	0.023
chr8	29067278	29263124	KIF13B	4	0.168866	2.97716e-45	0.237	0.099		chr1	45688181	45694436	TMEM69	2	-0.00287971	4.20175e-10	0.33	0.052		chr14	75278826	75282230	FOS	1	1.03284	7.98e-08	0.644	0.629
chr11	65538805	65558930	LTBP3	1	0.219711	3.05028e-45	0.458	0.274		chr11	73787872	73865133	MRPL48	6	0.161171	4.2318e-10	0.385	0.09		chr15	36889204	37101299	MEIS2	5	-0.0948894	8.02e-08	0.133	0.041
chr16	70523791	70577670	SF3B3	2	0.193278	3.19775e-45	0.298	0.147		chr11	119308529	119321521	MCAM	2	0.274961	4.23552e-10	0.44	0.119		chr3	129430944	129440179	MBD4	7	-0.619651	8.23e-08	0.102	0.165
chr2	148021011	148516971	MBD5	1	0.148671	3.41924e-45	0.228	0.094		chr20	41136960	41196801	PLCG1	4	0.33452	4.2455e-10	0.244	0.007		chr6	155256134	155314493	TFB1M	5	0.017496	8.3e-08	0.135	0.043
chr22	36226209	36239954	APOL2	2	0.15154	3.55466e-45	0.202	0.075		chr2	28894667	28948219	WDR43	1	0.211183	4.30334e-10	0.44	0.119		chr3	112532510	112562046	ATG3	7	-0.70035	8.33e-08	0.267	0.31
chr4	52590960	52659301	USP46	2	0.133094	3.9391e-45	0.236	0.098		chr4	186191567	186213463	CYP4V2	4	0.237926	4.30574e-10	0.313	0.045		chr1	222712553	222735196	BROX	1	-0.622222	8.42e-08	0.18	0.242
chr22	41205282	41231271	L3MBTL2	2	0.133839	4.12291e-45	0.219	0.086		chr2	203014879	203226378	NBEAL1	1	0.0746194	4.45336e-10	0.514	0.164		chr17	31860904	31901708	UTP6	1	-0.67173	8.47e-08	0.13	0.195
chr20	59933764	59948680	FAM217B	1	0.139419	4.25212e-45	0.252	0.108		chr1	154582057	154628013	ADAR	5	0.246419	4.59827e-10	0.648	0.254		chr1	52602371	52609051	GPX7	1	0.0824889	8.59e-08	0.136	0.043
chr15	82988441	83011641	C15orf40	2	0.150382	4.26592e-45	0.394	0.217		chr11	83259097	83286407	CCDC90B	3	0.114831	4.60553e-10	0.448	0.119		chr12	56468578	56479708	SPRYD4	3	0.0361517	8.63e-08	0.146	0.05
chr19	6413348	6424794	KHSRP	1	0.180773	4.46044e-45	0.421	0.242		chr11	72002864	72080693	NUMA1	7	0.191012	4.62509e-10	0.434	0.112		chr16	81006498	81033114	CENPN	2	0.0934863	8.81e-08	0.094	0.018
chr1	160288594	160343273	COPA	1	0.182984	5.3537e-45	0.492	0.297		chr7	726699	786475	DNAAF5	5	0.292864	4.68214e-10	0.229	0		chr7	100088969	100092187	COPS6	1	-0.495135	8.82e-08	0.419	0.416
chr7	130876809	130913310	AC016831.1	1	0.149834	5.72867e-45	0.158	0.047		chr3	196935402	196942594	NCBP2	2	0.0688918	4.73513e-10	0.492	0.149		chr19	18929201	18941261	HOMER3	2	-0.578122	8.86e-08	0.131	0.195
chr1	226897536	226987545	COQ8A	1	0.124006	6.17341e-45	0.211	0.082		chr3	194640791	194672463	LSG1	2	0.282024	4.83928e-10	0.271	0.022		chr17	16029157	16218185	NCOR1	1	-0.81251	8.91e-08	0.35	0.373
chr17	49495293	49515008	NGFR	3	0.391565	6.32489e-45	0.085	0.005		chr2	215360440	215436073	FN1	1	0.0809364	5.06187e-10	0.597	0.239		chr14	23469689	23509862	NGDN	1	-0.791066	8.96e-08	0.257	0.303
chr1	32179675	32198285	TXLNA	1	0.174743	6.71785e-45	0.383	0.211		chr7	4775615	4794397	AP5Z1	3	0.241106	5.08668e-10	0.313	0.045		chr11	532242	537287	HRAS	1	-0.532825	9e-08	0.14	0.204
chr21	33589341	33643926	CRYZL1	1	0.131596	7.30028e-45	0.282	0.13		chr16	726936	735525	HAGHL	2	0.112108	5.09147e-10	0.417	0.104		chr16	47154387	47464149	ITFG1	2	-0.00425988	9.13e-08	0.308	0.154
chr3	9362971	9386791	THUMPD3	1	0.130203	8.82297e-45	0.343	0.177		chr6	36493892	36547479	STK38	3	0.243451	5.16912e-10	0.243	0.007		chr11	64269830	64284704	BAD	2	0.0696159	9.14e-08	0.361	0.188
chr14	60981114	61083733	SLC38A6	2	0.112621	1.07683e-44	0.159	0.047		chr8	90958471	90985238	C8orf88	1	0.305851	5.19495e-10	0.253	0.015		chr4	106041599	106316683	TBCK	1	0.0182431	9.15e-08	0.139	0.045
chr19	10310045	10316015	FDX2	2	0.105462	1.40201e-44	0.256	0.111		chr16	66408524	66412135	LINC00920	1	0.170799	5.23031e-10	0.285	0.03		chr8	144423601	144428563	VPS28	22	0.567846	9.31e-08	0.594	0.432
chr13	20567069	20691437	IFT88	1	0.15837	1.45234e-44	0.228	0.093		chr10	17644151	17716824	STAM	4	-0.099914	5.26071e-10	0.548	0.179		chr19	6531026	6535924	TNFSF9	1	-0.587536	9.61e-08	0.13	0.197
chr2	96248514	96265997	TMEM127	1	0.123325	1.56349e-44	0.25	0.108		chr7	7636518	7718607	RPA3	2	0.160447	5.29224e-10	0.501	0.157		chr15	67521131	67530146	C15orf61	10	0.0694424	9.64e-08	0.274	0.131
chr12	52897187	52949954	KRT8	1	0.0773223	1.62925e-44	0.112	0.019		chr14	24136163	24138967	PSME1	1	0.0758224	5.43252e-10	0.843	0.396		chr12	69239569	69274358	CPSF6	4	-0.806766	9.68e-08	0.263	0.308
chr17	44034328	44067619	LSM12	2	0.127517	2.1134e-44	0.408	0.226		chr1	151047751	151051986	C1orf56	4	-1.00052	5.57323e-10	0.116	0.261		chr12	110468415	110490385	FAM216A	1	0.105633	9.85e-08	0.081	0.011
chr13	38349849	38363619	UFM1	1	0.197535	2.18085e-44	0.495	0.305		chr6	127266682	127288567	RNF146	5	-0.83608	5.60957e-10	0.098	0.239		chr17	16415571	16437003	TRPV2	1	0.0401933	9.86e-08	0.138	0.045
chr1	26993692	27000886	TRNP1	1	0.200751	2.26917e-44	0.291	0.143		chr3	62319015	62336213	C3orf14	1	-0.007718	5.63136e-10	0.441	0.119		chr9	77716097	78031811	GNAQ	2	-0.851249	1e-07	0.285	0.324
chr22	37225270	37244448	RAC2	2	0.0892657	2.48044e-44	0.089	0.007		chr2	156324437	156342348	NR4A2	3	-1.58513	5.69687e-10	0.417	0.515		chr17	17246616	17281273	COPS3	1	-0.695768	1e-07	0.27	0.314
chr1	165827614	165911618	UCK2	1	0.119202	2.54334e-44	0.203	0.078		chr1	155050566	155062775	ADAM15	6	0.241285	5.70391e-10	0.375	0.082		chr2	216107464	216206303	XRCC5	3	-0.392761	1.01e-07	0.5	0.48
chr12	53307456	53324864	AAAS	1	0.113628	2.54861e-44	0.194	0.07		chr2	117814691	117832377	DDX18	2	0.0502479	5.86458e-10	0.679	0.254		chr8	143437659	143541447	ZC3H3	21	-0.0769223	1.01e-07	0.146	0.05
chr8	53715543	53843558	ATP6V1H	2	0.14225	2.79095e-44	0.403	0.225		chr9	61854148	62096920	FAM27C	1	0.326219	6.05628e-10	0.227	0		chr20	58995185	59007254	CTSZ	1	-0.645585	1.01e-07	0.453	0.439
chr15	39934115	40035591	EIF2AK4	1	0.148118	2.82453e-44	0.433	0.254		chr6	111660332	111873452	FYN	5	-1.14318	6.23868e-10	0.153	0.306		chr8	103500696	104256094	RIMS2	20	0.232435	1.01e-07	0.065	0.002
chr7	65873074	65959563	VKORC1L1	2	0.150748	2.93776e-44	0.263	0.122		chr7	128392277	128410252	IMPDH1	2	0.0863175	6.44985e-10	0.346	0.067		chr1	6264269	6394391	ACOT7	2	0.137865	1.04e-07	0.263	0.127
chr4	183099257	183320777	WWC2	1	0.162361	3.03131e-44	0.281	0.132		chr1	214603195	214664571	CENPF	1	0.736118	6.68436e-10	0.226	0		chr19	1941172	1981338	CSNK1G2	1	-0.632716	1.08e-07	0.099	0.161
chr17	64147227	64263260	TEX2	1	0.116967	3.05804e-44	0.225	0.091		chr11	47407132	47416496	SLC39A13	2	0.0727598	6.86476e-10	0.436	0.119		chr9	2621787	2660056	VLDLR	4	0.0133493	1.08e-07	0.194	0.081
chr1	150067279	150145329	VPS45	1	0.152901	3.16876e-44	0.23	0.096		chr3	32685145	32773875	CNOT10	1	0.303937	6.95213e-10	0.237	0.007		chr4	56963350	56977606	NOA1	1	0.0451332	1.09e-07	0.25	0.115
chr5	93583222	93594611	NR2F1	2	0.0490366	3.24059e-44	0.114	0.02		chr1	161118086	161125445	NIT1	4	0.142722	7.03392e-10	0.338	0.06		chr3	140941830	140980995	SLC25A36	8	-0.701379	1.11e-07	0.351	0.369
chr6	32184733	32190202	PBX2	1	0.155044	4.10269e-44	0.222	0.093		chr19	49506816	49526428	FCGRT	2	0.07595	7.16199e-10	0.579	0.201		chr7	100148907	100155944	LAMTOR4	1	-0.146431	1.12e-07	0.585	0.554
chr14	58427385	58551297	KIAA0586	1	0.122043	4.4007e-44	0.216	0.086		chr5	157785743	157859145	CLINT1	1	0.202277	7.30408e-10	0.385	0.09		chr11	818914	825573	PNPLA2	1	-0.921019	1.12e-07	0.311	0.342
chr4	86594315	86815171	PTPN13	1	0.231556	4.59864e-44	0.317	0.165		chr20	49278178	49299600	ZFAS1	5	0.413084	7.46704e-10	0.926	0.672		chr3	169772831	169789716	MYNN	9	-0.441172	1.14e-07	0.089	0.149
chr1	113696831	113759489	PHTF1	1	0.118385	4.95058e-44	0.168	0.053		chr12	43793723	43806328	TWF1	3	0.23652	7.61241e-10	0.481	0.142		chr11	67627938	67629937	NUDT8	6	0.0595945	1.14e-07	0.134	0.043
chr1	26787054	26800659	PIGV	1	0.114269	5.00524e-44	0.19	0.068		chr1	155659443	155689000	YY1AP1	7	0.0938159	7.67503e-10	0.343	0.067		chr20	63488013	63499239	EEF1A2	3	0.160254	1.15e-07	0.06	0
chr20	44910060	44959035	PABPC1L	1	0.102044	5.11646e-44	0.121	0.025		chr10	12195965	12250589	CDC123	4	0.225667	7.7448e-10	0.583	0.209		chr14	102922663	102933596	AMN	2	0.0664055	1.18e-07	0.081	0.011
chr15	71822291	72118577	MYO9A	2	0.180157	5.66019e-44	0.341	0.178		chr6	57314805	57646850	PRIM2	1	0.325595	7.84367e-10	0.274	0.03		chr1	156463727	156500779	MEF2D	1	-0.858654	1.18e-07	0.168	0.229
chr4	40056850	40158252	N4BP2	3	0.160199	5.89774e-44	0.172	0.058		chr8	124450820	124462150	TRMT12	1	0.291426	7.8994e-10	0.28	0.03		chr16	1972053	1982929	TBL3	3	0.00639991	1.2e-07	0.145	0.05
chr17	78187317	78207701	AFMID	1	0.128305	6.34674e-44	0.174	0.059		chr6	63211446	63213024	FKBP1C	1	0.270118	7.98022e-10	0.224	0		chr8	73972437	73982783	TMEM70	15	0.154742	1.22e-07	0.335	0.181
chr6	18155329	18223854	KDM1B	1	0.173057	6.54851e-44	0.18	0.064		chr3	183015218	183116075	MCCC1	2	0.200894	7.98286e-10	0.239	0.007		chr19	19119169	19138513	TMEM161A	2	-0.0719887	1.23e-07	0.192	0.079
chr11	66268590	66277492	RAB1B	1	0.175194	7.25826e-44	0.536	0.334		chr16	80966448	81020270	CMC2	1	0.0656755	8.15383e-10	0.549	0.179		chr21	46286342	46297751	YBEY	3	0.084333	1.3e-07	0.232	0.106
chr15	56087280	56245082	RFX7	1	0.139277	7.45587e-44	0.151	0.044		chr4	99878336	99894428	LAMTOR3	3	0.0357631	8.29622e-10	0.414	0.104		chr1	151340640	151347357	RFX5	3	0.0635781	1.31e-07	0.088	0.016
chr16	366969	371289	MRPL28	1	0.189895	8.41689e-44	0.535	0.339		chr6	31666102	31673546	AL662899.2	6	0.275692	8.30012e-10	0.224	0		chr19	50476400	50490871	EMC10	2	0.0546447	1.32e-07	0.386	0.208
chr1	153633982	153646306	CHTOP	1	0.133178	9.7217e-44	0.409	0.232		chr16	636817	648474	MCRIP2	2	0.281108	8.54828e-10	0.223	0		chr3	196347662	196432430	UBXN7	9	-0.571065	1.33e-07	0.087	0.147
chr19	54465026	54473296	CDC42EP5	3	-0.239451	9.82031e-44	0.087	0.189		chr8	12765849	12811478	AC123777.1	3	0.320769	8.63261e-10	0.223	0		chr19	48630030	48637379	DBP	5	0.0150796	1.35e-07	0.187	0.077
chr7	104126341	104208047	ORC5	1	0.104425	1.25466e-43	0.156	0.046		chr6	3063991	3115187	RIPK1	5	0.29584	8.76698e-10	0.252	0.015		chr1	88979456	88992960	RBMXL1	1	-0.595365	1.35e-07	0.121	0.183
chr1	30931506	31065991	PUM1	1	0.188535	1.28826e-43	0.478	0.292		chr7	100602363	100608175	PCOLCE	2	0.191917	9.07049e-10	0.279	0.03		chr3	48432164	48440456	CCDC51	7	0.0665881	1.37e-07	0.155	0.057
chr13	32586452	32778019	PDS5B	1	0.184738	1.31702e-43	0.281	0.136		chr11	64269830	64284704	BAD	3	-0.115773	9.13161e-10	0.493	0.149		chr3	37052626	37183689	LRRFIP2	8	-0.962977	1.37e-07	0.297	0.33
chr17	67717931	67744531	NOL11	1	0.13481	1.32555e-43	0.299	0.148		chr3	184174689	184184091	AP2M1	2	0.359718	9.2048e-10	0.851	0.418		chr6	43671303	43687791	MRPS18A	5	0.0917486	1.4e-07	0.319	0.163
chr20	32207880	32238658	POFUT1	1	0.136289	1.43942e-43	0.165	0.053		chr22	37830855	37849327	ANKRD54	3	0.182748	9.41883e-10	0.421	0.112		chr8	127735434	127742951	MYC	21	0.451209	1.42e-07	0.479	0.314
chr13	39209116	39603528	LHFPL6	1	0.0960305	1.48906e-43	0.255	0.111		chr14	74763316	74859435	YLPM1	1	0.26884	9.63385e-10	0.287	0.037		chr3	194640791	194672463	LSG1	9	-0.670855	1.44e-07	0.094	0.154
chr22	19351368	19448232	C22orf39	4	0.168642	1.59847e-43	0.438	0.258		chr5	177592203	177597242	TMED9	5	0.260221	9.73289e-10	0.822	0.388		chr15	72199029	72231822	PKM	10	0.741986	1.45e-07	0.515	0.355
chr19	54200809	54249003	RPS9	3	-0.199546	1.6177e-43	0.987	0.985		chr12	55901413	55932618	PYM1	6	0.278965	1.01979e-09	0.222	0		chr12	55716037	55720087	BLOC1S1	5	-0.597708	1.46e-07	0.298	0.335
chr7	75027122	75074228	RCC1L	1	0.143058	1.6361e-43	0.36	0.196		chr14	64388031	64463457	MTHFD1	2	0.205031	1.02959e-09	0.326	0.06		chr9	128161251	128204383	CIZ1	4	-0.68481	1.47e-07	0.153	0.215
chr19	1407569	1435687	DAZAP1	2	0.120383	1.74531e-43	0.379	0.209		chr6	126340115	126348875	CENPW	5	0.326526	1.02981e-09	0.222	0		chr16	90019629	90044975	GAS8	5	0.00352228	1.47e-07	0.162	0.061
chr7	92487020	92528520	PEX1	1	0.158415	1.74696e-43	0.228	0.097		chr14	74881891	74903743	DLST	1	0.0108032	1.03766e-09	0.41	0.104		chr1	40979688	41012565	CTPS1	1	-0.0472977	1.54e-07	0.111	0.029
chr16	67846923	67872567	NUTF2	2	0.158812	1.81043e-43	0.452	0.271		chr2	27628247	27651511	GPN1	1	0.242842	1.05573e-09	0.299	0.045		chr1	93345907	93369493	DR1	1	-0.0330871	1.55e-07	0.32	0.161
chr5	115613210	115632992	TMED7	1	0.144527	2.07748e-43	0.409	0.232		chr8	125091679	125367120	NSMCE2	3	0.0892713	1.06173e-09	0.315	0.052		chr4	7758714	7939926	AFAP1	5	-0.0290852	1.59e-07	0.096	0.02
chr1	46261196	46303608	LRRC41	1	0.145379	2.08547e-43	0.382	0.209		chr6	5261044	5829192	FARS2	6	0.201818	1.06196e-09	0.315	0.052		chr12	88033846	88050160	C12orf29	4	-0.38214	1.61e-07	0.116	0.179
chr7	73440406	73522293	BAZ1B	1	0.129585	2.1201e-43	0.439	0.253		chr2	223855716	223945357	WDFY1	1	0.325133	1.12539e-09	0.478	0.149		chr2	241584405	241637158	THAP4	5	-0.0473045	1.65e-07	0.235	0.106
chr13	41457550	41470871	RGCC	1	-0.253596	2.25342e-43	0.03	0.1		chr8	86468257	86514357	RMDN1	1	0.0555154	1.13644e-09	0.349	0.067		chr19	39436156	39476670	SUPT5H	3	-0.968696	1.66e-07	0.212	0.265
chr9	33247820	33264720	BAG1	2	-0.489877	2.27948e-43	0.474	0.53		chr8	61500556	61714640	ASPH	1	0.009958	1.14672e-09	0.522	0.179		chr16	784974	788397	RPUSD1	3	-0.109569	1.67e-07	0.158	0.059
chr3	195568705	195584033	APOD	1	0.528567	2.54624e-43	0.59	0.725		chr7	75027122	75074228	RCC1L	2	0.281231	1.158e-09	0.221	0		chr9	121338987	121370304	STOM	2	-0.532343	1.69e-07	0.399	0.416
chr22	42835412	43015149	PACSIN2	2	0.214368	2.71722e-43	0.488	0.298		chr3	195514428	195543386	PPP1R2	2	0.00502075	1.16084e-09	0.533	0.179		chr13	113584721	113641473	TFDP1	7	0.00577945	1.71e-07	0.151	0.054
chr15	55318960	55355648	PIGB	1	0.119837	3.29743e-43	0.139	0.036		chr2	203394345	203535335	RAPH1	1	0.378806	1.17139e-09	0.294	0.045		chr8	30095408	30177208	LEPROTL1	3	0.120428	1.71e-07	0.285	0.14
chr4	99896248	99946618	DNAJB14	1	0.192669	3.82842e-43	0.484	0.3		chr3	49359145	49412998	RHOA	2	0.240438	1.18985e-09	0.951	0.709		chr16	54845189	54929189	CRNDE	2	-0.709749	1.77e-07	0.233	0.285
chr9	34610486	34612104	RPP25L	2	0.134909	4.07402e-43	0.219	0.091		chr17	8140472	8156506	PER1	1	0.194511	1.19287e-09	0.366	0.082		chr11	64206678	64223886	FERMT3	2	0.0572401	1.78e-07	0.225	0.104
chr12	12611827	12645108	CREBL2	1	0.135187	4.10861e-43	0.371	0.2		chr11	1274371	1309654	TOLLIP	3	0.108431	1.19562e-09	0.413	0.112		chr2	232550674	232583644	EIF4E2	5	-0.0907989	1.84e-07	0.298	0.147
chr4	73869393	73871308	CXCL1	1	-0.384089	4.1331e-43	0.085	0.184		chr19	11355386	11365698	PLPPR2	3	0.282979	1.21592e-09	0.22	0		chr11	69294151	69367726	MYEOV	6	0.112603	1.91e-07	0.062	0.002
chr8	94813311	94881746	INTS8	1	0.143852	4.22361e-43	0.158	0.049		chr16	1678256	1702280	JPT2	2	0.28536	1.23988e-09	0.22	0		chr8	135457456	135656722	KHDRBS3	21	-0.793349	1.94e-07	0.113	0.174
chr14	64388031	64463457	MTHFD1	2	0.146144	4.48163e-43	0.284	0.137		chr11	18468336	18526951	TSG101	2	0.0549576	1.27247e-09	0.618	0.224		chr8	76980258	77001044	PEX2	15	0.101092	1.99e-07	0.354	0.19
chr15	72751369	72785846	ADPGK	2	0.133824	4.75315e-43	0.283	0.136		chr12	89588049	89709300	ATP2B1	1	0.100394	1.28425e-09	0.386	0.097		chr9	4679559	4708399	CDC37L1	4	-0.526291	2e-07	0.135	0.197
chr2	241734602	241768816	D2HGDH	2	0.13447	5.27243e-43	0.177	0.063		chr12	56104537	56113910	PA2G4	6	0.133578	1.30043e-09	0.838	0.381		chr12	121209861	121234106	P2RX4	1	-0.0672391	2.04e-07	0.221	0.1
chr12	12974870	13000265	HEBP1	1	-0.540296	5.27372e-43	0.451	0.52		chr1	150960583	150975003	CERS2	4	0.126239	1.31889e-09	0.608	0.216		chr2	219498884	219506989	GMPPA	5	-0.0166885	2.06e-07	0.157	0.059
chr1	169132531	169367948	NME7	1	0.10786	5.90456e-43	0.214	0.084		chr2	219498884	219506989	GMPPA	1	0.115608	1.32366e-09	0.291	0.037		chr6	42929192	42939294	CNPY3	5	0.0254408	2.09e-07	0.314	0.161
chr11	102110447	102233424	YAP1	3	0.179055	5.9613e-43	0.304	0.156		chr12	26905181	26938326	INTS13	2	0.305025	1.34044e-09	0.219	0		chr1	225919877	225924340	PYCR2	1	-0.395702	2.1e-07	0.102	0.163
chr15	55410525	55508234	DNAAF4	1	0.115138	6.74547e-43	0.16	0.049		chr7	123681943	123749003	WASL	2	0.131632	1.36109e-09	0.53	0.172		chr19	47113274	47210636	SAE1	5	-0.0594764	2.1e-07	0.233	0.109
chr13	42272152	42323261	AKAP11	1	0.135895	6.89867e-43	0.256	0.116		chr19	35248330	35267964	LSR	2	0.306958	1.43383e-09	0.274	0.03		chr1	227730425	227735411	JMJD4	1	0.0733371	2.12e-07	0.132	0.043
chr3	49108046	49120938	USP19	1	0.13117	7.3466e-43	0.182	0.064		chr11	6603708	6610874	ILK	2	0.15055	1.4366e-09	0.662	0.254		chr19	36150922	36152449	COX7A1	2	-0.390959	2.28e-07	0.083	0.143
chr17	38297023	38323217	MRPL45	2	0.116908	7.74581e-43	0.288	0.139		chr14	102341102	102362916	CINP	1	0.147273	1.45755e-09	0.446	0.127		chr12	113185526	113192368	RITA1	7	0.00278233	2.29e-07	0.142	0.05
chr1	160215715	160262549	DCAF8	1	0.132179	8.3423e-43	0.269	0.127		chr11	82822936	82970584	PRCP	4	0.0139116	1.48211e-09	0.431	0.119		chr3	184242301	184249548	ALG3	9	-0.0649156	2.3e-07	0.225	0.102
chr17	56836387	56914080	TRIM25	3	0.141749	8.43799e-43	0.212	0.086		chr19	35745600	35747519	PSENEN	2	0.211114	1.49166e-09	0.342	0.067		chr19	55635016	55643470	ZNF580	3	-0.170408	2.31e-07	0.308	0.156
chr6	169703902	169725566	PHF10	2	0.186094	8.69839e-43	0.253	0.117		chr14	72926377	72959703	DCAF4	2	0.234771	1.53222e-09	0.286	0.037		chr6	28903002	28923988	TRIM27	5	-0.224146	2.34e-07	0.303	0.149
chr19	10922185	10928681	YIPF2	2	0.107741	9.22529e-43	0.357	0.19		chr20	20034368	20056046	CRNKL1	4	0.259348	1.53934e-09	0.272	0.03		chr14	76151916	76254342	GPATCH2L	1	-1.07396	2.42e-07	0.183	0.24
chr19	10221433	10231331	S1PR2	2	0.130979	9.56682e-43	0.131	0.033		chr11	94415570	94493885	MRE11	2	0.296308	1.55106e-09	0.218	0		chr4	87336515	87391188	HSD17B11	1	0.15728	2.48e-07	0.433	0.24
chr17	55392622	55421924	MMD	3	0.121361	9.89514e-43	0.147	0.043		chr12	10604193	10613609	MAGOHB	1	0.137667	1.5844e-09	0.313	0.052		chr10	97426191	97433444	PGAM1	2	0.47257	2.5e-07	0.54	0.353
chr13	49995888	50020481	TRIM13	1	0.148372	1.02669e-42	0.315	0.161		chr16	55389700	55506691	MMP2	2	0.364709	1.58683e-09	0.261	0.022		chr17	19648136	19685760	ALDH3A2	1	-0.557324	2.52e-07	0.137	0.199
chr19	55641062	55653161	CCDC106	3	0.111151	1.29404e-42	0.205	0.08		chr19	14477760	14496149	GIPC1	3	-0.205439	1.59807e-09	0.446	0.127		chr8	48008415	48064708	UBE2V2	7	0.236295	2.53e-07	0.42	0.247
chr22	30331988	30356919	SF3A1	2	0.161332	1.37218e-42	0.389	0.219		chr11	78435968	78574874	NARS2	4	0.287634	1.61351e-09	0.268	0.03		chr8	106359476	106752694	OXR1	20	-0.0455066	2.54e-07	0.319	0.165
chr22	39399778	39437060	TAB1	2	0.13071	1.39446e-42	0.167	0.056		chr2	95402708	95416616	FAHD2A	1	0.244584	1.63466e-09	0.299	0.045		chr16	67842320	67844195	THAP11	2	-0.424024	2.57e-07	0.089	0.147
chr17	50133737	50150677	PPP1R9B	3	0.139665	1.57355e-42	0.162	0.052		chr12	132725503	132761832	ANKLE2	2	0.144471	1.65252e-09	0.45	0.134		chr3	52254434	52288020	WDR82	6	-0.782839	2.6e-07	0.144	0.204
chr1	165400922	165445355	RXRG	1	0.201719	1.58269e-42	0.131	0.033		chr17	44673069	44689779	CCDC43	1	0.137888	1.65336e-09	0.417	0.112		chr6	132769370	132813339	SLC18B1	5	0.0308315	2.61e-07	0.218	0.1
chr15	76215353	76311472	ETFA	2	0.170782	1.88031e-42	0.518	0.331		chr7	74231499	74254458	RFC2	2	0.180509	1.6703e-09	0.336	0.067		chr22	40044817	40335808	TNRC6B	1	-0.887922	2.66e-07	0.295	0.326
chr4	56963350	56977606	NOA1	1	0.161483	1.93535e-42	0.272	0.13		chr6	37433219	37482827	CMTR1	3	0.293258	1.68442e-09	0.232	0.007		chr1	231528541	231566524	TSNAX	1	-0.555162	2.71e-07	0.13	0.19
chr1	11664200	11674354	FBXO6	1	0.0975297	2.05042e-42	0.254	0.113		chr17	48133442	48430275	SKAP1	1	0.289383	1.6927e-09	0.217	0		chr1	193012250	193060080	UCHL5	5	-0.01244	2.73e-07	0.202	0.088
chr16	56730118	56850286	NUP93	2	0.120789	2.0589e-42	0.273	0.129		chr2	85539168	85545281	MAT2A	1	0.174206	1.70438e-09	0.448	0.134		chr1	153534599	153536244	S100A6	4	0.137916	2.76e-07	0.626	0.645
chr17	59707192	59842255	VMP1	2	0.469547	2.2649e-42	0.754	0.621		chr6	35832966	35921342	SRPK1	4	0.11299	1.70719e-09	0.391	0.097		chr1	36224432	36305357	THRAP3	2	-0.722337	2.81e-07	0.432	0.421
chr8	6708642	6761503	AGPAT5	4	0.122277	2.55415e-42	0.264	0.122		chr22	38468078	38483447	KDELR3	5	0.175241	1.72734e-09	0.339	0.067		chr1	1020120	1056118	AGRN	2	-0.180443	2.81e-07	0.16	0.061
chr19	10553085	10566031	KRI1	2	0.124064	2.66585e-42	0.181	0.065		chr17	75130225	75131757	NT5C	3	0.13838	1.77905e-09	0.628	0.231		chr2	231453531	231483641	NCL	5	-0.0441171	2.85e-07	0.645	0.67
chr1	44405194	44651724	RNF220	1	0.11176	3.09146e-42	0.308	0.155		chr6	4115689	4135597	ECI2	6	0.0675608	1.79475e-09	0.47	0.142		chr4	99896248	99946618	DNAJB14	1	-0.880695	2.94e-07	0.261	0.303
chr22	31160182	31207019	RNF185	2	0.139196	3.15537e-42	0.204	0.081		chr20	4852356	5010293	SLC23A2	5	0.273912	1.81642e-09	0.423	0.119		chr20	62307955	62367312	LAMA5	3	-0.233693	2.96e-07	0.163	0.063
chr1	15617458	15669044	DDI2	1	0.156925	4.069e-42	0.262	0.124		chr1	150487364	150507609	TARS2	4	0.25244	1.82925e-09	0.255	0.022		chr12	53307456	53324864	AAAS	5	-0.0421958	2.97e-07	0.156	0.059
chr11	818914	825573	PNPLA2	2	0.126005	5.25083e-42	0.4	0.223		chr20	44942130	44960397	TOMM34	4	0.272665	1.82955e-09	0.231	0.007		chr1	95234210	95247225	RWDD3	1	0.00386215	2.97e-07	0.123	0.038
chr12	30628988	30695869	IPO8	2	0.122254	5.40363e-42	0.207	0.083		chr17	81843161	81860624	P4HB	4	0.191791	1.83809e-09	0.842	0.373		chr3	127689062	128052190	MGLL	7	0.115228	2.97e-07	0.115	0.034
chr4	47450787	47463702	COMMD8	2	0.14143	5.42463e-42	0.363	0.202		chr17	18244815	18258738	FLII	2	0.0399142	1.84006e-09	0.324	0.06		chr3	23945286	23980617	NR1D2	8	-0.49632	2.99e-07	0.095	0.154
chr8	38901235	38973912	PLEKHA2	3	0.17719	5.42757e-42	0.215	0.089		chr3	186783205	186789897	EIF4A2	2	-1.08464	1.85567e-09	0.769	0.664		chr13	73054976	73077541	KLF5	6	-0.675106	3e-07	0.085	0.143
chr5	122843439	123029354	SNX24	1	0.112205	5.76512e-42	0.154	0.048		chr2	200810594	200827338	BZW1	2	0.187878	1.87731e-09	0.683	0.269		chr2	218781749	218815293	CYP27A1	4	-0.603668	3.1e-07	0.393	0.4
chr8	23270120	23296279	R3HCC1	4	0.167295	6.42729e-42	0.31	0.16		chr11	832887	839831	CD151	4	0.226679	1.89811e-09	0.799	0.373		chr6	44258166	44265788	NFKBIE	5	-0.533432	3.14e-07	0.083	0.14
chr17	60177327	60422470	USP32	2	0.124553	6.61566e-42	0.19	0.071		chr2	38561969	38603586	HNRNPLL	1	0.0490112	1.90406e-09	0.378	0.09		chr1	244969705	245127164	EFCAB2	1	0.0518961	3.17e-07	0.111	0.032
chr5	116085016	116412762	COMMD10	1	0.112329	6.81625e-42	0.313	0.16		chr1	46632737	46673867	ATPAF1	2	0.188885	1.91356e-09	0.285	0.037		chr15	55318960	55355648	PIGB	5	0.052956	3.22e-07	0.108	0.029
chr6	36442767	36491143	KCTD20	1	0.188649	9.14501e-42	0.461	0.282		chr6	30699807	30717447	MDC1	6	0.313831	1.92405e-09	0.284	0.037		chr12	85280220	85301784	ALX1	4	0.0639991	3.25e-07	0.306	0.158
chr7	128392277	128410252	IMPDH1	1	0.184856	9.62811e-42	0.288	0.145		chr22	43955442	44010531	SAMM50	7	0.25949	1.92848e-09	0.443	0.127		chr1	169367970	169396540	BLZF1	1	-0.519008	3.25e-07	0.116	0.176
chr8	94895767	95116455	NDUFAF6	1	0.134698	1.0004e-41	0.301	0.152		chr19	35648323	35658782	COX6B1	2	0.447022	1.99287e-09	0.94	0.664		chr8	143977153	144012772	PARP10	21	-0.0406922	3.29e-07	0.207	0.093
chr19	2511219	2702694	GNG7	2	0.289414	1.04372e-41	0.246	0.115		chr1	151291797	151327715	PI4KB	5	0.198064	1.9995e-09	0.382	0.097		chr1	51354263	51519266	EPS15	1	-0.698224	3.29e-07	0.328	0.355
chr1	147155106	147172550	PRKAB2	1	0.125555	1.06305e-41	0.209	0.084		chr19	2269509	2273490	OAZ1	2	-1.09024	2.01749e-09	0.842	0.687		chr3	170086732	170181749	PHC3	9	-0.613037	3.31e-07	0.099	0.158
chr16	69706996	69726668	NQO1	2	0.20855	1.11595e-41	0.344	0.185		chr16	81081945	81096395	GCSH	1	-1.07339	2.02433e-09	0.23	0.373		chr15	66490135	66497780	SNAPC5	10	0.0363623	3.32e-07	0.27	0.133
chr3	9933816	9945406	CRELD1	1	0.12305	1.16707e-41	0.27	0.126		chr2	10783391	10837977	PDIA6	1	0.0571927	2.02838e-09	0.804	0.328		chr6	43014103	43021298	KLHDC3	5	0.0846728	3.45e-07	0.393	0.217
chr17	63600882	63608365	TACO1	1	0.0848402	1.17802e-41	0.274	0.129		chr15	83016423	83067252	BTBD1	1	0.215646	2.03173e-09	0.307	0.052		chr4	89236383	89307800	GPRIN3	1	-0.634182	3.45e-07	0.188	0.247
chr1	35268709	35422058	ZMYM4	1	0.132789	1.19593e-41	0.287	0.14		chr1	161100556	161118055	PFDN2	4	0.246507	2.03827e-09	0.816	0.381		chr14	100376418	100530303	WDR25	2	0.076682	3.66e-07	0.1	0.025
chr1	161039251	161045977	USF1	1	0.11163	1.21685e-41	0.125	0.03		chr17	81665036	81666635	OXLD1	4	0.174835	2.0504e-09	0.437	0.127		chr16	83807978	83819737	HSBP1	2	-0.341162	3.67e-07	0.524	0.486
chr14	105526583	105530202	TMEM121	1	0.142113	1.25973e-41	0.224	0.095		chr7	35632659	35697459	HERPUD2	3	0.214674	2.0581e-09	0.284	0.037		chr3	113747033	113812056	ATP6V1A	7	-0.685726	3.68e-07	0.265	0.305
chr8	30156319	30183639	DCTN6	4	0.175856	1.26396e-41	0.476	0.297		chr11	88113251	88175443	RAB38	3	0.2424	2.0613e-09	0.628	0.239		chr13	49995888	50020481	TRIM13	4	-0.665909	3.72e-07	0.166	0.224
chr5	88189633	88269476	TMEM161B	2	0.123567	1.46439e-41	0.176	0.063		chr9	37079645	37090928	EBLN3P	1	0.282825	2.07448e-09	0.215	0		chr14	66507407	67181803	GPHN	1	0.0490331	3.87e-07	0.14	0.05
chr22	42058334	42070842	NAGA	2	0.117171	1.59896e-41	0.214	0.088		chr3	158732198	158829719	MFSD1	2	0.0195744	2.10649e-09	0.428	0.112		chr12	120446444	120463749	GATC	7	0.0229764	3.93e-07	0.107	0.029
chr17	68267026	68291267	SLC16A6	1	0.175781	1.67371e-41	0.196	0.076		chr8	116642130	116766925	EIF3H	2	0.441087	2.1185e-09	0.901	0.515		chr15	52547045	52569883	ARPP19	5	-0.564829	3.97e-07	0.375	0.391
chr8	144098633	144108124	SHARPIN	1	0.150333	1.71519e-41	0.516	0.32		chr22	43132209	43143398	MCAT	7	0.317343	2.12574e-09	0.229	0.007		chr9	127731524	127735313	TOR2A	4	0.023933	4.08e-07	0.095	0.023
chr11	65333852	65354262	DPF2	1	0.111947	1.77979e-41	0.296	0.144		chr19	50329653	50383388	NR1H2	2	0.111722	2.15993e-09	0.491	0.157		chr1	39838110	39883511	TRIT1	1	0.068709	4.26e-07	0.128	0.043
chr12	42312086	42326118	ZCRB1	1	0.126227	1.79351e-41	0.618	0.415		chr2	37201612	37231596	CEBPZ	1	-0.0989219	2.16336e-09	0.478	0.142		chr19	39834458	39846379	FBL	3	-0.439146	4.26e-07	0.463	0.455
chr22	27978014	28679865	TTC28	2	0.119479	1.86446e-41	0.177	0.063		chr3	48918821	48986382	ARIH2	2	0.0690995	2.16885e-09	0.516	0.172		chr19	38374536	38383824	PSMD8	2	-0.378437	4.28e-07	0.542	0.505
chr4	70226124	70235252	FDCSP	1	0.986466	1.93477e-41	0.081	0.006		chr5	98768650	98798643	RGMB	2	0.0833133	2.16927e-09	0.311	0.052		chr4	73740541	73743716	CXCL8	1	0.479189	4.28e-07	0.055	0
chr17	75874164	75878581	TRIM47	1	0.192146	1.98439e-41	0.413	0.241		chr11	46743048	46846308	CKAP5	2	0.31366	2.20685e-09	0.277	0.037		chr16	57447425	57461270	COQ9	2	-0.103863	4.4e-07	0.227	0.106
chr11	115169218	115504957	CADM1	3	0.353087	2.04653e-41	0.419	0.263		chr3	195658062	195739964	MUC20-OT1	2	0.307483	2.28487e-09	0.214	0		chr2	174072447	174248599	OLA1	1	0.192365	4.52e-07	0.41	0.224
chr16	57758217	57863053	KIFC3	2	0.19967	2.0841e-41	0.338	0.183		chr17	48831018	48866522	CALCOCO2	1	0.0404163	2.29204e-09	0.352	0.075		chr9	33247820	33264720	BAG1	2	-0.527978	4.56e-07	0.338	0.36
chr3	49029707	49094363	QRICH1	1	0.116338	2.28352e-41	0.226	0.096		chr12	64507001	64697564	RASSF3	1	0.0874866	2.31155e-09	0.427	0.119		chr19	44643798	44666162	PVR	4	1.35e-05	4.56e-07	0.095	0.023
chr1	220057482	220090462	BPNT1	1	0.0986601	2.34233e-41	0.175	0.062		chr19	45091396	45148077	PPP1R37	3	0.0674929	2.3183e-09	0.328	0.06		chr19	2230084	2237704	PLEKHJ1	1	-0.0911892	4.62e-07	0.299	0.152
chr2	108288639	108309915	SULT1C2	1	0.185655	2.49628e-41	0.13	0.034		chr19	3490821	3500674	DOHH	1	0.189946	2.34719e-09	0.282	0.037		chr14	58200080	58235636	ACTR10	4	-0.618382	4.62e-07	0.309	0.337
chr20	45898621	45912155	PLTP	1	-0.471721	2.8482e-41	0.4	0.479		chr14	73490933	73493394	RIOX1	2	0.27276	2.42103e-09	0.214	0		chr3	48467798	48504826	SHISA5	7	-0.00330995	4.63e-07	0.307	0.158
chr15	90930180	90954093	UNC45A	1	0.160407	3.11126e-41	0.381	0.217		chr3	52534013	52579237	SMIM4	2	0.137138	2.53916e-09	0.573	0.209		chr3	149738472	149752495	COMMD2	9	-0.656771	4.63e-07	0.133	0.192
chr19	58551566	58555105	CHMP2A	3	-0.361298	3.19814e-41	0.728	0.739		chr12	57693955	57721557	OS9	2	0.189279	2.5442e-09	0.789	0.351		chr1	28736621	28769775	YTHDF2	2	-0.646295	4.7e-07	0.383	0.387
chr14	65410592	65744121	FUT8	2	0.171262	3.44818e-41	0.194	0.074		chr20	33702758	33720319	PXMP4	4	0.1646	2.55472e-09	0.295	0.045		chr11	64270062	64289500	GPR137	2	-0.113429	4.73e-07	0.181	0.077
chr1	149923317	149927803	SF3B4	1	0.127814	3.46557e-41	0.365	0.2		chr7	42932376	42948958	MRPL32	3	0.0835128	2.55991e-09	0.519	0.172		chr1	44635238	44674481	TMEM53	3	0.00231164	4.82e-07	0.157	0.061
chr11	790475	798281	SLC25A22	2	0.0913758	4.67789e-41	0.161	0.054		chr5	163446526	163460102	NUDCD2	1	0.131411	2.58724e-09	0.526	0.179		chr1	52404602	52420836	PRPF38A	1	-0.655471	4.88e-07	0.266	0.305
chr22	38656636	38673854	CBY1	2	0.178077	4.91056e-41	0.304	0.157		chr14	52639915	52695900	ERO1A	2	0.304262	2.58997e-09	0.213	0		chr22	50600793	50613981	MAPK8IP2	8	-0.00639957	4.9e-07	0.095	0.023
chr7	7636518	7718607	RPA3	3	0.131244	5.12455e-41	0.459	0.275		chr18	9546791	9615240	PPP4R1	4	0.142677	2.6134e-09	0.256	0.022		chr4	183444635	183449064	CDKN2AIP	3	-0.748756	5.12e-07	0.193	0.247
chr21	28872191	28885371	N6AMT1	2	0.10605	5.44204e-41	0.145	0.043		chr20	44531785	44624247	PKIG	4	0.0018172	2.61486e-09	0.514	0.164		chr1	155247205	155255483	FAM189B	1	0.00478599	5.15e-07	0.15	0.057
chr17	63009556	63427699	TANC2	1	0.18254	5.44549e-41	0.181	0.068		chr2	241227264	241317061	HDLBP	1	0.218373	2.64821e-09	0.627	0.246		chr12	117141991	117190471	FBXO21	7	-0.645044	5.15e-07	0.154	0.213
chr18	61905255	62187118	PIGN	1	0.138759	5.5405e-41	0.158	0.052		chr20	32277651	32335011	KIF3B	4	0.270655	2.68769e-09	0.255	0.022		chr3	3700814	4467273	SUMF1	8	-0.0594947	5.16e-07	0.167	0.068
chr12	42081845	42144874	GXYLT1	1	0.104587	6.16578e-41	0.152	0.047		chr12	22046218	22065674	CMAS	2	0.140556	2.68963e-09	0.35	0.075		chr19	36259540	36331770	LINC00665	2	0.0483167	5.18e-07	0.106	0.029
chr3	185914558	185938103	TRA2B	1	-0.495575	6.96893e-41	0.649	0.646		chr1	153774354	153780157	SLC27A3	5	0.296151	2.73905e-09	0.252	0.022		chr11	867859	915058	CHID1	1	0.0503834	5.24e-07	0.435	0.244
chr7	128954180	129055173	TNPO3	1	0.112931	7.28081e-41	0.296	0.149		chr14	75002921	75012366	EIF2B2	1	0.13587	2.80197e-09	0.364	0.082		chr8	134832747	134834482	AC083843.1	21	-0.858484	5.28e-07	0.086	0.143
chr1	45511036	45523047	PRDX1	1	-0.232713	7.43488e-41	0.859	0.909		chr11	66520637	66546235	ZDHHC24	3	0.135068	2.80263e-09	0.377	0.09		chr8	144449582	144465677	CYHR1	22	-0.049076	5.35e-07	0.395	0.226
chr3	184242301	184249548	ALG3	1	0.163186	7.96043e-41	0.4	0.232		chr19	52297169	52325922	ZNF480	2	0.229947	2.90167e-09	0.251	0.022		chr1	23778418	23788232	PITHD1	1	-0.57453	5.62e-07	0.382	0.389
chr22	46576012	46679790	GRAMD4	2	0.209798	8.57658e-41	0.178	0.068		chr2	86020216	86106155	POLR1A	1	0.287537	2.90693e-09	0.212	0		chr17	6755447	6775647	XAF1	2	0.0958652	5.74e-07	0.062	0.005
chr20	35115364	35147336	EDEM2	1	0.0820993	9.41537e-41	0.235	0.102		chr12	85280220	85301784	ALX1	1	0.244796	2.91897e-09	0.269	0.03		chr4	70992538	71030914	DCK	1	-0.00644329	5.8e-07	0.134	0.048
chr1	144421386	144461674	NBPF15	1	0.11422	9.48681e-41	0.135	0.037		chr19	39436156	39476670	SUPT5H	2	0.119117	2.92034e-09	0.443	0.127		chr21	33503931	33543491	GART	3	-0.122783	5.91e-07	0.23	0.109
chr15	75843307	75901078	UBE2Q2	2	0.15205	9.96502e-41	0.401	0.23		chr6	26457904	26476621	BTN2A1	5	0.256199	2.9222e-09	0.33	0.067		chr1	224385143	224437033	WDR26	1	-1.14404	5.93e-07	0.247	0.287
chr5	77029251	77065234	AGGF1	2	0.111911	1.01375e-40	0.174	0.062		chr15	59638062	59657541	GTF2A2	2	0.101745	2.93407e-09	0.733	0.299		chr6	109366514	109382467	CD164	5	-0.497087	6e-07	0.45	0.432
chr7	34928876	35038271	DPY19L1	2	0.102782	1.05389e-40	0.218	0.09		chr6	31897785	31945672	C2	6	0.387519	2.935e-09	0.212	0		chr17	28879335	28897733	FLOT2	1	-0.0020157	6.08e-07	0.188	0.081
chr4	87160103	87240314	KLHL8	1	0.12529	1.06646e-40	0.144	0.043		chr1	222618097	222668007	MIA3	1	0.182256	2.94026e-09	0.332	0.067		chr4	145098288	145129524	ABCE1	3	-0.791399	6.08e-07	0.279	0.314
chr19	45815410	45863194	SYMPK	4	0.153429	1.08174e-40	0.247	0.115		chr17	78991716	79009867	CANT1	3	0.284822	3.01282e-09	0.264	0.03		chr1	155234452	155244699	GBA	1	-0.0346424	6.1e-07	0.27	0.136
chr5	172834251	172952683	ERGIC1	1	0.142514	1.09631e-40	0.327	0.173		chr17	81900958	81911432	PCYT2	4	0.229297	3.06713e-09	0.375	0.09		chr3	195514428	195543386	PPP1R2	9	-0.777957	6.18e-07	0.266	0.303
chr7	130936464	130939661	AC058791.1	1	0.155797	1.10183e-40	0.207	0.084		chr3	37243177	37366751	GOLGA4	2	0.146874	3.077e-09	0.596	0.216		chr8	144373101	144393242	ADCK5	21	0.026451	6.2e-07	0.094	0.023
chr12	45215987	45440404	ANO6	1	0.153178	1.15147e-40	0.304	0.156		chr5	126360132	126496494	GRAMD2B	1	0.31571	3.0794e-09	0.211	0		chr19	3185563	3209575	NCLN	1	-0.0469186	6.27e-07	0.188	0.081
chr21	25734570	25772460	GABPA	2	0.127341	1.16352e-40	0.206	0.083		chr20	41028822	41124487	TOP1	4	0.0385315	3.09773e-09	0.548	0.187		chr6	116100851	116249497	NT5DC1	5	0.206548	6.31e-07	0.227	0.109
chr17	55751051	55842830	PCTP	3	0.0708694	1.19744e-40	0.131	0.034		chr19	10928811	10933535	TIMM29	3	0.260806	3.1391e-09	0.211	0		chr17	67377281	67697261	PITPNC1	2	-0.0407874	6.35e-07	0.112	0.034
chr5	82273320	82278396	RPS23	2	0.32008	1.21411e-40	0.994	0.991		chr12	57591174	57603418	PIP4K2C	2	0.199154	3.1676e-09	0.282	0.037		chr14	24216857	24232367	NEDD8	1	-0.312034	6.37e-07	0.513	0.48
chr11	118401606	118431496	ATP5MG	3	-0.283792	1.28278e-40	0.851	0.85		chr7	26667068	26995239	SKAP2	3	0.285087	3.27391e-09	0.238	0.015		chr12	100267140	100341715	SCYL2	1	-0.914019	6.42e-07	0.151	0.208
chr4	6716174	6717664	BLOC1S4	3	0.13017	1.37678e-40	0.315	0.164		chr8	130052104	130443674	ASAP1	3	0.0623038	3.29067e-09	0.453	0.134		chr1	172370189	172444086	PIGC	1	-0.0272199	6.44e-07	0.219	0.102
chr14	100291116	100306547	SLC25A29	2	0.124252	1.38112e-40	0.221	0.095		chr4	39698109	39782792	UBE2K	2	0.170739	3.29636e-09	0.457	0.142		chr9	101387633	101398618	MRPL50	2	-0.612247	6.47e-07	0.247	0.29
chr22	41938737	41947152	CENPM	2	0.0907688	1.40047e-40	0.105	0.019		chr1	32600172	32650903	ZBTB8OS	2	0.0468935	3.3432e-09	0.386	0.097		chr6	105157900	105180014	POPDC3	5	0.0374483	6.49e-07	0.147	0.057
chr6	157289025	157323601	TMEM242	2	0.132272	1.96758e-40	0.416	0.242		chr5	137937960	138051961	FAM13B	1	0.29202	3.34688e-09	0.287	0.045		chr8	79918717	80030289	MRPS28	15	0.0990445	6.66e-07	0.327	0.179
chr8	123219967	123241377	C8orf76	1	0.096023	2.08993e-40	0.232	0.101		chr5	170246233	170297815	LCP2	4	0.384173	3.35712e-09	0.21	0		chr1	2403964	2413797	PEX10	2	-0.00961262	6.72e-07	0.205	0.093
chr8	143636019	143656418	ZNF623	1	0.111831	2.11902e-40	0.14	0.04		chr1	6185020	6209389	RPL22	1	0.394402	3.38913e-09	0.968	0.866		chr20	62231922	62296213	OSBPL2	3	0.00930159	6.84e-07	0.158	0.063
chr8	133454848	133571940	ST3GAL1	1	0.112541	2.17883e-40	0.133	0.036		chr18	79964582	79970822	HSBP1L1	3	0.182853	3.45542e-09	0.355	0.082		chr6	17393505	17557790	CAP2	2	0.0476751	6.92e-07	0.082	0.016
chr11	100687288	100993941	ARHGAP42	3	0.188792	2.35401e-40	0.261	0.124		chr11	64185272	64204543	STIP1	3	0.103449	3.45779e-09	0.584	0.216		chr13	30456704	30617597	HMGB1	2	0.00560955	7.01e-07	0.653	0.674
chr10	15102584	15168693	NMT2	2	-0.262059	2.572e-40	0.079	0.167		chr2	26034084	26137454	RAB10	1	0.183472	3.54213e-09	0.499	0.172		chr17	7930345	7932123	TRAPPC1	1	0.185596	7.11e-07	0.485	0.285
chr3	52401008	52410008	BAP1	1	0.137218	2.60704e-40	0.282	0.139		chr2	218663892	218672002	RNF25	1	0.258939	3.54898e-09	0.224	0.007		chr11	70203296	70207390	FADD	6	-0.0183419	7.11e-07	0.148	0.057
chr1	160276807	160286348	PEX19	1	0.0979981	2.65704e-40	0.261	0.122		chr19	27681072	27794005	LINC00662	3	0.277188	3.60003e-09	0.273	0.037		chr19	50505998	50511220	JOSD2	2	-0.0650804	7.17e-07	0.331	0.174
chr8	144104461	144107611	MAF1	2	0.167925	2.66142e-40	0.611	0.415		chr6	3153666	3157544	TUBB2A	6	0.39725	3.60703e-09	0.86	0.47		chr19	55452985	55462343	ISOC2	3	0.013409	7.32e-07	0.37	0.201
chr5	150485818	150558211	NDST1	1	0.131447	2.67222e-40	0.132	0.036		chr1	150730188	150765792	CTSS	4	0.356643	3.72821e-09	0.235	0.015		chr2	182716041	182794464	DNAJC10	1	-0.00116621	7.6e-07	0.275	0.138
chr1	33081104	33123492	AZIN2	1	0.100359	2.81e-40	0.126	0.032		chr18	12947133	12987536	SEH1L	1	0.220049	3.74982e-09	0.278	0.037		chr17	29390464	29551904	TAOK1	1	-0.849182	7.78e-07	0.262	0.301
chr5	179678628	179731641	CANX	1	0.269898	3.14849e-40	0.809	0.642		chr11	19350724	20121601	NAV2	2	0.20957	3.76518e-09	0.386	0.104		chr4	75913660	75941013	NAAA	1	0.028249	7.84e-07	0.132	0.048
chr5	159263290	159286036	UBLCP1	1	0.137901	3.17181e-40	0.307	0.159		chr6	30571393	30597179	ABCF1	6	0.0598836	3.81789e-09	0.635	0.246		chr3	51662693	51704323	TEX264	6	-0.00116536	7.93e-07	0.393	0.215
chr7	7640711	7968020	UMAD1	3	0.104497	3.4481e-40	0.183	0.068		chr7	105439661	105522271	PUS7	2	0.276103	3.84373e-09	0.224	0.007		chr3	130850595	131016712	ATP2C1	7	-0.593874	7.96e-07	0.144	0.201
chr1	33256492	33300719	ZNF362	1	0.136911	3.6249e-40	0.203	0.082		chr2	28849821	28870309	TRMT61B	1	0.222342	3.89295e-09	0.28	0.037		chr14	50719763	50831162	NIN	5	-0.773678	8.04e-07	0.171	0.226
chr12	49636499	49708165	FMNL3	1	0.10875	3.69025e-40	0.116	0.026		chr7	130506238	130668748	COPG2	2	0.235558	3.89842e-09	0.238	0.015		chr14	60245752	60299087	PPM1A	1	-0.719376	8.22e-07	0.164	0.219
chr19	48115445	48170603	LIG1	4	0.0914538	4.39052e-40	0.194	0.075		chr20	45791954	45811427	DNTTIP1	4	0.0891857	3.91714e-09	0.421	0.119		chr17	31094927	31382116	NF1	1	-0.981436	8.25e-07	0.211	0.26
chr1	43650149	43705518	KDM4A	1	0.115935	4.407e-40	0.161	0.055		chr5	177483394	177497606	PDLIM7	5	0.144052	3.95373e-09	0.401	0.112		chr2	230864639	230879248	ITM2C	5	0.315064	8.34e-07	0.507	0.33
chr17	54899387	54961956	TOM1L1	3	0.116967	4.89574e-40	0.23	0.103		chr6	17706257	17707344	AL138724.1	5	0.28474	4.06537e-09	0.209	0		chr15	75674322	75712848	CSPG4	10	-0.885913	8.37e-07	0.177	0.233
chr17	81239305	81241310	NDUFAF8	1	0.21794	5.14028e-40	0.654	0.482		chr2	99318982	99340702	TXNDC9	1	0.115496	4.07665e-09	0.364	0.09		chr1	43525187	43623666	PTPRF	3	0.0345347	8.48e-07	0.085	0.018
chr17	42287547	42311943	STAT5A	1	0.126291	5.39583e-40	0.273	0.131		chr7	21900899	21945903	CDCA7L	3	0.2713	4.11658e-09	0.292	0.045		chr15	38252836	38357249	SPRED1	5	-0.760847	8.77e-07	0.131	0.188
chr3	14145147	14178621	XPC	1	0.135461	5.89285e-40	0.398	0.226		chr4	41990502	42090461	SLC30A9	2	0.220258	4.16163e-09	0.317	0.06		chr16	1419752	1420756	C16orf91	3	-0.0990932	9.03e-07	0.211	0.097
chr22	38685543	38701556	JOSD1	2	0.15606	6.43969e-40	0.369	0.207		chr8	37762595	37779768	PLPBP	2	0.273068	4.26422e-09	0.208	0		chr12	111443485	111599676	ATXN2	4	-0.972406	9.05e-07	0.188	0.24
chr19	41219223	41261766	AXL	4	0.123827	7.33744e-40	0.076	0.005		chr15	88621337	88632281	AEN	1	0.272282	4.26422e-09	0.208	0		chr7	100673567	100679174	GNB2	1	-0.463697	9.19e-07	0.481	0.466
chr19	34994784	35026471	GRAMD1A	7	0.171923	7.57441e-40	0.28	0.139		chr6	70215061	70303083	COL9A1	2	0.411282	4.30512e-09	0.208	0		chr2	218270392	218346793	PNKD	4	0.0905621	9.28e-07	0.46	0.265
chr18	12328944	12377227	AFG3L2	1	0.187886	7.74809e-40	0.501	0.32		chr9	32553001	32573184	NDUFB6	1	0.177338	4.3289e-09	0.709	0.299		chr17	31272013	31297539	OMG	1	0.110246	9.38e-07	0.056	0.002
chr9	19053141	19102904	HAUS6	3	0.0975973	8.7182e-40	0.214	0.09		chr5	150442635	150449739	RPS14	1	0.295872	4.35671e-09	0.99	0.94		chr19	44914247	44919349	APOC1	4	1.10363	9.49e-07	0.389	0.262
chr22	31399604	31530634	DRG1	2	0.144572	9.5318e-40	0.333	0.18		chr1	167916675	167937072	MPC2	1	0.114824	4.36532e-09	0.563	0.201		chr13	102596986	102679958	TPP2	7	-0.887032	9.63e-07	0.147	0.204
chr4	70704204	70808619	RUFY3	1	0.208746	1.06258e-39	0.441	0.275		chr1	219173869	219212865	LYPLAL1	1	0.223638	4.38857e-09	0.332	0.067		chr1	25543606	25568886	LDLRAP1	1	-0.0842318	9.75e-07	0.161	0.066
chr4	1347208	1395989	UVSSA	3	0.148869	1.16133e-39	0.236	0.107		chr3	50287732	50292918	IFRD2	2	-0.0690743	4.48406e-09	0.53	0.179		chr16	84974175	85011535	ZDHHC7	3	-0.145151	9.84e-07	0.2	0.09
chr6	131135467	131283535	AKAP7	2	0.112056	1.26779e-39	0.137	0.039		chr19	48382575	48391551	KDELR1	4	0.298548	4.5222e-09	0.846	0.403		chr16	4257186	4273075	TFAP4	1	-0.020973	9.94e-07	0.125	0.043
chr7	117710651	117874139	CTTNBP2	1	0.163281	1.30734e-39	0.227	0.1		chr20	50934867	50958555	DPM1	5	-0.189209	4.52269e-09	0.397	0.104		chr1	228106679	228109312	MRPL55	1	0.0265584	9.94e-07	0.362	0.197
chr14	105419820	105470729	MTA1	1	0.166598	1.31287e-39	0.266	0.129		chr22	40346500	40390463	ADSL	6	0.0518667	4.61415e-09	0.502	0.172		chr6	166922113	166957191	RNASET2	5	-0.0197714	1.02e-06	0.231	0.111
chr3	50329782	50340980	RASSF1	1	-0.39056	1.46143e-39	0.202	0.307		chr4	54009789	54064605	CHIC2	2	0.153986	4.68514e-09	0.359	0.082		chr15	35217345	35546193	DPH6	5	-0.112702	1.04e-06	0.199	0.09
chr10	38094334	38150293	ZNF37A	1	0.145175	1.8394e-39	0.241	0.111		chr8	66429014	66430733	RRS1	1	-0.000170739	4.87542e-09	0.321	0.06		chr4	40810027	41216714	APBB2	3	-0.139773	1.04e-06	0.15	0.059
chr7	98291650	98401090	BAIAP2L1	1	0.139531	1.84307e-39	0.171	0.064		chr3	48290722	48301685	NME6	2	0.258316	4.91583e-09	0.247	0.022		chr12	79773563	79935460	PPP1R12A	4	-0.75883	1.07e-06	0.274	0.308
chr3	51541144	51668667	RAD54L2	1	0.12357	2.34699e-39	0.208	0.088		chr2	121737103	121767853	TSN	4	0.0960815	4.92318e-09	0.619	0.239		chr13	27435643	27450591	MTIF3	3	0.0168647	1.08e-06	0.321	0.17
chr7	75533298	75738962	HIP1	1	0.124565	2.72704e-39	0.246	0.113		chr17	18327860	18363563	SHMT1	1	0.0548588	5.20604e-09	0.318	0.06		chr8	109240919	109334118	NUDCD1	20	0.00921354	1.09e-06	0.132	0.048
chr8	142670308	142682725	PSCA	1	0.106048	3.02345e-39	0.068	0.002		chr17	4669774	4704337	PELP1	1	0.238825	5.20828e-09	0.285	0.045		chr12	53380176	53416446	SP1	5	-0.625805	1.09e-06	0.129	0.186
chr1	150487364	150507609	TARS2	1	0.106669	3.10896e-39	0.177	0.065		chr22	50502949	50507702	LMF2	5	-0.0785491	5.21638e-09	0.485	0.157		chr14	102592649	102730561	RCOR1	2	-0.614346	1.09e-06	0.113	0.17
chr21	31659666	31668931	SOD1	2	-0.371192	3.3585e-39	0.86	0.857		chr5	103120149	103212799	PPIP5K2	2	0.178081	5.29939e-09	0.401	0.112		chr4	112637107	112657592	LARP7	3	-0.639871	1.14e-06	0.277	0.31
chr14	88824153	88881078	TTC8	2	0.105995	3.58588e-39	0.236	0.106		chr4	83034447	83075818	COPS4	3	0.0914987	5.33415e-09	0.342	0.075		chr14	75131469	75176612	TMED10	1	-0.163365	1.14e-06	0.574	0.559
chr7	99438922	99457373	CPSF4	1	0.120169	3.72728e-39	0.19	0.077		chr6	24774931	24786099	GMNN	3	0.237254	5.39979e-09	0.301	0.052		chr2	190343570	190371665	INPP1	1	-0.542267	1.16e-06	0.142	0.199
chr9	137255327	137273542	NELFB	1	0.132066	4.17872e-39	0.359	0.199		chr4	165070608	165208549	TMEM192	4	0.196611	5.42453e-09	0.368	0.09		chr3	196027183	196082096	TFRC	9	-0.959423	1.17e-06	0.127	0.183
chr7	38178222	38230671	STARD3NL	3	0.0941137	4.40341e-39	0.353	0.188		chr5	112160526	112164818	EPB41L4A-AS1	3	0.14483	5.56466e-09	0.694	0.291		chr17	2337498	2381058	SGSM2	3	-0.746976	1.19e-06	0.133	0.19
chr11	837356	842529	POLR2L	2	0.233233	4.57004e-39	0.877	0.843		chr16	81006498	81033114	CENPN	1	0.282872	5.58908e-09	0.22	0.007		chr17	1646145	1649866	RILP	2	-0.00990849	1.2e-06	0.124	0.043
chr2	96816245	96835382	CNNM3	1	0.0764022	4.83704e-39	0.147	0.045		chr1	32013868	32060850	KHDRBS1	2	0.191707	5.64163e-09	0.825	0.403		chr6	31727038	31730617	DDAH2	5	-0.515899	1.23e-06	0.138	0.195
chr15	92900189	93027996	CHD2	1	0.150314	4.96383e-39	0.383	0.222		chr2	73729104	73737400	TPRKB	1	0.111911	5.73605e-09	0.457	0.142		chr9	107283137	107332192	RAD23B	2	-0.627442	1.23e-06	0.299	0.326
chr7	100574011	100586129	LRCH4	1	0.144076	5.22747e-39	0.255	0.121		chr4	184694085	184734130	CENPU	4	0.404911	5.8383e-09	0.205	0		chr3	59747277	61251459	FHIT	7	-0.156701	1.24e-06	0.262	0.131
chr8	144423601	144428563	VPS28	2	0.201545	5.30047e-39	0.839	0.706		chr11	47572197	47578976	KBTBD4	3	0.231078	5.97379e-09	0.261	0.03		chr10	92451684	92574093	IDE	2	-0.00613673	1.26e-06	0.098	0.027
chr19	10251901	10260055	MRPL4	2	0.151569	6.57536e-39	0.511	0.319		chr19	41397808	41425002	BCKDHA	2	0.238556	6.03048e-09	0.219	0.007		chr9	129094794	129111189	CRAT	4	0.0182486	1.26e-06	0.166	0.07
chr7	133253073	134066589	EXOC4	1	0.142485	7.18239e-39	0.305	0.159		chr11	43311963	43344529	API5	2	-0.0380804	6.12589e-09	0.357	0.082		chr3	15206152	15252916	CAPN7	8	-0.652009	1.27e-06	0.129	0.186
chr12	12116025	12267044	LRP6	1	0.154977	7.27262e-39	0.278	0.139		chr1	167935783	168075843	DCAF6	1	0.224706	6.25476e-09	0.284	0.045		chr12	71686082	71705047	TMEM19	4	-0.0203577	1.33e-06	0.102	0.029
chr6	15246069	15522042	JARID2	1	0.157646	7.28423e-39	0.303	0.159		chr3	185476496	185499057	TMEM41A	2	0.14104	6.25718e-09	0.329	0.067		chr16	57245259	57253635	ARL2BP	2	0.0218988	1.35e-06	0.36	0.197
chr4	55427903	55546909	CLOCK	2	0.139116	7.70627e-39	0.3	0.156		chr8	94641074	94707466	ESRP1	2	0.241657	6.31259e-09	0.41	0.119		chr15	22838644	22869362	NIPA2	2	-0.0548708	1.37e-06	0.32	0.172
chr7	130506238	130668748	COPG2	1	0.116219	7.73711e-39	0.155	0.052		chr5	62306162	62391025	KIF2A	1	0.108334	6.34335e-09	0.376	0.097		chr12	120443964	120446384	TRIAP1	7	0.0244937	1.42e-06	0.233	0.113
chr5	181222499	181235808	TRIM41	1	0.10369	7.99163e-39	0.154	0.051		chr22	29554808	29581327	NIPSNAP1	2	0.268237	6.36063e-09	0.215	0.007		chr6	10747759	10852753	TMEM14B	2	0.349739	1.42e-06	0.51	0.328
chr22	31104772	31120069	SELENOM	2	-0.447492	9.42854e-39	0.37	0.526		chr4	17614641	17634105	MED28	2	0.00633743	6.41059e-09	0.432	0.127		chr3	100492619	100577444	TMEM45A	7	0.0995224	1.43e-06	0.097	0.027
chr1	112673141	112700746	MOV10	1	0.113371	1.06501e-38	0.155	0.053		chr12	48105139	48146404	PFKM	2	0.20011	6.56085e-09	0.484	0.164		chr17	28553383	28571794	PIGS	1	-0.0260595	1.44e-06	0.169	0.072
chr9	136848724	136851027	PHPT1	1	-0.378648	1.06707e-38	0.808	0.822		chr11	6474683	6481479	ARFIP2	2	0.175177	6.79424e-09	0.382	0.097		chr4	98470367	98658611	TSPAN5	1	0.0201735	1.48e-06	0.083	0.018
chr15	66336191	66386746	TIPIN	2	0.111805	1.1421e-38	0.176	0.066		chr2	99337371	99401326	EIF5B	1	0.0204211	6.88354e-09	0.667	0.254		chr8	65644734	65771261	MTFR1	11	0.0666133	1.48e-06	0.169	0.072
chr17	29566052	29573157	TP53I13	2	0.14286	1.21589e-38	0.46	0.277		chr2	241149576	241183652	PPP1R7	1	0.0419927	6.94398e-09	0.487	0.157		chr2	223751686	223838027	AP1S3	5	-0.0171583	1.49e-06	0.086	0.02
chr22	46267961	46294008	TTC38	2	0.105379	1.52173e-38	0.137	0.04		chr8	27733316	27772653	CCDC25	3	0.177859	6.95312e-09	0.497	0.164		chr8	66429014	66430733	RRS1	11	0.00209101	1.49e-06	0.256	0.129
chr19	19119169	19138513	TMEM161A	3	0.107809	1.53119e-38	0.234	0.107		chr1	161706972	161714352	FCRLA	2	0.402427	6.98523e-09	0.25	0.03		chr19	35754566	35758079	HSPB6	3	0.12756	1.5e-06	0.125	0.045
chr8	143574785	143578649	NAPRT	1	0.176713	1.60947e-38	0.523	0.331		chr1	51236273	51273447	RNF11	2	0.126084	7.00753e-09	0.435	0.134		chr6	34757505	34773857	SNRPC	4	0.380022	1.5e-06	0.505	0.326
chr8	42271302	42332653	IKBKB	2	0.1188	1.63052e-38	0.253	0.122		chr20	33358839	33401561	CDK5RAP1	4	0.184735	7.01098e-09	0.367	0.09		chr6	3118374	3153578	BPHL	2	0.0432266	1.53e-06	0.197	0.09
chr5	77086688	77166909	ZBED3-AS1	2	0.112618	1.7199e-38	0.114	0.027		chr8	143816344	143829352	PUF60	3	0.201836	7.04948e-09	0.829	0.373		chr14	69398015	69462390	SLC39A9	1	-0.150748	1.54e-06	0.138	0.052
chr22	24555958	24582052	SNRPD3	2	0.209475	1.7285e-38	0.747	0.561		chr7	101218165	101224190	ZNHIT1	2	0.22231	7.09979e-09	0.814	0.381		chr8	60678740	60868028	CHD7	11	-0.258561	1.61e-06	0.27	0.138
chr22	50217689	50245023	TUBGCP6	2	0.115647	2.06184e-38	0.144	0.046		chr1	220057482	220090462	BPNT1	1	0.257852	7.20227e-09	0.214	0.007		chr1	109548615	109600195	GNAI3	1	-0.596852	1.66e-06	0.295	0.324
chr4	77713387	77819615	CNOT6L	1	0.131323	2.1933e-38	0.304	0.16		chr1	31629866	31644896	PEF1	2	0.162228	7.25788e-09	0.502	0.172		chr19	49506816	49526428	FCGRT	3	-0.532893	1.69e-06	0.397	0.394
chr4	75940950	75990962	SDAD1	1	0.119514	2.20363e-38	0.4	0.232		chr19	13823880	13842928	AC020916.1	3	0.36248	7.26009e-09	0.203	0		chr6	15246069	15522042	JARID2	2	-0.802342	1.71e-06	0.121	0.176
chr7	93232340	93361123	VPS50	1	0.125986	2.29864e-38	0.188	0.075		chr14	21385194	21456126	CHD8	3	0.292679	7.30818e-09	0.278	0.045		chr1	46303698	46316776	UQCRH	3	0.578786	1.72e-06	0.7	0.602
chr6	33193588	33200665	RXRB	1	0.139589	2.32192e-38	0.259	0.126		chr19	17334920	17342731	GTPBP3	5	0.257433	7.38532e-09	0.217	0.007		chr8	30384511	30572256	RBPMS	3	-0.748576	1.77e-06	0.306	0.333
chr15	65117379	65133808	PDCD7	2	0.147631	2.33687e-38	0.539	0.353		chr8	30732247	30767006	UBXN8	2	0.269544	7.3987e-09	0.203	0		chr15	40735884	40755851	RMDN3	6	-0.0988684	1.82e-06	0.231	0.113
chr8	140520156	140635633	AGO2	1	0.171201	2.42663e-38	0.304	0.162		chr1	27322145	27336400	TMEM222	2	0.168967	7.4801e-09	0.407	0.112		chr16	69706996	69726668	NQO1	2	0.0444141	1.9e-06	0.229	0.115
chr13	76990660	77019143	CLN5	1	0.0630798	2.4785e-38	0.342	0.181		chr12	122271432	122422632	CLIP1	2	0.308109	7.54401e-09	0.44	0.142		chr3	44861904	44865670	TMEM42	8	0.0419648	1.94e-06	0.1	0.029
chr1	146938744	146996202	NBPF12	1	0.116749	2.58614e-38	0.119	0.03		chr6	17615035	17706925	NUP153	5	0.225697	7.56977e-09	0.27	0.037		chr8	55879835	56014169	LYN	10	0.00982684	1.97e-06	0.1	0.029
chr15	67063763	67195169	SMAD3	2	0.128019	2.73443e-38	0.149	0.049		chr11	46677080	46700619	ARHGAP1	2	0.11897	7.61823e-09	0.316	0.06		chr2	240560054	240565256	DUSP28	5	-0.0280177	1.98e-06	0.14	0.054
chr19	5680604	5688523	HSD11B1L	2	0.104619	2.89663e-38	0.179	0.068		chr4	53377641	53460862	FIP1L1	2	0.0466374	7.6726e-09	0.46	0.142		chr9	94030794	94109856	PTPDC1	2	-0.108009	1.98e-06	0.1	0.029
chr2	119759922	119984899	PTPN4	1	0.116886	3.54087e-38	0.143	0.045		chr2	27217369	27243943	CAD	1	0.265538	8.02373e-09	0.23	0.015		chr2	171922448	171983686	HAT1	1	-0.538287	1.99e-06	0.219	0.265
chr12	25959029	26079892	RASSF8	2	0.144941	3.61758e-38	0.421	0.249		chr9	33041765	33076674	SMU1	1	0.17559	8.05934e-09	0.336	0.075		chr6	42984553	43012342	PPP2R5D	5	-0.088769	1.99e-06	0.126	0.045
chr7	124822386	124929983	POT1	1	0.0963833	3.70249e-38	0.141	0.043		chr12	15911302	16037381	DERA	1	0.191869	8.18261e-09	0.634	0.254		chr6	107867756	107958208	SEC63	5	-0.737556	1.99e-06	0.339	0.351
chr19	13144058	13150383	STX10	2	0.10885	3.94351e-38	0.479	0.296		chr19	35612735	35625355	HAUS5	2	0.217066	8.20103e-09	0.217	0.007		chr3	52228612	52239158	TWF2	6	-0.00394188	2e-06	0.192	0.088
chr1	109910242	109930992	CSF1	1	0.116426	4.05462e-38	0.121	0.031		chr5	175477062	175529742	SFXN1	4	0.285551	8.23294e-09	0.228	0.015		chr11	73646178	73662819	PLEKHB1	4	0.126415	2.01e-06	0.127	0.048
chr17	80415165	80438086	ENDOV	1	0.123497	4.42364e-38	0.272	0.135		chr14	67360151	67386516	EIF2S1	2	0.175707	8.33281e-09	0.437	0.134		chr16	68737292	68835541	CDH1	2	-0.60255	2.01e-06	0.173	0.229
chr18	58671465	58754477	MALT1	1	0.131894	4.43002e-38	0.22	0.099		chr12	123458088	123473154	SNRNP35	2	0.252975	8.44718e-09	0.322	0.067		chr1	19682213	19799945	TMCO4	1	0.0711464	2.05e-06	0.099	0.029
chr7	5045821	5069487	RBAK	3	0.110245	4.76699e-38	0.145	0.046		chr7	66995173	67239519	TYW1	2	0.280819	8.44953e-09	0.215	0.007		chr13	23570370	23676104	TNFRSF19	3	0.0973112	2.07e-06	0.053	0.002
chr1	27666064	27672198	IFI6	1	0.64724	4.80192e-38	0.641	0.509		chr20	57351223	57379211	RAE1	5	0.149904	8.47186e-09	0.389	0.104		chr9	34329506	34343711	NUDT2	2	0.0508582	2.1e-06	0.253	0.129
chr1	6521347	6554513	NOL9	1	0.120666	4.89782e-38	0.186	0.074		chr2	25160853	25168903	POMC	1	0.264422	8.5198e-09	0.272	0.037		chr9	75088514	75147265	OSTF1	2	0.134894	2.1e-06	0.333	0.181
chr5	72107234	72209565	MAP1B	2	-0.452696	5.71733e-38	0.312	0.414		chr19	38403135	38409088	FAM98C	2	0.246537	8.59516e-09	0.23	0.015		chr4	140859807	141212877	RNF150	3	-0.742461	2.16e-06	0.12	0.176
chr1	112956415	113047055	SLC16A1-AS1	1	0.1444	5.79107e-38	0.168	0.062		chr1	160276807	160286348	PEX19	4	0.119511	8.60371e-09	0.295	0.052		chr19	35497220	35513658	DMKN	3	0.752316	2.16e-06	0.531	0.364
chr7	100088969	100092187	COPS6	1	0.188864	5.88952e-38	0.719	0.53		chr22	35400134	35425431	MCM5	3	0.284774	8.61473e-09	0.322	0.067		chr19	49659569	49665875	IRF3	3	-0.68516	2.16e-06	0.143	0.197
chr3	180602163	180617828	TTC14	1	0.158127	6.5887e-38	0.312	0.167		chr22	29268009	29300525	EWSR1	3	0.240429	8.7687e-09	0.729	0.306		chr15	44728988	44767829	TRIM69	7	0.00663503	2.16e-06	0.192	0.09
chr19	55132698	55149206	TNNT1	3	0.124749	6.70938e-38	0.103	0.022		chr4	83459517	83523348	ABRAXAS1	3	0.260861	8.76912e-09	0.201	0		chr2	180967248	181076585	UBE2E3	1	-0.503191	2.21e-06	0.411	0.398
chr12	12891559	12917937	GPRC5A	1	-0.358579	6.88853e-38	0.113	0.205		chr1	27891524	27914746	RPA2	2	0.176394	8.82188e-09	0.315	0.06		chr1	113696831	113759489	PHTF1	1	-0.197675	2.28e-06	0.118	0.041
chr7	16599779	16645817	ANKMY2	4	0.0893581	6.89304e-38	0.163	0.057		chr11	65116403	65117701	ZNHIT2	4	0.168933	8.8227e-09	0.259	0.03		chr8	43034194	43085788	FNTA	4	-0.640504	2.29e-06	0.221	0.265
chr12	23529504	24562544	SOX5	2	0.300934	7.47412e-38	0.366	0.222		chr12	49127782	49131397	TUBA1B	2	0.745698	8.85844e-09	0.943	0.649		chr9	91213815	91361918	AUH	2	-0.0137068	2.37e-06	0.152	0.063
chr5	172768096	172771195	DUSP1	1	-0.670786	7.54524e-38	0.51	0.573		chr6	105273218	105454062	PREP	5	0.262669	8.8977e-09	0.213	0.007		chr1	23791145	23795539	LYPLA2	1	-0.132832	2.38e-06	0.284	0.149
chr2	95836919	95991831	ANKRD36C	1	0.0987065	7.56714e-38	0.199	0.082		chr2	96875882	96986580	FAM178B	1	0.230616	8.93843e-09	0.258	0.03		chr1	35557473	35567274	NCDN	2	0.0442266	2.39e-06	0.092	0.025
chr21	33432485	33479974	TMEM50B	2	0.130426	7.67196e-38	0.381	0.221		chr7	127346790	127431924	ZNF800	2	0.144013	8.98603e-09	0.35	0.09		chr6	28015122	28137293	ZSCAN16-AS1	5	-0.600524	2.43e-06	0.192	0.242
chr13	37009312	37059713	SUPT20H	1	0.116993	7.97952e-38	0.268	0.131		chr2	173354820	173368997	CDCA7	2	0.337575	9.02058e-09	0.201	0		chr19	1086574	1095380	POLR2E	1	0.268669	2.5e-06	0.487	0.299
chr11	65497688	65506516	MALAT1	1	0.846044	8.36537e-38	0.998	0.993		chr11	118606440	118658031	PHLDB1	1	0.143706	9.08523e-09	0.319	0.067		chr22	45671798	45845307	ATXN10	8	0.1217	2.54e-06	0.416	0.233
chr5	134402065	134411881	CDKN2AIPNL	1	0.113239	8.63627e-38	0.329	0.178		chr1	150796208	150808260	CTSK	4	1.42101	9.09705e-09	0.452	0.224		chr1	179954773	180114875	CEP350	4	-0.88222	2.56e-06	0.216	0.26
chr11	65597756	65615382	MAP3K11	1	0.118372	8.89107e-38	0.508	0.317		chr6	107867756	107958208	SEC63	5	0.086572	9.25651e-09	0.431	0.127		chr8	47960185	47978160	MCM4	7	0.0144614	2.56e-06	0.103	0.032
chr7	44379119	44490658	NUDCD3	3	0.160173	9.5493e-38	0.344	0.192		chr15	83112738	83207823	HDGFL3	1	0.269887	9.27912e-09	0.201	0		chr1	78619922	78646145	IFI44L	1	0.187837	2.57e-06	0.056	0.005
chr5	74721206	74767147	GFM2	2	0.104147	9.8668e-38	0.154	0.053		chr17	78168558	78173527	SYNGR2	3	0.169254	9.32148e-09	0.321	0.067		chr4	143336762	143474568	GAB1	3	-0.12459	2.57e-06	0.214	0.104
chr14	69398015	69462390	SLC39A9	2	0.111298	9.88e-38	0.196	0.081		chr11	108665069	108940927	DDX10	1	0.222552	9.51062e-09	0.24	0.022		chr15	90388242	90502239	IQGAP1	4	-0.718857	2.59e-06	0.359	0.376
chr16	234521	272183	FAM234A	1	0.160544	9.98483e-38	0.404	0.24		chr17	44186970	44191929	TMUB2	1	0.200742	9.54317e-09	0.278	0.045		chr19	17309518	17323298	DDA1	1	0.0202668	2.6e-06	0.278	0.145
chr2	151788984	151828492	ARL5A	1	0.159822	1.08057e-37	0.34	0.192		chr11	59806140	59810778	MRPL16	3	-0.0991712	9.72284e-09	0.508	0.172		chr4	146175703	146200000	LSM6	3	0.0565298	2.61e-06	0.353	0.192
chr22	31618491	31662432	PISD	2	0.124063	1.46216e-37	0.187	0.075		chr19	17555649	17583162	COLGALT1	4	0.242092	9.80066e-09	0.257	0.03		chr14	21476597	21499175	TOX4	1	-0.822858	2.63e-06	0.301	0.324
chr17	44205033	44221626	UBTF	2	0.136447	1.47059e-37	0.458	0.285		chr6	17393505	17557790	CAP2	5	0.279062	9.81823e-09	0.2	0		chr21	37059170	37073170	PIGP	3	0.183185	2.66e-06	0.437	0.251
chr3	52524385	52535054	NT5DC2	1	0.122656	1.55892e-37	0.257	0.127		chr20	1894167	1940592	SIRPA	6	0.209425	9.85196e-09	0.322	0.067		chr12	68610855	68671901	RAP1B	2	-0.496347	2.67e-06	0.433	0.419
chr2	127257290	127294166	ERCC3	1	0.114755	1.58226e-37	0.206	0.088		chr18	11851413	11854444	CHMP1B	1	0.133275	9.96648e-09	0.507	0.179		chr16	1984193	1987749	GFER	3	-0.0514994	2.67e-06	0.219	0.106
chr8	65602458	65634217	ARMC1	1	0.123098	1.67902e-37	0.352	0.199		chr1	150926263	150964744	SETDB1	4	0.141176	1.01636e-08	0.27	0.037		chr4	37891084	38139175	TBC1D1	4	-0.103028	2.68e-06	0.156	0.066
chr20	58981208	58995133	NELFCD	1	0.135465	1.80279e-37	0.466	0.289		chr2	19896631	19901983	TTC32	1	0.0583947	1.02432e-08	0.352	0.082		chr1	114392790	114511203	TRIM33	1	-0.900418	2.72e-06	0.132	0.186
chr15	72241181	72272999	PARP6	2	0.11344	1.92529e-37	0.179	0.07		chr12	54301202	54351846	COPZ1	6	-0.0304433	1.02778e-08	0.588	0.216		chr6	42890265	42890821	C6orf226	5	0.0383424	2.75e-06	0.165	0.072
chr15	64911902	64958691	ANKDD1A	1	0.111477	1.99755e-37	0.129	0.036		chr15	55611544	55743152	PRTG	2	0.312923	1.02909e-08	0.2	0		chr1	224896262	225399292	DNAH14	1	0.0754277	2.76e-06	0.091	0.025
chr18	3466250	3478978	GAPLINC	1	0.0879677	2.07e-37	0.219	0.095		chr19	29698886	29715789	C19orf12	3	0.2629	1.04898e-08	0.292	0.052		chr9	113373419	113376999	HDHD3	2	-0.0315677	2.85e-06	0.162	0.07
chr1	40258041	40294180	ZMPSTE24	1	0.112191	2.17915e-37	0.312	0.167		chr4	82818509	82901166	SEC31A	3	0.108536	1.05694e-08	0.414	0.119		chr4	56977722	57031158	POLR2B	1	-0.837337	2.86e-06	0.185	0.235
chr17	44011188	44023946	TMEM101	2	0.0954044	2.24775e-37	0.436	0.259		chr5	132866630	132868847	UQCRQ	3	0.406965	1.07505e-08	0.903	0.575		chr15	68930525	69062762	NOX5	10	0.154517	2.87e-06	0.047	0
chr22	37010859	37020183	TST	2	0.099105	2.25494e-37	0.207	0.09		chr19	18306236	18323112	LSM4	4	0.187767	1.08108e-08	0.756	0.321		chr17	7251416	7259940	ELP5	1	0.00343972	2.9e-06	0.307	0.167
chr19	12922479	12934037	FARSA	2	0.131107	2.2637e-37	0.349	0.196		chr11	94706431	94876748	AMOTL1	2	0.184037	1.09667e-08	0.301	0.06		chr4	88007635	88077777	PKD2	1	-0.739086	2.92e-06	0.305	0.33
chr8	12765849	12811478	AC123777.1	4	0.125354	2.40217e-37	0.153	0.052		chr7	2354086	2380745	EIF3B	5	0.0902891	1.09885e-08	0.493	0.164		chr19	18193218	18196948	MPV17L2	1	0.0191441	2.99e-06	0.12	0.043
chr17	68133201	68135935	AC005332.5	1	0.127701	2.63038e-37	0.234	0.107		chr14	23555988	23560271	THTPA	2	0.241644	1.09904e-08	0.199	0		chr14	23058564	23095614	ACIN1	1	-0.894514	3.01e-06	0.262	0.296
chr17	57085092	57121346	AKAP1	3	0.117547	2.77261e-37	0.218	0.099		chr7	6445953	6484190	KDELR2	3	0.155868	1.09942e-08	0.741	0.321		chr8	56067295	56074581	RPS20	10	0.290621	3.03e-06	0.767	0.821
chr18	721588	812546	YES1	1	0.151555	2.97178e-37	0.325	0.178		chr3	193593144	193697811	OPA1	2	0.179645	1.10788e-08	0.27	0.037		chr16	88570403	88631964	ZC3H18	5	-0.799657	3.06e-06	0.103	0.156
chr11	236966	252984	PSMD13	2	0.174876	3.00682e-37	0.624	0.448		chr16	69311350	69326939	VPS4A	1	0.188231	1.11999e-08	0.38	0.104		chr17	1494577	1516742	INPP5K	2	-0.105754	3.06e-06	0.189	0.088
chr1	1335276	1349418	DVL1	1	0.129215	3.08646e-37	0.265	0.132		chr16	1419752	1420756	C16orf91	2	0.147972	1.13007e-08	0.308	0.06		chr4	56435741	56464578	PAICS	1	0.0679103	3.12e-06	0.353	0.199
chr9	36190856	36304781	CLTA	2	-0.290412	3.18583e-37	0.803	0.824		chr11	67583742	67586656	GSTP1	7	-0.598003	1.13878e-08	0.884	0.791		chr14	36298564	36320637	MBIP	5	-0.403714	3.14e-06	0.164	0.217
chr13	28138506	28295335	PAN3	1	0.116755	3.3599e-37	0.217	0.097		chr5	159263290	159286036	UBLCP1	1	0.0629231	1.14065e-08	0.346	0.082		chr1	42658423	42676758	PPIH	3	0.00926475	3.15e-06	0.203	0.097
chr15	52581317	52709817	FAM214A	1	0.137326	3.4173e-37	0.26	0.127		chr19	40691530	40718207	COQ8B	2	0.258992	1.14108e-08	0.199	0		chr3	184299198	184309050	PSMD2	9	-0.576748	3.23e-06	0.283	0.312
chr22	31488688	31618588	SFI1	2	0.105318	3.43917e-37	0.15	0.05		chr16	89490719	89557766	SPG7	1	0.185868	1.14405e-08	0.393	0.112		chr13	110712736	110723339	ING1	7	-0.59695	3.44e-06	0.123	0.176
chr17	64542282	64662307	SMURF2	1	0.175183	3.65971e-37	0.238	0.114		chr2	74421678	74425755	WDR54	1	-0.0405174	1.14662e-08	0.322	0.067		chr8	143553207	143563062	GSDMD	21	-0.137933	3.47e-06	0.321	0.176
chr19	42297033	42303546	PAFAH1B3	4	0.167374	3.69624e-37	0.495	0.322		chr2	219236598	219245478	GLB1L	1	0.261454	1.16875e-08	0.266	0.037		chr3	25597905	25664907	TOP2B	8	-0.520988	3.55e-06	0.125	0.179
chr15	63189560	63267776	RAB8B	1	0.114961	3.81402e-37	0.299	0.155		chr5	65517766	65563168	CENPK	1	0.299408	1.17365e-08	0.198	0		chr19	49496365	49499708	RPS11	3	0.0358204	3.62e-06	0.757	0.833
chr19	7958573	8005659	ELAVL1	2	0.125756	5.22849e-37	0.443	0.268		chr3	187368385	187372076	RTP4	2	0.214581	1.17804e-08	0.227	0.015		chr15	48878134	48880173	EID1	6	-0.0693631	3.68e-06	0.603	0.577
chr1	154206696	154220637	C1orf43	1	0.229351	5.35734e-37	0.686	0.528		chr2	199955317	200008540	MAIP1	2	0.242336	1.18471e-08	0.198	0		chr10	88990531	89017059	FAS	2	-0.415661	3.74e-06	0.103	0.156
chr3	184155377	184173614	DVL3	1	0.106315	5.4647e-37	0.316	0.17		chr12	57768471	57772119	METTL1	2	0.211219	1.19236e-08	0.225	0.015		chr8	97273488	97277928	TSPYL5	20	0.0369012	3.76e-06	0.137	0.054
chr19	10486125	10503558	KEAP1	2	0.115359	5.52152e-37	0.284	0.146		chr20	435480	462543	TBC1D20	6	0.0966337	1.20541e-08	0.472	0.157		chr19	57280051	57294069	ZNF460	3	0.0319723	3.78e-06	0.101	0.032
chr7	100092728	100101940	MCM7	1	0.147942	5.56046e-37	0.273	0.138		chr2	53787044	53818819	ERLEC1	1	-0.0205693	1.20909e-08	0.453	0.142		chr10	95311771	95561414	SORBS1	2	0.125362	3.82e-06	0.331	0.186
chr1	40072710	40097260	PPT1	1	0.121955	5.63599e-37	0.477	0.295		chr1	156668763	156677407	NES	7	0.364451	1.2292e-08	0.461	0.157		chr1	20806292	21176888	EIF4G3	1	-0.132623	3.83e-06	0.209	0.102
chr12	48766194	48789037	ADCY6	1	0.12993	5.73476e-37	0.138	0.043		chr19	18374731	18389176	GDF15	4	0.821892	1.22997e-08	0.198	0		chr19	984332	998438	WDR18	1	-0.0467557	3.86e-06	0.179	0.081
chr19	571277	583493	BSG	2	0.245336	6.22504e-37	0.918	0.818		chr7	100875103	100888664	SRRT	2	0.136731	1.24697e-08	0.427	0.127		chr17	1464186	1492686	MYO1C	2	-0.764779	3.95e-06	0.277	0.308
chr17	50693198	50707914	ANKRD40	3	0.118343	6.31274e-37	0.321	0.173		chr11	118747763	118791164	DDX6	1	0.107283	1.25057e-08	0.41	0.119		chr9	133152948	133163933	GBGT1	4	0.0732466	3.95e-06	0.093	0.027
chr1	153947669	153958615	CRTC2	1	0.109314	6.36668e-37	0.173	0.067		chr17	82716706	82730328	FN3KRP	4	0.217138	1.25939e-08	0.314	0.067		chr8	144393229	144409335	CPSF1	21	-0.146261	3.98e-06	0.151	0.063
chr22	44492583	44498233	RTL6	2	0.0945336	7.01663e-37	0.139	0.043		chr12	50129289	50167533	CERS5	5	0.159528	1.26256e-08	0.388	0.104		chr11	74949247	74979033	SPCS2	2	-0.411655	4.01e-06	0.506	0.459
chr11	126304060	126350005	DCPS	3	0.104582	7.02716e-37	0.382	0.218		chr3	49716844	49723951	GMPPB	2	0.251292	1.26503e-08	0.198	0		chr15	50702266	50765709	SPPL2A	5	-0.0234444	4.05e-06	0.206	0.1
chr16	67227103	67229278	TMEM208	2	0.246303	7.13407e-37	0.633	0.465		chr3	148991408	149031775	GYG1	1	-0.110835	1.27034e-08	0.483	0.157		chr3	11556069	11771350	VGLL4	8	-0.589393	4.06e-06	0.269	0.299
chr21	6630182	6670695	CU638689.4	2	0.0808311	7.48177e-37	0.119	0.031		chr1	151340640	151347357	RFX5	5	0.270374	1.27324e-08	0.233	0.022		chr6	33721662	33746905	IP6K3	4	-0.00578534	4.09e-06	0.082	0.02
chr4	1871393	1982207	NSD2	3	0.105784	7.97696e-37	0.149	0.051		chr11	125096545	125111763	TMEM218	2	0.115505	1.27814e-08	0.322	0.067		chr4	1982717	2041903	NELFA	5	-0.0689936	4.1e-06	0.194	0.093
chr22	49853844	49890080	ZBED4	2	0.107791	8.31676e-37	0.179	0.071		chr19	10553085	10566031	KRI1	3	0.211018	1.27854e-08	0.265	0.037		chr14	103556544	103562831	BAG5	2	-0.652967	4.29e-06	0.172	0.222
chr17	48908407	48929056	UBE2Z	3	0.118353	8.89508e-37	0.511	0.331		chr16	57758217	57863053	KIFC3	2	0.235381	1.29185e-08	0.372	0.097		chr6	52977948	52995304	GSTA4	2	0.111794	4.37e-06	0.416	0.242
chr7	108554543	108569750	THAP5	1	0.110127	8.97711e-37	0.307	0.161		chr19	10543895	10553418	ATG4D	3	0.230218	1.29449e-08	0.238	0.022		chr1	93885199	93909456	GCLM	1	-0.646453	4.38e-06	0.089	0.14
chr4	102630770	102760994	MANBA	1	0.0949451	9.11646e-37	0.158	0.056		chr1	42925353	42958893	SLC2A1	2	0.217242	1.30854e-08	0.251	0.03		chr8	143636019	143656418	ZNF623	21	-0.00301645	4.43e-06	0.097	0.029
chr5	141412987	141512979	PCDHGA10	1	0.100419	1.03163e-36	0.115	0.029		chr19	4402640	4445018	CHAF1A	1	0.294494	1.3133e-08	0.197	0		chr9	88388430	88478694	SPIN1	2	-0.606091	4.56e-06	0.134	0.188
chr18	2537525	2571509	METTL4	1	0.124637	1.07602e-36	0.153	0.053		chr1	46340177	46365152	NSUN4	2	0.231298	1.31603e-08	0.224	0.015		chr1	62784132	62865516	ATG4C	1	0.0940568	4.58e-06	0.169	0.077
chr13	19958670	20091829	ZMYM2	1	0.145729	1.09013e-36	0.27	0.137		chr17	81890790	81900991	ANAPC11	4	0.288968	1.31924e-08	0.855	0.463		chr3	136250340	136337896	PCCB	7	0.104936	4.66e-06	0.124	0.048
chr17	44849948	44899445	EFTUD2	2	0.110659	1.09505e-36	0.325	0.177		chr12	123289109	123364847	SBNO1	2	0.0970629	1.34159e-08	0.399	0.112		chr3	10293131	10321112	SEC13	8	-0.079517	4.75e-06	0.343	0.188
chr5	157731420	157741449	THG1L	1	0.102937	1.13814e-36	0.204	0.089		chr1	45002540	45011324	HECTD3	2	0.270064	1.34198e-08	0.209	0.007		chr1	70354805	70385339	HHLA3	1	0.0372429	4.8e-06	0.149	0.063
chr19	10832067	10836318	TMED1	2	0.103137	1.17805e-36	0.426	0.251		chr20	32819954	32850405	MAPRE1	4	0.0430071	1.34335e-08	0.653	0.269		chr6	31658298	31660778	C6orf47	5	-0.00452122	4.81e-06	0.194	0.093
chr8	96239398	96261610	MTERF3	1	0.0945017	1.3711e-36	0.201	0.086		chr1	155562042	155563944	ASH1L-AS1	7	0.259757	1.35069e-08	0.197	0		chr9	130713016	130887675	ABL1	4	-0.634461	4.82e-06	0.124	0.176
chr3	197950190	197956610	RPL35A	1	-0.254401	1.41334e-36	0.982	0.988		chr3	184186023	184194012	ABCF3	2	0.221929	1.35806e-08	0.265	0.037		chr22	39499432	39518132	MIEF1	1	-0.0830287	4.94e-06	0.146	0.061
chr19	10602457	10644557	SLC44A2	2	0.174863	1.48152e-36	0.137	0.044		chr4	17800655	17810758	DCAF16	2	0.256321	1.36658e-08	0.25	0.03		chr3	37861880	37984469	CTDSPL	8	-0.540542	4.94e-06	0.138	0.19
chr2	96184859	96208825	STARD7	1	0.102038	1.5945e-36	0.428	0.257		chr2	55231903	55235853	RPS27A	1	0.317129	1.37539e-08	0.991	0.955		chr15	67200667	67255195	AAGAB	10	0.045003	4.95e-06	0.117	0.043
chr11	842812	867116	TSPAN4	2	0.188181	1.60151e-36	0.751	0.593		chr6	33572547	33580293	BAK1	5	0.217601	1.38881e-08	0.266	0.037		chr4	56467617	56503681	SRP72	1	-0.570004	5.01e-06	0.383	0.382
chr7	101205977	101218420	PLOD3	1	0.199335	1.6025e-36	0.708	0.504		chr12	32727490	32755897	YARS2	3	0.232023	1.38971e-08	0.24	0.022		chr1	224434660	224740554	CNIH3	1	0.0238817	5.02e-06	0.103	0.034
chr19	13906201	13930879	CC2D1A	2	0.155576	1.65399e-36	0.167	0.064		chr3	42581840	42596934	SS18L2	2	-0.00936199	1.39192e-08	0.481	0.157		chr3	32481312	32502852	CMTM6	8	-0.621282	5.03e-06	0.283	0.31
chr14	60091911	60169133	PCNX4	2	0.166354	1.73147e-36	0.396	0.235		chr20	35954564	36030700	CNBD2	4	0.244106	1.40217e-08	0.197	0		chr14	81471547	81533853	SEL1L	1	-0.751036	5.1e-06	0.226	0.267
chr17	36591879	36600804	DHRS11	2	0.0934315	1.8385e-36	0.131	0.039		chr17	76081016	76121576	EXOC7	3	0.139619	1.40897e-08	0.377	0.104		chr11	924894	1012245	AP2A2	1	-0.716547	5.1e-06	0.162	0.213
chr7	102456238	102464863	ALKBH4	1	0.0892045	1.89704e-36	0.194	0.082		chr1	151197949	151249536	PIP5K1A	5	0.134475	1.41231e-08	0.274	0.045		chr3	81489703	81761645	GBE1	7	-0.88507	5.29e-06	0.099	0.152
chr12	26335352	26833194	ITPR2	2	-0.498187	1.89941e-36	0.331	0.42		chr19	32581190	32587453	PDCD5	3	-0.031121	1.41327e-08	0.772	0.343		chr22	19175581	19178739	SLC25A1	8	-0.179122	5.31e-06	0.356	0.199
chr14	101948347	101949425	AL118558.3	2	0.0865638	1.93038e-36	0.124	0.034		chr16	67518418	67546788	RIPOR1	1	0.261341	1.41534e-08	0.196	0		chr3	5122249	5180911	ARL8B	8	-0.779133	5.38e-06	0.243	0.278
chr8	20246165	20303963	LZTS1	4	0.24745	2.1414e-36	0.55	0.37		chr14	63761899	64226433	SYNE2	2	0.324355	1.41863e-08	0.437	0.149		chr15	40764068	40767708	GCHFR	6	0.0502105	5.44e-06	0.088	0.025
chr11	65525077	65538704	SCYL1	1	0.142167	2.14211e-36	0.387	0.227		chr4	107989714	108035174	HADH	3	0.183183	1.45067e-08	0.396	0.112		chr15	75903876	75942511	FBXO22	10	0.00816284	5.56e-06	0.191	0.09
chr4	75479037	75514764	RCHY1	1	0.101641	2.16849e-36	0.247	0.119		chr2	27325849	27357034	GTF3C2	1	0.0983524	1.45425e-08	0.294	0.052		chr9	128411751	128437351	CERCAM	4	0.0311457	5.56e-06	0.2	0.097
chr17	75130225	75131757	NT5C	1	0.202144	2.17416e-36	0.659	0.476		chr2	27889941	28338901	BABAM2	1	0.251084	1.46924e-08	0.196	0		chr13	110523066	110561722	RAB20	7	0.0354755	5.58e-06	0.106	0.036
chr16	425649	523011	RAB11FIP3	1	0.104539	2.22123e-36	0.126	0.036		chr17	9250471	9576591	STX8	2	-0.02131	1.4851e-08	0.446	0.134		chr19	19033575	19060311	ARMC6	2	-0.168303	5.64e-06	0.142	0.059
chr18	50266882	50281774	MBD1	1	0.0922364	2.25794e-36	0.25	0.122		chr19	2230084	2237704	PLEKHJ1	3	-0.0404379	1.51715e-08	0.511	0.179		chr13	45341345	45417975	TPT1-AS1	2	-0.878149	5.69e-06	0.231	0.271
chr15	79898840	79923702	ST20	2	0.0999847	2.28381e-36	0.231	0.105		chr4	183639635	183659203	RWDD4	4	0.155784	1.59465e-08	0.381	0.104		chr6	3231403	3303373	PSMG4	2	-0.0984674	5.73e-06	0.257	0.133
chr21	33503931	33543491	GART	2	0.112046	2.36155e-36	0.294	0.154		chr7	101085481	101097967	TRIM56	2	0.240094	1.60866e-08	0.238	0.022		chr1	100266216	100292769	RTCA	1	0.00029896	5.8e-06	0.19	0.09
chr18	80034389	80050651	RBFA	1	0.131846	2.37393e-36	0.416	0.253		chr11	18069935	18106087	SAAL1	2	0.144417	1.61987e-08	0.308	0.06		chr16	56638666	56640087	MT1A	2	0.0865505	5.81e-06	0.073	0.016
chr22	26521996	26596717	TPST2	2	0.0800823	2.3987e-36	0.213	0.095		chr20	44210907	44226027	OSER1-DT	4	0.250276	1.62807e-08	0.195	0		chr16	84122141	84145192	HSDL1	2	-0.535927	6.06e-06	0.092	0.143
chr20	51386957	51562831	NFATC2	1	-0.315811	2.43798e-36	0.154	0.258		chr1	3630767	3652761	WRAP73	1	0.209389	1.64673e-08	0.288	0.052		chr9	77177445	77421537	VPS13A	2	-0.199056	6.07e-06	0.131	0.052
chr9	33264879	33282070	CHMP5	2	0.186208	2.48793e-36	0.666	0.474		chr1	2403964	2413797	PEX10	1	-0.0169945	1.64775e-08	0.397	0.112		chr10	97356358	97426076	RRP12	2	-0.161556	6.15e-06	0.152	0.066
chr17	69414697	69553865	MAP2K6	1	0.0929881	2.8634e-36	0.121	0.033		chr1	26051301	26068436	TRIM63	2	0.265513	1.65344e-08	0.417	0.127		chr11	62761565	62766710	POLR2G	1	0.101242	6.32e-06	0.348	0.195
chr14	102224500	102305190	MOK	2	0.155753	2.89477e-36	0.59	0.394		chr17	16029157	16218185	NCOR1	2	0.0977913	1.65421e-08	0.561	0.209		chr17	1762029	1777565	SERPINF1	3	0.580306	6.35e-06	0.624	0.538
chr22	21957025	21982813	TOP3B	3	0.103407	3.217e-36	0.124	0.035		chr2	61145068	61164829	C2orf74	1	0.256525	1.65871e-08	0.195	0		chr22	42835412	43015149	PACSIN2	8	-0.0121798	6.4e-06	0.265	0.143
chr7	75899200	75986855	POR	1	0.130564	3.25643e-36	0.355	0.2		chr16	51553436	51647132	HNRNPA1P48	2	0.238317	1.65871e-08	0.195	0		chr3	184135038	184146127	EIF2B5	9	-0.663257	6.5e-06	0.139	0.19
chr6	130839347	131063322	EPB41L2	1	0.0823303	3.52282e-36	0.255	0.122		chr3	48625723	48635493	SLC26A6	2	0.245766	1.67424e-08	0.195	0		chr4	44678420	44700928	GUF1	3	-0.140513	6.6e-06	0.151	0.066
chr2	151247940	151261863	RBM43	1	0.108088	3.64576e-36	0.225	0.102		chr2	230415942	230545606	SP100	1	-0.000245245	1.6762e-08	0.494	0.172		chr17	28744005	28750956	TRAF4	1	-0.0649328	6.71e-06	0.357	0.206
chr8	102826308	102893864	AZIN1	1	0.13512	3.67443e-36	0.438	0.268		chr3	47413681	47477126	SCAP	2	0.219158	1.68321e-08	0.269	0.045		chr12	120725774	120740008	ACADS	4	-0.079325	6.71e-06	0.232	0.12
chr4	1982717	2041903	NELFA	3	0.132923	4.73711e-36	0.246	0.12		chr2	101271219	101308701	RNF149	1	0.0313924	1.6938e-08	0.335	0.075		chr1	45511036	45523047	PRDX1	3	0.076868	6.74e-06	0.662	0.679
chr13	29764371	29850617	UBL3	1	0.248724	4.98677e-36	0.796	0.639		chr11	70270700	70385312	PPFIA1	7	0.478602	1.6984e-08	0.338	0.082		chr17	29573475	29594054	GIT1	1	-0.545697	6.84e-06	0.109	0.161
chr4	99878336	99894428	LAMTOR3	1	0.125962	5.15414e-36	0.352	0.203		chr6	485154	693139	EXOC2	5	0.228155	1.70385e-08	0.224	0.015		chr22	21028718	21032840	SLC7A4	8	0.0691828	7.09e-06	0.129	0.052
chr22	22484421	22508742	ZNF280B	3	0.119044	6.01465e-36	0.221	0.1		chr19	13150411	13154911	IER2	3	-0.00780606	1.70793e-08	0.87	0.455		chr8	42849637	42897290	RNF170	3	-0.0972902	7.11e-06	0.13	0.052
chr8	124306189	124372692	TMEM65	1	0.111863	6.04187e-36	0.22	0.101		chr11	65121780	65134532	SYVN1	4	0.273879	1.71179e-08	0.257	0.037		chr21	28928144	28992956	LTN1	3	-0.627538	7.17e-06	0.136	0.188
chr16	1493344	1510457	TELO2	1	0.115976	6.44525e-36	0.226	0.104		chr16	1826941	1840207	FAHD1	2	0.166883	1.73583e-08	0.362	0.097		chr10	91628442	91633071	PPP1R3C	2	0.0779817	7.49e-06	0.139	0.059
chr18	75195113	75209139	ZADH2	1	0.107191	6.81699e-36	0.268	0.136		chr19	54155161	54159721	LENG1	2	0.175783	1.74058e-08	0.301	0.06		chr4	152320544	152536092	FBXW7	3	-0.874425	7.57e-06	0.108	0.158
chr20	63272785	63289790	ARFGAP1	1	0.0946836	6.97067e-36	0.268	0.135		chr2	62196115	62224731	B3GNT2	1	0.220884	1.74674e-08	0.265	0.037		chr2	189784085	189877629	PMS1	1	-0.0148214	7.68e-06	0.129	0.052
chr11	167784	207428	BET1L	2	0.099505	7.00992e-36	0.206	0.09		chr11	75815210	76144232	UVRAG	4	0.165172	1.80907e-08	0.343	0.082		chr16	48166910	48247568	ABCC11	2	-0.190145	7.83e-06	0.112	0.041
chr15	88621337	88632281	AEN	2	0.10758	7.11782e-36	0.186	0.077		chr11	64270062	64289500	GPR137	3	0.148743	1.83439e-08	0.279	0.045		chr1	167916675	167937072	MPC2	1	-0.495597	8e-06	0.359	0.36
chr12	19404045	19720801	AEBP2	2	0.144226	7.14901e-36	0.269	0.14		chr20	62663019	62666724	SLCO4A1-AS1	5	0.440838	1.8548e-08	0.194	0		chr14	92121969	92172145	CPSF2	1	-0.0429689	8.07e-06	0.133	0.054
chr8	143597831	143603224	TIGD5	1	0.10459	7.21413e-36	0.168	0.065		chr8	73290242	73295789	RPL7	1	-0.819346	1.9337e-08	0.963	0.933		chr17	15976560	15999717	ZSWIM7	1	0.0272371	8.09e-06	0.288	0.156
chr1	31296982	31364953	ZCCHC17	1	0.167309	7.75848e-36	0.59	0.406		chr19	36009120	36014239	ALKBH6	2	0.249333	1.96209e-08	0.22	0.015		chr11	167784	207428	BET1L	1	-0.12888	8.13e-06	0.228	0.115
chr19	17231883	17245940	NR2F6	2	0.0712742	7.90098e-36	0.447	0.273		chr10	45727200	45792964	WASHC2C	2	0.270117	1.97952e-08	0.193	0		chr8	63015079	63038806	GGH	11	-0.0227063	8.13e-06	0.191	0.093
chr19	19515736	19529054	NDUFA13	4	0.19941	8.15434e-36	0.821	0.685		chr2	218568580	218597080	CNOT9	1	0.248998	2.01664e-08	0.193	0		chr8	144291591	144314720	HSF1	21	0.0469148	8.19e-06	0.457	0.278
chr14	73275107	73458617	NUMB	2	0.12206	8.79342e-36	0.285	0.148		chr7	32957404	33006930	FKBP9	3	0.102217	2.02974e-08	0.522	0.194		chr6	151404762	151452158	RMND1	5	0.0185211	8.33e-06	0.168	0.077
chr19	50723364	50725718	CLEC11A	2	0.296198	8.90777e-36	0.57	0.416		chr10	50067888	50133509	WASHC2A	2	0.264431	2.07361e-08	0.193	0		chr17	28662198	28702679	SUPT6H	1	-0.881183	8.37e-06	0.209	0.251
chr4	153152163	153339319	TRIM2	1	0.174688	8.93221e-36	0.522	0.334		chr4	10439880	10457426	ZNF518B	2	0.249557	2.09329e-08	0.235	0.022		chr11	72106378	72112780	ANAPC15	5	-0.000563046	8.38e-06	0.233	0.12
chr5	136975298	137598379	SPOCK1	1	0.117773	9.11687e-36	0.129	0.039		chr5	112876385	112922289	REEP5	2	0.180647	2.10242e-08	0.809	0.396		chr1	98661701	98760500	SNX7	1	-0.363409	8.8e-06	0.114	0.165
chr1	150363091	150476566	RPRD2	1	0.118619	9.24633e-36	0.241	0.116		chr12	27710822	27756295	MRPS35	2	0.084958	2.10524e-08	0.549	0.201		chr22	17628855	17730855	BCL2L13	8	-0.140276	9.11e-06	0.346	0.195
chr17	40092793	40100589	NR1D1	2	-0.208657	1.07803e-35	0.064	0.142		chr6	34696317	34697470	AL451165.2	5	0.245003	2.11246e-08	0.193	0		chr1	28369582	28500364	PHACTR4	2	-0.954797	9.27e-06	0.168	0.215
chr1	52895910	52927212	ECHDC2	1	-0.201126	1.09385e-35	0.075	0.158		chr2	55236595	55269347	MTIF2	1	0.253138	2.12733e-08	0.235	0.022		chr3	183635610	183684519	KLHL24	9	-0.637903	9.31e-06	0.203	0.247
chr1	36391238	36397908	LSM10	1	0.123925	1.13732e-35	0.521	0.337		chr11	8911139	8920084	AKIP1	2	0.109429	2.1348e-08	0.33	0.075		chr19	6729914	6737603	GPR108	1	-0.0354614	9.43e-06	0.24	0.124
chr15	66504959	66550130	ZWILCH	2	0.0806237	1.20257e-35	0.12	0.033		chr18	74250846	74291973	CYB5A	3	0.0561406	2.13655e-08	0.542	0.194		chr13	114314482	114337626	CHAMP1	7	0.035889	9.51e-06	0.104	0.036
chr16	69741871	69754926	NOB1	2	0.140602	1.25169e-35	0.346	0.199		chr8	143280161	143281690	MINCR	3	0.264356	2.15203e-08	0.192	0		chr12	71609599	71667725	ZFC3H1	4	-0.991777	9.55e-06	0.161	0.208
chr6	33279108	33289247	WDR46	1	0.0933639	1.30522e-35	0.447	0.276		chr6	139371807	139374648	CITED2	5	0.0335893	2.17154e-08	0.474	0.164		chr3	149517235	149736714	WWTR1	9	-0.485001	9.58e-06	0.143	0.197
chr1	46557407	46616843	MKNK1	1	0.098581	1.31979e-35	0.213	0.095		chr17	81701324	81703300	AC139530.1	4	0.249765	2.19233e-08	0.192	0		chr17	59565558	59608345	DHX40	2	-0.381522	9.66e-06	0.103	0.154
chr6	33419661	33453689	SYNGAP1	1	0.0934999	1.54532e-35	0.112	0.029		chr6	32578769	32589848	HLA-DRB1	6	0.797908	2.20269e-08	0.284	0.052		chr14	54566117	54793315	SAMD4A	5	-0.33928	9.67e-06	0.217	0.109
chr7	77537295	77640069	PTPN12	1	0.174121	1.61864e-35	0.433	0.27		chr16	58113592	58129381	CFAP20	2	0.246756	2.21275e-08	0.192	0		chr2	241492670	241509730	STK25	5	-0.068743	9.69e-06	0.303	0.165
chr4	184755595	184826818	ACSL1	1	0.126839	1.64854e-35	0.272	0.143		chr7	5970925	6009106	PMS2	3	0.208655	2.24257e-08	0.304	0.06		chr22	50274979	50307646	PLXNB2	8	-0.858876	9.76e-06	0.166	0.213
chr19	15419978	15449956	WIZ	2	0.125143	1.81123e-35	0.209	0.095		chr14	75079353	75127344	NEK9	1	0.226638	2.26365e-08	0.275	0.045		chr17	67991101	67996431	C17orf58	2	-0.00240555	1.01e-05	0.162	0.075
chr16	67229387	67247481	FHOD1	2	0.101545	2.09328e-35	0.148	0.051		chr6	42564062	42693504	UBR2	2	0.226327	2.28591e-08	0.309	0.067		chr17	67070444	67245989	HELZ	2	-0.979144	1.02e-05	0.263	0.292
chr22	41688877	41698136	C22orf46	2	0.124066	2.28299e-35	0.141	0.047		chr19	38374536	38383824	PSMD8	2	0.283659	2.31864e-08	0.864	0.418		chr8	143566192	143572772	MROH6	21	-0.0430279	1.02e-05	0.096	0.032
chr11	867859	915058	CHID1	2	0.125895	2.28492e-35	0.518	0.336		chr6	391752	411443	IRF4	5	0.279016	2.3486e-08	0.373	0.104		chr17	2593210	2685615	PAFAH1B1	3	-0.506749	1.05e-05	0.352	0.362
chr8	144841042	144853736	COMMD5	2	0.0734456	2.55562e-35	0.386	0.224		chr11	30323104	30338223	ARL14EP	2	0.197931	2.34871e-08	0.295	0.06		chr14	75013769	75051532	MLH3	1	-0.59319	1.07e-05	0.108	0.158
chr14	93202894	93207065	GON7	2	0.0999631	2.60275e-35	0.249	0.123		chr19	49453225	49471050	ALDH16A1	3	0.194217	2.35245e-08	0.249	0.03		chr15	74890005	74902219	MPI	10	0.0639214	1.07e-05	0.141	0.061
chr16	69118010	69132588	CHTF8	2	0.104459	2.76115e-35	0.26	0.129		chr15	34341719	34343136	NOP10	6	0.160116	2.40926e-08	0.608	0.246		chr17	57085092	57121346	AKAP1	1	-0.049414	1.08e-05	0.1	0.034
chr16	1782932	1789186	NUBP2	1	0.125932	2.81511e-35	0.562	0.373		chr8	119557086	119673453	ENPP2	1	-0.928666	2.41961e-08	0.138	0.276		chr12	93677375	93894840	CRADD	4	0.0873684	1.11e-05	0.099	0.034
chr13	48975912	49209779	FNDC3A	1	0.158821	2.85202e-35	0.367	0.212		chr11	63974620	63976543	COX8A	3	0.355141	2.42426e-08	0.924	0.619		chr3	98795941	98901695	DCBLD2	7	-0.535791	1.14e-05	0.083	0.131
chr8	143816344	143829352	PUF60	1	0.203919	2.97304e-35	0.765	0.602		chr17	12991612	13018065	ELAC2	2	0.0693454	2.44254e-08	0.325	0.075		chr15	74843730	74873365	SCAMP2	10	-0.0602791	1.14e-05	0.299	0.165
chr7	35632659	35697459	HERPUD2	3	0.10508	3.00367e-35	0.248	0.121		chr11	71929018	71997597	RNF121	7	0.229004	2.44414e-08	0.206	0.007		chr19	29205320	29213151	UQCRFS1	2	0.347563	1.16e-05	0.568	0.378
chr7	39950121	40099580	CDK13	3	0.151166	3.23516e-35	0.422	0.26		chr11	64359148	64372215	RPS6KA4	4	0.216645	2.44715e-08	0.297	0.06		chr11	73872667	73876901	COA4	4	0.0801887	1.17e-05	0.416	0.242
chr2	113705011	113756693	SLC35F5	1	0.103275	3.63749e-35	0.249	0.123		chr1	6634168	6701924	DNAJC11	1	0.25704	2.48341e-08	0.23	0.022		chr3	120324509	120349354	LRRC58	7	-0.802041	1.18e-05	0.185	0.229
chr17	29573475	29594054	GIT1	2	0.159838	3.90428e-35	0.261	0.134		chr10	5890203	5937594	FBH1	4	0.238441	2.51911e-08	0.191	0		chr1	175010789	175023425	MRPS14	2	0.0449151	1.19e-05	0.258	0.138
chr7	130018287	130051451	ZC3HC1	1	0.0822123	3.93013e-35	0.14	0.046		chr22	21642302	21644299	SDF2L1	6	0.11981	2.54669e-08	0.588	0.224		chr14	102224500	102305190	MOK	2	-0.819868	1.19e-05	0.258	0.294
chr8	91059318	91070583	OTUD6B-AS1	1	0.146387	4.03262e-35	0.588	0.391		chr19	45162928	45178237	TRAPPC6A	3	0.117125	2.55295e-08	0.528	0.194		chr8	19817391	19852083	INTS10	3	-0.540143	1.19e-05	0.19	0.235
chr14	58408495	58427531	TIMM9	1	0.079392	4.22206e-35	0.41	0.243		chr20	32109714	32167258	TM9SF4	4	0.0666858	2.56143e-08	0.339	0.082		chr1	28505943	28539300	RCC1	2	-0.127704	1.2e-05	0.124	0.05
chr19	15235519	15332545	BRD4	2	0.177051	4.507e-35	0.563	0.373		chr4	52872982	53366066	SCFD2	2	0.243362	2.57202e-08	0.232	0.022		chr1	174999163	175012027	CACYBP	2	-0.553229	1.2e-05	0.36	0.36
chr1	2403964	2413797	PEX10	1	0.0754142	4.54378e-35	0.351	0.195		chr8	144841042	144853736	COMMD5	3	-0.108015	2.58352e-08	0.439	0.134		chr4	184755595	184826818	ACSL1	3	-0.119511	1.2e-05	0.176	0.084
chr8	96645242	97149654	CPQ	1	-0.417231	4.57252e-35	0.567	0.612		chr5	132875395	132963634	AFF4	3	0.0597199	2.60359e-08	0.577	0.224		chr14	103561896	103714249	KLC1	2	-0.665031	1.21e-05	0.206	0.247
chr22	38219291	38273010	TMEM184B	2	0.146295	4.91662e-35	0.261	0.133		chr17	80206716	80220923	SGSH	3	0.229537	2.61883e-08	0.243	0.03		chr11	65116403	65117701	ZNHIT2	2	-0.0116887	1.21e-05	0.11	0.041
chr13	113977783	114132623	RASA3	2	0.110726	5.0116e-35	0.175	0.07		chr2	174072447	174248599	OLA1	2	-0.0184565	2.63647e-08	0.507	0.179		chr1	85649417	85708433	ZNHIT6	1	-0.571423	1.26e-05	0.094	0.143
chr3	12834485	12841582	RPL32	1	0.183675	5.17253e-35	0.998	0.993		chr19	46601074	46610782	CALM3	3	0.112288	2.65934e-08	0.746	0.328		chr1	109656099	109674836	GSTM4	1	-0.0490005	1.26e-05	0.272	0.147
chr9	14081843	14398983	NFIB	3	-0.417795	5.95419e-35	0.288	0.381		chr18	10525905	10552764	NAPG	1	0.190836	2.67998e-08	0.318	0.075		chr20	63520765	63522206	PPDPF	3	0.552159	1.26e-05	0.726	0.688
chr5	150777946	150796734	SMIM3	1	-0.37928	5.99321e-35	0.122	0.21		chr15	99098217	99135593	SYNM	1	0.400941	2.74045e-08	0.216	0.015		chr1	35599541	35641526	PSMB2	2	0.247203	1.28e-05	0.423	0.253
chr7	76048051	76067508	MDH2	1	0.237998	6.00792e-35	0.761	0.632		chr6	2987987	3021850	NQO2	5	0.0587847	2.7672e-08	0.436	0.142		chr3	14651746	14672659	CCDC174	8	-0.556709	1.28e-05	0.154	0.201
chr7	73567537	73578791	TBL2	1	0.076157	6.27157e-35	0.244	0.118		chr2	218270392	218346793	PNKD	1	0.055045	2.81815e-08	0.692	0.306		chr1	151364304	151372707	SELENBP1	3	0.0281989	1.28e-05	0.179	0.088
chr7	19695461	19709037	TWISTNB	4	0.125773	6.35345e-35	0.533	0.348		chr8	133454848	133571940	ST3GAL1	3	0.224208	2.83984e-08	0.204	0.007		chr19	18434388	18438167	ISYNA1	1	-0.107153	1.3e-05	0.396	0.235
chr18	35332227	35345482	ZNF24	1	0.173678	6.46565e-35	0.661	0.465		chr4	154535005	154550400	PLRG1	4	0.0470104	2.85422e-08	0.394	0.112		chr16	56625475	56627112	MT1E	2	0.0653333	1.3e-05	0.291	0.17
chr5	141923855	141942047	DELE1	1	0.115994	6.57031e-35	0.217	0.1		chr2	10570754	10689987	NOL10	1	0.25189	2.90526e-08	0.228	0.022		chr14	30893799	31026401	STRN3	1	-0.739608	1.3e-05	0.137	0.186
chr13	113297239	113323672	LAMP1	2	-0.408895	6.69644e-35	0.607	0.616		chr19	10718079	10833488	DNM2	3	0.058902	2.94186e-08	0.298	0.06		chr6	143843338	143863812	LTV1	5	-0.455096	1.31e-05	0.106	0.156
chr10	11453946	11611754	USP6NL	2	0.109629	7.41416e-35	0.205	0.092		chr4	41935129	41960803	TMEM33	2	0.107401	2.95088e-08	0.401	0.119		chr1	11106535	11262551	MTOR	1	-0.0221611	1.32e-05	0.133	0.057
chr19	18929201	18941261	HOMER3	2	0.0567291	7.98258e-35	0.436	0.265		chr4	75479037	75514764	RCHY1	2	0.0982475	2.96323e-08	0.286	0.052		chr14	24143362	24147570	PSME2	1	0.0804053	1.32e-05	0.444	0.267
chr2	88691673	88750929	RPIA	1	0.0848837	8.03836e-35	0.204	0.09		chr22	32474676	32498829	FBXO7	3	0.0906281	2.96764e-08	0.767	0.358		chr1	150600851	150629612	ENSA	1	-0.557073	1.33e-05	0.39	0.38
chr4	154535005	154550400	PLRG1	1	0.102746	8.72863e-35	0.39	0.23		chr12	56162359	56189567	SMARCC2	6	-0.0613567	2.978e-08	0.409	0.119		chr22	43132209	43143398	MCAT	8	-0.0094014	1.33e-05	0.12	0.048
chr18	54269404	54321266	POLI	1	0.102259	9.65288e-35	0.179	0.072		chr19	1383527	1395589	NDUFS7	4	0.160276	3.02104e-08	0.83	0.41		chr8	117520713	117540262	MED30	20	-0.0869346	1.33e-05	0.283	0.152
[truncated: 3,484 more rows]
[truncated: 12 more columns]
