# Supplementary material for: Dissecting Melanoma Ecosystem Heterogeneity from Molecular Characteristics to Genetic Variation at Single-Cell Resolution
Source: Int J Mol Sci. 2025 Oct 13;26(20):9956. doi: 10.3390/ijms26209956 (PMC12562883; doi:10.3390/ijms26209956)
Supplement: Supplementary file 1 [file ijms-26-09956-s001.zip › Supplementary Table S3.xlsx]

## Sheet: Supp Tab 3
Table S3. The evolutionary processes and malignant transcriptional regulatory networks in three types of melanomas
A. Melanoma cell pseudo-temporal transition trajectory program genes
CM										AM										UM
id	module	supermodule	dim_1	dim_2	program	p_value	morans_test_statistic	morans_I	q_value	id	module	supermodule	dim_1	dim_2	program	p_value	morans_test_statistic	morans_I	q_value	id	module	supermodule	dim_1	dim_2	program	p_value	morans_test_statistic	morans_I	q_value
A2M	1	1	2.94619	0.469165	program1	0	105.942	0.33028	0	AC006059.1	5	4	5.0502	-3.47473	program3	0	115.066	0.328512	0	A2M	3	1	0.753049	-2.02169	program5	0	282.876	0.347669	0
A2ML1	2	2	-8.02948	-3.39388	program2	0	86.7474	0.267891	0	AC010967.1	1	1	-0.773017	3.4952	program3	0	108.201	0.308927	0	ABCA8	2	1	2.32531	-1.24787	program5&program6	0	259.248	0.318597	0
ABCB5	6	1	0.387461	-0.0037492	program1	0	222.174	0.692704	0	ACOT13	1	1	-1.37221	1.71344	program3	0	91.5533	0.261395	0	ABCB5	11	1	5.07289	-0.934609	program5	0	302.445	0.37172	0
ABHD2	3	1	4.98464	4.37431	program1	0	111.597	0.347942	0	ACTN1	6	1	-0.00918942	2.17071	program3	0	124.855	0.356506	0	ABHD14B	10	1	-3.34658	2.71947	program6	0	205.006	0.251954	0
AC012640.1	4	1	-1.7412	1.89229	program1	0	93.0052	0.28975	0	ACYP1	6	1	-0.294004	1.9662	program3	0	89.5002	0.255529	0	AC090498.1	11	1	5.43329	-1.09366	program5	0	288.947	0.355133	0
AC020916.1	4	1	-1.16224	2.23011	program1	0	103.317	0.322093	0	AK5	5	4	5.05231	-3.39105	program3	0	109.928	0.313819	0	ACP1	3	1	-0.760382	-2.28109	program5	0	213.223	0.262053	0
ACTB	1	1	3.00352	0.960621	program1	0	106.331	0.331374	0	AL034376.1	1	1	-0.80504	3.52065	program3	0	109.005	0.311239	0	ACP5	2	1	2.55558	-1.79967	program5&program6	0	348.707	0.428582	0
ACTG1	1	1	3.55121	0.937844	program1	0	95.7792	0.298408	0	AL139002.1	5	4	4.9986	-3.47286	program3	0	169.911	0.485148	0	ACTB	8	1	-1.75655	-1.65614	program5	0	317.161	0.389807	0
ACTN1	3	1	3.80835	3.26109	program1	0	134.593	0.419676	0	ANLN	3	2	-1.34357	7.83907	program3	0	166.25	0.474483	0	ADAM23	2	1	3.00183	-1.24551	program5&program6	0	220.549	0.271034	0
ACTN4	3	1	4.14832	3.21606	program1	0	94.0495	0.293222	0	ANXA1	6	1	1.02608	1.6929	program3	0	109.303	0.312088	0	ADI1	2	1	2.0878	-2.60627	program5&program6	0	342.298	0.420706	0
AEBP1	3	1	4.48921	4.03863	program1	0	160.956	0.501886	0	ANXA2	6	1	-0.374278	1.38584	program3	0	88.8063	0.253506	0	ADIPOR1	3	1	0.62876	-2.23262	program5	0	330.757	0.406518	0
AFF3	4	1	-1.1409	1.55399	program1	0	114.57	0.357155	0	APOBEC3B	3	2	-1.13464	7.27162	program3	0	138.435	0.395017	0	ADRM1	5	1	-2.42977	-0.92905	program5	0	250.371	0.307713	0
AL136454.1	3	1	4.55905	4.3818	program1	0	109.284	0.34069	0	APOE	1	1	-3.87866	-1.02678	program3	0	121.779	0.347606	0	ADSL	3	1	-0.46321	-2.51785	program5	0	227.307	0.279364	0
ALCAM	3	1	5.19569	4.5215	program1	0	93.4918	0.291452	0	ARL6IP5	1	1	-0.887384	1.52304	program3	0	92.3007	0.26352	0	AGPAT1	3	1	-0.516671	-1.39022	program5	0	250.049	0.307315	0
ALDH2	2	2	-9.41289	-3.45989	program2	0	167.179	0.520776	0	ARPC3	1	1	-2.62532	-0.147967	program3	0	119.57	0.341374	0	AGTRAP	3	1	-0.421321	-1.46002	program5	0	293.491	0.360709	0
ANKRD22	2	2	-8.53459	-3.13828	program2	0	113.241	0.351252	0	ARPC5	6	1	-0.399609	1.62508	program3	0	89.5452	0.255652	0	AHCY	10	1	-3.19774	3.00174	program6	0	277.216	0.340714	0
ANKRD30B	4	1	-1.66772	1.80003	program1	0	239.101	0.745526	0	ASF1B	3	2	-1.35668	6.43076	program3	0	152.65	0.435789	0	AK2	8	1	-1.67051	-1.1353	program5	0	235.293	0.28918	0
ANXA1	3	1	4.03823	3.83267	program1	0	116.498	0.363233	0	ASPM	3	2	-1.24527	8.7617	program3	0	194.745	0.555748	0	AKR7A2	3	1	-1.13071	-2.5435	program5	0	250.377	0.30772	0
ANXA2	3	1	2.94578	3.31693	program1	0	125.314	0.390652	0	ATAD2	3	2	-1.69041	6.92762	program3	0	110.302	0.314867	0	ALDOA	11	1	4.97416	-1.53628	program5	0	251.805	0.309479	0
ANXA5	1	1	2.80419	1.15855	program1	0	95.3406	0.297148	0	ATOX1	1	1	-3.59438	-0.578794	program3	0	123.641	0.353017	0	ALG5	3	1	-0.652095	-1.97407	program5	0	291.822	0.358658	0
ANXA8L1	2	2	-8.33928	-3.24966	program2	0	101.036	0.313103	0	ATP5F1B	6	1	1.13973	2.38104	program3	0	107.78	0.307682	0	ALKBH7	10	1	-3.15846	3.1362	program6	0	335.909	0.412855	0
AP1S1	1	1	3.86597	2.34641	program1	0	96.9825	0.302372	0	ATP5F1C	6	1	0.943712	2.39555	program3	0	125.854	0.359344	0	ALX1	2	1	2.34222	-1.69688	program5&program6	0	234.729	0.288482	0
AP1S2	6	1	1.48301	0.213366	program1	0	101.073	0.315109	0	ATP5F1D	6	1	1.15429	2.40466	program3	0	124.107	0.354298	0	AMZ2	2	1	1.39197	-1.49124	program5&program6	0	208.397	0.25612	0
AP2S1	1	1	3.64828	0.992318	program1	0	102.683	0.320148	0	ATP5F1E	6	1	1.00502	2.25825	program3	0	157.273	0.448938	0	ANAPC11	8	1	-1.6466	-2.49263	program5	0	320.931	0.394444	0
APCDD1	3	1	4.70806	4.55521	program1	0	110.915	0.345805	0	ATP5IF1	6	1	0.733978	2.45362	program3	0	116.879	0.333725	0	ANAPC16	3	1	0.125831	-1.43889	program5	0	268.16	0.32958	0
APOD	3	1	4.7984	4.54506	program1	0	104.165	0.324762	0	ATP5MC1	6	1	0.899575	2.49331	program3	0	139.661	0.398779	0	ANP32A	8	1	-1.31975	-1.36814	program5	0	230.775	0.283628	0
APOE	3	1	2.70222	3.93804	program1	0	134.698	0.419971	0	ATP5MC2	6	1	1.18651	2.36659	program3	0	168.005	0.479505	0	ANXA11	3	1	-0.618687	-1.92898	program5	0	273.15	0.335713	0
APRT	1	1	4.07896	0.780576	program1	0	134.419	0.419124	0	ATP5MC3	6	1	0.964579	2.28836	program3	0	118.131	0.337257	0	ANXA4	3	1	0.401552	-1.22828	program5	0	249.346	0.306452	0
AQP3	2	2	-9.6969	-4.54659	program2	0	198.471	0.618478	0	ATP5MD	6	1	0.846038	2.28114	program3	0	119.586	0.341433	0	ANXA5	3	1	-1.01817	-1.25808	program5	0	244.421	0.300405	0
ARL4C	7	4	-1.58708	-0.968423	program2	0	83.6338	0.260656	0	ATP5MF	6	1	1.21848	2.23933	program3	0	124.443	0.355268	0	AP000769.1	2	1	3.19409	-1.16314	program5&program6	0	262.105	0.322124	0
ARPC1B	3	1	4.95518	3.09868	program1	0	126.103	0.393173	0	ATP5MG	6	1	1.17799	2.21835	program3	0	130.237	0.37177	0	AP1S2	3	1	-0.228698	-1.64586	program5	0	293.075	0.360206	0
ARPC2	1	1	3.20703	1.12462	program1	0	99.3391	0.309705	0	ATP5PB	6	1	1.15779	2.53022	program3	0	91.064	0.259975	0	AP2A1	3	1	0.456996	-1.61909	program5	0	221.733	0.272507	0
ATF3	1	1	2.00011	-0.363817	program1	0	95.6353	0.298152	0	ATP5PD	6	1	0.915185	2.334	program3	0	100.151	0.285937	0	AP2S1	8	1	-2.2963	-1.81053	program5	0	298.9	0.367364	0
ATOX1	1	1	4.37582	1.25164	program1	0	95.2273	0.296882	0	ATP5PF	6	1	0.914616	2.23997	program3	0	100.999	0.288348	0	APOA1BP	11	1	4.70653	-1.50085	program5	0	330.853	0.406638	0
ATP1A1	1	1	2.40665	1.83041	program1	0	92.0182	0.286856	0	ATP6V1F	1	1	-2.94433	0.102939	program3	0	110.685	0.316	0	APOC1	2	1	3.86871	-1.87339	program5&program6	0	310.045	0.38106	0
ATP1B1	1	1	1.81499	0.580581	program1	0	112.183	0.34974	0	AURKA	3	2	-1.38878	8.21823	program3	0	142.528	0.406657	0	ARC	2	1	3.68529	-1.8038	program5&program6	0	332.455	0.408594	0
ATP5F1B	3	1	3.08909	4.10713	program1	0	80.2098	0.250045	0	AURKAIP1	1	1	-2.57473	-0.112875	program3	0	134.723	0.38467	0	ARHGDIA	8	1	-2.25581	-1.40971	program5	0	287.382	0.353208	0
ATP5F1E	3	1	3.11476	4.13104	program1	0	83.7635	0.261031	0	AURKB	3	2	-1.01827	7.86192	program3	0	157.954	0.450804	0	ARL2BP	2	1	1.70127	-1.49156	program5&program6	0	224.975	0.276495	0
ATP5MC3	3	1	3.17861	4.21223	program1	0	106.82	0.333027	0	BAMBI	4	3	-1.81861	-4.44142	program3	0	109.475	0.31258	0	ARL5A	2	1	1.03469	-1.58943	program5&program6	0	215.477	0.264823	0
ATP5ME	3	1	3.34335	4.1772	program1	0	91.9625	0.286703	0	BANCR	5	4	4.41989	-3.31029	program3	0	181.451	0.518156	0	ARL6IP4	10	1	-2.59653	1.80637	program6	0	353.502	0.434479	0
ATP5MG	3	1	3.13427	4.13992	program1	0	96.1966	0.299891	0	BCAN	1	1	-0.667834	3.47366	program3	0	156.027	0.445535	0	ARMC1	2	1	3.00245	-2.04586	program5&program6	0	222.661	0.273649	0
ATP5MPL	3	1	3.05138	4.08784	program1	0	83.439	0.260122	0	BEX3	6	1	1.19944	2.41464	program3	0	98.6046	0.281519	0	ARPC1A	2	1	1.63564	-1.67144	program5&program6	0	289.834	0.356221	0
ATP6V0B	1	1	2.90241	1.20642	program1	0	96.6075	0.301188	0	BIRC5	3	2	-0.958718	8.04481	program3	0	210.766	0.601654	0	ARPC2	8	1	-1.53233	-2.76627	program5	0	376.366	0.462581	0
ATP6V1E1	1	1	4.68551	2.2312	program1	0	87.9541	0.274211	0	BRK1	1	1	-2.55743	0.513976	program3	0	96.1962	0.274624	0	ARPC3	5	1	-3.00055	-0.985542	program5	0	299.865	0.368552	0
ATP6V1F	1	1	4.13497	1.53852	program1	0	86.8191	0.270656	0	BTF3	4	3	-1.34468	-4.88967	program3	0	132.423	0.377894	0	ARPC5L	5	1	-2.60343	-1.70012	program5	0	213.441	0.262319	0
ATP6V1G1	1	1	3.92463	0.421313	program1	0	81.4295	0.253815	0	BUB1	3	2	-1.1672	8.53353	program3	0	130.651	0.372751	0	ASAH1	10	1	-2.42707	2.51977	program6	0	318.478	0.391431	0
AURKAIP1	1	1	3.45011	1.47516	program1	0	83.2036	0.259386	0	C1S	5	4	4.6507	-2.98967	program3	0	94.0147	0.268355	0	ASB9	2	1	2.76657	-2.70725	program5&program6	0	220.049	0.270422	0
AXL	4	1	-1.179	3.05766	program1	0	104.683	0.325971	0	C2	5	4	4.44402	-3.09186	program3	0	127.277	0.36337	0	ATF3	2	1	3.48355	-1.35701	program5&program6	0	417.097	0.512643	0
B3GNT7	4	1	-1.47901	2.41325	program1	0	84.7763	0.264097	0	C4orf48	1	1	-3.51395	-0.647782	program3	0	102.138	0.291612	0	ATG101	5	1	-2.62604	-2.28601	program5	0	222.082	0.272938	0
BAALC	4	1	-0.998555	2.39849	program1	0	166.094	0.517839	0	C9orf16	1	1	-2.86258	0.660296	program3	0	116.785	0.33344	0	ATOX1	5	1	-3.57445	-1.5492	program5	0	297.886	0.366119	0
BAX	1	1	3.80054	1.08133	program1	0	80.883	0.252158	0	CACYBP	1	1	-1.61219	1.91318	program3	0	120.867	0.345118	0	ATP5A1	11	1	5.12165	-1.45505	program5	0	264.577	0.325179	0
BCAN	3	1	2.44533	3.66556	program1	0	147.136	0.458782	0	CADM3	5	4	4.92742	-3.35275	program3	0	192.068	0.548438	0	ATP5B	11	1	4.97128	-1.51256	program5	0	281.057	0.345435	0
BEX4	6	1	1.17438	0.450376	program1	0	108.414	0.338022	0	CALM2	1	1	-2.41795	-0.407489	program3	0	89.8594	0.256523	0	ATP5C1	11	1	4.98321	-1.50275	program5	0	286.158	0.351705	0
BHLHE41	4	1	-1.29818	1.6433	program1	0	177.553	0.553641	0	CARHSP1	1	1	-1.5801	2.50347	program3	0	113.362	0.32367	0	ATP5D	11	1	5.45395	-1.10118	program5	0	277.333	0.340858	0
BID	3	1	4.25633	4.22343	program1	0	117.247	0.365536	0	CASP14	7	5	14.3697	1.93175	program4	0	247.55	0.495199	0	ATP5E	11	1	5.39873	-1.14234	program5	0	207.243	0.254708	0
BRI3	3	1	5.03861	2.99824	program1	0	85.738	0.26723	0	CAST	5	4	4.24737	-3.53626	program3	0	192.669	0.550188	0	ATP5F1	11	1	5.05831	-1.51615	program5	0	261.838	0.321811	0
BSG	1	1	2.73132	1.36644	program1	0	85.9352	0.267872	0	CAVIN1	6	1	1.1773	1.9636	program3	0	101.944	0.291072	0	ATP5G1	11	1	5.07839	-1.26675	program5	0	249.585	0.30675	0
BST2	1	1	2.4221	1.60293	program1	0	170.816	0.532652	0	CAVIN3	6	1	0.982906	1.90597	program3	0	110.232	0.314744	0	ATP5G2	11	1	5.4878	-1.14314	program5	0	217.248	0.267003	0
BTF3	5	3	2.70299	-5.33734	program2	0	84.5972	0.263638	0	CCDC80	5	4	4.74866	-2.75031	program3	0	176.501	0.503989	0	ATP5G3	11	1	5.04824	-1.50902	program5	0	282.372	0.347052	0
C19orf33	2	2	-9.27882	-4.0488	program2	0	154.348	0.480453	0	CCDC85B	1	1	-1.81163	0.252786	program3	0	112.577	0.321422	0	ATP5H	11	1	5.20433	-1.30465	program5	0	256.792	0.31561	0
C1QBP	1	1	3.53295	0.634099	program1	0	108.299	0.337664	0	CCNA2	3	2	-0.835421	8.09668	program3	0	224.882	0.641854	0	ATP5I	11	1	5.25672	-1.22596	program5	0	299.586	0.368209	0
C21orf91	4	1	-1.40586	1.63364	program1	0	114.851	0.358067	0	CCNB1	3	2	-1.14797	7.97352	program3	0	189.041	0.539627	0	ATP5J	11	1	5.28078	-1.2357	program5	0	266.727	0.327821	0
C4orf48	1	1	4.49259	1.45884	program1	0	173.775	0.541867	0	CCNB2	3	2	-1.19299	7.15298	program3	0	176.625	0.504225	0	ATP5J2	11	1	5.28748	-1.22185	program5	0	259.398	0.318813	0
C6orf132	2	2	-8.6043	-3.32966	program2	0	122.439	0.380685	0	CCND1	1	1	-2.59749	1.07253	program3	0	98.7718	0.282007	0	ATP5L	11	1	5.49831	-1.05468	program5	0	254.954	0.313351	0
C9orf3	7	4	-1.84442	-1.36794	program2	0	124.896	0.389413	0	CCT2	1	1	-1.49081	1.33911	program3	0	108.931	0.311008	0	ATP6V0A4	2	1	2.44978	-1.27449	program5&program6	0	211.517	0.259903	0
CA12	2	2	-9.00092	-3.3504	program2	0	143.484	0.446899	0	CCT5	1	1	-1.63602	2.08748	program3	0	164.529	0.469824	0	ATP6V0B	8	1	-1.1599	-1.1798	program5	0	435.892	0.535746	0
CA14	1	1	2.33278	-0.341398	program1	0	85.6998	0.267075	0	CD2	5	4	6.29162	-1.40035	program3	0	97.0769	0.27607	0	ATP6V0C	3	1	1.25252	-2.68533	program5	0	427.121	0.524966	0
CA2	2	2	-8.92828	-2.96392	program2	0	83.3348	0.259	0	CD37	5	4	6.25519	-1.36482	program3	0	90.1166	0.256631	0	ATP6V0E1	3	1	0.0798367	-1.86258	program5	0	368.649	0.453096	0
CA8	4	1	-1.52419	1.94904	program1	0	216.069	0.673712	0	CD3E	5	4	6.23855	-1.34918	program3	0	112.935	0.321548	0	ATP6V1C1	2	1	3.19535	-2.10419	program5&program6	0	298.584	0.366973	0
CALM1	1	1	2.14436	1.2586	program1	0	96.0647	0.299425	0	CD52	5	4	6.27384	-1.34915	program3	0	109.219	0.311129	0	ATP6V1E1	5	1	-3.96008	-0.526444	program5	0	213.943	0.262938	0
CALML3	2	2	-9.39016	-4.49819	program2	0	143.248	0.446063	0	CD63	1	1	-3.00691	0.356084	program3	0	137.297	0.391786	0	ATP6V1F	5	1	-3.48236	-0.271259	program5	0	256.787	0.315603	0
CALML5	2	2	-10.7068	-4.13599	program2	0	109.326	0.340589	0	CD69	5	4	6.25081	-1.36825	program3	0	91.3724	0.260174	0	ATP6V1G1	3	1	-0.474409	-2.57253	program5	0	300.672	0.369544	0
CALU	1	1	2.84502	2.17937	program1	0	97.8021	0.304923	0	CD74	5	4	4.57466	-2.53827	program3	0	128.259	0.366213	0	ATP6V1H	2	1	2.25013	-2.24713	program5&program6	0	242.664	0.298237	0
CAPG	7	4	-1.70708	-1.4968	program2	0	152.376	0.475113	0	CD9	6	1	1.12433	1.92146	program3	0	100.569	0.287128	0	ATPIF1	11	1	4.35393	-1.45693	program5	0	315.062	0.38723	0
CAPN3	1	1	2.45842	-0.462586	program1	0	83.2838	0.259595	0	CD99	1	1	-1.00734	1.9932	program3	0	153.036	0.436856	0	ATRAID	3	1	0.475338	-1.16782	program5	0	363.385	0.446624	0
CAPNS2	2	2	-8.24795	-3.6682	program2	0	170.843	0.531788	0	CDC20	3	2	-0.971024	7.78522	program3	0	166.568	0.475438	0	ATXN10	3	1	0.579486	-2.55335	program5	0	236.692	0.290899	0
CARD16	3	1	5.196	4.74444	program1	0	111.207	0.346713	0	CDC25B	1	1	-1.41118	2.37897	program3	0	93.0874	0.265776	0	AUP1	3	1	-0.839982	-1.70251	program5	0	356.828	0.438563	0
CASP1	3	1	5.09458	4.57477	program1	0	98.4596	0.306964	0	CDC25C	3	2	-1.11519	8.7775	program3	0	123.712	0.352643	0	AURKAIP1	5	1	-2.9177	-1.02415	program5	0	328.477	0.403718	0
CASP14	2	2	-8.24921	-4.14565	program2	0	118.84	0.369612	0	CDC45	3	2	-1.39183	6.15683	program3	0	113.939	0.325205	0	AZIN1	2	1	3.29933	-2.07093	program5&program6	0	387.414	0.476156	0
CAV1	3	1	3.71665	4.28785	program1	0	128.944	0.402041	0	CDC6	3	2	-1.32744	5.91073	program3	0	116.585	0.332768	0	BAG1	3	1	0.443776	-1.16779	program5	0	247.258	0.303883	0
CAVIN3	3	1	3.31865	3.9407	program1	0	83.3352	0.259805	0	CDCA2	3	2	-1.41264	8.80988	program3	0	169.676	0.48401	0	BAIAP2L2	2	1	1.85256	-2.45823	program5&program6	0	274.714	0.337621	0
CBLC	2	2	-8.33707	-3.22518	program2	0	85.0275	0.263459	0	CDCA3	3	2	-0.908467	8.11861	program3	0	243.316	0.694423	0	BAMBI	10	1	-3.27791	2.30822	program6	0	313.756	0.385618	0
CBX3	3	1	3.40311	3.09525	program1	0	116.181	0.362227	0	CDCA5	3	2	-1.41489	6.73637	program3	0	127.948	0.365197	0	BANF1	8	1	-2.28899	-1.60158	program5	0	260.745	0.320466	0
CCDC80	7	4	-1.26053	-0.710376	program2	0	145.204	0.45267	0	CDCA8	3	2	-0.920325	8.55848	program3	0	193.237	0.551451	0	BAX	5	1	-2.80278	-2.14301	program5	0	283.366	0.348269	0
CCDC85B	1	1	3.93448	1.29961	program1	0	93.3735	0.291114	0	CDK1	3	2	-0.944085	8.14904	program3	0	189.805	0.541742	0	BEX2	10	1	-3.33441	3.74274	program6	0	214.009	0.263012	0
CCL27	2	2	-9.24176	-4.59789	program2	0	125.126	0.389465	0	CDKN3	3	2	-1.37149	8.47541	program3	0	182.801	0.521718	0	BEX4	10	1	-2.39582	2.2809	program6	0	241.788	0.297164	0
CCM2L	3	1	5.19555	4.66488	program1	0	94.9291	0.295853	0	CENPA	3	2	-0.848335	8.04376	program3	0	229.78	0.655821	0	BGN	2	1	2.17343	-1.87251	program5&program6	0	230.127	0.282812	0
CCND1	1	1	3.88206	2.68421	program1	0	118.468	0.369379	0	CENPE	3	2	-1.44191	8.86652	program3	0	132.408	0.377631	0	BIRC7	2	1	2.66909	-1.7282	program5&program6	0	318.017	0.390861	0
CD109	3	1	4.46261	3.80199	program1	0	83.1938	0.259356	0	CENPF	3	2	-1.51167	7.8319	program3	0	175.864	0.502086	0	BLOC1S4	5	1	-3.05554	-2.08367	program5	0	243.99	0.299854	0
CD151	1	1	3.26529	2.46023	program1	0	113.626	0.354274	0	CENPK	3	2	-1.30607	5.89484	program3	0	88.918	0.253826	0	BLVRB	10	1	-2.38176	2.21806	program6	0	233.324	0.286762	0
CD320	1	1	3.82868	0.971742	program1	0	106.867	0.3332	0	CENPM	3	2	-1.41962	6.57977	program3	0	113.944	0.32526	0	BNIP3	2	1	3.37423	-1.69448	program5&program6	0	256.152	0.31482	0
CD63	1	1	3.88539	2.15783	program1	0	167.951	0.523374	0	CENPU	3	2	-1.40617	6.30622	program3	0	167.847	0.479226	0	BOLA3	5	1	-2.8927	-2.80439	program5	0	231.527	0.284551	0
CD70	3	1	5.20959	4.65567	program1	0	86.2876	0.2689	0	CENPW	3	2	-1.39605	6.13787	program3	0	108.945	0.311026	0	BTF3L4	3	1	-0.705463	-2.284	program5	0	222.946	0.274004	0
CD79B	6	1	0.446388	0.21193	program1	0	103.51	0.322623	0	CEP55	3	2	-1.05091	8.57905	program3	0	129.953	0.370755	0	BTG2	2	1	3.11125	-1.46518	program5&program6	0	315.752	0.388071	0
CD81	3	1	4.90729	3.52176	program1	0	140.839	0.439007	0	CES1	5	4	4.66126	-2.73774	program3	0	102.392	0.29228	0	BUD31	5	1	-3.60285	-0.404451	program5	0	246.699	0.303201	0
CD82	4	1	-0.377689	1.47767	program1	0	104.733	0.32653	0	CFL1	1	1	-2.21477	0.00656643	program3	0	172.83	0.49325	0	C10orf11	11	1	5.20872	-1.26743	program5	0	230.729	0.283573	0
CD9	3	1	3.07828	3.8732	program1	0	103.558	0.322873	0	CHCHD10	4	3	-1.02076	-5.57878	program3	0	90.0528	0.25711	0	C10orf32	13	2	11.5307	7.82481	program6	0	294.037	0.359732	0
CD99	1	1	2.92957	2.57639	program1	0	106.831	0.333075	0	CHCHD6	1	1	-3.20197	-0.532652	program3	0	110.681	0.316019	0	C11orf24	3	1	0.418932	-1.73761	program5	0	324.209	0.398466	0
CDC42EP3	3	1	2.48755	3.7054	program1	0	104.429	0.325591	0	CHP2	7	5	14.3995	1.96185	program4	0	247.551	0.484708	0	C11orf31	11	1	5.10333	-1.38054	program5	0	319.121	0.392221	0
CDCP1	2	2	-8.9529	-2.27344	program2	0	83.0937	0.258693	0	CITED2	1	1	-0.79334	2.84303	program3	0	108.271	0.309137	0	C11orf48	13	2	12.0449	7.41718	program6	0	221.682	0.269796	0
CDH1	7	4	-1.40357	-0.805882	program2	0	81.7672	0.254877	0	CKAP2	3	2	-1.55692	7.92243	program3	0	120.374	0.343587	0	C11orf58	3	1	-0.0170219	-1.33107	program5	0	332.112	0.408187	0
CDH19	3	1	5.34682	4.06542	program1	0	116.392	0.362903	0	CKAP2L	3	2	-0.940394	8.69857	program3	0	196.62	0.561024	0	C11orf73	11	1	4.48044	-1.43884	program5	0	221.764	0.272549	0
CDH3	3	1	2.47665	3.68777	program1	0	114.822	0.357967	0	CKS1B	3	2	-1.43034	5.61238	program3	0	161.853	0.462173	0	C11orf83	13	2	12.0434	7.41726	program6	0	212.407	0.2586	0
CDK6	3	1	4.45686	3.51656	program1	0	96.1891	0.299886	0	CKS2	1	1	-3.00037	-1.55947	program3	0	143.515	0.40979	0	C12orf44	13	2	11.6697	7.71778	program6	0	214.105	0.261149	0
CEBPA	2	2	-8.73724	-4.10029	program2	0	103.443	0.322174	0	CLIC1	1	1	-1.51489	1.8823	program3	0	200.94	0.573741	0	C12orf57	3	1	-0.580476	-2.40441	program5	0	298.994	0.367483	0
CEP72	7	4	-1.75278	-1.28979	program2	0	142.005	0.442713	0	CLSPN	3	2	-1.43079	6.32151	program3	0	149.301	0.426212	0	C14orf119	8	1	-1.45007	-2.65666	program5	0	235.631	0.289593	0
CERS3	2	2	-8.10576	-3.79595	program2	0	92.4929	0.287017	0	CNN2	1	1	-1.34877	2.32139	program3	0	113.05	0.322789	0	C14orf166	11	1	5.02774	-1.51685	program5	0	277.16	0.340644	0
CES1	7	4	-1.40935	-0.80332	program2	0	95.3282	0.297019	0	COL9A1	1	1	-0.781271	3.49485	program3	0	97.4175	0.278102	0	C14orf2	11	1	5.34302	-1.15696	program5	0	278.79	0.342649	0
CFL1	1	1	3.18457	1.63144	program1	0	102.964	0.320906	0	COMMD6	4	3	-1.95135	-5.6696	program3	0	104.577	0.298558	0	C16orf13	11	1	5.02925	-1.50098	program5	0	236.248	0.290355	0
CHADL	7	4	-1.77165	-1.3657	program2	0	81.3754	0.253563	0	CORO1A	5	4	6.24329	-1.30371	program3	0	101.333	0.288665	0	C17orf89	11	1	5.29997	-1.19322	program5	0	250.06	0.307334	0
CHCHD10	5	3	1.90708	-5.49144	program2	0	121.667	0.379345	0	COX4I1	4	3	-1.18862	-5.15602	program3	0	103.28	0.294805	0	C19orf10	13	2	12.0909	7.37125	program6	0	305.643	0.373489	0
CHCHD2	1	1	3.76624	0.762679	program1	0	118.258	0.368605	0	COX5B	1	1	-3.19871	-1.76823	program3	0	107.199	0.306013	0	C19orf24	5	1	-3.44983	-1.89314	program5	0	303.079	0.372499	0
CHCHD6	1	1	1.04299	0.84678	program1	0	111.53	0.347739	0	COX6A1	1	1	-2.84683	-1.03569	program3	0	123.879	0.353624	0	C19orf43	11	1	5.2884	-1.1998	program5	0	328.956	0.404309	0
CHP2	2	2	-8.06194	-3.57418	program2	0	101.896	0.316485	0	COX6B1	1	1	-3.52818	-1.36564	program3	0	132.791	0.379055	0	C19orf53	5	1	-3.53847	-1.88649	program5	0	298.938	0.367412	0
CISD1	3	1	2.74131	3.47637	program1	0	93.3867	0.291154	0	COX7A2	1	1	-3.80021	-0.922068	program3	0	111.658	0.318777	0	C19orf60	11	1	4.82114	-1.36511	program5	0	273.408	0.33603	0
CITED1	1	1	2.51939	-0.45464	program1	0	157.409	0.490798	0	COX7B	1	1	-3.24685	-1.48757	program3	0	100.453	0.286793	0	C19orf70	5	1	-3.33911	-1.78644	program5	0	285.542	0.350946	0
CLCA2	2	2	-8.2335	-3.35244	program2	0	133.061	0.413887	0	COX7C	4	3	-1.13307	-5.62943	program3	0	104.101	0.297169	0	C1orf43	8	1	-1.58687	-1.97534	program5	0	361.847	0.444736	0
CLDN1	2	2	-9.01629	-2.4609	program2	0	109.423	0.341028	0	COX8A	1	1	-3.40762	-1.62965	program3	0	144.093	0.41136	0	C1orf63	13	2	11.432	7.91726	program6	0	407.15	0.499067	0
CLDN4	2	2	-9.67032	-4.48682	program2	0	101.853	0.317011	0	CPXM1	1	1	-0.855495	3.43702	program3	0	95.1127	0.271533	0	C1orf85	13	2	11.5478	7.80991	program6	0	257.817	0.315323	0
CLEC11A	3	1	4.70364	4.31502	program1	0	95.6216	0.298125	0	CSRP1	6	1	-0.74589	1.15192	program3	0	87.7249	0.250446	0	C1QBP	8	1	-2.12265	-2.34658	program5	0	294.231	0.361625	0
CLEC12B	7	4	-1.80008	-1.40289	program2	0	124.463	0.387858	0	CT45A1	5	4	5.02277	-3.5877	program3	0	91.3537	0.260746	0	C20orf24	11	1	4.85184	-1.40205	program5	0	267.37	0.328606	0
CLEC2A	2	2	-8.215	-3.25101	program2	0	95.2474	0.29522	0	CTAG2	1	1	-0.8363	2.98621	program3	0	242.888	0.69363	0	C4orf3	3	1	-0.500558	-2.16014	program5	0	256.438	0.315175	0
CLIC1	1	1	3.25431	1.96214	program1	0	96.7805	0.301712	0	CTSB	1	1	-2.60767	1.00793	program3	0	169.589	0.484249	0	C4orf48	5	1	-3.81424	-1.19958	program5	0	336.244	0.413265	0
CLTA	1	1	4.20239	0.23264	program1	0	87.1192	0.271592	0	CTSH	5	4	4.4504	-3.57787	program3	0	150.672	0.430248	0	C5orf15	3	1	-0.221368	-1.13826	program5	0	234.911	0.288708	0
COL11A1	4	1	-1.6401	1.77198	program1	0	136.565	0.425724	0	CTSK	5	4	4.29818	-3.31605	program3	0	241.947	0.690936	0	C6orf1	11	1	4.42327	-1.49605	program5	0	291.333	0.358061	0
COL5A2	4	1	-1.71028	1.89298	program1	0	129.808	0.404629	0	CTSS	5	4	4.55431	-2.73926	program3	0	100.973	0.28826	0	C6orf48	10	1	-3.37555	3.87817	program6	0	239.284	0.29409	0
COL6A1	3	1	5.18342	4.11759	program1	0	99.4072	0.309914	0	CUTA	1	1	-1.29466	1.04762	program3	0	153.647	0.438649	0	C7orf55-LUC7L2	13	2	11.4642	7.88385	program6	0	274.835	0.336396	0
COL8A1	4	1	-1.24857	2.95493	program1	0	142.263	0.442757	0	CXCL14	7	5	14.0562	1.61849	program4	0	114.71	0.326259	0	C8orf33	2	1	2.77834	-2.74955	program5&program6	0	271.557	0.333748	0
COL9A3	3	1	5.83841	3.2147	program1	0	86.4574	0.269475	0	CYB561A3	6	1	0.123547	1.62815	program3	0	97.7113	0.278982	0	C8orf59	2	1	2.43685	-2.87193	program5&program6	0	347.241	0.426781	0
COMT	1	1	4.69457	1.83751	program1	0	130.527	0.406975	0	CYB5R3	1	1	-2.81632	0.775363	program3	0	107.854	0.307942	0	C8orf82	5	1	-3.89168	-1.17458	program5	0	259.305	0.318675	0
COTL1	3	1	4.60547	3.18289	program1	0	116.454	0.363099	0	DAD1	1	1	-2.19687	-0.0750094	program3	0	97.966	0.279647	0	C8orf88	2	1	2.63911	-2.52287	program5&program6	0	218.977	0.269116	0
COX4I1	5	3	2.61645	-5.43685	program2	0	120.699	0.376284	0	DAPL1	5	4	4.83917	-2.98006	program3	0	121.244	0.346151	0	CA14	2	1	2.72665	-1.77106	program5&program6	0	384.079	0.472051	0
COX5A	1	1	3.4593	0.493804	program1	0	100.379	0.312957	0	DBI	6	1	-0.3491	1.50671	program3	0	116.934	0.333862	0	CALM2	8	1	-1.54488	-2.4363	program5	0	283.301	0.348193	0
COX5B	1	1	4.59778	0.849553	program1	0	88.4912	0.275835	0	DCLK1	5	4	4.71699	-3.59173	program3	0	96.4541	0.275343	0	CALM3	3	1	-0.420256	-2.31452	program5	0	267.539	0.328818	0
COX6B1	1	1	4.58941	0.853777	program1	0	89.6031	0.279331	0	DCT	6	1	0.205574	1.6278	program3	0	133.938	0.382446	0	CAMLG	10	1	-2.05912	2.67222	program6	0	261.167	0.320984	0
COX6C	1	1	2.81671	0.14964	program1	0	91.9775	0.286704	0	DDT	1	1	-3.39521	0.173966	program3	0	107.521	0.306999	0	CAPN3	11	1	4.27608	-1.53244	program5	0	278.529	0.342328	0
COX7A2	1	1	4.66436	0.897134	program1	0	106.54	0.332144	0	DEK	1	1	-1.80421	1.17414	program3	0	103.315	0.294976	0	CAPZA1	2	1	2.78916	-1.17639	program5&program6	0	281.769	0.346305	0
COX7B	1	1	4.53102	0.922057	program1	0	82.433	0.256979	0	DEPDC1	3	2	-0.944772	8.82508	program3	0	169.259	0.482717	0	CAPZA2	3	1	-0.427441	-1.89135	program5	0	217.971	0.267891	0
COX8A	1	1	4.52945	0.728758	program1	0	88.6534	0.276365	0	DEPDC1B	3	2	-1.34257	8.93381	program3	0	114.635	0.326864	0	CAPZB	8	1	-1.66491	-1.87796	program5	0	290.417	0.356936	0
CRABP1	7	4	-1.73415	-1.40921	program2	0	127.476	0.397258	0	DHFR	3	2	-1.44156	6.5569	program3	0	92.5725	0.264255	0	CCDC104	13	2	11.9098	7.5376	program6	0	327.563	0.40041	0
CRABP2	2	2	-8.76596	-3.85906	program2	0	93.7889	0.292054	0	DIAPH3	3	2	-1.30426	7.51287	program3	0	144.879	0.413475	0	CCDC107	3	1	0.533556	-1.2199	program5	0	285.979	0.351477	0
CRB3	2	2	-8.40364	-3.5862	program2	0	117.744	0.36584	0	DLGAP5	3	2	-1.07552	8.91718	program3	0	144.354	0.411706	0	CCDC124	8	1	-2.06746	-1.46665	program5	0	240.311	0.295348	0
CRIP2	1	1	3.49711	2.57576	program1	0	84.6593	0.263934	0	DNAJC15	1	1	-1.13363	2.11838	program3	0	111.229	0.317564	0	CCDC167	8	1	-2.20875	-1.98353	program5	0	208.048	0.255685	0
CRYAB	1	1	1.08256	1.96458	program1	0	140.205	0.437174	0	DSC1	7	5	14.3471	1.90925	program4	0	247.549	0.499197	0	CCNG1	10	1	-2.87917	3.10806	program6	0	228.519	0.280858	0
CRYM	7	4	-1.7984	-1.43168	program2	0	132.763	0.413843	0	DSC3	7	5	14.3334	1.89554	program4	0	304.134	0.756181	0	CCNI	10	1	-2.857	2.94888	program6	0	303.82	0.373413	0
CSAG1	4	1	-1.83763	2.03857	program1	0	138.02	0.430203	0	DSCR8	1	1	-0.78765	3.47042	program3	0	101.687	0.290306	0	CCS	3	1	-0.126856	-1.35406	program5	0	213.513	0.262408	0
CSPG4	3	1	5.39655	4.04542	program1	0	152.082	0.474212	0	DSG1	7	5	14.3481	1.91029	program4	0	256.653	0.655044	0	CCT3	8	1	-1.29827	-2.11947	program5	0	280.842	0.345171	0
CSRP2	4	1	-0.873715	2.21918	program1	0	116.183	0.362217	0	DSP	7	5	14.1867	1.74888	program4	0	166.529	0.458938	0	CCT4	10	1	-3.17341	1.93094	program6	0	227.189	0.279223	0
CST3	1	1	3.75884	1.15219	program1	0	109.402	0.34107	0	DST	6	1	0.214412	2.18188	program3	0	127.16	0.363085	0	CCT7	5	1	-3.10944	-0.81178	program5	0	235.313	0.289206	0
CSTA	2	2	-9.73654	-4.40078	program2	0	149.818	0.466551	0	DSTN	1	1	-2.22366	0.277206	program3	0	130.573	0.372791	0	CD320	8	1	-1.67072	-0.928038	program5	0	295.197	0.362809	0
CSTB	1	1	3.29698	1.21619	program1	0	80.8525	0.252002	0	DTYMK	1	1	-1.67385	2.94905	program3	0	127.889	0.365168	0	CD44	3	1	0.12382	-1.22235	program5	0	256.312	0.315019	0
CTAG2	4	1	-0.294522	3.03379	program1	0	261.266	0.814705	0	DUSP4	6	1	-0.0771688	2.19091	program3	0	94.4996	0.269802	0	CD63	5	1	-3.60094	-0.260639	program5	0	221.032	0.271654	0
CTHRC1	1	1	2.81249	1.77707	program1	0	119.594	0.372866	0	DUT	1	1	-3.26479	0.142349	program3	0	142.61	0.407218	0	CD68	2	1	2.72714	-2.2452	program5&program6	0	223.434	0.274596	0
CTNNB1	3	1	2.88302	3.78519	program1	0	98.7886	0.307995	0	DYNLL1	1	1	-3.32567	0.208471	program3	0	113.206	0.323213	0	CDK16	3	1	0.481651	-2.25565	program5	0	206.504	0.25379	0
CTSB	1	1	4.05859	2.61842	program1	0	140.819	0.439071	0	E2F1	3	2	-1.3252	5.79293	program3	0	108.837	0.310648	0	CDK4	8	1	-1.92691	-1.15706	program5	0	294.319	0.361732	0
CTSD	1	1	1.98375	-0.430045	program1	0	94.2976	0.293946	0	ECM1	1	1	-0.983102	2.77298	program3	0	152.131	0.434409	0	CDKN1A	2	1	3.66434	-1.85301	program5&program6	0	353.074	0.43395	0
CTSH	1	1	1.91326	2.34771	program1	0	141.79	0.442111	0	EDF1	1	1	-2.85036	-2.27187	program3	0	91.7586	0.261946	0	CDS2	3	1	1.25187	-2.10408	program5	0	295.085	0.362669	0
CTSK	1	1	0.798289	1.98021	program1	0	198.625	0.619366	0	EEF1A1	4	3	-0.688338	-6.38003	program3	0	230.045	0.65676	0	CERS4	2	1	1.5482	-1.44606	program5&program6	0	324.974	0.399406	0
CTSL	1	1	0.800774	2.00113	program1	0	97.3325	0.303457	0	EEF1B2	4	3	-1.19564	-5.56284	program3	0	128.737	0.367465	0	CFL1	5	1	-2.52482	-1.02794	program5	0	281.963	0.346549	0
CTSZ	1	1	1.72364	0.998619	program1	0	101.003	0.314907	0	EID1	1	1	-3.37044	0.23444	program3	0	152.878	0.436536	0	CHAC1	2	1	3.6577	-1.8147	program5&program6	0	245.169	0.301305	0
CXADR	2	2	-8.97419	-2.32348	program2	0	108.119	0.336999	0	EIF3I	1	1	-2.60665	0.0837153	program3	0	95.2543	0.271955	0	CHCHD10	10	1	-3.57204	4.1714	program6	0	344.835	0.423827	0
CXCL14	2	2	-10.214	-4.1727	program2	0	148.229	0.461704	0	EIF3K	4	3	-1.48533	-4.73397	program3	0	132.437	0.378031	0	CHCHD2	8	1	-1.64022	-2.23019	program5	0	275.725	0.338881	0
CYB561A3	3	1	2.39059	3.64931	program1	0	185.486	0.578379	0	EIF3L	4	3	-1.43494	-4.82204	program3	0	91.8755	0.262298	0	CHCHD3	8	1	-1.93819	-1.88126	program5	0	249.632	0.306804	0
CYB5R2	1	1	0.906123	2.0003	program1	0	117.832	0.367291	0	EIF4EBP1	1	1	-1.42936	1.54067	program3	0	160.832	0.459264	0	CHCHD6	5	1	-3.3499	-1.77343	program5	0	306.861	0.377149	0
CYB5R3	1	1	4.15669	2.26626	program1	0	112.613	0.351115	0	EIF6	1	1	-1.47618	1.69728	program3	0	135.748	0.387611	0	CHCHD7	2	1	3.1234	-2.40214	program5&program6	0	324.858	0.399263	0
CYBA	3	1	4.71573	4.14432	program1	0	139.21	0.434072	0	ELOB	6	1	0.989597	2.22453	program3	0	127.277	0.363344	0	CHID1	3	1	-0.304138	-2.18264	program5	0	281.151	0.345545	0
CYGB	6	1	0.774973	0.399245	program1	0	118.933	0.37079	0	EMP3	6	1	-0.23763	1.79513	program3	0	149.926	0.428025	0	CHMP2A	5	1	-2.68033	-1.36977	program5	0	286.814	0.352507	0
CYSTM1	1	1	3.4805	0.852972	program1	0	80.4441	0.250788	0	ERAP1	5	4	4.44156	-3.5001	program3	0	112.336	0.320709	0	CHMP5	3	1	0.325481	-1.3117	program5	0	222.812	0.273839	0
CYTOR	4	1	0.227291	3.01558	program1	0	99.2831	0.309503	0	ERAP2	5	4	4.5164	-3.5979	program3	0	211.386	0.603621	0	CHP1	2	1	3.75641	-1.58534	program5&program6	0	206.106	0.253306	0
DAB2	4	1	-1.20721	2.17591	program1	0	104.863	0.326928	0	ERH	1	1	-2.18494	-0.341045	program3	0	98.4164	0.280967	0	CHPF	2	1	2.26249	-1.28335	program5&program6	0	344.638	0.423576	0
DAD1	1	1	2.84136	1.43878	program1	0	83.6313	0.260709	0	EVPL	7	5	14.4426	2.00518	program4	0	159.391	0.3676	0	CHRAC1	2	1	2.88756	-2.55091	program5&program6	0	271.957	0.334239	0
DAG1	3	1	4.4007	3.76878	program1	0	82.5645	0.257394	0	EZR	1	1	-2.11878	1.81128	program3	0	99.8565	0.285099	0	CIB1	5	1	-3.74056	-0.548384	program5	0	205.642	0.252734	0
DAPL1	7	4	-1.07629	-0.535286	program2	0	101.838	0.317339	0	FABP5	1	1	-3.21518	0.259184	program3	0	92.7812	0.264899	0	CIRBP	10	1	-2.8815	2.99848	program6	0	239.329	0.294146	0
DBI	3	1	2.924	3.31287	program1	0	113.18	0.35285	0	FAM162A	1	1	-3.20308	-0.613953	program3	0	105.953	0.302521	0	CISD2	8	1	-1.30711	-2.80989	program5	0	271.188	0.333297	0
DCBLD2	4	1	-0.248607	3.06943	program1	0	94.8637	0.295727	0	FAM210B	4	3	-1.70316	-4.5068	program3	0	102.519	0.292694	0	CISD3	8	1	-1.61157	-2.64612	program5	0	272.083	0.334399	0
DCT	7	4	-1.76973	-1.50373	program2	0	235.954	0.735814	0	FAM83D	3	2	-0.907164	8.429	program3	0	137.145	0.39133	0	CITED1	11	1	4.29581	-1.51894	program5	0	360.037	0.442512	0
DEFB1	2	2	-8.21601	-3.94876	program2	0	168.281	0.523898	0	FANCI	3	2	-1.47753	6.71245	program3	0	89.6492	0.255897	0	CKS2	2	1	2.19774	-3.01797	program5&program6	0	311.79	0.383205	0
DENND2C	2	2	-9.36216	-3.79446	program2	0	108.526	0.337744	0	FAU	4	3	-2.04403	-5.71234	program3	0	148.704	0.424218	0	CLN6	2	1	2.01667	-2.76359	program5&program6	0	229.9	0.282546	0
DGCR6L	1	1	4.80677	2.2617	program1	0	95.9646	0.299197	0	FDFT1	1	1	-1.12901	1.56436	program3	0	127.814	0.364956	0	CLNS1A	3	1	-0.670717	-1.9571	program5	0	228.123	0.280368	0
DKK1	4	1	0.433175	2.92925	program1	0	92.0023	0.286469	0	FDPS	1	1	-0.958808	2.01216	program3	0	90.438	0.258208	0	CLPP	8	1	-2.04473	-1.51743	program5	0	253.031	0.31098	0
DMKN	1	1	2.05281	-0.134317	program1	0	196.22	0.611768	0	FHL2	1	1	-2.99875	-1.46038	program3	0	94.7219	0.270425	0	CLPTM1	2	1	1.7181	-2.05331	program5&program6	0	372.244	0.457507	0
DNAJA4	6	1	0.0201404	0.604521	program1	0	124.459	0.388051	0	FKBP1A	1	1	-1.41016	1.4186	program3	0	165.874	0.473589	0	CLTA	10	1	-2.7084	2.35516	program6	0	307.133	0.377486	0
DNAJB1	1	1	1.66314	0.720884	program1	0	91.6053	0.285591	0	FLOT1	1	1	-1.22804	2.30573	program3	0	177.448	0.506692	0	CLTB	5	1	-3.5156	-1.9981	program5	0	287.388	0.353213	0
DPP6	7	4	-1.80188	-1.46925	program2	0	91.0289	0.283538	0	FN1	6	1	1.05699	1.90002	program3	0	106.772	0.304853	0	CMB9-22P13.1	2	1	3.58759	-1.73382	program5&program6	0	360.928	0.443587	0
DPYSL2	3	1	4.81723	4.57432	program1	0	82.7178	0.257879	0	FOXM1	3	2	-1.18669	7.93464	program3	0	143.062	0.408244	0	CNIH1	10	1	-2.79008	2.76917	program6	0	292.182	0.359107	0
DSC1	2	2	-8.07394	-3.55898	program2	0	129.518	0.402677	0	FSTL5	1	1	-0.815266	3.50903	program3	0	146.204	0.417466	0	CNIH4	8	1	-1.28103	-2.79014	program5	0	313.688	0.385537	0
DSC2	2	2	-8.67277	-3.63421	program2	0	106.353	0.330396	0	FXYD5	1	1	-1.53134	0.889334	program3	0	104.549	0.298492	0	CNPPD1	10	1	-2.4726	2.4407	program6	0	227.912	0.280108	0
DSC3	2	2	-8.35756	-4.2746	program2	0	210.224	0.65489	0	FXYD6	5	4	4.68405	-3.35846	program3	0	117.088	0.334299	0	COA3	8	1	-1.54263	-2.55194	program5	0	277.081	0.340543	0
DSCR8	4	1	0.0840727	3.18715	program1	0	157.551	0.489166	0	GADD45GIP1	1	1	-2.73462	-0.468201	program3	0	103.139	0.294475	0	COA4	5	1	-2.29774	-2.30427	program5	0	254.101	0.312297	0
DSG1	2	2	-8.3454	-4.27857	program2	0	191.5	0.596472	0	GAGE2A	5	4	5.00513	-3.51796	program3	0	298.282	0.85184	0	COA6	5	1	-2.91205	-2.35938	program5	0	209.425	0.25738	0
DSG3	2	2	-9.01134	-4.50451	program2	0	158.116	0.492223	0	GGH	1	1	-1.52295	3.03518	program3	0	130.387	0.37231	0	COL11A2	2	1	3.18388	-2.12586	program5&program6	0	245.074	0.301174	0
DSP	2	2	-9.53042	-4.40443	program2	0	178.016	0.554904	0	GINS2	3	2	-1.41704	6.11594	program3	0	91.1678	0.260224	0	COMMD5	2	1	2.29444	-2.74029	program5&program6	0	290.51	0.357044	0
DSTN	1	1	2.471	1.11025	program1	0	91.6338	0.285676	0	GLRX2	1	1	-1.59455	2.3448	program3	0	101.389	0.289486	0	COMMD6	12	1	-3.19971	4.41407	program6	0	260.425	0.320076	0
DUSP10	4	1	-0.908823	2.31571	program1	0	83.0307	0.258814	0	GMNN	3	2	-1.44985	5.50468	program3	0	139.258	0.397618	0	COMMD7	2	1	1.83097	-1.83314	program5&program6	0	227.535	0.279643	0
DUSP4	3	1	3.63062	3.42117	program1	0	122.452	0.381812	0	GNB2	1	1	-1.64919	0.777257	program3	0	97.9694	0.279685	0	COPS5	2	1	2.34776	-2.5535	program5&program6	0	383.94	0.471885	0
DUSP6	3	1	4.97277	3.77831	program1	0	100.223	0.312475	0	GNG5	1	1	-3.31297	-0.709073	program3	0	134.785	0.384785	0	COPS7A	3	1	-0.856713	-1.85998	program5	0	207.954	0.255574	0
ECM1	4	1	-0.0130269	3.18598	program1	0	111.25	0.346867	0	GPNMB	6	1	0.0435013	1.12655	program3	0	93.1115	0.265767	0	COPS8	5	1	-2.88513	-1.85548	program5	0	232.914	0.286256	0
EEF1A1	5	3	2.14094	-6.15436	program2	0	109.174	0.340191	0	GSTO1	1	1	-2.77814	0.556443	program3	0	122.654	0.35019	0	COPZ1	8	1	-1.21701	-2.51094	program5	0	227.533	0.279642	0
EEF1B2	5	3	2.19336	-5.36234	program2	0	94.4397	0.294384	0	GSTP1	4	3	-2.31856	-5.71197	program3	0	104.639	0.298745	0	COX14	5	1	-3.29145	-2.3472	program5	0	275.303	0.338359	0
EGFR	2	2	-8.9546	-3.88231	program2	0	125.888	0.391879	0	GTSE1	3	2	-1.18947	8.93633	program3	0	173.393	0.494744	0	COX16	5	1	-2.88692	-2.22063	program5	0	219.519	0.269788	0
EHF	2	2	-8.34229	-3.24015	program2	0	178.512	0.555422	0	GYG2	1	1	-0.869454	3.34231	program3	0	98.3626	0.280839	0	COX20	5	1	-2.67736	-2.47502	program5	0	269.992	0.331829	0
EIF1AY	3	1	5.83406	3.28985	program1	0	92.0409	0.286897	0	GYPC	4	3	-1.04691	-5.12601	program3	0	207.601	0.592838	0	COX4I1	10	1	-3.41818	3.65112	program6	0	264.908	0.325584	0
EIF3K	5	3	2.64417	-5.31201	program2	0	111.815	0.348611	0	H2AFJ	1	1	-1.74262	0.571201	program3	0	103.644	0.295897	0	COX5A	8	1	-1.36489	-2.4805	program5	0	288.217	0.354236	0
EIF5A	1	1	3.02794	1.38815	program1	0	93.4689	0.291403	0	H2AFV	1	1	-1.88535	1.00197	program3	0	91.2692	0.26058	0	COX5B	5	1	-3.80387	-2.17426	program5	0	278.362	0.342123	0
EMP1	3	1	2.62266	3.68076	program1	0	81.5851	0.254339	0	H2AFX	1	1	-2.17816	0.775006	program3	0	88.104	0.251526	0	COX6A1	5	1	-3.28882	-1.86392	program5	0	353.311	0.434244	0
EMP2	1	1	2.20774	1.15548	program1	0	83.2428	0.259496	0	H2AFZ	1	1	-1.70279	1.21125	program3	0	187.1	0.534206	0	COX6B1	5	1	-3.81405	-1.91293	program5	0	277.815	0.341451	0
EMP3	3	1	3.19444	3.46156	program1	0	178.416	0.556329	0	H3F3A	1	1	-2.64745	0.181903	program3	0	92.4736	0.263863	0	COX6C	2	1	2.4429	-2.92831	program5&program6	0	345.948	0.425194	0
ENO1	1	1	3.09062	1.36074	program1	0	104.193	0.324844	0	HBB	5	4	6.25626	-1.36258	program3	0	104.542	0.295532	0	COX7A2	5	1	-3.8944	-1.81622	program5	0	264.732	0.325369	0
ENTHD1	4	1	-0.501077	2.80181	program1	0	152.776	0.476239	0	HIGD2A	4	3	-1.46896	-4.45258	program3	0	96.8704	0.276545	0	COX7A2L	10	1	-3.08207	3.2604	program6	0	306.554	0.376774	0
ENTPD6	4	1	0.101766	2.70991	program1	0	100.71	0.313942	0	HIST1H1B	3	2	-1.26945	8.16022	program3	0	117.918	0.336249	0	COX7B	5	1	-3.51295	-2.43285	program5	0	265.369	0.326152	0
EPHB6	2	2	-10.2196	-4.43124	program2	0	120.39	0.374917	0	HIST1H1C	5	4	4.36752	-3.49209	program3	0	97.3644	0.277986	0	COX8A	5	1	-3.9039	-2.08512	program5	0	266.97	0.32812	0
EPHX1	1	1	1.83795	0.245057	program1	0	83.4555	0.260152	0	HIST1H2AC	5	4	4.11187	-3.48758	program3	0	109.66	0.313111	0	CPNE3	2	1	2.67749	-1.4669	program5&program6	0	260.019	0.31957	0
EPHX3	2	2	-8.85164	-3.76724	program2	0	100.638	0.312701	0	HIST1H4C	1	1	-2.06971	1.03055	program3	0	99.0671	0.282843	0	CRTAC1	10	1	-2.53261	2.91438	program6	0	379.404	0.466313	0
EPPK1	2	2	-8.39683	-3.45286	program2	0	88.3081	0.273598	0	HJURP	3	2	-0.873705	8.34678	program3	0	153.369	0.437456	0	CRTAP	10	1	-3.24929	2.93674	program6	0	331.957	0.407998	0
EPS8	6	1	0.0500841	0.486584	program1	0	104.385	0.325461	0	HMGB1	1	1	-1.92278	0.78878	program3	0	103.091	0.29424	0	CRYL1	2	1	2.49512	-1.89516	program5&program6	0	354.186	0.435319	0
ERBB3	3	1	3.68228	3.85242	program1	0	89.1543	0.277954	0	HMGB2	3	2	-1.45399	8.14521	program3	0	153.336	0.437821	0	CST3	3	1	0.546345	-1.20344	program5	0	297.391	0.365511	0
ETS2	2	2	-9.36363	-3.49578	program2	0	115.932	0.361252	0	HMGB3	3	2	-1.4098	5.79572	program3	0	109.007	0.311232	0	CSTB	5	1	-2.79149	-2.34068	program5	0	354.246	0.435394	0
ETV1	3	1	5.10962	4.5502	program1	0	127.299	0.396891	0	HMGN2	1	1	-1.98412	0.816714	program3	0	120.227	0.343273	0	CTD-3252C9.4	2	1	3.22635	-1.18219	program5&program6	0	242.846	0.298456	0
EXPH5	2	2	-8.26617	-3.13086	program2	0	90.1237	0.279866	0	HMMR	3	2	-1.13637	8.97864	program3	0	120.52	0.343612	0	CTSD	2	1	1.57966	-1.35233	program5&program6	0	309.424	0.380302	0
F2RL1	2	2	-8.36146	-4.27035	program2	0	83.263	0.258198	0	HNRNPA1	4	3	-1.48301	-4.40928	program3	0	98.1681	0.280171	0	CTSL	10	1	-2.60624	2.88487	program6	0	287.717	0.353621	0
FABP5	1	1	3.63004	1.73528	program1	0	84.364	0.263006	0	HPGD	6	1	0.189088	1.60994	program3	0	124.427	0.355213	0	CUEDC2	3	1	-0.644603	-1.69509	program5	0	210.314	0.258478	0
FAM114A1	6	1	0.0196819	1.18305	program1	0	94.0531	0.293234	0	HSPD1	1	1	-2.45879	-1.59582	program3	0	93.3578	0.266537	0	CWC15	5	1	-2.74329	-1.33341	program5	0	241.006	0.296201	0
FAM129A	4	1	-0.68816	1.48576	program1	0	175.886	0.548385	0	HSPE1	1	1	-3.26391	-1.32131	program3	0	90.0531	0.257094	0	CYB5R1	3	1	-0.480772	-1.51797	program5	0	277.075	0.340535	0
FAM167B	6	1	0.613514	0.925756	program1	0	87.1356	0.271645	0	ID4	6	1	-0.0741983	1.27982	program3	0	189.505	0.540895	0	CYC1	2	1	2.23633	-2.50546	program5&program6	0	418.881	0.514838	0
FAM83B	2	2	-8.06119	-3.30496	program2	0	103.634	0.32173	0	IFI16	6	1	1.17429	2.39125	program3	0	95.6273	0.272986	0	CYCS	3	1	-0.515914	-2.89513	program5	0	298.354	0.366695	0
FAM83C	2	2	-8.22965	-3.91353	program2	0	106.298	0.330062	0	IFI27	5	4	3.95726	-3.12934	program3	0	293.738	0.838867	0	CYHR1	2	1	2.62331	-1.56132	program5&program6	0	338.704	0.416284	0
FAM89A	3	1	3.70039	4.26965	program1	0	84.6726	0.263975	0	IFI44L	5	4	3.90437	-3.21076	program3	0	101.275	0.289102	0	CYP51A1	3	1	1.06653	-2.23099	program5	0	206.687	0.25401	0
FAM96B	1	1	4.22203	1.99862	program1	0	80.5161	0.251011	0	IFI6	5	4	3.91068	-3.1703	program3	0	99.3463	0.28365	0	CYR61	3	1	-0.711348	-1.22374	program5	0	238.947	0.293671	0
FASN	3	1	5.26416	4.07462	program1	0	90.1998	0.281203	0	IFITM1	5	4	4.41733	-3.35932	program3	0	270.482	0.772441	0	CYSLTR2	2	1	2.44583	-1.26153	program5&program6	0	324.256	0.398498	0
FDFT1	1	1	2.99552	2.69182	program1	0	86.7386	0.270422	0	IFITM3	5	4	4.04715	-3.31058	program3	0	187.699	0.535959	0	CYSTM1	3	1	-1.03418	-2.20393	program5	0	307.266	0.377648	0
FERMT1	2	2	-8.36869	-3.12501	program2	0	94.357	0.292946	0	IGFBP4	5	4	5.06873	-3.28547	program3	0	147.26	0.420471	0	DAD1	8	1	-2.14681	-0.791279	program5	0	372.889	0.458307	0
FERMT3	1	1	2.24826	-0.434399	program1	0	121.464	0.378654	0	IL17RE	5	4	4.46739	-3.37432	program3	0	101.03	0.288436	0	DBNDD1	2	1	2.19328	-1.46153	program5&program6	0	222.186	0.27306	0
FEZ1	7	4	-1.58531	-1.06185	program2	0	132.401	0.412798	0	IL20RA	7	5	14.3379	1.90036	program4	0	111.066	0.250001	0	DCAF13	2	1	1.47813	-1.75259	program5&program6	0	264.378	0.324925	0
FGFBP1	2	2	-9.18493	-4.59865	program2	0	158.66	0.494022	0	IL32	5	4	6.22142	-1.40145	program3	0	99.0678	0.282426	0	DCTD	3	1	0.947556	-2.31371	program5	0	205.07	0.252031	0
FGFR3	2	2	-9.02851	-3.8887	program2	0	96.4725	0.299947	0	IMPDH2	4	3	-1.59433	-4.46899	program3	0	91.8205	0.262134	0	DCXR	10	1	-2.57442	2.01623	program6	0	244.537	0.300544	0
FHL2	6	1	0.795465	0.444648	program1	0	151.921	0.473641	0	IQGAP3	3	2	-1.0518	8.40093	program3	0	115.771	0.330143	0	DDRGK1	2	1	1.01534	-1.42175	program5&program6	0	352.942	0.433785	0
FIS1	1	1	4.24035	0.33428	program1	0	99.7079	0.310853	0	ITGA6	6	1	0.140211	2.26739	program3	0	91.5463	0.26137	0	DDT	5	1	-3.81462	-0.754879	program5	0	270.794	0.332819	0
FKBP1A	1	1	3.05979	1.81445	program1	0	108.431	0.338079	0	JPT1	6	1	0.781603	2.57136	program3	0	95.6555	0.273107	0	DECR1	2	1	2.16356	-2.42629	program5&program6	0	288.682	0.354802	0
FLNA	3	1	3.80025	3.37455	program1	0	101.536	0.31657	0	KIF11	3	2	-1.28859	8.87781	program3	0	120.386	0.343388	0	DERL1	2	1	1.78013	-2.12447	program5&program6	0	323.635	0.397759	0
FMNL2	6	1	0.238385	0.236276	program1	0	89.4872	0.278925	0	KIF14	3	2	-1.16826	8.52668	program3	0	143.171	0.408397	0	DGCR6L	5	1	-3.9865	-0.647922	program5	0	256.209	0.314888	0
FRZB	7	4	-1.87017	-1.51953	program2	0	145.908	0.454868	0	KIF15	3	2	-1.26982	8.77378	program3	0	88.5243	0.252358	0	DHRS7B	3	1	1.49981	-2.16629	program5	0	238.516	0.293132	0
FTH1	1	1	2.75364	0.478392	program1	0	139.485	0.434527	0	KIF20A	3	2	-0.920421	8.74911	program3	0	197.09	0.562324	0	DMKN	2	1	3.45094	-1.43113	program5&program6	0	338.497	0.416034	0
FTL	1	1	2.63407	0.315405	program1	0	167.703	0.522727	0	KIF20B	3	2	-1.66271	7.91722	program3	0	87.7662	0.250508	0	DNAJC4	10	1	-3.329	2.78974	program6	0	220.441	0.270926	0
FXYD3	2	2	-10.7177	-3.96409	program2	0	111.878	0.348799	0	KIF23	3	2	-1.4973	7.38115	program3	0	94.1425	0.268719	0	DNPH1	8	1	-1.48544	-1.87881	program5	0	323.206	0.39724	0
FYB1	4	1	-1.84154	2.09724	program1	0	155.294	0.48411	0	KIF2C	3	2	-1.01256	8.81194	program3	0	181.869	0.518937	0	DUSP2	2	1	3.6371	-2.08495	program5&program6	0	254.251	0.31247	0
GAMT	1	1	4.02261	0.0547866	program1	0	96.1142	0.299634	0	KIF4A	3	2	-1.06031	8.59211	program3	0	113.129	0.322695	0	DUT	5	1	-3.69088	-0.924506	program5	0	278.524	0.342318	0
GAPDH	1	1	3.42575	0.336747	program1	0	156.181	0.486854	0	KIFC1	3	2	-1.18891	7.35345	program3	0	216.568	0.618235	0	DYNLL1	5	1	-3.85102	-0.504673	program5	0	360.817	0.443471	0
GAPDHS	1	1	2.37142	-0.239254	program1	0	81.7414	0.254809	0	KLK11	7	5	14.364	1.926	program4	0	166.677	0.38967	0	DYNLRB1	5	1	-2.5444	-2.18234	program5	0	300.706	0.369585	0
GAS6	7	4	-1.62391	-1.11137	program2	0	129.955	0.405167	0	KPNA2	3	2	-1.50079	5.63937	program3	0	107.822	0.307837	0	EBAG9	2	1	3.15067	-2.14491	program5&program6	0	302.569	0.371867	0
GATA3	2	2	-9.07647	-2.92371	program2	0	137.269	0.427127	0	KRT1	7	5	14.06	1.62267	program4	0	150.216	0.416408	0	ECHS1	5	1	-3.50921	-0.772935	program5	0	206.978	0.254378	0
GDF15	1	1	2.66206	0.121647	program1	0	149.431	0.465937	0	KRT10	7	5	14.0557	1.62022	program4	0	92.4821	0.264046	0	EDF1	10	1	-2.64714	2.0699	program6	0	268.576	0.330095	0
GJA1	2	2	-9.45311	-3.60842	program2	0	134.624	0.419224	0	KRT86	5	4	5.0864	-3.58409	program3	0	98.2649	0.280338	0	EEF1A1	12	1	-4.11285	5.02673	program6	0	433.77	0.533054	0
GJB1	3	1	4.06171	4.21796	program1	0	117.255	0.365577	0	KRTDAP	7	5	13.9855	1.54911	program4	0	122.408	0.335549	0	EEF1B2	10	1	-3.44299	4.07387	program6	0	215.908	0.265356	0
GJB3	2	2	-8.4181	-3.4582	program2	0	164.816	0.512779	0	LAMTOR2	1	1	-2.53605	-0.475513	program3	0	102.38	0.292313	0	EEF2	10	1	-3.30628	3.09117	program6	0	225.644	0.277322	0
GJB5	2	2	-8.31717	-3.20856	program2	0	108.774	0.337736	0	LAMTOR4	1	1	-2.93082	0.231299	program3	0	112.2	0.320309	0	EFHD1	11	1	4.36624	-1.54673	program5	0	326.779	0.401633	0
GLUL	1	1	1.06927	1.85696	program1	0	151.734	0.47311	0	LAMTOR5	1	1	-2.84692	-0.516912	program3	0	94.8743	0.270855	0	EGFL7	2	1	3.44933	-1.91047	program5&program6	0	215.751	0.265154	0
GMPR	1	1	2.88882	1.62181	program1	0	128.564	0.400867	0	LAT	1	1	-0.965105	2.99242	program3	0	99.6891	0.284577	0	EGR1	2	1	3.84453	-0.974304	program5&program6	0	399.088	0.490511	0
GNA15	2	2	-9.07856	-2.9219	program2	0	117.333	0.364779	0	LCP2	5	4	4.94884	-3.48755	program3	0	103.716	0.29608	0	EI24	3	1	-0.543705	-2.35261	program5	0	315.065	0.387231	0
GNAL	7	4	-1.70603	-1.24083	program2	0	92.4234	0.288037	0	LDHB	4	3	-1.42685	-4.78858	program3	0	156.191	0.445969	0	EID1	5	1	-3.94525	-0.476004	program5	0	311.635	0.383019	0
GNAS	1	1	4.81651	2.32592	program1	0	101.95	0.317764	0	LGALS1	1	1	-3.02504	0.70644	program3	0	120.732	0.344715	0	EIF1B	10	1	-3.10293	2.5479	program6	0	249.542	0.306695	0
GNG11	5	3	1.78735	-4.47314	program2	0	84.0857	0.262146	0	LGALS3	6	1	0.991169	1.93003	program3	0	121.578	0.347025	0	EIF2S2	5	1	-3.46783	-2.09312	program5	0	277.644	0.341236	0
GPNMB	3	1	2.76687	3.86327	program1	0	98.9746	0.308506	0	LGI4	5	4	4.98348	-3.31503	program3	0	109.275	0.311983	0	EIF3D	10	1	-2.74312	2.17726	program6	0	258.878	0.318173	0
GPR143	1	1	2.34644	0.889062	program1	0	87.3521	0.272334	0	LINC00518	1	1	-0.762674	3.51014	program3	0	193.037	0.551251	0	EIF3F	10	1	-3.32993	2.9971	program6	0	271.64	0.33386	0
GPR155	7	4	-1.92113	-1.45934	program2	0	161.61	0.503893	0	LINC01023	5	4	4.91199	-3.37779	program3	0	98.6674	0.281687	0	EIF3G	10	1	-3.24699	2.60273	program6	0	297.149	0.365214	0
GRHL1	2	2	-8.81544	-4.3598	program2	0	94.6387	0.294339	0	LINC02303	1	1	-0.82352	3.44746	program3	0	227.287	0.649054	0	EIF3H	3	1	1.02926	-2.62092	program5	0	281.16	0.345561	0
GSDMC	2	2	-9.09135	-4.63536	program2	0	87.4393	0.271577	0	LMNB1	3	2	-1.46794	6.77241	program3	0	123.949	0.353833	0	EIF3I	5	1	-3.0481	-0.93186	program5	0	233.803	0.287351	0
GSN	3	1	3.42557	3.49668	program1	0	82.5506	0.257346	0	LMO4	1	1	-0.691736	2.55067	program3	0	123.176	0.351706	0	EIF3K	10	1	-3.40322	3.15892	program6	0	261.229	0.321063	0
GSTO1	1	1	3.70478	2.13382	program1	0	118.39	0.369117	0	LNPEP	5	4	4.32225	-3.59692	program3	0	153.403	0.438027	0	EIF3L	10	1	-3.17683	3.32742	program6	0	306.208	0.376349	0
GSTP1	5	3	1.53771	-4.32968	program2	0	188.809	0.588653	0	LSM7	1	1	-3.4621	-0.371937	program3	0	107.759	0.307657	0	EIF3M	10	1	-3.33426	2.83671	program6	0	217.782	0.26766	0
GTF2A2	1	1	3.21981	0.525068	program1	0	83.5955	0.260617	0	LY6D	7	5	14.0611	1.62332	program4	0	107.83	0.291888	0	EIF4A2	10	1	-3.27954	3.68058	program6	0	264.932	0.325616	0
GUK1	1	1	4.13283	0.609742	program1	0	81.0016	0.252494	0	LY6K	1	1	-0.783665	3.25022	program3	0	191.099	0.545703	0	EIF4B	10	1	-3.20129	3.49257	program6	0	241.768	0.297144	0
H2AFZ	1	1	3.32326	1.64464	program1	0	94.8489	0.295675	0	MAD2L1	3	2	-1.325	7.08514	program3	0	154.548	0.441242	0	EIF4EBP3	2	1	1.44864	-2.72776	program5&program6	0	255.481	0.313993	0
HCAR2	2	2	-8.95479	-2.96786	program2	0	90.8385	0.282042	0	MAGEA1	5	4	4.98515	-3.53376	program3	0	148.977	0.425353	0	EIF5A	8	1	-2.24012	-2.09255	program5	0	303.252	0.372714	0
HCAR3	2	2	-8.89479	-3.10149	program2	0	96.2873	0.298972	0	MAGEA4	5	4	4.98775	-3.55246	program3	0	89.182	0.254527	0	ELP5	5	1	-2.51558	-2.57446	program5	0	231.991	0.285115	0
HDHD5	3	1	3.70101	4.17441	program1	0	90.7462	0.282905	0	MCAM	1	1	-1.16941	2.67773	program3	0	127.09	0.362887	0	EMC2	2	1	2.77026	-2.137	program5&program6	0	237.471	0.291857	0
HES1	4	1	-0.997845	1.86238	program1	0	82.4474	0.257036	0	MCM3	1	1	-1.36205	2.92564	program3	0	112.06	0.319961	0	EMC4	2	1	2.08021	-2.24913	program5&program6	0	337.638	0.414976	0
HES4	6	1	1.49371	-0.324426	program1	0	110.784	0.345371	0	MCM5	1	1	-1.30196	3.14126	program3	0	98.6905	0.281762	0	EMC6	8	1	-1.82268	-2.49356	program5	0	309.463	0.380344	0
HEXIM1	6	1	-0.0178875	0.567919	program1	0	97.277	0.303282	0	MCOLN3	6	1	0.305041	1.95508	program3	0	90.6753	0.25887	0	EMC7	2	1	1.22232	-1.21101	program5&program6	0	342.31	0.420717	0
HINT1	1	1	4.06215	0.0378957	program1	0	117.89	0.367517	0	MCUR1	1	1	-1.50967	1.77244	program3	0	100.253	0.286239	0	EMCN	10	1	-3.47129	3.87755	program6	0	277.491	0.341041	0
HIST1H2AC	1	1	1.23143	1.9232	program1	0	96.7572	0.301648	0	MGMT	4	3	-1.06355	-5.03263	program3	0	129.488	0.369699	0	EMD	3	1	-0.774428	-1.56497	program5	0	296.268	0.364128	0
HLA-G	4	1	-1.61119	1.8355	program1	0	180.408	0.562382	0	MGST3	1	1	-2.47142	-0.226901	program3	0	137.001	0.391144	0	ENO1	8	1	-2.27863	-1.41152	program5	0	279.725	0.343798	0
HMCN1	3	1	5.61367	3.47165	program1	0	139.151	0.433869	0	MKI67	3	2	-1.18481	8.88196	program3	0	202.684	0.578456	0	ENSA	5	1	-2.90646	-1.39131	program5	0	227.649	0.279784	0
HNMT	4	1	-0.343411	1.48964	program1	0	110.695	0.345104	0	MME	1	1	-0.643252	2.62565	program3	0	98.9396	0.282323	0	ENY2	2	1	2.69925	-2.79807	program5&program6	0	389.687	0.478954	0
HOPX	2	2	-10.6017	-4.27506	program2	0	110.372	0.343839	0	MOK	5	4	4.09126	-3.53711	program3	0	98.8417	0.282211	0	EPB41L4A-AS1	10	1	-3.41275	3.82	program6	0	264.405	0.324967	0
HSP90AA1	1	1	1.81566	1.05824	program1	0	94.3216	0.293877	0	MRPL20	1	1	-2.64823	-0.672131	program3	0	112.735	0.321888	0	ERH	8	1	-2.1949	-1.54577	program5	0	302.767	0.372118	0
HSPA1A	4	1	-0.835031	1.87139	program1	0	109.825	0.342395	0	MRPL36	1	1	-2.51981	-1.30059	program3	0	94.818	0.270718	0	ERP29	10	1	-2.78613	1.93106	program6	0	314.084	0.386028	0
HSPA1B	4	1	-0.839536	1.89122	program1	0	86.4364	0.269472	0	MRPL40	1	1	-3.39983	0.214369	program3	0	112.471	0.32114	0	ESRP1	3	1	-0.978594	-1.302	program5	0	210.466	0.25865	0
HSPA8	1	1	3.64565	0.83187	program1	0	94.267	0.293861	0	MRPL41	1	1	-3.40805	-0.451813	program3	0	123.009	0.351216	0	EXOC3	11	1	4.66812	-0.961932	program5	0	250.71	0.308132	0
HSPB1	1	1	2.25235	1.01736	program1	0	92.1777	0.287327	0	MRPL51	1	1	-2.96084	-0.184137	program3	0	114.605	0.327225	0	EXOSC4	2	1	2.44535	-2.6758	program5&program6	0	382.566	0.470199	0
HSPE1	1	1	4.59828	0.952242	program1	0	81.1197	0.252867	0	MRPL52	1	1	-3.4579	-0.511453	program3	0	136.58	0.389985	0	FAAP20	5	1	-3.00558	-1.86681	program5	0	269.018	0.330636	0
HTATIP2	4	1	-0.162423	2.88988	program1	0	87.2877	0.272119	0	MRPS21	1	1	-1.54921	1.20058	program3	0	156.843	0.447824	0	FABP3	2	1	3.70456	-1.72191	program5&program6	0	288.565	0.354657	0
IFI27	1	1	1.28416	1.67809	program1	0	159.863	0.498484	0	MTFP1	1	1	-1.47347	2.33099	program3	0	92.8202	0.264989	0	FABP5	5	1	-3.0286	-1.4209	program5	0	283.476	0.348402	0
IFI27L2	6	1	1.12204	-0.0463415	program1	0	99.0043	0.308673	0	MX2	5	4	4.82306	-2.9141	program3	0	153.355	0.437867	0	FAM127A	11	1	5.05806	-1.50112	program5	0	242.779	0.298383	0
IFI6	1	1	1.23233	1.84323	program1	0	140.621	0.438474	0	MXD3	3	2	-1.3253	8.28008	program3	0	120.902	0.344941	0	FAM134A	11	1	4.41169	-1.09148	program5	0	214.762	0.263939	0
IFITM2	1	1	1.08944	1.93394	program1	0	161.237	0.502763	0	MYBL2	3	2	-1.35877	6.76006	program3	0	154.263	0.440272	0	FAM162A	5	1	-3.33472	-1.51585	program5	0	207.986	0.255617	0
IFITM3	1	1	1.188	1.95462	program1	0	137.182	0.427737	0	MYL12A	1	1	-2.85389	0.610765	program3	0	123.521	0.352629	0	FAM174A	2	1	1.37873	-1.54532	program5&program6	0	223.707	0.274935	0
IGFBP2	3	1	5.29439	3.79928	program1	0	193.298	0.602749	0	MYL12B	1	1	-2.83477	0.338967	program3	0	105.953	0.302453	0	FAM174B	2	1	3.21293	-2.13721	program5&program6	0	286.206	0.351751	0
IGFBP5	4	1	-1.19488	3.16728	program1	0	141.651	0.440999	0	MYL6	1	1	-2.35381	-0.0122538	program3	0	162.499	0.463885	0	FAM195A	11	1	5.53149	-1.01506	program5	0	206.367	0.253621	0
IGFBP7	1	1	2.48006	-0.213539	program1	0	209.245	0.652506	0	NABP2	1	1	-1.33903	1.59244	program3	0	92.9843	0.265484	0	FAM200B	5	1	-3.04662	-2.62903	program5	0	252.217	0.30998	0
IGSF8	1	1	0.689856	1.74897	program1	0	91.8314	0.286301	0	NACA	4	3	-1.39692	-4.96529	program3	0	131.123	0.374136	0	FAM207A	2	1	2.1102	-2.83783	program5&program6	0	215.976	0.265439	0
IL13RA2	4	1	-1.67204	2.19702	program1	0	115.099	0.358688	0	NBL1	5	4	4.15486	-3.01392	program3	0	116.761	0.333365	0	FAM210B	10	1	-3.35524	2.5431	program6	0	250.066	0.307343	0
IL17RE	1	1	1.08437	2.34319	program1	0	91.71	0.285855	0	NCAPG	3	2	-1.13835	8.29368	program3	0	173.673	0.495632	0	FAM211A	13	2	11.578	7.78867	program6	0	284.421	0.34748	0
IL18	2	2	-8.89031	-2.99555	program2	0	129.54	0.403067	0	NCAPH	3	2	-0.909426	8.04839	program3	0	122.485	0.349497	0	FAM213A	2	1	1.26147	-1.69725	program5&program6	0	279.09	0.343014	0
IL1RN	2	2	-9.08267	-2.94422	program2	0	105.208	0.32694	0	NDC80	3	2	-1.19497	8.90663	program3	0	176.301	0.503043	0	FAM49B	2	1	2.72298	-2.64232	program5&program6	0	322.543	0.396417	0
IL20RB	2	2	-8.45154	-3.24296	program2	0	102.129	0.317347	0	NDRG2	5	4	4.84844	-2.97274	program3	0	124.18	0.354552	0	FAM50A	5	1	-3.57913	-2.1286	program5	0	222.406	0.273338	0
INPP4B	3	1	5.75039	3.1592	program1	0	101.448	0.316297	0	NDUFA12	1	1	-2.62866	0.107007	program3	0	111.737	0.319036	0	FAM63B	11	1	4.30024	-1.20742	program5	0	232.15	0.285311	0
IRF6	2	2	-9.15657	-4.47984	program2	0	150.705	0.469183	0	NDUFA4	1	1	-3.03341	-1.88826	program3	0	138.293	0.394733	0	FAM96A	3	1	-0.690487	-2.18084	program5	0	252.204	0.309966	0
ISG15	1	1	1.33207	1.49488	program1	0	98.149	0.305967	0	NDUFA6	1	1	-2.78766	-1.41682	program3	0	104.398	0.298076	0	FASTK	3	1	0.480884	-1.0732	program5	0	224.814	0.276296	0
ISG20	4	1	-1.13451	3.02214	program1	0	153.588	0.478865	0	NDUFB10	1	1	-2.91714	-0.246547	program3	0	98.6464	0.281627	0	FAU	12	1	-3.30963	4.4893	program6	0	226.561	0.278447	0
ITGA3	4	1	-0.460913	3.16561	program1	0	100.304	0.312715	0	NDUFB11	1	1	-2.73961	-0.997147	program3	0	109.353	0.312196	0	FBL	10	1	-3.35522	2.79666	program6	0	238.826	0.293524	0
ITGA6	3	1	3.9255	3.5633	program1	0	85.9395	0.267918	0	NDUFB3	1	1	-3.55806	-0.127338	program3	0	110.889	0.316621	0	FBXL5	3	1	1.26113	-1.89964	program5	0	228.489	0.280814	0
ITGA7	4	1	-1.39727	2.36568	program1	0	98.3844	0.306606	0	NDUFC1	1	1	-2.90703	-1.41556	program3	0	88.0639	0.251421	0	FBXW5	3	1	0.421139	-1.14746	program5	0	259.501	0.318935	0
ITGB1	1	1	1.67588	1.01378	program1	0	104.628	0.326215	0	NDUFS2	1	1	-1.06866	1.42836	program3	0	88.3638	0.252278	0	FHL2	5	1	-3.05662	-2.60525	program5	0	278.437	0.342191	0
ITGB8	4	1	-1.1901	3.08437	program1	0	97.0501	0.302492	0	NDUFS5	1	1	-3.50813	-0.46117	program3	0	150.42	0.429453	0	FIBP	5	1	-2.56936	-1.35403	program5	0	223.786	0.275036	0
JUN	1	1	1.59789	0.95554	program1	0	86.7588	0.270461	0	NDUFS6	1	1	-3.06716	-1.61914	program3	0	124.753	0.35622	0	FIS1	10	1	-2.58216	1.87437	program6	0	279.99	0.344124	0
JUND	4	1	-0.787246	1.71866	program1	0	125.323	0.390737	0	NEK2	3	2	-0.963091	8.83344	program3	0	150.615	0.42942	0	FKBP11	3	1	0.404436	-2.44635	program5	0	244.359	0.300322	0
JUP	2	2	-9.6358	-4.08163	program2	0	164.084	0.511319	0	NENF	1	1	-3.82006	-1.08645	program3	0	101.74	0.290491	0	FKBP2	5	1	-2.6376	-2.49629	program5	0	352.896	0.433732	0
KAZN	7	4	-1.62421	-1.08769	program2	0	85.6474	0.266988	0	NEURL1	1	1	-0.827037	3.41138	program3	0	105.792	0.302032	0	FKBP4	3	1	0.279747	-2.76567	program5	0	223.022	0.274096	0
KCNK7	2	2	-8.14137	-3.9807	program2	0	123.063	0.382812	0	NIN	5	4	4.26746	-3.58641	program3	0	107.78	0.307734	0	FKBP8	8	1	-2.00911	-0.793656	program5	0	254.104	0.312304	0
KCNN4	3	1	4.58615	3.85603	program1	0	82.2968	0.256482	0	NME2	4	3	-0.898056	-5.35351	program3	0	101.844	0.290757	0	FN3K	10	1	-3.28631	3.16624	program6	0	252.942	0.310874	0
KIF1A	1	1	1.94083	-0.300557	program1	0	112.625	0.350922	0	NNMT	5	4	5.09751	-3.40993	program3	0	157.718	0.450345	0	FSCN1	8	1	-1.24415	-1.62483	program5	0	361.336	0.444095	0
KIT	7	4	-1.63125	-1.13496	program2	0	145.43	0.453445	0	NOP10	1	1	-2.89177	-1.52744	program3	0	140.732	0.401857	0	FUNDC2	3	1	-0.676672	-2.33431	program5	0	245.936	0.302264	0
KLC3	5	3	2.24242	-5.51865	program2	0	128.336	0.399283	0	NOP53	6	1	1.21922	2.12603	program3	0	121.816	0.347811	0	G6PC3	3	1	0.464078	-1.94913	program5	0	412.076	0.506466	0
KLF5	2	2	-9.44843	-3.69539	program2	0	107.612	0.33537	0	NOV	6	1	0.244154	2.25427	program3	0	106.516	0.304119	0	GABARAP	3	1	1.22101	-2.73478	program5	0	282.737	0.347501	0
KLF6	3	1	2.71668	3.72984	program1	0	115.605	0.360445	0	NRARP	7	5	14.0957	1.65795	program4	0	208.575	0.54926	0	GABARAPL2	10	1	-2.55062	2.10813	program6	0	294.614	0.362098	0
KLHL5	4	1	-1.54299	2.1252	program1	0	90.5646	0.282301	0	NREP	5	4	4.8893	-3.52377	program3	0	94.4198	0.269557	0	GADD45B	2	1	2.75706	-1.53523	program5&program6	0	326.356	0.401107	0
KLK11	2	2	-8.1535	-3.86595	program2	0	162.685	0.506327	0	NUF2	3	2	-1.06758	8.80855	program3	0	175.579	0.500994	0	GADD45GIP1	5	1	-2.8475	-1.9451	program5	0	304.939	0.374786	0
KLK8	2	2	-8.2668	-3.1234	program2	0	135.03	0.419446	0	NUSAP1	3	2	-1.16729	8.94289	program3	0	196.919	0.562002	0	GALE	2	1	2.38129	-2.70312	program5&program6	0	239.852	0.294778	0
KRT1	2	2	-10.6762	-4.17502	program2	0	222.181	0.692635	0	OLFM1	5	4	4.84772	-3.30514	program3	0	214.96	0.613836	0	GALNT18	2	1	3.0254	-1.55555	program5&program6	0	207.792	0.255357	0
KRT10	2	2	-9.6921	-3.81655	program2	0	172.267	0.53713	0	OST4	1	1	-3.14909	-1.7165	program3	0	103.693	0.296043	0	GAPDH	8	1	-1.41866	-2.36775	program5	0	258.659	0.317894	0
KRT14	2	2	-10.5505	-3.97713	program2	0	188.542	0.587725	0	PBK	3	2	-1.23843	7.1844	program3	0	210.819	0.601786	0	GAPDHS	2	1	3.72857	-1.44647	program5&program6	0	339.495	0.41726	0
KRT16	2	2	-10.3408	-4.34922	program2	0	139.044	0.433203	0	PCBP1	1	1	-3.20552	-1.00497	program3	0	117.022	0.334071	0	GCSH	10	1	-2.52564	2.06908	program6	0	225.864	0.27759	0
KRT17	2	2	-10.5708	-4.1502	program2	0	159.394	0.496767	0	PCNA	1	1	-1.61658	2.99561	program3	0	133.68	0.38171	0	GDF15	2	1	2.72827	-2.71018	program5&program6	0	416.363	0.511735	0
KRT18	4	1	-1.5578	2.37269	program1	0	129.574	0.403871	0	PCSK2	6	1	0.200963	1.57693	program3	0	96.1948	0.274602	0	GDI2	3	1	0.163248	-2.15897	program5	0	248.685	0.305644	0
KRT2	2	2	-10.6649	-4.15792	program2	0	121.972	0.379971	0	PDLIM7	1	1	-1.3672	2.56528	program3	0	106.009	0.302672	0	GEM	2	1	3.66636	-1.74199	program5&program6	0	401.708	0.49372	0
KRT5	2	2	-10.5847	-4.16202	program2	0	163.472	0.509453	0	PFDN2	1	1	-3.23921	-0.362399	program3	0	131.235	0.374714	0	GHITM	3	1	-0.235956	-1.97184	program5	0	261.287	0.321134	0
KRT6A	2	2	-10.5324	-4.10166	program2	0	109.974	0.342579	0	PFDN5	4	3	-1.42455	-5.38967	program3	0	111.089	0.317068	0	GLMP	3	1	-0.0571963	-1.77365	program5	0	367.433	0.451602	0
KRTAP19-1	4	1	-1.32427	2.09727	program1	0	174.141	0.542852	0	PHB	1	1	-2.20999	-0.490823	program3	0	125.814	0.359229	0	GLO1	8	1	-1.21712	-1.8491	program5	0	208.749	0.256556	0
KRTDAP	2	2	-10.7137	-4.12646	program2	0	223.707	0.697433	0	PHF19	3	2	-1.38929	6.09359	program3	0	142.187	0.405979	0	GLTSCR2	11	1	5.52928	-1.01191	program5	0	335.242	0.412036	0
L1CAM	4	1	-0.800979	2.21181	program1	0	81.3148	0.253485	0	PHGDH	5	4	4.86826	-3.03892	program3	0	238.717	0.6817	0	GMPR	8	1	-1.67546	-1.29947	program5	0	336.267	0.413289	0
LAD1	2	2	-8.49322	-3.33664	program2	0	179.714	0.559542	0	PHLDA2	1	1	-2.35235	1.45485	program3	0	140.74	0.401875	0	GNG10	10	1	-3.35099	3.04553	program6	0	212.493	0.261153	0
LAPTM4B	1	1	2.8319	0.214311	program1	0	81.6757	0.254632	0	PIMREG	3	2	-0.923387	8.1739	program3	0	168.248	0.480022	0	GNG11	12	1	-2.92632	4.22897	program6	0	314.788	0.386889	0
LDHB	5	3	2.86167	-5.2259	program2	0	100.102	0.312082	0	PKM	1	1	-2.05938	0.342735	program3	0	162.786	0.464795	0	GNG5	5	1	-3.33903	-1.63315	program5	0	329.043	0.404416	0
LDLR	2	2	-10.4528	-3.92541	program2	0	94.3558	0.294034	0	PKMYT1	3	2	-1.39335	6.62859	program3	0	201.453	0.575154	0	GNG7	2	1	3.01369	-2.21276	program5&program6	0	248.851	0.305842	0
LGALS1	1	1	4.26887	2.69504	program1	0	145.186	0.452618	0	PLA2G4E	7	5	14.0985	1.66064	program4	0	247.549	0.499197	0	GNPTG	3	1	0.899425	-2.24911	program5	0	357.338	0.43919	0
LGALS3	3	1	3.22159	3.91306	program1	0	113.399	0.353449	0	PLIN3	1	1	-1.34948	2.4333	program3	0	107.788	0.307764	0	GORASP2	3	1	-0.362227	-1.23937	program5	0	222.094	0.272953	0
LGALS3BP	1	1	2.04707	1.45363	program1	0	83.249	0.259525	0	PLK1	3	2	-0.93839	8.79253	program3	0	222.256	0.634177	0	GPAA1	2	1	1.94733	-2.47014	program5&program6	0	413.951	0.508776	0
LGALS7	2	2	-9.43384	-4.58285	program2	0	189.911	0.591669	0	PLP2	6	1	0.273655	2.16096	program3	0	128.624	0.367272	0	GPI	3	1	0.454853	-1.93054	program5	0	231.205	0.284158	0
LGALS7B	2	2	-9.32441	-4.65804	program2	0	196.761	0.613073	0	POC1A	3	2	-1.30574	5.99054	program3	0	96.6573	0.275897	0	GPR143	8	1	-1.5847	-1.41762	program5	0	430.031	0.528542	0
LGI3	7	4	-1.62733	-1.2077	program2	0	138.983	0.433279	0	PODXL2	5	4	4.23334	-3.66188	program3	0	106.577	0.304305	0	GPRC5B	2	1	1.8048	-1.53986	program5&program6	0	331.621	0.407578	0
LIAS	4	1	-1.34553	1.47644	program1	0	89.5069	0.279034	0	POF1B	7	5	14.1555	1.72042	program4	0	230.854	0.457235	0	GPSM3	8	1	-1.48592	-1.23353	program5	0	250.069	0.307333	0
LINC00504	4	1	-1.47149	1.88852	program1	0	188.655	0.588141	0	POLR2L	1	1	-3.79074	-0.938818	program3	0	129.411	0.369432	0	GPX1	11	1	5.01051	-1.48404	program5	0	268.654	0.330191	0
LRPAP1	1	1	2.89011	0.758096	program1	0	137.864	0.429863	0	POMC	1	1	-1.03187	3.31174	program3	0	120.015	0.34266	0	GPX3	2	1	3.87142	-1.59044	program5&program6	0	314.219	0.386193	0
LRRC75A	4	1	-1.70816	1.82126	program1	0	85.6695	0.267063	0	POMP	1	1	-3.07874	-0.243181	program3	0	104.718	0.29897	0	GPX4	8	1	-1.10376	-2.67608	program5	0	319.421	0.392589	0
LY6D	2	2	-9.89706	-4.584	program2	0	216.623	0.675163	0	POP5	1	1	-1.42614	1.49857	program3	0	89.1741	0.254601	0	GRHPR	3	1	0.656066	-2.33063	program5	0	224.871	0.276371	0
LY6E	1	1	2.7666	0.181056	program1	0	180.727	0.56356	0	PPM1G	1	1	-1.62216	1.71384	program3	0	92.6437	0.264508	0	GRINA	2	1	1.68904	-2.61518	program5&program6	0	478.167	0.587709	0
LY6K	4	1	0.00545019	3.15215	program1	0	101.745	0.317154	0	PRC1	3	2	-1.47355	7.92171	program3	0	92.0086	0.262566	0	GRPEL1	2	1	2.41664	-2.86066	program5&program6	0	262.854	0.32305	0
LY96	6	1	0.634819	0.459055	program1	0	207.207	0.646072	0	PRDX1	1	1	-2.45628	-0.241874	program3	0	96.3848	0.275113	0	GS1-251I9.4	13	2	11.6056	7.76105	program6	0	385.418	0.472016	0
LYPD3	2	2	-9.58198	-4.5951	program2	0	169.705	0.528807	0	PRELP	5	4	4.62105	-2.57603	program3	0	107.454	0.306786	0	GSTA4	2	1	2.89179	-2.04255	program5&program6	0	270.191	0.332073	0
LYPD6B	2	2	-8.45154	-3.69163	program2	0	81.5326	0.252776	0	PRSS21	5	4	5.0036	-3.59391	program3	0	119.338	0.340689	0	GSTP1	12	1	-3.00452	4.40362	program6	0	291.609	0.358405	0
LYST	3	1	2.96702	4.00378	program1	0	85.074	0.265225	0	PSMA7	1	1	-2.50871	-0.213029	program3	0	127.2	0.363137	0	GSTT1	13	2	11.9837	7.47458	program6	0	289.255	0.353098	0
MAD1L1	3	1	3.40758	3.58994	program1	0	92.1255	0.287223	0	PSMB1	1	1	-3.1106	0.582562	program3	0	93.9301	0.268171	0	GTF2A2	8	1	-2.05514	-2.47349	program5	0	329.681	0.405196	0
MAGEA12	4	1	-1.78607	2.05742	program1	0	132.261	0.412244	0	PSMB2	1	1	-2.11321	-0.189242	program3	0	108.603	0.310086	0	GTF3A	5	1	-3.29152	-0.485747	program5	0	231.888	0.284992	0
MAGEA3	4	1	-0.0245257	2.91858	program1	0	121.715	0.379355	0	PSMB3	1	1	-2.17933	0.320027	program3	0	135.968	0.388227	0	GTF3C6	8	1	-2.06316	-2.6994	program5	0	233.375	0.286823	0
MAGEA6	4	1	-1.75063	2.09774	program1	0	117.528	0.366283	0	PSMB4	1	1	-1.55218	1.48411	program3	0	107.091	0.305762	0	GUK1	3	1	0.0554999	-1.47616	program5	0	318.044	0.390897	0
MAGED2	1	1	2.65658	1.40243	program1	0	88.0401	0.274475	0	PSMB6	1	1	-2.43829	-0.18107	program3	0	99.7933	0.284918	0	GYPC	10	1	-3.28237	3.60133	program6	0	247.012	0.30359	0
MAL2	2	2	-8.51274	-3.58234	program2	0	157.836	0.491298	0	PSMB7	1	1	-3.06802	0.470935	program3	0	96.8567	0.276536	0	H2AFY	8	1	-2.40946	-1.56915	program5	0	238.685	0.293348	0
MALAT1	6	1	0.0980967	0.539276	program1	0	189.972	0.592235	0	PSMD4	1	1	-1.35216	1.48384	program3	0	98.0535	0.279953	0	HACD1	5	1	-2.99882	-2.18981	program5	0	403.656	0.496116	0
MAP2	3	1	5.86597	3.29484	program1	0	118.21	0.368547	0	PSMD8	1	1	-2.52091	-0.327359	program3	0	90.1876	0.257472	0	HAX1	8	1	-1.93005	-1.92253	program5	0	271.625	0.333837	0
MAPK13	2	2	-8.90285	-3.04711	program2	0	114.817	0.35723	0	PSMG4	1	1	-1.1663	2.0071	program3	0	92.8722	0.265158	0	HCFC1R1	8	1	-2.27345	-2.1741	program5	0	217.027	0.266727	0
MAST4	2	2	-9.33787	-3.78332	program2	0	89.3799	0.278234	0	PTMS	1	1	-3.53856	-0.157794	program3	0	122.183	0.348851	0	HEBP1	10	1	-2.21235	2.72617	program6	0	285.693	0.35113	0
MCAM	4	1	0.00178248	3.17123	program1	0	85.8873	0.267739	0	PTTG1	3	2	-1.51315	5.76645	program3	0	149.783	0.427699	0	HHATL	10	1	-3.48086	3.96125	program6	0	461.371	0.567054	0
MDH2	1	1	3.68601	0.847156	program1	0	94.9919	0.296157	0	PYCARD	6	1	0.567834	2.21304	program3	0	140.899	0.402331	0	HIBADH	3	1	0.183001	-1.82916	program5	0	205.242	0.252245	0
MED15	3	1	5.20596	3.77881	program1	0	93.6682	0.292032	0	RAB25	7	5	14.3595	1.92165	program4	0	294.068	0.722202	0	HIGD2A	10	1	-3.36194	2.96863	program6	0	268.096	0.329504	0
MELTF	3	1	4.55507	3.82824	program1	0	89.4636	0.278905	0	RAB5IF	6	1	0.741816	2.56566	program3	0	107.643	0.307348	0	HINT1	10	1	-2.77138	2.53786	program6	0	216.429	0.265999	0
MET	6	1	0.408383	0.176176	program1	0	174.114	0.54283	0	RACGAP1	3	2	-1.39342	8.12353	program3	0	141.665	0.404343	0	HINT2	3	1	0.264961	-2.25773	program5	0	214.282	0.263353	0
METRN	3	1	4.9901	3.24383	program1	0	82.8533	0.258303	0	RACK1	6	1	1.18794	2.18057	program3	0	121.796	0.347484	0	HIST3H2A	10	1	-2.49269	2.71924	program6	0	242.663	0.298241	0
METTL9	1	1	2.75492	-0.43447	program1	0	101.89	0.317669	0	RANBP1	1	1	-3.40298	0.21013	program3	0	107.837	0.307898	0	HM13	8	1	-1.36856	-1.13036	program5	0	341.541	0.419773	0
MFGE8	1	1	2.50903	1.63168	program1	0	143.151	0.446351	0	RASIP1	1	1	-0.968362	2.25111	program3	0	87.9488	0.251102	0	HMGA1	8	1	-2.03609	-1.78642	program5	0	336.153	0.413154	0
MFSD12	3	1	2.8631	3.45926	program1	0	114.504	0.357005	0	RBM8A	1	1	-1.69418	1.06701	program3	0	107.001	0.305483	0	HMGN1	3	1	-0.435606	-2.26186	program5	0	325.851	0.400492	0
MFSD2A	2	2	-9.00439	-3.66806	program2	0	97.1906	0.302516	0	RBX1	1	1	-3.40007	0.124406	program3	0	159.321	0.454946	0	HMGN2	8	1	-1.20057	-1.3205	program5	0	283.669	0.348644	0
MGA	4	1	-1.23647	1.38961	program1	0	145.376	0.453277	0	RFC4	1	1	-1.4056	3.22247	program3	0	87.722	0.250431	0	HMGN3	10	1	-2.65056	2.99499	program6	0	282.515	0.347225	0
MGP	4	1	-1.24027	1.83283	program1	0	92.1649	0.287238	0	RIOK2	5	4	4.32989	-3.49619	program3	0	119.472	0.341124	0	HNRNPA0	2	1	1.09325	-1.42549	program5&program6	0	384.672	0.47279	0
MGST1	4	1	-0.947045	2.22143	program1	0	221.703	0.691277	0	ROMO1	1	1	-3.30911	-1.00656	program3	0	111.931	0.319568	0	HNRNPA1	10	1	-3.21597	2.88557	program6	0	218.565	0.268624	0
MGST3	1	1	3.37851	1.22883	program1	0	95.0866	0.296416	0	RPA3	1	1	-1.54626	2.81862	program3	0	93.8528	0.267961	0	HNRNPDL	3	1	0.0303383	-1.15434	program5	0	371.355	0.456422	0
MIA	3	1	4.71642	3.81187	program1	0	116.943	0.364621	0	RPL10	4	3	-1.0109	-5.98433	program3	0	203.049	0.579382	0	HNRNPF	3	1	-0.172583	-1.41015	program5	0	331.813	0.407819	0
MIF	1	1	3.63855	0.420903	program1	0	120.947	0.377093	0	RPL10A	4	3	-1.02739	-5.8443	program3	0	109.239	0.311701	0	HSBP1L1	2	1	3.02312	-2.15881	program5&program6	0	270.93	0.332983	0
MIR4435-2HG	4	1	0.42982	2.94775	program1	0	94.3664	0.294157	0	RPL11	4	3	-1.36082	-5.98035	program3	0	151.696	0.432558	0	HSD17B11	3	1	-0.199078	-2.07214	program5	0	224.613	0.276053	0
MITF	6	1	1.24168	0.0154318	program1	0	110.068	0.34317	0	RPL12	4	3	-0.775	-6.40181	program3	0	164.91	0.470533	0	HSD17B12	3	1	0.765582	-1.37869	program5	0	238.468	0.29308	0
MLANA	6	1	0.925099	-0.102725	program1	0	160.576	0.500653	0	RPL13	4	3	-0.690666	-6.35332	program3	0	187.804	0.536059	0	HSD17B14	11	1	4.2665	-1.43656	program5	0	223.96	0.27525	0
MLEC	1	1	1.7031	0.827535	program1	0	107.485	0.335117	0	RPL13A	4	3	-0.852551	-5.99206	program3	0	96.4273	0.275211	0	HSF1	2	1	1.85917	-2.55416	program5&program6	0	374.553	0.460349	0
MLPH	6	1	1.31648	0.170424	program1	0	81.8314	0.255116	0	RPL14	4	3	-1.67362	-5.92308	program3	0	136.299	0.388719	0	HSPA2	2	1	2.29922	-1.71231	program5&program6	0	307.993	0.378537	0
MME	4	1	-1.34019	2.07561	program1	0	150.452	0.46897	0	RPL15	4	3	-1.69887	-6.01185	program3	0	115.515	0.329414	0	HSPA8	8	1	-1.90373	-1.69779	program5	0	281.943	0.346524	0
MMP17	3	1	5.1663	4.35866	program1	0	113.121	0.352699	0	RPL18	4	3	-1.36282	-5.90908	program3	0	166.573	0.47517	0	HSPB8	2	1	3.31161	-1.62556	program5&program6	0	249.931	0.307163	0
MOXD1	4	1	-1.70786	2.05472	program1	0	127.261	0.396721	0	RPL18A	4	3	-1.06195	-6.1812	program3	0	155.958	0.44489	0	HSPD1	10	1	-2.90564	2.20347	program6	0	212.419	0.261071	0
MPG	1	1	3.85433	2.16691	program1	0	92.4189	0.288137	0	RPL19	4	3	-0.860058	-5.95418	program3	0	162.825	0.464236	0	HSPE1	5	1	-3.54271	-2.35593	program5	0	294.937	0.362496	0
MPP7	2	2	-10.0405	-3.76684	program2	0	87.2323	0.270848	0	RPL21	4	3	-0.937015	-6.13121	program3	0	117.628	0.335705	0	HTR2B	2	1	3.73056	-1.04966	program5&program6	0	375.277	0.461218	0
MPZL2	2	2	-9.17406	-3.83325	program2	0	147.155	0.457803	0	RPL22	4	3	-1.86923	-5.43611	program3	0	183.413	0.523456	0	IAH1	3	1	0.396265	-1.25382	program5	0	261.994	0.321997	0
MRPL40	1	1	4.76882	2.17293	program1	0	108.044	0.33687	0	RPL23A	4	3	-0.754906	-5.82602	program3	0	123.216	0.351669	0	ID1	2	1	2.93093	-1.46415	program5&program6	0	204.063	0.250784	0
MRPL44	1	1	2.29651	-0.187125	program1	0	89.6621	0.279532	0	RPL24	4	3	-1.7739	-5.94276	program3	0	131.176	0.3743	0	IDH2	3	1	-0.887966	-1.50896	program5	0	230.544	0.28333	0
MT-ATP6	6	1	0.940592	-0.68442	program1	0	125.56	0.391323	0	RPL26	4	3	-2.34014	-5.63347	program3	0	94.4923	0.269718	0	IER3IP1.1	13	2	12.1156	7.34608	program6	0	300.322	0.366715	0
MT-CO2	6	1	0.897987	-0.73009	program1	0	101.54	0.316139	0	RPL27	4	3	-2.25276	-5.71251	program3	0	133.711	0.381651	0	IFI27L2	10	1	-2.17551	2.80883	program6	0	275.08	0.338088	0
MT-CO3	6	1	0.906313	-0.740619	program1	0	116.015	0.361362	0	RPL27A	4	3	-2.34649	-5.66561	program3	0	107.641	0.307305	0	IFITM2	2	1	1.33029	-1.47642	program5&program6	0	231.003	0.283913	0
MT-CYB	6	1	0.862993	-0.655785	program1	0	101.438	0.315913	0	RPL28	4	3	-1.69379	-6.27492	program3	0	185.168	0.528244	0	IGBP1	10	1	-3.21343	2.9817	program6	0	245.091	0.301226	0
MT-ND1	6	1	0.86936	-0.705739	program1	0	129.229	0.402682	0	RPL29	4	3	-1.55579	-5.94537	program3	0	160.368	0.457457	0	IGFBP2	5	1	-3.86496	-1.13438	program5	0	381.516	0.468884	0
MT-ND2	6	1	0.737209	-0.592515	program1	0	93.8341	0.292347	0	RPL31	4	3	-1.04477	-5.87682	program3	0	132.316	0.377713	0	IGFBP7	2	1	2.28216	-1.89301	program5&program6	0	397.456	0.488505	0
MT-ND3	6	1	0.669507	-0.601596	program1	0	140.11	0.436569	0	RPL32	4	3	-1.89251	-6.03999	program3	0	196.183	0.559647	0	IMP3	8	1	-1.25917	-1.80962	program5	0	302.528	0.371821	0
MT-ND4	6	1	0.76164	-0.607244	program1	0	97.4597	0.303479	0	RPL34	4	3	-2.21362	-6.28031	program3	0	141.442	0.403529	0	IMPA1	2	1	3.03919	-2.29702	program5&program6	0	229.297	0.281801	0
MT-ND5	6	1	0.942019	-0.692069	program1	0	88.678	0.276363	0	RPL35	4	3	-2.14738	-6.1081	program3	0	151.175	0.431404	0	IMPDH2	10	1	-3.37728	2.79325	program6	0	259.594	0.319054	0
MT1G	1	1	1.98089	0.117149	program1	0	97.4436	0.303637	0	RPL35A	4	3	-2.06991	-6.04494	program3	0	138.315	0.394618	0	ISCA1	5	1	-2.78023	-2.20356	program5	0	223.107	0.274199	0
MT1M	7	4	-1.04555	-0.557979	program2	0	110.177	0.343342	0	RPL36	4	3	-2.12923	-6.30496	program3	0	161.966	0.462183	0	ISCU	3	1	1.04035	-1.95022	program5	0	315.187	0.387384	0
MT2A	3	1	2.98551	3.27758	program1	0	88.0491	0.274487	0	RPL36AL	4	3	-2.06177	-5.20086	program3	0	121.876	0.347903	0	ISOC2	8	1	-1.84353	-1.78967	program5	0	223.186	0.274297	0
MTRNR2L12	1	1	2.67281	-0.13304	program1	0	86.8864	0.270792	0	RPL37	4	3	-2.24217	-6.27184	program3	0	132.393	0.377731	0	ISYNA1	3	1	-0.912777	-2.09405	program5	0	232.059	0.285205	0
MUC15	1	1	1.2109	2.30446	program1	0	85.0798	0.263265	0	RPL37A	4	3	-2.13542	-6.18202	program3	0	106.858	0.304973	0	ITFG1	2	1	2.01379	-1.39843	program5&program6	0	236.987	0.291257	0
MYH10	3	1	5.0002	3.7748	program1	0	80.5873	0.251227	0	RPL38	4	3	-2.33929	-5.84754	program3	0	99.7421	0.284716	0	ITGB1BP1	5	1	-3.5047	-2.37723	program5	0	265.929	0.326837	0
MYL12A	1	1	3.87945	2.11328	program1	0	108.405	0.337959	0	RPL39	4	3	-2.1935	-6.28422	program3	0	169.879	0.484716	0	ITM2C	3	1	0.531272	-1.50935	program5	0	417.97	0.513717	0
MYL12B	1	1	3.83186	2.14188	program1	0	99.6835	0.310736	0	RPL39L	1	1	-1.44299	3.06859	program3	0	101.424	0.289588	0	JOSD2	3	1	-0.0746985	-1.08609	program5	0	204.322	0.25111	0
MYL6	1	1	3.16238	1.45026	program1	0	107.374	0.334707	0	RPL41	4	3	-2.11777	-5.7689	program3	0	180.136	0.513776	0	JTB	3	1	-0.594456	-2.24381	program5	0	338.858	0.416477	0
MYL9	1	1	3.06887	0.274914	program1	0	133.716	0.416834	0	RPL5	4	3	-1.3486	-5.78349	program3	0	132.573	0.378214	0	JUNB	2	1	1.12276	-1.22791	program5&program6	0	400.757	0.492563	0
MYLK	4	1	-1.40795	1.79967	program1	0	130.964	0.408274	0	RPL6	4	3	-1.0121	-5.23632	program3	0	146.631	0.418477	0	KCNK1	2	1	2.42488	-1.30711	program5&program6	0	245.118	0.301194	0
MYO5A	3	1	5.65471	3.16057	program1	0	82.9528	0.258609	0	RPL7A	4	3	-1.16117	-6.07721	program3	0	137.333	0.39167	0	KDELR1	3	1	0.44899	-1.91901	program5	0	363.068	0.446236	0
MZT2A	1	1	4.7931	2.48026	program1	0	91.6598	0.285772	0	RPL9	4	3	-0.656082	-6.15755	program3	0	108.304	0.309074	0	KDELR2	3	1	-0.188642	-1.74755	program5	0	332.187	0.408277	0
NAT8L	3	1	5.2516	4.35769	program1	0	89.0012	0.277445	0	RPLP0	4	3	-0.791494	-5.58138	program3	0	149.424	0.426138	0	KDELR3	3	1	1.40537	-2.10527	program5	0	279.561	0.343583	0
NAV2	6	1	0.102962	0.460193	program1	0	93.6839	0.292067	0	RPLP1	4	3	-1.2166	-6.43371	program3	0	222.596	0.63525	0	KIAA0196	2	1	3.68519	-1.50017	program5&program6	0	236.131	0.290202	0
NBEAL1	5	3	1.86143	-4.57838	program2	0	134.762	0.420204	0	RPLP2	4	3	-2.23927	-6.25384	program3	0	133.817	0.38178	0	KIAA1430	13	2	11.6407	7.74283	program6	0	217.077	0.265063	0
NBL1	4	1	-0.877548	1.66698	program1	0	174.88	0.545301	0	RPS11	4	3	-2.10796	-5.58784	program3	0	114.458	0.326724	0	KIF21A	2	1	2.78899	-1.35855	program5&program6	0	414.791	0.5098	0
NDUFA13	3	1	5.02714	2.98405	program1	0	82.5283	0.257277	0	RPS12	4	3	-0.992533	-6.44988	program3	0	200.033	0.570877	0	KLF10	2	1	3.3039	-2.18198	program5&program6	0	346.017	0.425272	0
NDUFA4	1	1	4.49848	0.693957	program1	0	104.451	0.325555	0	RPS13	4	3	-0.941166	-6.2488	program3	0	148.96	0.424877	0	KLHDC2	3	1	0.578427	-1.89226	program5	0	235.639	0.289603	0
NDUFA4L2	2	2	-8.84699	-3.81727	program2	0	86.2937	0.268449	0	RPS14	4	3	-0.905106	-6.31201	program3	0	150.051	0.428026	0	KLHDC3	8	1	-1.12599	-1.86721	program5	0	285.067	0.350357	0
NDUFAB1	1	1	3.51025	0.956705	program1	0	88.3567	0.27546	0	RPS15	4	3	-2.0509	-6.24791	program3	0	148.262	0.422905	0	KRTCAP2	5	1	-2.88439	-1.83912	program5	0	357.137	0.438945	0
NDUFB2	1	1	4.67328	0.915649	program1	0	98.7831	0.307962	0	RPS15A	4	3	-1.97482	-6.01612	program3	0	136.024	0.388108	0	KXD1	8	1	-2.12335	-1.15863	program5	0	204.315	0.251101	0
NDUFS5	1	1	4.33678	1.33836	program1	0	80.6395	0.251367	0	RPS16	4	3	-1.06015	-6.00573	program3	0	128.352	0.366303	0	LACTB2	2	1	2.05838	-2.71525	program5&program6	0	205.42	0.252456	0
NDUFV2	1	1	3.77449	0.703921	program1	0	97.4167	0.30371	0	RPS18	4	3	-1.00143	-6.44821	program3	0	148.756	0.424416	0	LAGE3	5	1	-3.39893	-1.80292	program5	0	257.601	0.3166	0
NEAT1	6	1	0.0531527	0.56366	program1	0	179.948	0.561048	0	RPS19	4	3	-1.55379	-6.33597	program3	0	164.801	0.470252	0	LAMTOR1	3	1	-0.413677	-2.39176	program5	0	319.467	0.392645	0
NECTIN4	2	2	-8.36858	-3.2332	program2	0	138.249	0.429852	0	RPS2	4	3	-1.95383	-5.7764	program3	0	117.706	0.335814	0	LAMTOR2	5	1	-2.65442	-2.19839	program5	0	289.071	0.355281	0
NEDD4L	6	1	0.481596	0.453407	program1	0	149.005	0.464604	0	RPS21	4	3	-2.16851	-6.24583	program3	0	99.882	0.28489	0	LAMTOR4	5	1	-3.55878	-0.291014	program5	0	274.999	0.337988	0
NES	4	1	-0.0751522	3.05943	program1	0	110.926	0.345821	0	RPS23	4	3	-1.05849	-6.33655	program3	0	138.074	0.393795	0	LAMTOR5	5	1	-3.08279	-2.03303	program5	0	318.73	0.391739	0
NFKBIA	7	4	-1.6026	-0.873673	program2	0	115.431	0.359899	0	RPS24	4	3	-0.992228	-6.4514	program3	0	144.459	0.412116	0	LAP3	3	1	-1.0877	-1.3479	program5	0	269.597	0.33134	0
NFKBIZ	1	1	1.33781	0.984829	program1	0	82.24	0.25636	0	RPS25	4	3	-0.862994	-6.28774	program3	0	135.759	0.387411	0	LAPTM4B	2	1	2.34573	-2.35915	program5&program6	0	460.262	0.565699	0
NGFR	4	1	-0.394388	3.15277	program1	0	105.282	0.327851	0	RPS26	4	3	-0.966887	-5.60407	program3	0	202.619	0.578401	0	LDHB	10	1	-3.04031	2.8943	program6	0	205.172	0.252163	0
NIPAL1	2	2	-9.28612	-3.64029	program2	0	93.3795	0.28986	0	RPS27	4	3	-2.23304	-6.22173	program3	0	117.192	0.334377	0	LDLRAD3	2	1	1.99386	-1.39989	program5&program6	0	358.361	0.440434	0
NME1	3	1	4.94986	3.14606	program1	0	125.257	0.390559	0	RPS27A	4	3	-0.954835	-6.29775	program3	0	141.706	0.404197	0	LETMD1	10	1	-3.30235	3.58845	program6	0	227.353	0.279422	0
NME4	1	1	3.50111	0.464873	program1	0	82.0063	0.255662	0	RPS27L	1	1	-3.48975	0.145899	program3	0	97.2143	0.27754	0	LINC00116	11	1	5.40676	-1.11875	program5	0	241.353	0.296629	0
NMU	2	2	-8.57222	-3.07067	program2	0	137.162	0.426413	0	RPS28	4	3	-2.18345	-6.32879	program3	0	165.836	0.473061	0	LINC00493	11	1	5.43927	-1.08158	program5	0	249.023	0.30606	0
NNMT	1	1	1.21429	2.40522	program1	0	88.1869	0.274773	0	RPS29	4	3	-2.34348	-5.69921	program3	0	120.804	0.344875	0	LINC00657	11	1	4.43259	-1.36678	program5	0	281.47	0.34594	0
NOP10	1	1	3.20051	0.501195	program1	0	87.4624	0.27268	0	RPS3	4	3	-0.759344	-6.10698	program3	0	169.388	0.483234	0	LINC00681	12	1	-3.34087	4.36366	program6	0	204.552	0.251344	0
NPDC1	3	1	4.88654	4.28341	program1	0	87.7357	0.27352	0	RPS3A	4	3	-0.604719	-6.29033	program3	0	159.333	0.454578	0	LINC00969	2	1	3.83528	-1.84595	program5&program6	0	251.556	0.309156	0
NPM1	5	3	2.78829	-5.29706	program2	0	97.9494	0.305283	0	RPS4X	4	3	-0.655871	-6.2362	program3	0	147.015	0.419416	0	LINC01420	11	1	4.74996	-1.48436	program5	0	211.729	0.260217	0
NRARP	2	2	-9.33644	-4.07533	program2	0	127.919	0.398527	0	RPS5	4	3	-1.22096	-5.67393	program3	0	149.919	0.427748	0	LINC01443	10	1	-2.92031	3.784	program6	0	223.107	0.274171	0
NRP2	4	1	-0.462809	2.78606	program1	0	166.873	0.520354	0	RPS6	4	3	-0.787122	-6.3666	program3	0	143.434	0.409367	0	LINC01531	2	1	3.60394	-1.75244	program5&program6	0	222.906	0.27394	0
NSG1	1	1	2.58654	-0.0803453	program1	0	126.648	0.394894	0	RPS7	4	3	-1.25824	-6.00756	program3	0	138.899	0.396114	0	LITAF	3	1	0.717884	-2.23683	program5	0	337.806	0.415185	0
NT5DC3	6	1	0.443442	0.410646	program1	0	89.837	0.280052	0	RPS8	4	3	-0.715183	-6.16573	program3	0	178.172	0.508308	0	LONP2	2	1	2.05461	-1.28273	program5&program6	0	323.273	0.397322	0
OAZ1	1	1	4.29044	0.478091	program1	0	82.9608	0.258585	0	RPS9	4	3	-1.09563	-5.79454	program3	0	121.612	0.347048	0	LOXL4	2	1	2.88932	-1.34298	program5&program6	0	215.27	0.26454	0
OCA2	1	1	1.98856	-0.356641	program1	0	110.035	0.342997	0	RPSA	4	3	-1.69361	-5.90516	program3	0	150.223	0.428799	0	LRPAP1	3	1	0.268373	-1.14769	program5	0	479.666	0.589549	0
OCIAD2	4	1	-0.476533	1.76914	program1	0	139.741	0.435603	0	RRM2	3	2	-1.23503	7.33315	program3	0	104.689	0.298589	0	LRRC59	8	1	-1.89554	-1.80758	program5	0	255.937	0.314553	0
OPTN	1	1	1.16966	0.924944	program1	0	95.9049	0.299009	0	RSL24D1	1	1	-2.75513	-2.38711	program3	0	108.531	0.309886	0	LRRN4CL	2	1	2.47515	-1.79293	program5&program6	0	317.276	0.389947	0
OVOL1	2	2	-9.36311	-3.48409	program2	0	138.885	0.432432	0	RSU1	1	1	-1.13291	2.50495	program3	0	94.0052	0.268398	0	LSM10	5	1	-2.42527	-2.35916	program5	0	230.221	0.282941	0
PABPC1	1	1	2.62383	-0.537951	program1	0	91.3729	0.284824	0	S100A10	6	1	0.871654	1.92219	program3	0	101.972	0.291041	0	LSM2	8	1	-1.77436	-1.022	program5	0	306.553	0.37677	0
PAGE5	4	1	-1.88398	2.1175	program1	0	99.4356	0.309808	0	S100A11	6	1	-0.303569	1.67043	program3	0	165.997	0.473912	0	LSM4	8	1	-1.32521	-2.64384	program5	0	283.557	0.348505	0
PALMD	2	2	-8.52969	-2.89233	program2	0	158.274	0.492492	0	S100A13	1	1	-2.99893	0.103329	program3	0	101.402	0.289467	0	LSM7	5	1	-3.387	-1.26385	program5	0	280.743	0.345046	0
PARK7	1	1	3.51804	0.57776	program1	0	93.4139	0.291198	0	S100A14	7	5	14.1598	1.72193	program4	0	96.9552	0.269178	0	LSMD1	13	2	12.027	7.43285	program6	0	223.568	0.272882	0
PCDH7	3	1	5.76693	3.52232	program1	0	202.979	0.632963	0	S100A6	6	1	0.834813	1.80596	program3	0	190.665	0.544343	0	LTBR	3	1	-0.73564	-1.28192	program5	0	333.077	0.409367	0
PCSK2	7	4	-1.68882	-1.26038	program2	0	223.99	0.698394	0	SCAND1	1	1	-1.94326	-0.31421	program3	0	110.132	0.314438	0	LY6E	2	1	2.61886	-2.2768	program5&program6	0	476.064	0.585124	0
PDCD5	1	1	4.17444	1.7512	program1	0	85.4553	0.266419	0	SEC61B	1	1	-3.3342	-0.745152	program3	0	112.572	0.321393	0	LYAR	2	1	2.5172	-2.90435	program5&program6	0	235.938	0.289966	0
PDS5A	6	1	-0.162072	0.796443	program1	0	111.221	0.346774	0	SEC61G	1	1	-3.79327	-0.777505	program3	0	104.05	0.29707	0	LYPLA1	2	1	2.52622	-2.61026	program5&program6	0	347.501	0.427099	0
PDZK1IP1	2	2	-8.62057	-3.68453	program2	0	120.126	0.373393	0	SELENOH	6	1	1.22671	2.46532	program3	0	116.056	0.331332	0	MAF1	2	1	2.53955	-2.26757	program5&program6	0	379.986	0.467028	0
PEBP1	6	1	1.51392	0.16876	program1	0	108.503	0.338218	0	SEM1	6	1	1.21773	2.13626	program3	0	121.501	0.346851	0	MAGED1	2	1	1.83185	-1.69823	program5&program6	0	267.569	0.328845	0
PERP	2	2	-10.2701	-4.38269	program2	0	119.492	0.372546	0	SERF2	1	1	-2.92056	-1.55643	program3	0	201.492	0.575322	0	MAL	2	1	2.01556	-1.48253	program5&program6	0	232.258	0.285452	0
PFN1	1	1	3.18041	0.66427	program1	0	122.971	0.383394	0	SERPING1	5	4	4.48025	-3.37836	program3	0	260.915	0.745113	0	MALSU1	3	1	-0.355471	-2.28199	program5	0	221.024	0.271642	0
PFN2	1	1	3.12176	1.42729	program1	0	101.263	0.315719	0	SF3B4	1	1	-1.18639	1.95513	program3	0	90.2486	0.257663	0	MAP1LC3A	8	1	-1.33024	-2.34397	program5	0	213.106	0.261909	0
PHB	1	1	3.35291	1.16046	program1	0	85.6668	0.267073	0	SF3B6	1	1	-3.11567	-0.376354	program3	0	118.564	0.338525	0	MARCKSL1	8	1	-1.50065	-1.17752	program5	0	444.449	0.546261	0
PHLDA2	1	1	3.61764	1.81323	program1	0	134.386	0.419027	0	SFN	7	5	14.0118	1.57435	program4	0	116.245	0.331833	0	MAX	2	1	1.5321	-1.45516	program5&program6	0	217.275	0.267032	0
PIR	1	1	2.37901	-0.272495	program1	0	86.2243	0.268818	0	SGO1	3	2	-1.25275	7.15178	program3	0	129.036	0.368259	0	MAZ	5	1	-3.42861	-0.43285	program5	0	212.871	0.261618	0
PKM	1	1	3.59432	2.48414	program1	0	169.087	0.527236	0	SH3BGRL3	1	1	-2.31186	0.132898	program3	0	128.35	0.366443	0	MDH1	8	1	-2.06911	-1.94849	program5	0	221.116	0.271758	0
PKP1	2	2	-9.275	-4.48513	program2	0	181.445	0.565215	0	SKA3	3	2	-1.26852	6.98027	program3	0	173.142	0.494191	0	MDH2	8	1	-1.84524	-1.4221	program5	0	267.797	0.329137	0
PKP3	2	2	-9.02273	-2.43735	program2	0	113.977	0.355256	0	SLC24A5	6	1	0.361787	2.01716	program3	0	111.182	0.317457	0	MDK	2	1	2.90282	-1.71158	program5&program6	0	275.635	0.338767	0
PLA2G16	4	1	-0.268027	1.55467	program1	0	162.28	0.505993	0	SLC25A3	4	3	-1.57398	-4.43966	program3	0	118.399	0.33794	0	MEA1	8	1	-1.23273	-1.82176	program5	0	339.839	0.417682	0
PLA2G4F	2	2	-8.34796	-4.24645	program2	0	92.0357	0.285667	0	SLC25A46	5	4	4.44675	-3.56869	program3	0	144.4	0.412331	0	MEAF6	3	1	-0.18991	-1.42683	program5	0	217.27	0.267026	0
PLAT	3	1	4.46204	3.85931	program1	0	107.62	0.335545	0	SLC25A6	4	3	-1.54333	-4.56169	program3	0	172.315	0.491874	0	MED28	2	1	2.35072	-2.69182	program5&program6	0	205.545	0.252613	0
PLEC	3	1	5.3058	4.06462	program1	0	126.655	0.394913	0	SLC29A1	1	1	-1.2798	2.91549	program3	0	164.342	0.469289	0	MESDC2	11	1	4.36534	-1.40197	program5	0	251.716	0.309364	0
PLEKHA5	6	1	0.294335	0.203374	program1	0	80.6083	0.251299	0	SLC9A3	5	4	4.64935	-3.74508	program3	0	88.5526	0.252808	0	MET	11	1	4.27688	-0.758782	program5	0	379.457	0.466376	0
PLEKHB1	6	1	0.0567197	1.3479	program1	0	113.268	0.35308	0	SLIRP	1	1	-3.27577	-1.33113	program3	0	92.6637	0.264557	0	METTL9	2	1	3.72724	-1.97692	program5&program6	0	336.68	0.413802	0
PLP2	3	1	3.44953	3.36672	program1	0	105.284	0.328262	0	SMC4	3	2	-1.66264	7.96024	program3	0	91.6098	0.261483	0	MFAP2	8	1	-1.58298	-1.576	program5	0	326.5	0.401285	0
PLXDC2	4	1	-1.31273	3.22192	program1	0	81.8161	0.254284	0	SMOX	5	4	4.67357	-3.30211	program3	0	90.218	0.257569	0	MFF	3	1	1.09928	-2.03155	program5	0	303.718	0.373286	0
PLXNC1	6	1	0.291092	0.401602	program1	0	86.7667	0.270508	0	SNCA	6	1	0.19774	1.93813	program3	0	178.134	0.508684	0	MFSD10	3	1	-0.431139	-1.58442	program5	0	405.514	0.498402	0
PMEL	3	1	2.5738	3.9571	program1	0	156.503	0.487973	0	SNHG7	4	3	-1.67931	-6.04014	program3	0	133.157	0.380197	0	MFSD3	2	1	2.53834	-2.27258	program5&program6	0	227.553	0.279649	0
PMEPA1	4	1	-1.24938	2.98403	program1	0	144.314	0.449787	0	SNRPB	1	1	-1.77727	0.829976	program3	0	111.594	0.318598	0	MGST2	2	1	3.29364	-1.54336	program5&program6	0	281.89	0.346452	0
POLG2	4	1	-1.41564	1.63261	program1	0	95.1707	0.296668	0	SNRPD2	1	1	-3.45688	-1.24523	program3	0	123.021	0.351188	0	MGST3	5	1	-3.03941	-0.810294	program5	0	298.829	0.36728	0
POLR2L	1	1	4.60625	0.938475	program1	0	105.761	0.329705	0	SNRPD3	1	1	-2.96316	-0.112142	program3	0	121.982	0.348298	0	MIEN1	8	1	-1.8883	-2.41162	program5	0	271.426	0.333591	0
POMP	1	1	3.77976	1.6098	program1	0	95.9465	0.299128	0	SNRPE	1	1	-3.32002	-0.43265	program3	0	137.326	0.392097	0	MIF	5	1	-2.6798	-2.49137	program5	0	258.805	0.318082	0
PPA1	1	1	4.27638	0.337395	program1	0	80.417	0.250706	0	SNRPF	1	1	-3.84553	-0.602632	program3	0	93.4843	0.266908	0	MIR146A	13	2	11.4269	7.91742	program6	0	222.789	0.271844	0
PPFIBP1	3	1	5.85013	3.29323	program1	0	104.244	0.325015	0	SNRPG	1	1	-3.10792	-1.3999	program3	0	117.736	0.336169	0	MIR29A	13	2	11.3923	7.94605	program6	0	222.214	0.271269	0
PPIA	1	1	3.66771	0.353359	program1	0	146.876	0.457818	0	SNU13	1	1	-3.26206	-0.195532	program3	0	103.648	0.295909	0	MKKS	11	1	5.33335	-1.17567	program5	0	205.32	0.252339	0
PPIB	1	1	2.88115	0.936921	program1	0	108.697	0.338884	0	SNX10	5	4	4.63985	-3.72601	program3	0	143.508	0.409786	0	MLF2	3	1	-0.224957	-2.21909	program5	0	351.82	0.43241	0
PPP1R14B	3	1	4.7994	3.60977	program1	0	144.278	0.449871	0	SOX4	6	1	-0.0378373	1.34201	program3	0	88.535	0.252766	0	MMADHC	3	1	0.069989	-2.38126	program5	0	257.092	0.315976	0
PPP1R15A	1	1	1.64533	0.908003	program1	0	88.405	0.275614	0	SPAG5	3	2	-1.21895	8.57351	program3	0	137.573	0.392535	0	MORF4L1	3	1	-0.0786852	-1.32261	program5	0	308.903	0.379661	0
PRAME	1	1	2.56141	1.80184	program1	0	188.704	0.588437	0	SPC24	3	2	-1.14827	7.44767	program3	0	133.171	0.379974	0	MPV17	8	1	-1.3974	-2.35463	program5	0	222.827	0.273858	0
PRDX1	1	1	2.53601	1.18095	program1	0	102.97	0.321004	0	SPC25	3	2	-0.882136	7.98812	program3	0	175.707	0.501321	0	MPZL1	2	1	3.05636	-1.35563	program5&program6	0	216.541	0.266125	0
PRDX4	1	1	2.81336	1.29146	program1	0	80.9649	0.252413	0	SPCS1	1	1	-2.54067	0.610599	program3	0	101.685	0.290271	0	MRFAP1	3	1	0.211586	-1.28009	program5	0	302.179	0.371394	0
PRELID1	1	1	3.59311	0.937686	program1	0	97.0761	0.302652	0	SPESP1	5	4	4.81596	-3.63956	program3	0	171.271	0.489034	0	MRFAP1L1	2	1	2.49707	-2.33457	program5&program6	0	211.264	0.259641	0
PRELP	7	4	-1.48201	-0.917277	program2	0	164.121	0.511699	0	SRSF3	1	1	-2.40159	0.415753	program3	0	101.708	0.290384	0	MRP63	13	2	12.0312	7.42846	program6	0	366.534	0.448415	0
PROS1	4	1	-1.10522	3.09742	program1	0	99.1169	0.309018	0	SSR2	1	1	-1.36783	0.989274	program3	0	99.1468	0.283006	0	MRPL13	2	1	2.32661	-2.73312	program5&program6	0	346.548	0.425923	0
PRRG4	2	2	-9.2382	-3.68543	program2	0	136.909	0.426302	0	STMN1	1	1	-1.83808	1.05065	program3	0	105.187	0.300304	0	MRPL14	8	1	-2.03789	-1.82064	program5	0	361.49	0.444293	0
PRSS23	3	1	3.52728	3.84116	program1	0	128.376	0.400285	0	SUB1	1	1	-2.68119	-1.2972	program3	0	97.112	0.277257	0	MRPL15	2	1	2.24713	-2.6821	program5&program6	0	323.816	0.397986	0
PRSS3	2	2	-8.432	-3.33406	program2	0	146.108	0.454234	0	SYNM	5	4	4.35048	-3.51409	program3	0	97.4654	0.278228	0	MRPL17	8	1	-2.12339	-2.34055	program5	0	211.588	0.260041	0
PSAP	1	1	2.13004	1.4883	program1	0	88.2984	0.275253	0	SYT5	5	4	4.94462	-3.48209	program3	0	95.2081	0.271762	0	MRPL20	5	1	-2.30394	-2.35758	program5	0	320.38	0.393765	0
PSG4	4	1	-1.7224	1.91801	program1	0	110.726	0.34498	0	TACC3	3	2	-1.15133	8.16031	program3	0	144.934	0.413592	0	MRPL21	5	1	-3.52082	-1.81866	program5	0	209.356	0.2573	0
PSMA2	3	1	4.99063	3.12049	program1	0	94.818	0.29562	0	TAGLN2	1	1	-1.13924	1.52239	program3	0	139.665	0.398725	0	MRPL24	8	1	-1.53816	-2.01823	program5	0	239.8	0.29472	0
PSMA7	1	1	3.26669	1.40602	program1	0	122.236	0.381089	0	TALDO1	1	1	-2.59177	0.534271	program3	0	87.878	0.25087	0	MRPL27	5	1	-2.60915	-2.38378	program5	0	251.662	0.309298	0
PSMB1	1	1	3.7618	2.32224	program1	0	90.5598	0.282318	0	TCF19	3	2	-1.33384	5.83393	program3	0	98.9134	0.282368	0	MRPL34	5	1	-3.27848	-0.579977	program5	0	221.33	0.272017	0
PSMB3	1	1	3.1688	1.72084	program1	0	84.4442	0.263264	0	TFF2	5	4	4.89851	-3.5804	program3	0	92.4049	0.26374	0	MRPL36	8	1	-1.90029	-2.68346	program5	0	215.001	0.264238	0
PSMB6	1	1	3.22681	1.41384	program1	0	85.1697	0.265522	0	TFF3	5	4	5.04837	-3.17747	program3	0	155.579	0.444208	0	MRPL37	8	1	-1.87053	-1.76897	program5	0	216.885	0.266552	0
PSMB7	1	1	3.80854	2.00133	program1	0	84.3869	0.263076	0	TGFB1I1	1	1	-0.563211	2.79885	program3	0	143.033	0.408429	0	MRPL4	8	1	-2.04455	-1.55457	program5	0	228.796	0.281194	0
PSMD8	1	1	3.24727	1.29368	program1	0	105.633	0.329339	0	TIMM10	1	1	-3.25554	-1.05738	program3	0	87.9266	0.251034	0	MRPL40	5	1	-3.94635	-0.606736	program5	0	283.595	0.348549	0
PTGS1	2	2	-8.82922	-3.83357	program2	0	91.4835	0.284193	0	TIMM13	1	1	-3.11725	-0.75195	program3	0	123.339	0.352158	0	MRPL41	5	1	-3.37436	-1.45235	program5	0	279.151	0.343091	0
PTMS	1	1	3.60288	2.74019	program1	0	88.5528	0.276058	0	TIMM8B	1	1	-3.55818	-0.623109	program3	0	89.4471	0.255379	0	MRPL43	3	1	-0.683341	-1.905	program5	0	255.819	0.31441	0
PTPRZ1	3	1	5.00043	4.55485	program1	0	80.4294	0.25073	0	TK1	3	2	-1.34662	6.74887	program3	0	199.131	0.568528	0	MRPL44	2	1	2.81662	-1.9853	program5&program6	0	347.316	0.42687	0
PTTG1	1	1	3.16653	2.01796	program1	0	93.9257	0.292833	0	TKT	4	3	-1.71305	-4.50868	program3	0	95.7439	0.273345	0	MRPL51	5	1	-3.44512	-1.14578	program5	0	297.891	0.366124	0
PYGB	4	1	-0.156045	2.85764	program1	0	92.6742	0.288928	0	TMA7	1	1	-3.92197	-0.827631	program3	0	102.184	0.29168	0	MRPL52	5	1	-3.41263	-1.31053	program5	0	276.832	0.340237	0
PYGL	1	1	0.67277	1.40789	program1	0	213.731	0.666422	0	TMEM14A	1	1	-1.2264	2.01967	program3	0	110.825	0.316435	0	MRPL54	8	1	-1.75503	-2.8027	program5	0	236.116	0.290192	0
QDPR	1	1	3.39959	0.644673	program1	0	130.578	0.407154	0	TMEM258	1	1	-3.70174	-1.16737	program3	0	111.84	0.319275	0	MRPL55	5	1	-3.03695	-2.1664	program5	0	220.804	0.271368	0
QPCT	3	1	2.68794	3.74552	program1	0	103.782	0.323557	0	TMEM40	7	5	14.4452	2.00778	program4	0	189.683	0.427216	0	MRPL57	5	1	-3.32847	-1.68889	program5	0	273.631	0.336306	0
QPRT	6	1	0.739076	0.710177	program1	0	82.2089	0.256284	0	TMPO	3	2	-1.64416	7.3406	program3	0	102.556	0.292794	0	MRPS12	8	1	-2.06643	-1.89042	program5	0	275.231	0.338267	0
RAB25	2	2	-8.16026	-3.79196	program2	0	183.569	0.571622	0	TMSB10	1	1	-3.85309	-0.738217	program3	0	126.906	0.362146	0	MRPS15	8	1	-1.41232	-2.77209	program5	0	248.339	0.305217	0
RAB32	3	1	2.75386	3.47382	program1	0	130.128	0.405747	0	TMSB4X	5	4	6.23652	-1.37103	program3	0	113.409	0.323677	0	MRPS16	8	1	-1.24438	-2.75896	program5	0	251.516	0.309122	0
RAB38	1	1	2.57233	-0.402868	program1	0	84.847	0.264522	0	TNC	6	1	0.110659	2.22188	program3	0	100.956	0.288199	0	MRPS18A	8	1	-1.26731	-1.83576	program5	0	229.033	0.281481	0
RABAC1	1	1	4.5752	1.84444	program1	0	97.019	0.302475	0	TNFRSF12A	1	1	-2.31471	1.44745	program3	0	105.043	0.299917	0	MRPS18B	8	1	-1.58192	-1.08282	program5	0	278.908	0.34279	0
RACK1	3	1	3.22157	4.1917	program1	0	90.1387	0.280843	0	TOMM7	4	3	-2.33117	-5.94945	program3	0	156.682	0.447287	0	MRPS18C	5	1	-2.78681	-1.93466	program5	0	231.5	0.284516	0
RAMP1	1	1	2.48064	-0.408501	program1	0	103.739	0.323305	0	TOP2A	3	2	-1.18823	8.78535	program3	0	217.699	0.621349	0	MRPS21	5	1	-3.17965	-1.27685	program5	0	261.555	0.321463	0
RAN	1	1	3.50531	0.828767	program1	0	95.0594	0.296345	0	TPM3	1	1	-0.932427	1.18053	program3	0	99.7509	0.284762	0	MRPS28	2	1	2.5755	-2.8535	program5&program6	0	326.01	0.400677	0
RANBP1	1	1	4.68568	2.44715	program1	0	138.225	0.430998	0	TPM4	1	1	-2.07532	1.81477	program3	0	114.233	0.326169	0	MRPS34	8	1	-1.91021	-2.22763	program5	0	317.69	0.390459	0
RBM3	1	1	3.69096	0.476531	program1	0	82.7763	0.258045	0	TPT1	4	3	-0.717448	-6.32964	program3	0	96.7705	0.276115	0	MRPS36	5	1	-3.49316	-2.33911	program5	0	221.67	0.272437	0
RCAN1	1	1	1.45421	1.48478	program1	0	101.876	0.317615	0	TPX2	3	2	-1.3071	7.40357	program3	0	207.752	0.59311	0	MRPS6	2	1	2.71809	-2.49472	program5&program6	0	304.357	0.37407	0
RCN2	1	1	4.8761	2.08317	program1	0	131.741	0.410775	0	TRAPPC1	1	1	-2.40373	-0.130212	program3	0	101.434	0.289605	0	MRPS7	8	1	-1.44312	-2.6282	program5	0	278.482	0.342265	0
RDH12	2	2	-8.07564	-3.59621	program2	0	120.035	0.373085	0	TRIM29	7	5	14.2323	1.79453	program4	0	166.738	0.440814	0	MT-ATP8	10	1	-2.84719	3.34283	program6	0	306.035	0.376131	0
RFC1	6	1	-0.0858517	0.810757	program1	0	132.635	0.413568	0	TRIP13	3	2	-1.38156	5.86573	program3	0	88.1686	0.251665	0	MT-ND4L	10	1	-2.7424	3.17174	program6	0	300.299	0.369079	0
RGS1	3	1	5.26763	4.7092	program1	0	110.001	0.342942	0	TRMT112	1	1	-2.41601	-0.55991	program3	0	131.566	0.375611	0	MT-ND6	2	1	3.0015	-1.24838	program5&program6	0	396.54	0.487378	0
RHOA	1	1	3.1997	2.02503	program1	0	87.4021	0.272472	0	TROAP	3	2	-1.17152	7.30715	program3	0	161.914	0.462173	0	MT1G	2	1	2.46339	-1.78542	program5&program6	0	222.769	0.273773	0
RHOV	2	2	-9.17975	-4.50898	program2	0	184.24	0.573917	0	TRPV2	1	1	-1.01049	2.64588	program3	0	137.399	0.392338	0	MTCH1	8	1	-1.27242	-1.06187	program5	0	344.339	0.423215	0
RND3	3	1	4.89369	4.54249	program1	0	82.7058	0.257842	0	TSPO	1	1	-3.02394	0.634347	program3	0	139.456	0.39816	0	MTCH2	8	1	-1.95198	-1.71697	program5	0	253.313	0.311329	0
RORA	2	2	-9.04482	-3.77792	program2	0	109.179	0.340166	0	TSTD1	1	1	-0.827763	3.11793	program3	0	99.5094	0.284087	0	MTHFS	5	1	-3.08619	-2.42944	program5	0	233.986	0.287563	0
RPL10	5	3	2.30628	-5.5942	program2	0	147.254	0.458676	0	TTC39A	5	4	4.85417	-3.43422	program3	0	123.702	0.35316	0	MTRNR2L12	2	1	2.68857	-1.46247	program5&program6	0	377.239	0.463655	0
RPL10A	5	3	2.43793	-5.66274	program2	0	98.6961	0.307504	0	TUBA1B	1	1	-1.86122	0.963818	program3	0	136.834	0.390665	0	MTRNR2L2	13	2	11.4494	7.89645	program6	0	230.701	0.281946	0
RPL11	5	3	2.2434	-5.19769	program2	0	99.4646	0.309697	0	TUBA1C	1	1	-2.06743	0.854355	program3	0	115.243	0.329052	0	MTRNR2L8	2	1	2.71261	-1.36243	program5&program6	0	608.662	0.748097	0
RPL12	5	3	1.95097	-5.93228	program2	0	88.13	0.274478	0	TUBB	1	1	-1.27485	1.91693	program3	0	187.324	0.534816	0	MTSS1	2	1	3.31103	-1.51587	program5&program6	0	445.386	0.547411	0
RPL13	5	3	2.12398	-6.1839	program2	0	213.72	0.666278	0	TUBB2A	1	1	-1.00379	1.41571	program3	0	119.587	0.341441	0	MTX2	3	1	-0.170445	-2.77929	program5	0	206.085	0.253278	0
RPL13A	5	3	1.7995	-5.84387	program2	0	144.444	0.450297	0	TUBB4B	1	1	-2.21418	0.76936	program3	0	113.266	0.323406	0	MYC	2	1	2.91419	-2.32019	program5&program6	0	360.243	0.442763	0
RPL14	5	3	2.11194	-5.03192	program2	0	87.1522	0.271423	0	TUBB6	1	1	-2.13394	1.37889	program3	0	90.9115	0.259562	0	MYDGF	3	1	-0.595924	-1.00925	program5	0	377.632	0.464134	0
RPL15	5	3	2.08457	-5.01478	program2	0	108.779	0.338754	0	TUBG1	1	1	-1.6043	2.88016	program3	0	107.579	0.307154	0	MYEOV2	11	1	5.35356	-1.15496	program5	0	262.903	0.32312	0
RPL17	5	3	1.91561	-4.78115	program2	0	81.3934	0.253746	0	TXN	1	1	-3.66958	-0.195737	program3	0	130.097	0.371434	0	MYL6	5	1	-2.69333	-1.06155	program5	0	329.446	0.404911	0
RPL18	5	3	2.31937	-5.30008	program2	0	166.267	0.518202	0	TXNDC17	1	1	-3.10927	-0.101433	program3	0	120.531	0.344148	0	MYL6B	3	1	0.0577673	-2.67223	program5	0	222.46	0.273408	0
RPL18A	5	3	2.03546	-5.61778	program2	0	122.053	0.380259	0	TYMS	3	2	-1.4481	6.24505	program3	0	195.325	0.557758	0	MYL9	8	1	-1.31503	-1.96682	program5	0	235.683	0.289662	0
RPL19	5	3	1.96341	-5.70483	program2	0	171.299	0.533862	0	TYRP1	4	3	-2.46113	-5.77265	program3	0	243.666	0.695851	0	MYO10	2	1	2.55637	-1.40726	program5&program6	0	367.997	0.452295	0
RPL21	5	3	1.69598	-5.71116	program2	0	134.315	0.418693	0	UBA52	4	3	-2.08002	-5.73902	program3	0	126.699	0.361561	0	NAA20	8	1	-2.02732	-0.976357	program5	0	222.546	0.273512	0
RPL23A	5	3	1.74014	-5.81178	program2	0	118.534	0.369435	0	UBB	6	1	-0.497047	1.19208	program3	0	89.5111	0.25546	0	NAA38	5	1	-3.28601	-2.32312	program5	0	290.675	0.35725	0
RPL26	3	1	5.05793	3.02533	program1	0	94.2999	0.293681	0	UBE2C	3	2	-0.96979	7.88464	program3	0	238.361	0.680432	0	NANS	3	1	-0.856609	-2.51828	program5	0	236.747	0.290968	0
RPL27	5	3	1.55318	-4.38838	program2	0	89.0527	0.277488	0	UBE2S	1	1	-2.26767	0.745132	program3	0	98.6157	0.281553	0	NARF	10	1	-2.9336	3.09266	program6	0	286.317	0.351897	0
RPL28	5	3	1.75013	-5.16477	program2	0	163.802	0.510498	0	UBE2T	3	2	-1.34417	5.98255	program3	0	200.212	0.571689	0	NARG2	13	2	11.4729	7.87517	program6	0	248.237	0.303459	0
RPL29	5	3	2.17482	-5.1033	program2	0	110.976	0.345702	0	UBL5	1	1	-3.64193	-1.01429	program3	0	100.192	0.28603	0	NBEAL1	12	1	-3.04685	4.36423	program6	0	264.405	0.324967	0
RPL3	5	3	2.18208	-6.06222	program2	0	118.821	0.370162	0	UCHL1	1	1	-1.08618	3.02639	program3	0	109.874	0.313673	0	NDFIP1	3	1	0.628285	-1.05115	program5	0	300.453	0.369271	0
RPL30	5	3	1.97973	-5.89031	program2	0	102.799	0.320134	0	UHRF1	3	2	-1.37137	5.89565	program3	0	127.696	0.36449	0	NDUFA1	5	1	-3.59504	-2.2042	program5	0	285.435	0.350816	0
RPL31	5	3	1.67408	-5.54115	program2	0	92.6718	0.288904	0	UQCC2	1	1	-2.82026	-1.32053	program3	0	88.7602	0.253418	0	NDUFA10	10	1	-2.69562	2.41561	program6	0	243.93	0.299798	0
RPL32	5	3	1.91715	-4.9003	program2	0	106.926	0.333006	0	UQCR10	1	1	-2.94221	-1.5664	program3	0	147.474	0.421102	0	NDUFA12	5	1	-2.95379	-0.761472	program5	0	243.639	0.299439	0
RPL35	5	3	1.65346	-4.76879	program2	0	81.0539	0.252474	0	UQCRH	1	1	-3.16961	-1.99721	program3	0	125.839	0.35925	0	NDUFA2	5	1	-3.06477	-2.72719	program5	0	272.292	0.33466	0
RPL35A	5	3	1.65906	-4.80345	program2	0	108.655	0.338473	0	UQCRQ	1	1	-3.11416	-1.54631	program3	0	118.829	0.339251	0	NDUFA3	5	1	-3.26505	-2.35783	program5	0	263.247	0.32354	0
RPL36	5	3	1.53362	-4.9054	program2	0	97.8911	0.304969	0	URM1	1	1	-1.30608	1.41252	program3	0	96.9092	0.276692	0	NDUFA4	5	1	-3.92243	-2.12158	program5	0	229.638	0.282234	0
RPL36A	5	3	1.63629	-4.34651	program2	0	90.4696	0.282038	0	VGF	1	1	-1.03902	2.83236	program3	0	136.879	0.390814	0	NDUFA5	3	1	-0.39752	-1.50443	program5	0	231.677	0.284736	0
RPL37	5	3	1.418	-4.87941	program2	0	81.1213	0.252657	0	VPS25	1	1	-1.48761	1.57201	program3	0	95.0038	0.27125	0	NDUFA6	5	1	-2.7883	-2.82999	program5	0	301.867	0.371011	0
RPL37A	5	3	1.54645	-5.07767	program2	0	99.0958	0.308737	0	WDR36	5	4	4.30019	-3.63762	program3	0	124.377	0.355133	0	NDUFA8	5	1	-3.34361	-0.715806	program5	0	219.761	0.27009	0
RPL39	5	3	1.47498	-4.83231	program2	0	91.8381	0.286096	0	WDR83OS	1	1	-2.58915	-1.25447	program3	0	95.807	0.27349	0	NDUFAB1	8	1	-1.96406	-2.53936	program5	0	326.521	0.401315	0
RPL39L	4	1	0.087089	3.15699	program1	0	82.8979	0.258393	0	XAF1	5	4	3.93081	-3.19092	program3	0	88.1734	0.25169	0	NDUFB1	5	1	-3.57675	-2.14908	program5	0	282.858	0.347645	0
RPL4	5	3	2.6283	-5.45935	program2	0	103.822	0.323586	0	XAGE3	5	4	4.98364	-3.53019	program3	0	116.149	0.331581	0	NDUFB10	5	1	-3.36979	-0.890716	program5	0	330.932	0.406736	0
RPL41	5	3	1.46609	-4.49816	program2	0	132.3	0.411937	0	YBX1	1	1	-3.5574	-0.618439	program3	0	100.333	0.286345	0	NDUFB11	5	1	-2.68991	-1.68769	program5	0	300.831	0.369739	0
RPL5	5	3	2.48508	-5.40308	program2	0	112.565	0.35078	0	ZFAS1	4	3	-1.7597	-6.1029	program3	0	126.729	0.361794	0	NDUFB2	5	1	-3.79114	-2.25467	program5	0	285.687	0.351126	0
RPL6	5	3	2.51934	-5.61206	program2	0	99.8819	0.311182	0	ZNF593	1	1	-3.16814	-1.29902	program3	0	99.9956	0.285504	0	NDUFB3	5	1	-3.65567	-1.20245	program5	0	217.165	0.266899	0
RPL7A	5	3	2.28336	-5.45366	program2	0	132.836	0.413835	0	ZNHIT1	1	1	-3.16428	-0.0292486	program3	0	88.104	0.251532	0	NDUFB4	5	1	-3.71012	-0.351653	program5	0	257.522	0.316505	0
RPL8	5	3	2.17311	-5.98177	program2	0	149	0.464263	0	ZWINT	3	2	-1.33011	6.01836	program3	0	137.664	0.393044	0	NDUFB5	10	1	-3.11598	3.26352	program6	0	219.81	0.270152	0
RPL9	5	3	2.28931	-5.94247	program2	0	164.496	0.512628	0											NDUFB6	3	1	-0.569911	-2.41133	program5	0	241.016	0.296216	0
RPLP1	5	3	1.73515	-5.52898	program2	0	205.046	0.639109	0											NDUFB7	5	1	-3.58851	-1.89791	program5	0	316.517	0.389019	0
RPLP2	5	3	1.46454	-4.71151	program2	0	85.2061	0.265434	0											NDUFB8.1	13	2	12.0286	7.40735	program6	0	537.589	0.658776	0
RPS10	3	1	5.01915	3.02212	program1	0	94.4968	0.294536	0											NDUFB9	2	1	1.94756	-2.69876	program5&program6	0	420.154	0.516403	0
RPS12	5	3	1.83622	-5.87961	program2	0	172.68	0.538167	0											NDUFC1	5	1	-2.972	-2.68439	program5	0	282.884	0.34768	0
RPS13	5	3	1.86352	-5.73902	program2	0	92.8806	0.289369	0											NDUFS3	8	1	-1.93123	-1.58151	program5	0	264.367	0.324918	0
RPS14	5	3	2.05594	-5.87621	program2	0	123.184	0.38371	0											NDUFS5	5	1	-3.5545	-1.38305	program5	0	277.735	0.341352	0
RPS15	5	3	1.61698	-4.92493	program2	0	112.842	0.351354	0											NDUFS6	5	1	-3.31691	-2.62945	program5	0	271.027	0.333105	0
RPS15A	5	3	1.72978	-4.78469	program2	0	88.4395	0.275449	0											NDUFS7	8	1	-1.79156	-1.71086	program5	0	297.104	0.365157	0
RPS16	5	3	1.8196	-5.45604	program2	0	112.432	0.35038	0											NDUFS8	8	1	-1.17326	-2.69679	program5	0	295.285	0.362922	0
RPS18	5	3	1.95481	-5.73557	program2	0	140.836	0.438871	0											NDUFV1	3	1	-0.913673	-1.10032	program5	0	305.038	0.374909	0
RPS19	5	3	1.77593	-5.26442	program2	0	176.898	0.551417	0											NDUFV2	3	1	0.0725879	-1.46944	program5	0	339.908	0.417769	0
RPS19BP1	1	1	4.74317	2.16852	program1	0	86.7284	0.270384	0											NEDD8	5	1	-3.78696	-0.718694	program5	0	277.918	0.341575	0
RPS2	5	3	1.80147	-4.76664	program2	0	110.366	0.343795	0											NELFE	8	1	-1.70758	-1.03364	program5	0	279.955	0.344074	0
RPS21	5	3	1.47525	-4.76846	program2	0	82.0615	0.25574	0											NENF	5	1	-4.02154	-1.51546	program5	0	358.472	0.440584	0
RPS23	5	3	1.82212	-5.72559	program2	0	155.29	0.483948	0											NFIA	10	1	-3.01645	3.67881	program6	0	214.325	0.263395	0
RPS24	5	3	1.83898	-5.80735	program2	0	96.5377	0.300654	0											NFKBIL1	3	1	0.245696	-2.15211	program5	0	252.946	0.310877	0
RPS25	5	3	1.74264	-5.69413	program2	0	101.24	0.315497	0											NGFRAP1	11	1	5.26608	-1.26309	program5	0	306.929	0.377235	0
RPS26	5	3	1.84517	-5.47989	program2	0	111.353	0.347154	0											NGRN	3	1	1.15069	-2.58925	program5	0	295.533	0.363224	0
RPS27	5	3	1.44137	-4.72885	program2	0	130.33	0.406092	0											NHP2	8	1	-1.72823	-2.11453	program5	0	310.131	0.381169	0
RPS27A	5	3	1.94027	-5.85833	program2	0	126.539	0.394178	0											NHP2L1	13	2	12.0675	7.39297	program6	0	444.808	0.544853	0
RPS27L	1	1	4.74894	2.18631	program1	0	97.5215	0.303993	0											NINJ1	3	1	-0.369355	-2.37663	program5	0	333.004	0.409283	0
RPS28	5	3	1.46725	-4.80317	program2	0	99.4642	0.309788	0											NIPA2	3	1	-0.181318	-1.96857	program5	0	301.786	0.370903	0
RPS29	5	3	1.54834	-4.30872	program2	0	122.578	0.382068	0											NME2	10	1	-3.36111	3.30399	program6	0	263.168	0.323448	0
RPS3	5	3	2.15562	-5.75465	program2	0	113.721	0.354239	0											NME4	3	1	-0.690813	-2.6142	program5	0	304.956	0.374808	0
RPS3A	5	3	2.2704	-6.12563	program2	0	111.776	0.34821	0											NOL7	8	1	-1.79096	-1.05011	program5	0	315.786	0.388118	0
RPS4X	5	3	2.20481	-5.97285	program2	0	107.757	0.335617	0											NOP10	5	1	-2.98302	-2.75311	program5	0	287.382	0.353206	0
RPS4Y1	3	1	5.86521	3.32617	program1	0	238.694	0.74437	0											NOP16	8	1	-2.33496	-2.02253	program5	0	209.542	0.257526	0
RPS5	5	3	2.41362	-5.31215	program2	0	142.916	0.445498	0											NPC2	10	1	-3.28135	2.69158	program6	0	339.505	0.417275	0
RPS6	5	3	1.94222	-6.09434	program2	0	157.538	0.490994	0											NQO2	3	1	0.884847	-1.8657	program5	0	243.871	0.29972	0
RPS6KA2	7	4	-1.56307	-0.979403	program2	0	87.076	0.271318	0											NR4A1	2	1	3.47492	-1.04153	program5&program6	0	412.366	0.506831	0
RPS6KA5	4	1	-0.40528	2.67718	program1	0	92.2316	0.287534	0											NR4A2	2	1	1.91232	-1.32226	program5&program6	0	327.552	0.40258	0
RPS7	5	3	2.35182	-5.41313	program2	0	125.856	0.392086	0											NR4A3	11	1	4.38104	-1.02515	program5	0	307.734	0.378223	0
RPS8	5	3	1.84231	-5.8719	program2	0	108.091	0.336733	0											NRD1	13	2	11.4735	7.87394	program6	0	232.247	0.283855	0
RPS9	5	3	2.40083	-5.63057	program2	0	127.455	0.397133	0											NSA2	10	1	-3.21811	3.4359	program6	0	215.478	0.26483	0
RTN4	1	1	1.96581	1.17236	program1	0	83.8955	0.261548	0											NSG1	8	1	-1.13615	-1.69006	program5	0	358.243	0.440306	0
RUNX1	4	1	-1.25558	2.31524	program1	0	85.2703	0.265772	0											NSMCE1	3	1	0.763266	-2.37661	program5	0	230.785	0.283639	0
S100A1	1	1	3.31797	0.0261677	program1	0	129.544	0.403922	0											NUDT14	2	1	3.41263	-1.97968	program5&program6	0	321.841	0.39556	0
S100A10	3	1	3.18839	3.93199	program1	0	129.331	0.403146	0											NUPR1	11	1	4.094	-1.60969	program5	0	269.51	0.331242	0
S100A11	3	1	3.28007	3.01759	program1	0	135.067	0.421075	0											NUTF2	3	1	-0.0478278	-2.15814	program5	0	245.797	0.302092	0
S100A13	1	1	3.77384	2.18256	program1	0	114.84	0.35803	0											OAZ1	10	1	-2.53737	2.02583	program6	0	306.075	0.376185	0
S100A14	2	2	-9.63728	-4.51114	program2	0	205.227	0.639611	0											OCA2	2	1	3.36304	-0.865219	program5&program6	0	235.145	0.288991	0
S100A16	2	2	-8.9324	-2.22862	program2	0	161.794	0.504493	0											OCIAD1	2	1	2.04271	-2.59882	program5&program6	0	335.037	0.411782	0
S100A2	2	2	-10.3221	-4.27942	program2	0	122.264	0.381027	0											ORAI1	5	1	-2.87885	-1.70331	program5	0	213.427	0.262284	0
S100A4	3	1	5.18916	4.23573	program1	0	158.831	0.49524	0											ORMDL2	8	1	-2.03005	-1.78075	program5	0	212.789	0.261513	0
S100A6	3	1	3.5333	3.32481	program1	0	193.442	0.603154	0											OST4	5	1	-3.67514	-2.36272	program5	0	261.614	0.321537	0
S100A7	2	2	-10.5956	-3.99353	program2	0	163.505	0.509645	0											OSTC	3	1	-0.962623	-2.00819	program5	0	315.358	0.387594	0
S100A8	2	2	-10.5374	-3.9583	program2	0	190.852	0.594951	0											OTUB1	8	1	-1.43412	-1.03294	program5	0	251.941	0.309642	0
S100A9	2	2	-10.4966	-3.89919	program2	0	178.169	0.555361	0											OTUD6B-AS1	2	1	2.87664	-2.50081	program5&program6	0	362.786	0.445886	0
S100B	3	1	4.2801	3.88746	program1	0	211.043	0.658102	0											OXA1L	10	1	-3.30756	2.87002	program6	0	272.93	0.335444	0
SAMMSON	4	1	-1.31816	2.38338	program1	0	121.347	0.378211	0											P4HA1	2	1	2.78353	-1.39974	program5&program6	0	358.869	0.441066	0
SAP25	4	1	-0.503082	2.79313	program1	0	143.51	0.447383	0											P4HB	3	1	0.726172	-1.47132	program5	0	390.697	0.480196	0
SAT1	1	1	1.86523	0.937974	program1	0	108.11	0.337034	0											PABPC1	11	1	4.38037	-1.56779	program5	0	244.329	0.300287	0
SBSN	2	2	-9.88302	-4.50806	program2	0	164.639	0.513022	0											PAIP2	3	1	1.14827	-1.92437	program5	0	251.236	0.308779	0
SCPEP1	1	1	0.553585	1.5864	program1	0	123.01	0.383525	0											PARK7	8	1	-1.39947	-2.52692	program5	0	339.307	0.417031	0
SDC1	2	2	-8.68664	-3.93682	program2	0	129.979	0.404915	0											PARVB	3	1	0.42993	-2.72552	program5	0	257.898	0.316965	0
SDC3	3	1	4.61138	3.78664	program1	0	82.5344	0.257303	0											PAX3	2	1	2.21177	-1.6973	program5&program6	0	432.8	0.531944	0
SDCBP	1	1	2.42944	-0.116934	program1	0	102.577	0.319747	0											PCBD1	10	1	-2.8577	2.64697	program6	0	248.438	0.30534	0
SDCBP2	2	2	-8.86725	-3.85371	program2	0	97.3397	0.302844	0											PCBP1	5	1	-3.07894	-1.94996	program5	0	362.927	0.446064	0
SDR16C5	2	2	-8.34242	-4.26227	program2	0	137.288	0.426923	0											PCBP2	10	1	-2.96319	3.08452	program6	0	298.025	0.36629	0
SEC11C	1	1	3.9679	0.567478	program1	0	89.2513	0.278253	0											PDAP1	8	1	-2.3568	-1.92438	program5	0	251.879	0.309567	0
SEC61G	1	1	4.55581	1.14962	program1	0	90.8567	0.283254	0											PDCD5	5	1	-3.21822	-0.785254	program5	0	250.268	0.307588	0
SELENOM	4	1	-1.00444	2.13096	program1	0	170.827	0.532683	0											PDCD6	3	1	-0.534144	-2.57078	program5	0	347.271	0.42682	0
SELENOP	2	2	-10.1864	-3.7664	program2	0	88.7353	0.276218	0											PEA15	8	1	-2.2875	-1.2238	program5	0	232.299	0.285495	0
SELENOW	3	1	2.8014	4.002	program1	0	121.825	0.379839	0											PEBP1	10	1	-2.34796	2.2026	program6	0	298.338	0.366675	0
SEM1	3	1	3.26409	4.13078	program1	0	85.3956	0.266202	0											PEMT	2	1	1.57365	-2.66094	program5&program6	0	266.846	0.327959	0
SEMA3B	4	1	-1.26767	2.91719	program1	0	110.6	0.344783	0											PET100	5	1	-3.40065	-1.75684	program5	0	229.849	0.282484	0
SEMA5A	3	1	5.81547	3.3165	program1	0	88.0599	0.274498	0											PEX2	2	1	3.104	-2.18514	program5&program6	0	274.617	0.337511	0
SEPT11	3	1	4.56576	3.26221	program1	0	98.8513	0.308198	0											PFDN2	5	1	-3.24467	-1.30212	program5	0	287.023	0.352765	0
SERPINB5	2	2	-9.24235	-4.62587	program2	0	191.291	0.595879	0											PFDN5	10	1	-3.39321	4.09234	program6	0	243.309	0.299035	0
SERPINE2	3	1	3.3462	3.23628	program1	0	218.192	0.680388	0											PFN1	8	1	-1.80195	-1.91722	program5	0	293.72	0.361	0
SERPINF1	1	1	2.4697	-0.317677	program1	0	114.279	0.356304	0											PGAM1	8	1	-1.43883	-2.29243	program5	0	302.645	0.371968	0
SERPING1	1	1	1.05015	2.11924	program1	0	118.751	0.370187	0											PGK1	8	1	-1.76764	-1.39445	program5	0	238.498	0.293124	0
SFN	2	2	-10.3692	-4.3095	program2	0	231.617	0.722041	0											PGLS	10	1	-2.81372	2.56975	program6	0	294.596	0.362075	0
SH3BGRL3	1	1	3.38014	1.65699	program1	0	95.2978	0.297097	0											PHACTR1	8	1	-1.58436	-1.26037	program5	0	403.22	0.49558	0
SH3BP5	4	1	-1.55277	2.0707	program1	0	131.529	0.410074	0											PHB	8	1	-2.26856	-1.87513	program5	0	304.034	0.373676	0
SHC1	1	1	1.37243	1.37767	program1	0	138.138	0.430718	0											PHB2	10	1	-3.29166	2.87975	program6	0	322.939	0.396913	0
SLC1A4	7	4	-1.65876	-1.1299	program2	0	110.14	0.343373	0											PHLDA2	5	1	-2.84784	-1.23831	program5	0	258.995	0.318308	0
SLC24A5	3	1	3.2671	3.91199	program1	0	99.55	0.310378	0											PHPT1	3	1	0.352233	-1.12629	program5	0	246.238	0.302638	0
SLC25A3	1	1	4.20584	0.215758	program1	0	96.6479	0.301259	0											PIGF	8	1	-1.25704	-2.75363	program5	0	210.272	0.25842	0
SLC25A4	1	1	3.42953	0.657252	program1	0	130.832	0.407944	0											PIGH	2	1	1.06424	-1.26678	program5&program6	0	224.919	0.276423	0
SLC25A5	1	1	3.71475	0.464034	program1	0	118.24	0.368656	0											PIGP	3	1	0.768421	-2.39596	program5	0	229.372	0.281903	0
SLC25A6	5	3	2.81514	-5.15605	program2	0	99.9308	0.311537	0											PIN1	5	1	-2.776	-0.953548	program5	0	232.464	0.285702	0
SLC38A1	2	2	-10.0723	-3.71618	program2	0	82.3329	0.25602	0											PIR	2	1	2.83574	-2.00626	program5&program6	0	380.457	0.467609	0
SLC39A11	4	1	-1.2417	1.62612	program1	0	114.343	0.356425	0											PKIG	3	1	0.494356	-1.54569	program5	0	204.789	0.251685	0
SLC43A3	3	1	3.72909	3.28443	program1	0	91.4238	0.285024	0											PLCB4	2	1	3.9771	-1.69517	program5&program6	0	216.454	0.266007	0
SLC6A17	1	1	2.10344	-0.292228	program1	0	91.4806	0.285124	0											PLD3	2	1	1.80112	-1.74715	program5&program6	0	394.719	0.485138	0
SLCO4A1-AS1	5	3	2.49569	-5.58906	program2	0	121.208	0.3779	0											PLOD1	3	1	0.469172	-0.898837	program5	0	236.628	0.290813	0
SLPI	2	2	-9.38626	-4.0305	program2	0	119.991	0.373366	0											PLPP5	2	1	1.30796	-1.41674	program5&program6	0	226.68	0.278586	0
SMDT1	1	1	4.33074	0.364877	program1	0	81.625	0.254467	0											PMVK	8	1	-2.07058	-1.97685	program5	0	211.166	0.259523	0
SMIM14	6	1	-0.263482	0.851461	program1	0	132.858	0.414252	0											PNKD	8	1	-2.10525	-2.37836	program5	0	274.658	0.337566	0
SNCA	3	1	2.86109	3.46237	program1	0	86.4855	0.269615	0											PNRC2	2	1	3.31204	-1.07988	program5&program6	0	278.805	0.34266	0
SNHG15	1	1	3.95662	1.33355	program1	0	80.669	0.25149	0											POLD2	3	1	-0.494942	-2.19884	program5	0	218.575	0.268632	0
SNHG25	4	1	-1.77431	1.89453	program1	0	99.0403	0.308746	0											POLDIP2	3	1	-0.731044	-1.86361	program5	0	236.71	0.290918	0
SNRPD1	1	1	4.37406	1.40245	program1	0	99.4033	0.30992	0											POLE4	8	1	-1.75336	-2.37958	program5	0	241.439	0.296734	0
SNU13	1	1	4.23236	1.31476	program1	0	86.198	0.268716	0											POLR1D	10	1	-3.32245	2.43471	program6	0	253.583	0.311664	0
SNX10	1	1	1.38538	2.48369	program1	0	92.9956	0.289923	0											POLR2E	8	1	-1.93748	-1.32192	program5	0	284.341	0.349469	0
SOD1	1	1	3.26965	0.813678	program1	0	86.6467	0.270101	0											POLR2F	5	1	-3.69486	-0.403064	program5	0	237.955	0.292454	0
SORBS2	3	1	5.10506	4.63977	program1	0	126.798	0.395341	0											POLR2I	5	1	-3.49698	-1.72511	program5	0	258.07	0.317177	0
SOX6	1	1	2.24851	-0.482078	program1	0	93.4061	0.291183	0											POLR2K	2	1	2.45708	-2.83304	program5&program6	0	366.055	0.449906	0
SPARC	1	1	2.86082	2.02523	program1	0	94.0413	0.293193	0											POLR2L	5	1	-3.8525	-1.67075	program5	0	249.574	0.306739	0
SPARCL1	3	1	5.17128	4.64345	program1	0	248.293	0.774296	0											POMP	5	1	-3.28961	-1.26028	program5	0	292.081	0.358983	0
SPCS1	1	1	3.45008	2.193	program1	0	84.3726	0.263017	0											PPA1	10	1	-2.8079	2.46783	program6	0	216.33	0.265875	0
SPHK1	1	1	1.41643	1.44834	program1	0	90.9158	0.283349	0											PPCS	3	1	-0.0615282	-1.08345	program5	0	260.337	0.319959	0
SPINK5	2	2	-9.67452	-4.50262	program2	0	114.633	0.357087	0											PPDPF	3	1	0.914341	-2.52797	program5	0	273.347	0.335957	0
SPINT2	2	2	-8.77342	-3.01507	program2	0	204.727	0.637705	0											PPIB	3	1	-0.674388	-1.43475	program5	0	354.043	0.435145	0
SPRY4	3	1	5.35375	4.21802	program1	0	129.368	0.403325	0											PPP1CA	8	1	-2.3092	-0.955583	program5	0	274.789	0.337727	0
SRM	3	1	3.45784	3.13063	program1	0	84.5571	0.263614	0											PPP1R11	8	1	-1.30054	-1.5412	program5	0	317.593	0.390335	0
SSBP1	1	1	4.11881	2.11507	program1	0	91.1246	0.284091	0											PPP1R16A	2	1	3.50176	-1.90857	program5&program6	0	286.938	0.352654	0
SSPN	4	1	-0.433099	1.54786	program1	0	152.347	0.474975	0											PQBP1	10	1	-3.35977	2.73206	program6	0	251.077	0.308582	0
SSR4	1	1	3.99056	1.34378	program1	0	92.3051	0.287746	0											PRDX1	5	1	-3.11049	-1.61967	program5	0	241.803	0.297188	0
ST14	2	2	-8.91217	-2.98068	program2	0	104.561	0.324521	0											PRDX2	3	1	0.114205	-1.61445	program5	0	241.007	0.296207	0
STOM	1	1	1.58979	1.27743	program1	0	117.297	0.365726	0											PRDX3	8	1	-1.23719	-1.97619	program5	0	268.375	0.329845	0
SULT1C2	6	1	0.53559	0.0259412	program1	0	96.8041	0.301617	0											PRDX4	8	1	-1.16937	-1.12986	program5	0	389.388	0.478583	0
SYTL1	2	2	-8.89083	-3.88212	program2	0	88.7455	0.276283	0											PRDX5	3	1	-0.53763	-2.50144	program5	0	329.144	0.40454	0
TACSTD2	2	2	-9.77936	-4.36923	program2	0	189.994	0.592017	0											PRDX6	3	1	-0.908038	-1.79616	program5	0	275.266	0.338315	0
TALDO1	1	1	3.42934	2.21555	program1	0	91.2686	0.284537	0											PRELID1	8	1	-1.8888	-2.08395	program5	0	343.737	0.422477	0
TBC1D7	6	1	0.956256	0.362168	program1	0	161.031	0.502122	0											PRKCDBP	2	1	3.50609	-1.44513	program5&program6	0	258.821	0.318088	0
TCF12	3	1	5.70985	3.23374	program1	0	85.0347	0.265099	0											PRR13	8	1	-1.43946	-2.16197	program5	0	332.788	0.409016	0
TFAP2B	7	4	-1.70723	-1.48843	program2	0	112.373	0.350336	0											PRUNE2	10	1	-2.75681	3.1033	program6	0	211.492	0.25992	0
TGFBI	4	1	-0.158882	3.03592	program1	0	167.639	0.522533	0											PSMA2.1	13	2	12.0155	7.43697	program6	0	394.526	0.482858	0
THBD	2	2	-10.151	-4.08098	program2	0	117.373	0.365385	0											PSMA3	3	1	-0.0247286	-1.08298	program5	0	254.468	0.312747	0
THBS1	4	1	-0.518481	3.1745	program1	0	84.3371	0.262452	0											PSMA4	5	1	-3.73139	-0.36003	program5	0	217.715	0.267572	0
THEM5	2	2	-8.24309	-3.31706	program2	0	96.1056	0.297928	0											PSMA5	5	1	-2.85163	-1.18082	program5	0	237.238	0.29157	0
TIMM13	1	1	3.97975	0.971163	program1	0	88.3497	0.275443	0											PSMA6	8	1	-1.66676	-1.05328	program5	0	245.244	0.301408	0
TIMP1	1	1	3.28744	2.56755	program1	0	130.239	0.406075	0											PSMA7	5	1	-2.86708	-1.17677	program5	0	363.69	0.447001	0
TIMP3	3	1	3.35432	3.69246	program1	0	92.9685	0.28981	0											PSMB2	5	1	-2.57177	-1.36036	program5	0	270.872	0.332911	0
TINCR	2	2	-10.1663	-4.17038	program2	0	146.668	0.456772	0											PSMB3	5	1	-2.7394	-0.799207	program5	0	229.965	0.282632	0
TM4SF1	4	1	-1.67896	2.19817	program1	0	100.657	0.313777	0											PSMB5	8	1	-1.96689	-1.91592	program5	0	308.59	0.379275	0
TMEM106C	1	1	3.13558	1.84292	program1	0	82.6948	0.257802	0											PSMB6	5	1	-2.7572	-1.20591	program5	0	280.066	0.344213	0
TMEM147	1	1	3.55876	1.02241	program1	0	84.099	0.262183	0											PSMC5	5	1	-2.6587	-1.21173	program5	0	268.4	0.329874	0
TMEM154	2	2	-8.95377	-3.13713	program2	0	113.804	0.354513	0											PSMD11	8	1	-2.03841	-1.13253	program5	0	240.068	0.295045	0
TMEM204	3	1	4.99756	4.46056	program1	0	97.159	0.3029	0											PSMD3	8	1	-2.07737	-0.956105	program5	0	205.804	0.252929	0
TMEM40	2	2	-8.42732	-3.70817	program2	0	169.762	0.528174	0											PSMD8	5	1	-2.7013	-1.30335	program5	0	320.154	0.393489	0
TMEM45A	2	2	-8.79263	-3.8742	program2	0	113.904	0.354952	0											PSME2	8	1	-1.79221	-0.86695	program5	0	246.608	0.303088	0
TNC	3	1	3.85691	3.44384	program1	0	93.283	0.290755	0											PSMG1	8	1	-1.988	-2.72568	program5	0	224.753	0.276225	0
TNFAIP3	7	4	-1.9351	-0.884414	program2	0	86.7852	0.270525	0											PTDSS1	3	1	1.17385	-2.41203	program5	0	300.105	0.368841	0
TNFRSF12A	1	1	1.54384	1.64263	program1	0	96.4475	0.300673	0											PTGES3	3	1	-0.393106	-1.78721	program5	0	292.401	0.359378	0
TNFRSF14	1	1	2.10724	-0.0194067	program1	0	111.035	0.346198	0											PTMA	5	1	-3.51335	-0.342026	program5	0	215.115	0.264381	0
TNFSF10	2	2	-10.1622	-3.78766	program2	0	96.0734	0.298928	0											PTMS	5	1	-3.40958	-0.720073	program5	0	290.594	0.357153	0
TOB1	6	1	0.144866	0.456219	program1	0	98.3744	0.306702	0											PTOV1	5	1	-3.15284	-1.71357	program5	0	246.545	0.303006	0
TOMM7	5	3	1.6171	-4.53015	program2	0	98.5805	0.307258	0											PTP4A3	2	1	3.5922	-1.72224	program5&program6	0	473.509	0.581977	0
TP63	2	2	-8.34208	-3.70833	program2	0	129.295	0.402062	0											PTPLA	13	2	11.5907	7.77675	program6	0	332.914	0.407349	0
TPI1	1	1	3.18217	0.591145	program1	0	86.4727	0.269567	0											PTPLAD1	13	2	12.0601	7.40109	program6	0	283.742	0.346431	0
TPM1	4	1	-0.680081	2.59083	program1	0	149.975	0.467597	0											PTRH2	8	1	-1.97174	-1.75796	program5	0	204.571	0.251412	0
TPM2	4	1	-0.0176303	3.07964	program1	0	148.5	0.462936	0											PTRHD1	5	1	-4.02201	-1.90756	program5	0	227.233	0.279275	0
TPPP3	7	4	-1.68792	-1.27234	program2	0	178.132	0.555356	0											PTS	3	1	-0.381894	-2.86079	program5	0	220.393	0.270864	0
TPT1	5	3	2.13469	-6.15289	program2	0	102.592	0.319632	0											PUF60	2	1	1.94909	-2.63428	program5&program6	0	398.009	0.489181	0
TRIM29	2	2	-9.06669	-4.57053	program2	0	203.62	0.63435	0											PVT1	2	1	2.99667	-2.61812	program5&program6	0	262.407	0.322495	0
TRIM63	6	1	0.921838	0.201144	program1	0	84.3656	0.262998	0											PYURF	10	1	-2.30062	2.11299	program6	0	360.631	0.443242	0
TRPM1	6	1	0.833303	0.134891	program1	0	131.513	0.410068	0											QDPR	3	1	0.655035	-1.50377	program5	0	331.262	0.407135	0
TSPAN10	6	1	0.522381	0.480733	program1	0	175.577	0.547481	0											RAB11A	8	1	-1.75384	-1.55414	program5	0	213.058	0.26185	0
TSPAN4	1	1	2.62074	1.01105	program1	0	80.6443	0.251411	0											RAB1A	2	1	1.33003	-1.37679	program5&program6	0	251.547	0.309159	0
TSPO	1	1	4.2677	2.08654	program1	0	156.283	0.487239	0											RAB24	10	1	-3.01596	3.1278	program6	0	226.694	0.27861	0
TSTA3	1	1	3.35861	0.319026	program1	0	90.2227	0.281287	0											RAB2A	2	1	2.14771	-2.26748	program5&program6	0	420.869	0.517282	0
TSTD1	4	1	-0.273297	3.09908	program1	0	127.071	0.396122	0											RAB38	2	1	3.60312	-2.05829	program5&program6	0	314.328	0.38633	0
TUBA4A	2	2	-9.22631	-3.04261	program2	0	129.778	0.404318	0											RABGGTB	10	1	-3.14681	3.01666	program6	0	223.502	0.27469	0
TUBB2B	3	1	2.76729	3.83464	program1	0	91.363	0.284831	0											RAC1	5	1	-3.9941	-1.41764	program5	0	366.829	0.45086	0
TXN	1	1	4.25665	1.64057	program1	0	94.7836	0.295469	0											RAD23A	3	1	-0.501626	-2.23433	program5	0	338.245	0.415725	0
TXNL4A	1	1	4.4264	1.81249	program1	0	95.6	0.298057	0											RAMP1	2	1	2.84087	-1.3841	program5&program6	0	346.155	0.425449	0
TYMP	1	1	0.263951	1.55039	program1	0	85.1165	0.265359	0											RAN	8	1	-1.7873	-2.43945	program5	0	333.957	0.410456	0
TYR	3	1	2.93708	3.87128	program1	0	115.683	0.360679	0											RANBP1	5	1	-3.9426	-0.562629	program5	0	254.428	0.312701	0
TYRP1	6	1	0.92526	-0.155329	program1	0	151.346	0.471917	0											RAP1B	3	1	0.532246	-1.09412	program5	0	275.342	0.338406	0
UBE2K	6	1	0.0988861	0.795822	program1	0	110.28	0.343846	0											RARRES2	11	1	5.52221	-1.01369	program5	0	308.205	0.3788	0
UFD1	3	1	3.60711	4.0939	program1	0	90.7159	0.282827	0											RASGRP3	11	1	4.38346	-1.49278	program5	0	265.014	0.325712	0
UGDH	6	1	0.154975	0.698628	program1	0	180.86	0.563953	0											RBM3	3	1	-0.94555	-2.17376	program5	0	234.749	0.288517	0
UPP1	4	1	-0.766195	2.39949	program1	0	115.585	0.360389	0											RBP7	10	1	-3.48733	3.93915	program6	0	252.853	0.310761	0
UQCRH	1	1	4.55491	0.633019	program1	0	82.0844	0.255869	0											RBPMS	10	1	-3.39848	2.48975	program6	0	219.765	0.270089	0
VAMP5	1	1	2.03611	0.799732	program1	0	83.8838	0.261513	0											RBX1	5	1	-3.74879	-0.930034	program5	0	286.268	0.351837	0
VAMP8	7	4	-1.83716	-1.38524	program2	0	171.387	0.534425	0											RCN1	2	1	1.66752	-1.73627	program5&program6	0	264.111	0.3246	0
VAV3	4	1	-1.54396	1.55835	program1	0	159.335	0.496699	0											REEP5	3	1	0.0031507	-1.20543	program5	0	368.495	0.452905	0
VIM	1	1	3.18859	2.69681	program1	0	156.055	0.486439	0											RENBP	3	1	0.119726	-1.81246	program5	0	227.895	0.280088	0
VMP1	6	1	0.316123	0.49708	program1	0	92.3106	0.287795	0											RER1	8	1	-2.1122	-1.09096	program5	0	332.377	0.408509	0
WDR19	4	1	-1.44548	1.70228	program1	0	106.795	0.332925	0											RGS16	2	1	2.92117	-1.41681	program5&program6	0	251.908	0.309595	0
WISP2	1	1	1.19353	2.5363	program1	0	134.439	0.418413	0											RGS20	11	1	4.14313	-1.02994	program5	0	279.937	0.344056	0
XIST	4	1	-1.34744	1.49093	program1	0	215.113	0.670798	0											RGS3	3	1	0.648671	-1.41959	program5	0	223.804	0.27505	0
YBX1	1	1	4.372	1.42881	program1	0	109.811	0.34226	0											RHEB	5	1	-2.49814	-1.42017	program5	0	297.223	0.365302	0
ZC3H13	3	1	4.86249	4.33979	program1	0	167.313	0.52172	0											RMDN1	2	1	2.34151	-2.26427	program5&program6	0	217.55	0.267364	0
ZFAND5	6	1	0.815399	0.221862	program1	0	89.2869	0.278367	0											RNASEH2C	5	1	-2.8482	-2.396	program5	0	211.197	0.259561	0
ZFP36L1	1	1	1.54308	0.834652	program1	0	89.0215	0.277534	0											RNF11	2	1	1.45531	-1.22407	program5&program6	0	205.274	0.252282	0
ZFYVE16	4	1	-0.945044	1.18981	program1	0	128.721	0.401347	0											RNF130	3	1	0.530557	-1.86463	program5	0	245.635	0.301891	0
ZNF106	1	1	2.28751	-0.410988	program1	0	112.354	0.350303	0											RNF167	8	1	-1.08692	-1.80605	program5	0	309.36	0.380215	0
ZNF750	2	2	-8.36632	-4.31505	program2	0	159.656	0.496914	0											RNF187	5	1	-3.33385	-1.875	program5	0	263.594	0.323959	0
																				RNF5	8	1	-1.74196	-0.978961	program5	0	208.804	0.256619	0
																				ROMO1	5	1	-3.17831	-1.87227	program5	0	276.776	0.34017	0
																				RP11-304L19.5	13	2	11.5087	7.83411	program6	0	261.39	0.31947	0
																				RP11-349A22.5	13	2	11.4142	7.93089	program6	0	309.883	0.379579	0
																				RP11-93B14.5	13	2	11.5232	7.82995	program6	0	317.04	0.388248	0
																				RP6-99M1.2	13	2	11.3831	7.95376	program6	0	217.407	0.265512	0
																				RPL10	12	1	-3.96441	4.80986	program6	0	236.549	0.29068	0
																				RPL12	12	1	-4.03914	4.94449	program6	0	318.121	0.390947	0
																				RPL13	12	1	-4.0776	5.00127	program6	0	307.718	0.378148	0
																				RPL14	12	1	-3.52552	4.59741	program6	0	260.732	0.320443	0
																				RPL15	12	1	-3.53427	4.54391	program6	0	305.142	0.375027	0
																				RPL17	10	1	-3.1444	4.10896	program6	0	267.053	0.328222	0
																				RPL18	12	1	-3.7418	4.64511	program6	0	258.821	0.318087	0
																				RPL18A	12	1	-3.94596	4.8135	program6	0	250.86	0.308293	0
																				RPL21	12	1	-3.87922	4.91241	program6	0	269.257	0.330919	0
																				RPL22L1	5	1	-4.07232	-1.77279	program5	0	268.381	0.329854	0
																				RPL23	12	1	-2.87662	4.33541	program6	0	205.545	0.252622	0
																				RPL24	12	1	-3.44855	4.5161	program6	0	292.93	0.360024	0
																				RPL26	12	1	-2.76633	4.31399	program6	0	224.468	0.275879	0
																				RPL26L1	5	1	-2.42684	-2.36707	program5	0	215.842	0.26527	0
																				RPL29	12	1	-3.60393	4.62255	program6	0	280.267	0.344448	0
																				RPL31	12	1	-3.70887	4.86656	program6	0	212.739	0.261461	0
																				RPL32	12	1	-3.46875	4.664	program6	0	394.12	0.48438	0
																				RPL34	12	1	-3.23986	4.81802	program6	0	332.57	0.40873	0
																				RPL35	12	1	-3.20093	4.75708	program6	0	251.133	0.308647	0
																				RPL35A	12	1	-3.30715	4.66043	program6	0	361.503	0.444305	0
																				RPL36	12	1	-3.28176	4.83295	program6	0	275.441	0.338517	0
																				RPL36A	12	1	-3.00015	4.36281	program6	0	300.368	0.369172	0
																				RPL36AL	10	1	-3.06008	2.78039	program6	0	276.031	0.339257	0
																				RPL37	12	1	-3.21909	4.80878	program6	0	307.292	0.377662	0
																				RPL37A	12	1	-3.30262	4.82847	program6	0	272.268	0.334615	0
																				RPL38	12	1	-3.06859	4.57993	program6	0	236.758	0.290985	0
																				RPL39	12	1	-3.25155	4.83658	program6	0	322.604	0.39648	0
																				RPL41	12	1	-3.15845	4.56949	program6	0	233.922	0.28748	0
																				RPL5	12	1	-3.82253	4.59107	program6	0	230.444	0.283215	0
																				RPL7A	12	1	-3.86036	4.72419	program6	0	299.258	0.367782	0
																				RPL7L1	3	1	-0.486829	-1.05216	program5	0	314.707	0.386789	0
																				RPLP1	12	1	-3.8514	4.93907	program6	0	392.777	0.48263	0
																				RPLP2	12	1	-3.20024	4.83759	program6	0	232.663	0.285944	0
																				RPP25	8	1	-2.23402	-2.03497	program5	0	207.578	0.255096	0
																				RPS11	12	1	-2.96	4.21399	program6	0	232.967	0.286325	0
																				RPS12	12	1	-3.96464	4.94102	program6	0	483.827	0.594617	0
																				RPS13	12	1	-3.97309	4.85145	program6	0	259.916	0.319425	0
																				RPS14	12	1	-3.99271	4.89602	program6	0	224.56	0.275962	0
																				RPS15	12	1	-3.27137	4.79516	program6	0	250.33	0.307648	0
																				RPS15A	12	1	-3.30148	4.67434	program6	0	269.553	0.331284	0
																				RPS16	12	1	-3.72376	4.8213	program6	0	206.601	0.25391	0
																				RPS17	11	1	5.42675	-1.10068	program5	0	206.988	0.254394	0
																				RPS18	12	1	-3.98987	4.9405	program6	0	272.312	0.334625	0
																				RPS19	12	1	-3.69764	4.86658	program6	0	322.611	0.39648	0
																				RPS19BP1	5	1	-3.93269	-0.606936	program5	0	286.145	0.351685	0
																				RPS2	12	1	-3.28745	4.6107	program6	0	311.332	0.382631	0
																				RPS21	12	1	-3.1901	4.77512	program6	0	230.607	0.283421	0
																				RPS23	12	1	-3.97214	4.89785	program6	0	273.656	0.336303	0
																				RPS24	12	1	-3.98912	4.89014	program6	0	236.008	0.290039	0
																				RPS25	12	1	-3.90887	4.90249	program6	0	246.256	0.302646	0
																				RPS26	12	1	-3.65983	4.36444	program6	0	337.913	0.415312	0
																				RPS27	12	1	-3.16757	4.83578	program6	0	313.3	0.38505	0
																				RPS27A	12	1	-3.97861	4.90801	program6	0	233.766	0.287278	0
																				RPS27L	5	1	-3.88924	-0.809481	program5	0	240.4	0.295463	0
																				RPS28	12	1	-3.2062	4.84039	program6	0	318.858	0.391874	0
																				RPS29	12	1	-2.92844	4.37468	program6	0	251.66	0.309302	0
																				RPS3	12	1	-3.99207	4.81596	program6	0	236.597	0.290758	0
																				RPS3A	12	1	-4.08815	5.00928	program6	0	236.297	0.29038	0
																				RPS4X	12	1	-4.05858	4.94684	program6	0	216.006	0.265441	0
																				RPS5	12	1	-3.80623	4.58625	program6	0	219.369	0.269605	0
																				RPS6	12	1	-4.01048	4.9602	program6	0	357.838	0.439774	0
																				RPS7	12	1	-3.8923	4.74664	program6	0	212.781	0.261495	0
																				RPS8	12	1	-4.04918	4.94184	program6	0	267.746	0.329019	0
																				RPSA	12	1	-3.54861	4.54982	program6	0	333.783	0.410239	0
																				RPSAP58	13	2	11.6105	7.76444	program6	0	332.673	0.406935	0
																				RSL1D1	10	1	-3.07449	3.02916	program6	0	265.421	0.326217	0
																				RSL24D1	10	1	-2.60872	2.30174	program6	0	226.957	0.278938	0
																				RTFDC1	11	1	4.40505	-1.50065	program5	0	225.918	0.277657	0
																				RTTN	11	1	3.97829	-1.33736	program5	0	225.731	0.277424	0
																				RWDD1	10	1	-2.82332	3.43269	program6	0	278.412	0.342181	0
																				RXRG	2	1	1.99698	-1.42456	program5&program6	0	203.513	0.250096	0
																				S100A1	3	1	0.602434	-2.74939	program5	0	333.787	0.410246	0
																				S100A13	5	1	-3.26991	-0.548075	program5	0	317.929	0.390756	0
																				SAMM50	10	1	-2.78163	2.46991	program6	0	217.984	0.267906	0
																				SARAF	3	1	-0.0741893	-2.36525	program5	0	371.493	0.456592	0
																				SAT2	10	1	-1.54068	2.42485	program6	0	273.764	0.336468	0
																				SCAMP2	3	1	-0.325868	-1.03725	program5	0	227.211	0.27924	0
																				SCAMP3	8	1	-1.58341	-0.972707	program5	0	307.074	0.377406	0
																				SCAND1	8	1	-2.16654	-1.29676	program5	0	293.121	0.36026	0
																				SCARB1	8	1	-1.62156	-1.45626	program5	0	255.127	0.313556	0
																				SDCBP	2	1	2.75725	-2.47544	program5&program6	0	359.329	0.44164	0
																				SDHA	3	1	1.28261	-2.02793	program5	0	233.036	0.286405	0
																				SDHB	8	1	-1.29546	-2.59053	program5	0	243.889	0.299746	0
																				SDHC	8	1	-1.51282	-1.6381	program5	0	282.183	0.346816	0
																				SEC11A	10	1	-2.84331	1.78663	program6	0	256.721	0.315523	0
																				SEC11C	3	1	0.159398	-1.54976	program5	0	354.142	0.435265	0
																				SEC61B	5	1	-3.5192	-1.87727	program5	0	301.181	0.370169	0
																				SEC61G	5	1	-3.74825	-1.66716	program5	0	271.542	0.333738	0
																				SELK	11	1	5.19042	-1.26428	program5	0	241.78	0.297153	0
																				2024-09-15	11	1	4.43173	-1.41088	program5	0	309.312	0.38016	0
																				SEPHS2	2	1	2.0368	-2.0421	program5&program6	0	453.814	0.557769	0
																				SEPW1	11	1	5.03725	-1.52109	program5	0	291.553	0.358336	0
																				SERF2	5	1	-3.13042	-2.78567	program5	0	213.193	0.262019	0
																				SERP1	10	1	-3.20704	2.40016	program6	0	289.861	0.356255	0
																				SERPINB1	2	1	1.95144	-1.74201	program5&program6	0	264.529	0.325114	0
																				SERPINB6	3	1	0.136714	-2.06763	program5	0	243.416	0.299165	0
																				SERPINF1	2	1	2.70739	-2.10141	program5&program6	0	392.543	0.482467	0
																				SERTAD1	2	1	3.49946	-1.25865	program5&program6	0	404.224	0.49682	0
																				SETD5-AS1	13	2	11.4404	7.90642	program6	0	218.887	0.267633	0
																				SF3B14	13	2	12.1221	7.3405	program6	0	495.16	0.606544	0
																				SF3B5	10	1	-3.22572	1.95133	program6	0	226.289	0.278115	0
																				SF3B6	5	1	-3.40458	-1.23696	program5	0	259.083	0.318425	0
																				SFT2D1	10	1	-1.89615	2.42876	program6	0	221.161	0.271808	0
																				SH3BGRL	3	1	1.48173	-1.98889	program5	0	277.216	0.340713	0
																				SH3BGRL3	5	1	-2.70348	-1.0869	program5	0	299.253	0.3678	0
																				SHARPIN	2	1	2.26126	-2.65505	program5&program6	0	382.476	0.470085	0
																				SHFM1	11	1	5.13615	-1.30638	program5	0	283.663	0.348637	0
																				SIAH1	2	1	2.31018	-1.54039	program5&program6	0	248.218	0.305065	0
																				SIGIRR	2	1	1.64604	-1.59206	program5&program6	0	336.12	0.413113	0
																				SIGMAR1	3	1	-0.299393	-1.59465	program5	0	225.077	0.276618	0
																				SIL1	3	1	0.62756	-1.4398	program5	0	254.034	0.312206	0
																				SIVA1	3	1	-0.449517	-2.27398	program5	0	329.112	0.404499	0
																				SKP1	3	1	0.364788	-1.19216	program5	0	268.866	0.330451	0
																				SLBP	2	1	2.38481	-2.82436	program5&program6	0	316.833	0.3894	0
																				SLC16A1	2	1	2.46199	-1.56393	program5&program6	0	238.102	0.292625	0
																				SLC25A1	5	1	-3.7537	-2.1196	program5	0	255.856	0.314452	0
																				SLC25A11	8	1	-2.26361	-2.21314	program5	0	232.498	0.285742	0
																				SLC25A3	10	1	-2.92788	2.61292	program6	0	269.999	0.331842	0
																				SLC25A32	2	1	3.31358	-1.86533	program5&program6	0	311.921	0.383362	0
																				SLC25A39	3	1	-0.694567	-2.14477	program5	0	228.885	0.281303	0
																				SLC25A4	3	1	0.42368	-1.41198	program5	0	342.983	0.421545	0
																				SLC25A5	3	1	-1.02667	-2.34892	program5	0	337.297	0.414561	0
																				SLC25A6	10	1	-3.39391	2.80755	program6	0	230.635	0.283459	0
																				SLC29A1	8	1	-1.86465	-0.756488	program5	0	248.301	0.305159	0
																				SLC38A5	2	1	2.90829	-1.42287	program5&program6	0	294.863	0.362386	0
																				SLC39A4	2	1	2.76784	-2.4862	program5&program6	0	290.36	0.356864	0
																				SLC44A2	2	1	1.95149	-1.60459	program5&program6	0	204.332	0.25111	0
																				SLC52A2	3	1	-0.669253	-1.92904	program5	0	367.564	0.451752	0
																				SLC6A17	2	1	3.36375	-0.98841	program5&program6	0	300.638	0.369489	0
																				SLC7A8	2	1	3.43621	-1.07795	program5&program6	0	337.891	0.415288	0
																				SLCO4A1-AS1	10	1	-3.27166	3.5643	program6	0	232.416	0.285647	0
																				SLIRP	5	1	-3.32714	-2.3521	program5	0	312.979	0.384669	0
																				SMARCB1	8	1	-1.9922	-2.1443	program5	0	251.172	0.308695	0
																				SMDT1	10	1	-2.72234	2.08941	program6	0	304.427	0.374158	0
																				SMIM20	3	1	0.833294	-2.71975	program5	0	215.95	0.265405	0
																				SMS	5	1	-3.8797	-2.14872	program5	0	246.56	0.30303	0
																				SNAPC5	8	1	-2.04464	-2.45902	program5	0	208.189	0.255857	0
																				SNHG7	12	1	-3.50505	4.47385	program6	0	357.876	0.439856	0
																				SNHG8	10	1	-3.3497	3.73714	program6	0	227.053	0.279058	0
																				SNRPC	8	1	-1.67594	-1.06499	program5	0	334.893	0.411604	0
																				SNRPD1	5	1	-3.52291	-1.31763	program5	0	276.505	0.339836	0
																				SNRPD2	5	1	-3.74224	-1.91534	program5	0	271.719	0.333957	0
																				SNRPD3	5	1	-3.28736	-1.12767	program5	0	241.884	0.297283	0
																				SNRPE	5	1	-3.25762	-1.27395	program5	0	269.134	0.330776	0
																				SNRPF	5	1	-3.8739	-1.31179	program5	0	213.28	0.262123	0
																				SNRPG	5	1	-3.26162	-2.49042	program5	0	328.198	0.403374	0
																				SNRPN	2	1	1.86697	-1.97721	program5&program6	0	254.813	0.313161	0
																				SNU13	5	1	-3.52441	-1.17666	program5	0	308.714	0.379428	0
																				SNX17	3	1	-0.836125	-1.76421	program5	0	220.331	0.270789	0
																				SNX3	10	1	-2.86309	3.77302	program6	0	292.744	0.359799	0
																				SNX5	3	1	0.424786	-2.04023	program5	0	218.407	0.268424	0
																				SNX8	2	1	1.719	-2.42178	program5&program6	0	338.687	0.416263	0
																				SOD1	3	1	0.373514	-1.07696	program5	0	307.839	0.378353	0
																				SOD3	2	1	2.95399	-1.40323	program5&program6	0	343.727	0.422459	0
																				SOX6	2	1	2.91352	-1.31872	program5&program6	0	361.028	0.443724	0
																				SPAG7	2	1	1.80074	-2.21791	program5&program6	0	255.517	0.314037	0
																				SPATA20	2	1	1.70713	-1.40493	program5&program6	0	207.943	0.255561	0
																				SPG21	2	1	2.23046	-2.70814	program5&program6	0	347.658	0.42729	0
																				SPON2	3	1	0.882128	-1.44141	program5	0	349.849	0.429985	0
																				SPP1	10	1	-3.48756	3.97666	program6	0	442.938	0.544395	0
																				SRA1	3	1	0.309314	-2.33489	program5	0	287.467	0.353307	0
																				SRD5A3	2	1	2.03265	-2.29984	program5&program6	0	384.918	0.473084	0
																				SRI	5	1	-3.46849	-0.851732	program5	0	225.83	0.27755	0
																				SRP14	2	1	1.97006	-2.21044	program5&program6	0	291.777	0.358611	0
																				SRP9	3	1	-1.07371	-2.41141	program5	0	269.487	0.331213	0
																				SRSF9	5	1	-3.78625	-0.733692	program5	0	308.162	0.378745	0
																				SSBP1	5	1	-3.67038	-0.334912	program5	0	223.923	0.275208	0
																				SSBP4	5	1	-3.38973	-2.03623	program5	0	219.493	0.269756	0
																				SSH2	8	1	-1.28903	-1.34543	program5	0	267.702	0.329012	0
																				SSNA1	5	1	-3.13279	-0.660878	program5	0	251.366	0.308936	0
																				SSPN	10	1	-2.96556	3.71293	program6	0	310.008	0.380992	0
																				SSR1	3	1	-0.402806	-0.926374	program5	0	270.734	0.332739	0
																				SSU72	2	1	1.97781	-2.92982	program5&program6	0	330.206	0.405845	0
																				ST13	10	1	-3.15728	3.38524	program6	0	284.924	0.350188	0
																				ST3GAL1	2	1	3.60862	-1.06958	program5&program6	0	342.659	0.421146	0
																				ST3GAL4	2	1	2.41532	-2.55599	program5&program6	0	447.175	0.549615	0
																				ST6GALNAC2	2	1	2.14427	-1.70843	program5&program6	0	301.398	0.370431	0
																				STARD3NL	3	1	-0.340106	-2.59336	program5	0	217.226	0.266972	0
																				STARD7	3	1	0.965745	-2.22085	program5	0	277.221	0.340715	0
																				STIP1	8	1	-1.9834	-1.22144	program5	0	219.597	0.269885	0
																				STK32A	2	1	2.47768	-1.75296	program5&program6	0	382.062	0.469575	0
																				STOML2	3	1	-0.215669	-2.47461	program5	0	289.912	0.356315	0
																				STRA13	11	1	4.365	-1.46869	program5	0	245.463	0.301678	0
																				STRADB	2	1	3.73315	-1.78074	program5&program6	0	314.134	0.386085	0
																				STRAP	3	1	-0.887671	-2.60427	program5	0	332.863	0.40911	0
																				STUB1	5	1	-3.80239	-0.558567	program5	0	269.665	0.331428	0
																				STXBP6	2	1	2.61132	-1.70033	program5&program6	0	253.406	0.311444	0
																				SUB1	8	1	-2.21951	-2.77474	program5	0	301.419	0.370462	0
																				SUCLG1	10	1	-2.4099	2.3154	program6	0	263.717	0.324119	0
																				SUMO1	5	1	-2.98972	-1.79044	program5	0	268.324	0.329781	0
																				SUMO2	3	1	-0.626134	-1.87243	program5	0	301.796	0.370926	0
																				SUMO3	8	1	-1.4554	-2.37659	program5	0	254.386	0.31265	0
																				SURF1	3	1	0.22197	-1.18054	program5	0	205.892	0.253042	0
																				SYNGR2	2	1	2.11699	-1.41928	program5&program6	0	239.694	0.294584	0
																				SYNPR	10	1	-3.30559	3.72981	program6	0	280.245	0.344383	0
																				SZRD1	2	1	1.12372	-1.11729	program5&program6	0	229.361	0.281881	0
																				TAF10	5	1	-3.79889	-0.57654	program5	0	269.854	0.331652	0
																				TAF1D	10	1	-3.04078	3.25758	program6	0	285.592	0.351007	0
																				TAF9	8	1	-1.94041	-1.7511	program5	0	205.447	0.252494	0
																				TATDN1	2	1	3.13874	-2.08851	program5&program6	0	244.479	0.300471	0
																				TBC1D16	10	1	-2.3884	2.49101	program6	0	247.917	0.304701	0
																				TBC1D7	5	1	-3.1429	-2.39961	program5	0	343.18	0.42179	0
																				TBCA	10	1	-2.59967	2.05213	program6	0	285.309	0.350661	0
																				TBCB	8	1	-2.27258	-1.09909	program5	0	281.258	0.345678	0
																				TCEA1	2	1	2.81292	-2.66366	program5&program6	0	376.016	0.46215	0
																				TCEA3	2	1	3.63086	-1.77963	program5&program6	0	261.57	0.321474	0
																				TCEAL4	3	1	-0.634126	-1.57668	program5	0	241.811	0.297195	0
																				TCEAL8	10	1	-2.42918	2.24957	program6	0	213.261	0.262101	0
																				TCEB1	11	1	4.16538	-1.59382	program5	0	410.46	0.504487	0
																				TCEB2	11	1	5.2981	-1.21776	program5	0	314.875	0.387002	0
																				TDRD3	10	1	-3.0003	3.64268	program6	0	226.91	0.278867	0
																				TEX41	10	1	-3.2402	3.63528	program6	0	267.976	0.329357	0
																				THEM6	2	1	2.02386	-2.35556	program5&program6	0	312.872	0.384525	0
																				TIMM10	5	1	-3.36125	-1.82862	program5	0	256.927	0.315771	0
																				TIMM13	5	1	-3.2886	-1.66832	program5	0	313.627	0.385466	0
																				TIMM17A	8	1	-1.99755	-1.90786	program5	0	255.976	0.3146	0
																				TIMM50	5	1	-2.67675	-2.14139	program5	0	249.96	0.307205	0
																				TIMM8B	5	1	-3.5942	-1.49024	program5	0	221.677	0.272443	0
																				TKT	10	1	-3.29054	2.30027	program6	0	269.934	0.331762	0
																				TMA7	5	1	-4.00777	-1.25074	program5	0	297.994	0.366252	0
																				TMBIM1	3	1	-0.050534	-1.26945	program5	0	220.526	0.271029	0
																				TMBIM4.1	13	2	12.0999	7.36085	program6	0	463.975	0.568201	0
																				TMED1	2	1	1.97778	-2.35215	program5&program6	0	312.13	0.383617	0
																				TMED2	3	1	1.28893	-1.85387	program5	0	392.861	0.482855	0
																				TMEM128	2	1	2.95539	-2.23664	program5&program6	0	269.762	0.331539	0
																				TMEM141	3	1	0.263495	-2.67376	program5	0	217.186	0.266925	0
																				TMEM147	3	1	-0.486322	-2.2481	program5	0	393.184	0.483254	0
																				TMEM14B	8	1	-1.38101	-1.86068	program5	0	329.193	0.404599	0
																				TMEM14C	8	1	-1.70018	-1.04696	program5	0	352.78	0.433592	0
																				TMEM160	5	1	-2.90664	-0.780568	program5	0	212.004	0.260553	0
																				TMEM179B	3	1	-0.61595	-1.35396	program5	0	404.336	0.496957	0
																				TMEM18	10	1	-3.02957	3.24419	program6	0	230.811	0.283673	0
																				TMEM205	3	1	-0.365136	-2.10547	program5	0	312.344	0.383886	0
																				TMEM208	3	1	-0.0147172	-1.21324	program5	0	297.099	0.365146	0
																				TMEM219	3	1	0.726252	-2.27996	program5	0	349.859	0.430001	0
																				TMEM230	3	1	-1.01069	-2.32225	program5	0	299.7	0.368348	0
																				TMEM256	2	1	2.22488	-3.03165	program5&program6	0	267.098	0.328273	0
																				TMEM258	5	1	-3.75987	-1.67621	program5	0	293.949	0.361281	0
																				TMEM50B	2	1	1.43291	-1.50827	program5&program6	0	214.206	0.26326	0
																				TMEM55A	11	1	4.0446	-1.63935	program5	0	395.083	0.485584	0
																				TMEM66	13	2	12.056	7.40448	program6	0	517.165	0.633829	0
																				TMEM68	2	1	2.98814	-2.31933	program5&program6	0	217.113	0.266825	0
																				TMEM70	2	1	2.77346	-2.73014	program5&program6	0	338.595	0.416146	0
																				TMEM98	2	1	3.58154	-1.6974	program5&program6	0	349.13	0.429101	0
																				TMEM9B	3	1	0.777342	-1.26501	program5	0	265.39	0.326172	0
																				TMSB10	5	1	-3.94134	-1.31889	program5	0	215.181	0.264464	0
																				TNFRSF14	2	1	2.4812	-1.53137	program5&program6	0	388.112	0.477018	0
																				TNFSF9	2	1	3.01144	-2.59903	program5&program6	0	289.325	0.355564	0
																				TOMM20	10	1	-3.09354	3.02631	program6	0	270.698	0.332702	0
																				TOMM22	3	1	-0.875059	-2.35102	program5	0	276.892	0.340314	0
																				TOMM40	5	1	-2.98436	-1.23861	program5	0	241.337	0.296603	0
																				TOMM5	5	1	-2.68994	-2.48089	program5	0	256.459	0.315197	0
																				TOMM7	12	1	-3.1595	4.6599	program6	0	229.525	0.282094	0
																				TPGS1	5	1	-4.02803	-1.47226	program5	0	271.17	0.333273	0
																				TPI1	8	1	-1.44153	-2.245	program5	0	345.554	0.42471	0
																				TPM4	5	1	-2.53762	-0.897401	program5	0	236.165	0.290249	0
																				TPT1	12	1	-4.07863	5.00083	program6	0	267.443	0.328674	0
																				TRAF4	5	1	-2.87746	-2.03848	program5	0	293.951	0.361276	0
																				TRAM1	2	1	2.58607	-1.22384	program5&program6	0	357.287	0.439129	0
																				TRAPPC1	5	1	-2.70839	-1.0155	program5	0	245.571	0.301815	0
																				TRAPPC3	3	1	-0.483669	-2.04549	program5	0	252.714	0.310592	0
																				TRIB1	2	1	3.03341	-2.56389	program5&program6	0	409.861	0.503736	0
																				TRMT112	5	1	-2.91826	-2.06608	program5	0	305.485	0.37546	0
																				TSPAN3	2	1	2.11662	-1.71343	program5&program6	0	408.559	0.50215	0
																				TSPAN4	3	1	-0.366972	-0.94635	program5	0	397.38	0.488408	0
																				TSTA3	8	1	-2.05547	-2.54443	program5	0	276.957	0.340387	0
																				TUBA1C	8	1	-2.22428	-1.14588	program5	0	264.397	0.324952	0
																				TUBB	8	1	-1.97585	-0.816925	program5	0	294.958	0.362521	0
																				TUBB4A	8	1	-1.20587	-1.53869	program5	0	245.039	0.301158	0
																				TUBB6	5	1	-2.46027	-1.08199	program5	0	235.945	0.289972	0
																				TUFM	8	1	-1.83416	-1.54289	program5	0	339.983	0.417862	0
																				TXN	5	1	-3.76466	-1.04482	program5	0	241.97	0.297391	0
																				TXN2	3	1	-0.0276752	-2.72557	program5	0	256.424	0.315155	0
																				TXNDC17	5	1	-3.11343	-0.972639	program5	0	253.987	0.312155	0
																				TXNL1	3	1	-0.674724	-1.5896	program5	0	231.803	0.284891	0
																				TXNL4A	5	1	-3.82461	-0.754694	program5	0	297.4	0.365517	0
																				TYRO3	2	1	3.06964	-1.91832	program5&program6	0	218.156	0.268106	0
																				TYRP1	12	1	-2.72418	4.26448	program6	0	408.33	0.501871	0
																				UBA2	3	1	0.884504	-1.84559	program5	0	327.072	0.40199	0
																				UBA52	12	1	-3.18824	4.54503	program6	0	211.446	0.259871	0
																				UBE2A	3	1	-0.495467	-2.72003	program5	0	234.88	0.288672	0
																				UBE2D2	3	1	0.317084	-2.26348	program5	0	339.891	0.417749	0
																				UBE2D3	3	1	1.13978	-1.79683	program5	0	335.93	0.412881	0
																				UBE2I	5	1	-2.60825	-0.820389	program5	0	258.69	0.317939	0
																				UBE2L3	5	1	-3.84866	-0.509458	program5	0	246.824	0.303352	0
																				UBE2N	8	1	-1.51163	-2.74722	program5	0	253.327	0.311346	0
																				UBE2V2	2	1	2.68227	-2.51307	program5&program6	0	341.211	0.419366	0
																				UBL5	5	1	-3.67108	-1.89582	program5	0	301.361	0.37039	0
																				UBXN1	10	1	-3.2685	2.61598	program6	0	287.589	0.353464	0
																				UFC1	8	1	-1.57865	-1.73771	program5	0	297.105	0.365159	0
																				ULK4	2	1	3.26754	-2.20648	program5&program6	0	258.1	0.317196	0
																				UNC50	2	1	1.24835	-1.54288	program5&program6	0	219.172	0.269363	0
																				UQCC2	5	1	-2.6309	-2.83581	program5	0	283.42	0.348334	0
																				UQCR10	5	1	-3.01354	-2.75038	program5	0	305.539	0.375527	0
																				UQCR11	5	1	-3.68967	-2.29954	program5	0	329.456	0.404923	0
																				UQCR11.1	13	2	12.0671	7.39281	program6	0	428.144	0.524602	0
																				UQCRC2	3	1	0.106261	-2.17243	program5	0	213.955	0.262955	0
																				UQCRFS1	3	1	-0.501545	-2.38487	program5	0	321.593	0.395258	0
																				UQCRH	5	1	-3.95969	-2.1446	program5	0	235.151	0.289011	0
																				UQCRHL	2	1	1.55403	-2.88614	program5&program6	0	227.97	0.28018	0
																				UQCRQ	5	1	-3.22602	-2.58233	program5	0	277.496	0.341059	0
																				UROS	3	1	-0.889283	-2.64138	program5	0	217.753	0.26762	0
																				USMG5	11	1	5.30836	-1.2058	program5	0	248.181	0.305027	0
																				UXT	10	1	-3.33537	2.22175	program6	0	228.848	0.281261	0
																				VAT1	3	1	-0.718923	-1.24082	program5	0	298.635	0.36704	0
																				VDAC1	8	1	-1.39648	-2.70926	program5	0	269.145	0.330793	0
																				VDAC2	10	1	-2.84503	2.55471	program6	0	322.146	0.395939	0
																				VIMP	11	1	4.23232	-1.38307	program5	0	344.546	0.423463	0
																				VPS28	2	1	2.25144	-2.46129	program5&program6	0	374.231	0.459957	0
																				VTI1B	2	1	1.72068	-1.79981	program5&program6	0	269.808	0.331604	0
																				WBP2	3	1	-0.0720263	-1.20788	program5	0	218.187	0.268154	0
																				WBP5	11	1	4.50323	-1.20921	program5	0	281.825	0.346374	0
																				WBSCR22	11	1	4.5785	-1.37223	program5	0	208.099	0.255755	0
																				WDR1	8	1	-1.88052	-2.27362	program5	0	327.289	0.402257	0
																				WDR83OS	8	1	-2.18504	-1.47496	program5	0	321.441	0.395072	0
																				WFDC1	2	1	3.82966	-1.82538	program5&program6	0	223.224	0.274321	0
																				WHSC1L1	11	1	4.35473	-1.21737	program5	0	268.838	0.330409	0
																				XBP1	2	1	2.08881	-1.18829	program5&program6	0	369.413	0.45403	0
																				YBX1	5	1	-3.66819	-1.54428	program5	0	284.207	0.349307	0
																				YIF1A	8	1	-1.53626	-1.53921	program5	0	288.075	0.354055	0
																				YIF1B	8	1	-1.98363	-0.994346	program5	0	214.531	0.263654	0
																				YIPF3	3	1	-0.700364	-1.35539	program5	0	382.669	0.470326	0
																				YWHAE	3	1	-0.781226	-1.10154	program5	0	309.246	0.380083	0
																				YWHAH	5	1	-3.63715	-2.00944	program5	0	268.748	0.330299	0
																				YWHAQ	3	1	0.783753	-1.68774	program5	0	336.936	0.414117	0
																				YWHAZ	2	1	2.01491	-2.25721	program5&program6	0	375.93	0.462047	0
																				ZC3H15	8	1	-1.57067	-2.84567	program5	0	284.909	0.350166	0
																				ZCCHC17	3	1	-0.398038	-0.981798	program5	0	266.693	0.327771	0
																				ZFAND1	11	1	4.2343	-1.64046	program5	0	230.178	0.282896	0
																				ZFAS1	12	1	-3.45581	4.64758	program6	0	238.532	0.293166	0
																				ZFP36	2	1	3.13809	-1.58387	program5&program6	0	379.464	0.46639	0
																				ZNF106	2	1	2.9609	-1.19337	program5&program6	0	340.687	0.418729	0
																				ZNF330	3	1	0.934823	-1.7196	program5	0	243.053	0.298719	0
																				ZNF428	3	1	-0.324453	-2.32865	program5	0	286.086	0.351613	0
																				ZNF581	10	1	-3.37208	3.16453	program6	0	205.322	0.252338	0
																				ZNF593	5	1	-3.24784	-2.35828	program5	0	292.268	0.359212	0
																				ZNF706	2	1	2.25472	-2.28345	program5&program6	0	359.217	0.441504	0
																				ZNF749	8	1	-1.50262	-1.05978	program5	0	216.311	0.265842	0
																				ZNHIT1	5	1	-3.50029	-0.686813	program5	0	276.656	0.340023	0
																				ZYX	8	1	-2.30955	-1.93544	program5	0	230.784	0.283636	0
B. Enrichment analysis of melanoma cell pseudo-temporal transition trajectory program genes
CM																		AM																		UM
Program 1									Program 2									Program 3									Program 4									Program 5									Program 6
ID	Description	GeneRatio	BgRatio	pvalue	p.adjust	qvalue	geneID	Count	ID	Description	GeneRatio	BgRatio	pvalue	p.adjust	qvalue	geneID	Count	ID	Description	GeneRatio	BgRatio	pvalue	p.adjust	qvalue	geneID	Count	ID	Description	GeneRatio	BgRatio	pvalue	p.adjust	qvalue	geneID	Count	ID	Description	GeneRatio	BgRatio	pvalue	p.adjust	qvalue	geneID	Count	ID	Description	GeneRatio	BgRatio	pvalue
hsa05012	Parkinson disease	36/279	266/8579	1.81652e-13	5.14075e-11	4.13019e-11	ATP5F1B/ATP5F1E/ATP5MC3/BAX/CALM1/COX5A/COX5B/COX6B1/COX6C/COX7A2/COX7B/COX8A/GNAS/NDUFA13/NDUFA4/NDUFAB1/NDUFB2/NDUFS5/NDUFV2/PARK7/PSMA2/PSMA7/PSMB1/PSMB3/PSMB6/PSMB7/PSMD8/SEM1/SLC25A4/SLC25A5/SLC39A11/SNCA/SOD1/TUBB2B/TXN/UQCRH	36	hsa05171	Coronavirus disease - COVID-19	66/152	232/8579	2.72997e-65	3.05756e-63	3.00296e-63	EGFR/MAPK13/NFKBIA/RPL10/RPL10A/RPL11/RPL12/RPL13/RPL13A/RPL14/RPL15/RPL17/RPL18/RPL18A/RPL19/RPL21/RPL23A/RPL27/RPL28/RPL29/RPL3/RPL30/RPL31/RPL32/RPL35/RPL35A/RPL36/RPL36A/RPL37/RPL37A/RPL39/RPL4/RPL41/RPL5/RPL6/RPL7A/RPL8/RPL9/RPLP1/RPLP2/RPS12/RPS13/RPS14/RPS15/RPS15A/RPS16/RPS18/RPS19/RPS2/RPS21/RPS23/RPS24/RPS25/RPS26/RPS27/RPS27A/RPS28/RPS29/RPS3/RPS3A/RPS4X/RPS5/RPS6/RPS7/RPS8/RPS9	66	hsa05171	Coronavirus disease - COVID-19	74/335	232/8579	6.74375e-49	8.29481e-47	7.70207e-47	C1S/C2/FAU/MX2/RPL10/RPL10A/RPL11/RPL12/RPL13/RPL13A/RPL14/RPL15/RPL18/RPL18A/RPL19/RPL21/RPL22/RPL23A/RPL24/RPL26/RPL27/RPL27A/RPL28/RPL29/RPL31/RPL32/RPL34/RPL35/RPL35A/RPL36/RPL36AL/RPL37/RPL37A/RPL38/RPL39/RPL41/RPL5/RPL6/RPL7A/RPL9/RPLP0/RPLP1/RPLP2/RPS11/RPS12/RPS13/RPS14/RPS15/RPS15A/RPS16/RPS18/RPS19/RPS2/RPS21/RPS23/RPS24/RPS25/RPS26/RPS27/RPS27A/RPS27L/RPS28/RPS29/RPS3/RPS3A/RPS4X/RPS5/…	74	GO:0030216	keratinocyte differentiation	6/21	170/18903	2.34976e-08	8.43562e-06	6.67825e-06	CASP14/DSP/EVPL/KRT1/KRT10/SFN	6	GO:0042773	ATP synthesis coupled electron transport	50/766	101/18903	1.45367e-42	3.11885e-39	2.90505e-39	CHCHD2/COA6/COX5A/COX5B/COX6A1/COX6B1/COX6C/COX7A2/COX7B/COX8A/CYC1/CYCS/GHITM/ISCU/NDUFA1/NDUFA12/NDUFA2/NDUFA3/NDUFA4/NDUFA5/NDUFA6/NDUFA8/NDUFAB1/NDUFB1/NDUFB10/NDUFB2/NDUFB3/NDUFB4/NDUFB6/NDUFB7/NDUFB9/NDUFC1/NDUFS3/NDUFS5/NDUFS6/NDUFS7/NDUFS8/NDUFV1/NDUFV2/PARK7/SDHA/SDHB/SDHC/UQCR10/UQCR11/UQCRC2/UQCRFS1/UQCRH/UQCRHL/UQCRQ	50	hsa03010	Ribosome	63/220	167/8579	4.14073e-59
hsa05020	Prion disease	35/279	272/8579	1.83069e-12	2.59043e-10	2.08121e-10	ATP5F1B/ATP5F1E/ATP5MC3/BAX/CAV1/COX5A/COX5B/COX6B1/COX6C/COX7A2/COX7B/COX8A/CYBA/HSPA1A/HSPA1B/HSPA8/NDUFA13/NDUFA4/NDUFAB1/NDUFB2/NDUFS5/NDUFV2/PSMA2/PSMA7/PSMB1/PSMB3/PSMB6/PSMB7/PSMD8/SEM1/SLC25A4/SLC25A5/SOD1/TUBB2B/UQCRH	35	GO:0002181	cytoplasmic translation	64/237	161/18903	4.62802e-81	1.3176e-77	1.19598e-77	EIF3K/RPL10/RPL10A/RPL11/RPL12/RPL13/RPL13A/RPL14/RPL15/RPL17/RPL18/RPL18A/RPL19/RPL21/RPL23A/RPL27/RPL28/RPL29/RPL3/RPL30/RPL31/RPL32/RPL35/RPL35A/RPL36/RPL36A/RPL37/RPL37A/RPL39/RPL4/RPL41/RPL5/RPL6/RPL7A/RPL8/RPL9/RPLP1/RPLP2/RPS12/RPS13/RPS14/RPS15/RPS15A/RPS16/RPS18/RPS19/RPS2/RPS21/RPS23/RPS24/RPS25/RPS26/RPS27/RPS27A/RPS28/RPS29/RPS3/RPS3A/RPS4X/RPS5/RPS6/RPS7/RPS8/RPS9	64	hsa05012	Parkinson disease	55/335	266/8579	1.55364e-25	1.27399e-23	1.18295e-23	ATP5F1B/ATP5F1C/ATP5F1D/ATP5F1E/ATP5MC1/ATP5MC2/ATP5MC3/ATP5PB/ATP5PD/ATP5PF/CALM2/COX4I1/COX5B/COX6A1/COX6B1/COX7A2/COX7B/COX7C/COX8A/NDUFA12/NDUFA4/NDUFA6/NDUFB10/NDUFB11/NDUFB3/NDUFC1/NDUFS2/NDUFS5/NDUFS6/PSMA7/PSMB1/PSMB2/PSMB3/PSMB4/PSMB6/PSMB7/PSMD4/PSMD8/RPS27A/SEM1/SLC25A6/SNCA/TUBA1B/TUBA1C/TUBB/TUBB2A/TUBB4B/TUBB6/TXN/UBA52/UBB/UCHL1/UQCR10/UQCRH/UQCRQ	55	GO:0018149	peptide cross-linking	4/21	36/18903	6.47792e-08	9.84524e-06	7.79421e-06	DSP/EVPL/KRT1/KRT10	4	GO:0042775	mitochondrial ATP synthesis coupled electron transport	50/766	101/18903	1.45367e-42	3.11885e-39	2.90505e-39	CHCHD2/COA6/COX5A/COX5B/COX6A1/COX6B1/COX6C/COX7A2/COX7B/COX8A/CYC1/CYCS/GHITM/ISCU/NDUFA1/NDUFA12/NDUFA2/NDUFA3/NDUFA4/NDUFA5/NDUFA6/NDUFA8/NDUFAB1/NDUFB1/NDUFB10/NDUFB2/NDUFB3/NDUFB4/NDUFB6/NDUFB7/NDUFB9/NDUFC1/NDUFS3/NDUFS5/NDUFS6/NDUFS7/NDUFS8/NDUFV1/NDUFV2/PARK7/SDHA/SDHB/SDHC/UQCR10/UQCR11/UQCRC2/UQCRFS1/UQCRH/UQCRHL/UQCRQ	50	hsa05171	Coronavirus disease - COVID-19	60/220	232/8579	5.3945e-45
hsa00190	Oxidative phosphorylation	24/279	134/8579	5.99858e-12	5.65866e-10	4.54629e-10	ATP5F1B/ATP5F1E/ATP5MC3/ATP5ME/ATP5MG/ATP6V0B/ATP6V1E1/ATP6V1F/ATP6V1G1/COX5A/COX5B/COX6B1/COX6C/COX7A2/COX7B/COX8A/NDUFA13/NDUFA4/NDUFAB1/NDUFB2/NDUFS5/NDUFV2/PPA1/UQCRH	24	GO:0043588	skin development	30/237	302/18903	1.53578e-18	2.18618e-15	1.98439e-15	AQP3/CASP14/CERS3/CLDN1/CLDN4/CSTA/DSP/EGFR/EXPH5/FERMT1/GJB3/GRHL1/IL18/IRF6/JUP/KAZN/KRT1/KRT10/KRT16/KRT17/KRT2/KRT5/KRT6A/OVOL1/S100A7/SFN/SPINK5/ST14/TFAP2B/TP63	30	hsa05020	Prion disease	48/335	272/8579	2.95004e-19	1.81427e-17	1.68463e-17	ATP5F1B/ATP5F1C/ATP5F1D/ATP5F1E/ATP5MC1/ATP5MC2/ATP5MC3/ATP5PB/ATP5PD/ATP5PF/COX4I1/COX5B/COX6A1/COX6B1/COX7A2/COX7B/COX7C/COX8A/NDUFA12/NDUFA4/NDUFA6/NDUFB10/NDUFB11/NDUFB3/NDUFC1/NDUFS2/NDUFS5/NDUFS6/PSMA7/PSMB1/PSMB2/PSMB3/PSMB4/PSMB6/PSMB7/PSMD4/PSMD8/SEM1/SLC25A6/TUBA1B/TUBA1C/TUBB/TUBB2A/TUBB4B/TUBB6/UQCR10/UQCRH/UQCRQ	48	GO:0008544	epidermis development	7/21	362/18903	8.22722e-08	9.84524e-06	7.79421e-06	CASP14/DSP/EVPL/KRT1/KRT10/KRTDAP/SFN	7	GO:0019646	aerobic electron transport chain	46/766	93/18903	3.24425e-39	4.64036e-36	4.32225e-36	COX5A/COX5B/COX6A1/COX6B1/COX6C/COX7A2/COX7B/COX8A/CYC1/CYCS/ISCU/NDUFA1/NDUFA2/NDUFA3/NDUFA4/NDUFA5/NDUFA6/NDUFA8/NDUFAB1/NDUFB1/NDUFB10/NDUFB2/NDUFB3/NDUFB4/NDUFB6/NDUFB7/NDUFB9/NDUFC1/NDUFS3/NDUFS5/NDUFS6/NDUFS7/NDUFS8/NDUFV1/NDUFV2/PARK7/SDHA/SDHB/SDHC/UQCR10/UQCR11/UQCRC2/UQCRFS1/UQCRH/UQCRHL/UQCRQ	46	GO:0002181	cytoplasmic translation	68/388	161/18903	2.06953e-72
hsa04510	Focal adhesion	28/279	203/8579	6.75456e-11	4.77885e-09	3.83944e-09	ACTB/ACTG1/ACTN1/ACTN4/CAV1/CCND1/COL6A1/COL9A3/CTNNB1/EMP1/EMP2/FLNA/ITGA3/ITGA6/ITGA7/ITGB1/ITGB8/JUN/MET/MYL12A/MYL12B/MYL9/MYLK/RHOA/SHC1/THBS1/TNC/VAV3	28	GO:0008544	epidermis development	31/237	362/18903	2.86102e-17	2.71511e-14	2.46449e-14	AQP3/CALML5/CASP14/CERS3/CRABP2/CSTA/DCT/DSP/EGFR/EXPH5/FERMT1/GJB5/GRHL1/IRF6/KAZN/KRT1/KRT10/KRT14/KRT16/KRT17/KRT2/KRT5/KRT6A/KRTDAP/OVOL1/S100A7/SFN/SPINK5/ST14/TP63/ZNF750	31	hsa00190	Oxidative phosphorylation	34/335	134/8579	5.3849e-19	2.64937e-17	2.46005e-17	ATP5F1B/ATP5F1C/ATP5F1D/ATP5F1E/ATP5MC1/ATP5MC2/ATP5MC3/ATP5MF/ATP5MG/ATP5PB/ATP5PD/ATP5PF/ATP6V1F/COX4I1/COX5B/COX6A1/COX6B1/COX7A2/COX7B/COX7C/COX8A/NDUFA12/NDUFA4/NDUFA6/NDUFB10/NDUFB11/NDUFB3/NDUFC1/NDUFS2/NDUFS5/NDUFS6/UQCR10/UQCRH/UQCRQ	34	GO:0009913	epidermal cell differentiation	6/21	235/18903	1.60769e-07	1.4429e-05	1.14231e-05	CASP14/DSP/EVPL/KRT1/KRT10/SFN	6	GO:0009060	aerobic respiration	61/766	194/18903	1.31459e-37	1.41023e-34	1.31355e-34	ADSL/BNIP3/CHCHD2/COA6/COX5A/COX5B/COX6A1/COX6B1/COX6C/COX7A2/COX7B/COX8A/CYC1/CYCS/GHITM/IDH2/ISCU/MDH1/MDH2/MRPS36/NDUFA1/NDUFA12/NDUFA2/NDUFA3/NDUFA4/NDUFA5/NDUFA6/NDUFA8/NDUFAB1/NDUFB1/NDUFB10/NDUFB11/NDUFB2/NDUFB3/NDUFB4/NDUFB6/NDUFB7/NDUFB9/NDUFC1/NDUFS3/NDUFS5/NDUFS6/NDUFS7/NDUFS8/NDUFV1/NDUFV2/NUPR1/PARK7/SDHA/SDHB/SDHC/STOML2/SURF1/UQCC2/UQCR10/UQCR11/UQCRC2/UQCRFS1/UQCRH/UQCRHL/UQCRQ	61	GO:0022613	ribonucleoprotein complex biogenesis	40/388	489/18903	9.56979e-14
hsa05010	Alzheimer disease	38/279	384/8579	5.72027e-10	3.23767e-08	2.60122e-08	APOE/ATP5F1B/ATP5F1E/ATP5MC3/BID/CALM1/COX5A/COX5B/COX6B1/COX6C/COX7A2/COX7B/COX8A/CTNNB1/DKK1/GAPDH/MME/NDUFA13/NDUFA4/NDUFAB1/NDUFB2/NDUFS5/NDUFV2/PSMA2/PSMA7/PSMB1/PSMB3/PSMB6/PSMB7/PSMD8/RTN4/SEM1/SLC25A4/SLC25A5/SLC39A11/SNCA/TUBB2B/UQCRH	38	GO:0030216	keratinocyte differentiation	20/237	170/18903	4.07525e-14	2.90056e-11	2.63283e-11	AQP3/CASP14/CERS3/CSTA/DSP/EXPH5/GRHL1/IRF6/KAZN/KRT1/KRT10/KRT16/KRT17/KRT2/KRT5/KRT6A/S100A7/SFN/ST14/TP63	20	hsa05016	Huntington disease	49/335	306/8579	8.27435e-18	3.39248e-16	3.15006e-16	ATP5F1B/ATP5F1C/ATP5F1D/ATP5F1E/ATP5MC1/ATP5MC2/ATP5MC3/ATP5PB/ATP5PD/ATP5PF/COX4I1/COX5B/COX6A1/COX6B1/COX7A2/COX7B/COX7C/COX8A/NDUFA12/NDUFA4/NDUFA6/NDUFB10/NDUFB11/NDUFB3/NDUFC1/NDUFS2/NDUFS5/NDUFS6/POLR2L/PSMA7/PSMB1/PSMB2/PSMB3/PSMB4/PSMB6/PSMB7/PSMD4/PSMD8/SEM1/SLC25A6/TUBA1B/TUBA1C/TUBB/TUBB2A/TUBB4B/TUBB6/UQCR10/UQCRH/UQCRQ	49	GO:0043588	skin development	6/21	302/18903	7.01623e-07	5.03765e-05	3.98817e-05	CASP14/DSP/EVPL/KRT1/KRT10/SFN	6	GO:0022904	respiratory electron transport chain	50/766	122/18903	1.73575e-37	1.42465e-34	1.32699e-34	CHCHD2/COA6/COX5A/COX5B/COX6A1/COX6B1/COX6C/COX7A2/COX7B/COX8A/CYC1/CYCS/GHITM/ISCU/NDUFA1/NDUFA12/NDUFA2/NDUFA3/NDUFA4/NDUFA5/NDUFA6/NDUFA8/NDUFAB1/NDUFB1/NDUFB10/NDUFB2/NDUFB3/NDUFB4/NDUFB6/NDUFB7/NDUFB9/NDUFC1/NDUFS3/NDUFS5/NDUFS6/NDUFS7/NDUFS8/NDUFV1/NDUFV2/PARK7/SDHA/SDHB/SDHC/UQCR10/UQCR11/UQCRC2/UQCRFS1/UQCRH/UQCRHL/UQCRQ	50	GO:0042254	ribosome biogenesis	31/388	310/18903	3.54619e-13
hsa05016	Huntington disease	33/279	306/8579	9.68623e-10	4.56867e-08	3.67057e-08	AP2S1/ATP5F1B/ATP5F1E/ATP5MC3/BAX/CLTA/COX5A/COX5B/COX6B1/COX6C/COX7A2/COX7B/COX8A/NDUFA13/NDUFA4/NDUFAB1/NDUFB2/NDUFS5/NDUFV2/POLR2L/PSMA2/PSMA7/PSMB1/PSMB3/PSMB6/PSMB7/PSMD8/SEM1/SLC25A4/SLC25A5/SOD1/TUBB2B/UQCRH	33	GO:0042254	ribosome biogenesis	25/237	310/18903	1.59941e-13	9.10703e-11	8.26642e-11	NPM1/RPL10/RPL10A/RPL11/RPL14/RPL23A/RPL27/RPL35/RPL35A/RPL5/RPL6/RPL7A/RPS14/RPS15/RPS16/RPS19/RPS21/RPS24/RPS25/RPS27/RPS28/RPS5/RPS6/RPS7/RPS8	25	hsa05010	Alzheimer disease	52/335	384/8579	1.16766e-15	4.10348e-14	3.81025e-14	APOE/ATP5F1B/ATP5F1C/ATP5F1D/ATP5F1E/ATP5MC1/ATP5MC2/ATP5MC3/ATP5PB/ATP5PD/ATP5PF/CALM2/COX4I1/COX5B/COX6A1/COX6B1/COX7A2/COX7B/COX7C/COX8A/MME/NDUFA12/NDUFA4/NDUFA6/NDUFB10/NDUFB11/NDUFB3/NDUFC1/NDUFS2/NDUFS5/NDUFS6/PSMA7/PSMB1/PSMB2/PSMB3/PSMB4/PSMB6/PSMB7/PSMD4/PSMD8/SEM1/SLC25A6/SNCA/TUBA1B/TUBA1C/TUBB/TUBB2A/TUBB4B/TUBB6/UQCR10/UQCRH/UQCRQ	52	GO:0031424	keratinization	4/21	84/18903	2.0498e-06	0.000122646	9.70956e-05	CASP14/EVPL/KRT1/SFN	4	GO:0006119	oxidative phosphorylation	54/766	147/18903	1.99205e-37	1.42465e-34	1.32699e-34	CHCHD2/COA6/COX5A/COX5B/COX6A1/COX6B1/COX6C/COX7A2/COX7B/COX8A/CYC1/CYCS/GHITM/ISCU/NDUFA1/NDUFA12/NDUFA2/NDUFA3/NDUFA4/NDUFA5/NDUFA6/NDUFA8/NDUFAB1/NDUFB1/NDUFB10/NDUFB11/NDUFB2/NDUFB3/NDUFB4/NDUFB6/NDUFB7/NDUFB9/NDUFC1/NDUFS3/NDUFS5/NDUFS6/NDUFS7/NDUFS8/NDUFV1/NDUFV2/NUPR1/PARK7/SDHA/SDHB/SDHC/STOML2/UQCC2/UQCR10/UQCR11/UQCRC2/UQCRFS1/UQCRH/UQCRHL/UQCRQ	54	GO:0042274	ribosomal small subunit biogenesis	16/388	78/18903	3.93896e-12
hsa05208	Chemical carcinogenesis - reactive oxygen species	27/279	223/8579	2.92381e-09	1.18205e-07	9.49689e-08	ATP5F1B/ATP5F1E/ATP5MC3/COX5A/COX5B/COX6B1/COX6C/COX7A2/COX7B/COX8A/CYBA/EPHX1/GSTO1/JUN/MET/MGST1/MGST3/NDUFA13/NDUFA4/NDUFAB1/NDUFB2/NDUFS5/NDUFV2/SLC25A4/SLC25A5/SOD1/UQCRH	27	GO:0009913	epidermal cell differentiation	22/237	235/18903	2.42882e-13	1.15248e-10	1.0461e-10	AQP3/CASP14/CERS3/CSTA/DSP/EXPH5/GRHL1/IRF6/KAZN/KRT1/KRT10/KRT16/KRT17/KRT2/KRT5/KRT6A/OVOL1/S100A7/SFN/SPINK5/ST14/TP63	22	hsa05014	Amyotrophic lateral sclerosis	50/335	364/8579	2.47435e-15	7.60862e-14	7.06492e-14	ATP5F1B/ATP5F1C/ATP5F1D/ATP5F1E/ATP5MC1/ATP5MC2/ATP5MC3/ATP5PB/ATP5PD/ATP5PF/CHCHD10/COX4I1/COX5B/COX6A1/COX6B1/COX7A2/COX7B/COX7C/COX8A/HNRNPA1/NDUFA12/NDUFA4/NDUFA6/NDUFB10/NDUFB11/NDUFB3/NDUFC1/NDUFS2/NDUFS5/NDUFS6/PSMA7/PSMB1/PSMB2/PSMB3/PSMB4/PSMB6/PSMB7/PSMD4/PSMD8/SEM1/SRSF3/TUBA1B/TUBA1C/TUBB/TUBB2A/TUBB4B/TUBB6/UQCR10/UQCRH/UQCRQ	50	GO:0051290	protein heterotetramerization	2/21	15/18903	0.000122353	0.0052036	0.00411955	KRT1/KRT10	2	GO:0045333	cellular respiration	63/766	240/18903	1.17838e-33	7.22349e-31	6.72831e-31	ADSL/BNIP3/CHCHD2/COA6/COX5A/COX5B/COX6A1/COX6B1/COX6C/COX7A2/COX7B/COX8A/CYC1/CYCS/GHITM/IDH2/ISCU/MDH1/MDH2/MRPS36/NDUFA1/NDUFA12/NDUFA2/NDUFA3/NDUFA4/NDUFA5/NDUFA6/NDUFA8/NDUFAB1/NDUFB1/NDUFB10/NDUFB11/NDUFB2/NDUFB3/NDUFB4/NDUFB6/NDUFB7/NDUFB9/NDUFC1/NDUFS3/NDUFS5/NDUFS6/NDUFS7/NDUFS8/NDUFV1/NDUFV2/NR4A3/NUPR1/PARK7/PRELID1/SDHA/SDHB/SDHC/STOML2/SURF1/UQCC2/UQCR10/UQCR11/UQCRC2/UQCRFS1/UQCRH/U…	63	GO:0006364	rRNA processing	25/388	229/18903	1.06996e-11
hsa05014	Amyotrophic lateral sclerosis	35/279	364/8579	6.27642e-09	2.22029e-07	1.78383e-07	ACTB/ACTG1/ATP5F1B/ATP5F1E/ATP5MC3/BAX/BID/CASP1/COX5A/COX5B/COX6B1/COX6C/COX7A2/COX7B/COX8A/NDUFA13/NDUFA4/NDUFAB1/NDUFB2/NDUFS5/NDUFV2/OPTN/PFN1/PFN2/PSMA2/PSMA7/PSMB1/PSMB3/PSMB6/PSMB7/PSMD8/SEM1/SOD1/TUBB2B/UQCRH	35	GO:0042274	ribosomal small subunit biogenesis	14/237	78/18903	8.11635e-13	3.30103e-10	2.99634e-10	NPM1/RPS14/RPS15/RPS16/RPS19/RPS21/RPS24/RPS25/RPS27/RPS28/RPS5/RPS6/RPS7/RPS8	14	hsa05022	Pathways of neurodegeneration - multiple diseases	54/335	476/8579	5.79326e-13	1.58349e-11	1.47034e-11	ATP5F1B/ATP5F1C/ATP5F1D/ATP5F1E/ATP5MC1/ATP5MC2/ATP5MC3/ATP5PB/ATP5PD/ATP5PF/CALM2/COX4I1/COX5B/COX6A1/COX6B1/COX7A2/COX7B/COX7C/COX8A/NDUFA12/NDUFA4/NDUFA6/NDUFB10/NDUFB11/NDUFB3/NDUFC1/NDUFS2/NDUFS5/NDUFS6/PSMA7/PSMB1/PSMB2/PSMB3/PSMB4/PSMB6/PSMB7/PSMD4/PSMD8/RPS27A/SEM1/SLC25A6/SNCA/TUBA1B/TUBA1C/TUBB/TUBB2A/TUBB4B/TUBB6/UBA52/UBB/UCHL1/UQCR10/UQCRH/UQCRQ	54	GO:0045104	intermediate filament cytoskeleton organization	3/21	89/18903	0.000126194	0.0052036	0.00411955	DSP/EVPL/KRT1	3	GO:0022900	electron transport chain	54/766	176/18903	8.89481e-33	4.77095e-30	4.44389e-30	AKR7A2/CHCHD2/COA6/COX5A/COX5B/COX6A1/COX6B1/COX6C/COX7A2/COX7B/COX8A/CYC1/CYCS/GHITM/ISCU/NDUFA1/NDUFA12/NDUFA2/NDUFA3/NDUFA4/NDUFA5/NDUFA6/NDUFA8/NDUFAB1/NDUFB1/NDUFB10/NDUFB2/NDUFB3/NDUFB4/NDUFB6/NDUFB7/NDUFB9/NDUFC1/NDUFS3/NDUFS5/NDUFS6/NDUFS7/NDUFS8/NDUFV1/NDUFV2/NQO2/PARK7/QDPR/SDHA/SDHB/SDHC/SURF1/UQCR10/UQCR11/UQCRC2/UQCRFS1/UQCRH/UQCRHL/UQCRQ	54	GO:0016072	rRNA metabolic process	25/388	268/18903	3.22255e-10
hsa05022	Pathways of neurodegeneration - multiple diseases	37/279	476/8579	5.85669e-07	1.83065e-05	1.47078e-05	ATP5F1B/ATP5F1E/ATP5MC3/BAX/BID/CALM1/COX5A/COX5B/COX6B1/COX6C/COX7A2/COX7B/COX8A/CTNNB1/DKK1/NDUFA13/NDUFA4/NDUFAB1/NDUFB2/NDUFS5/NDUFV2/OPTN/PARK7/PSMA2/PSMA7/PSMB1/PSMB3/PSMB6/PSMB7/PSMD8/SEM1/SLC25A4/SLC25A5/SNCA/SOD1/TUBB2B/UQCRH	37	GO:0006364	rRNA processing	20/237	229/18903	1.11896e-11	3.65794e-09	3.3203e-09	RPL10A/RPL11/RPL14/RPL27/RPL35/RPL35A/RPL5/RPL7A/RPS14/RPS15/RPS16/RPS19/RPS21/RPS24/RPS25/RPS27/RPS28/RPS6/RPS7/RPS8	20	hsa05208	Chemical carcinogenesis - reactive oxygen species	34/335	223/8579	5.37829e-12	1.32306e-10	1.22851e-10	ATP5F1B/ATP5F1C/ATP5F1D/ATP5F1E/ATP5MC1/ATP5MC2/ATP5MC3/ATP5PB/ATP5PD/ATP5PF/COX4I1/COX5B/COX6A1/COX6B1/COX7A2/COX7B/COX7C/COX8A/GSTO1/MGST3/NDUFA12/NDUFA4/NDUFA6/NDUFB10/NDUFB11/NDUFB3/NDUFC1/NDUFS2/NDUFS5/NDUFS6/SLC25A6/UQCR10/UQCRH/UQCRQ	34	GO:0045103	intermediate filament-based process	3/21	90/18903	0.000130452	0.0052036	0.00411955	DSP/EVPL/KRT1	3	GO:0015980	energy derivation by oxidation of organic compounds	67/766	333/18903	3.09926e-28	1.47766e-25	1.37636e-25	ADSL/BNIP3/CHCHD2/COA6/COX5A/COX5B/COX6A1/COX6B1/COX6C/COX7A2/COX7B/COX8A/CYC1/CYCS/GHITM/IDH2/ISCU/MDH1/MDH2/MRPS36/MYC/NDUFA1/NDUFA12/NDUFA2/NDUFA3/NDUFA4/NDUFA5/NDUFA6/NDUFA8/NDUFAB1/NDUFB1/NDUFB10/NDUFB11/NDUFB2/NDUFB3/NDUFB4/NDUFB6/NDUFB7/NDUFB9/NDUFC1/NDUFS3/NDUFS5/NDUFS6/NDUFS7/NDUFS8/NDUFV1/NDUFV2/NR4A3/NUPR1/PARK7/PHLDA2/PPP1CA/PRELID1/PTGES3/SDHA/SDHB/SDHC/STOML2/SURF1/UQCC2/UQCR10/UQCR…	67	GO:0000028	ribosomal small subunit assembly	8/388	19/18903	1.81899e-09
hsa05415	Diabetic cardiomyopathy	22/279	203/8579	6.46871e-07	1.83065e-05	1.47078e-05	ATP5F1B/ATP5F1E/ATP5MC3/COX5A/COX5B/COX6B1/COX6C/COX7A2/COX7B/COX8A/CTSD/CYBA/GAPDH/NDUFA13/NDUFA4/NDUFAB1/NDUFB2/NDUFS5/NDUFV2/SLC25A4/SLC25A5/UQCRH	22	GO:0042255	ribosome assembly	12/237	61/18903	1.15636e-11	3.65794e-09	3.3203e-09	NPM1/RPL10/RPL11/RPL23A/RPL5/RPL6/RPS14/RPS15/RPS19/RPS27/RPS28/RPS5	12	hsa05415	Diabetic cardiomyopathy	32/335	203/8579	9.46933e-12	2.11769e-10	1.96636e-10	ATP5F1B/ATP5F1C/ATP5F1D/ATP5F1E/ATP5MC1/ATP5MC2/ATP5MC3/ATP5PB/ATP5PD/ATP5PF/COX4I1/COX5B/COX6A1/COX6B1/COX7A2/COX7B/COX7C/COX8A/NDUFA12/NDUFA4/NDUFA6/NDUFB10/NDUFB11/NDUFB3/NDUFC1/NDUFS2/NDUFS5/NDUFS6/SLC25A6/UQCR10/UQCRH/UQCRQ	32										GO:0032543	mitochondrial translation	40/766	131/18903	1.76491e-24	7.57321e-22	7.05405e-22	AURKAIP1/C1QBP/COA3/GADD45GIP1/MALSU1/MRPL13/MRPL14/MRPL15/MRPL17/MRPL20/MRPL21/MRPL24/MRPL27/MRPL34/MRPL36/MRPL37/MRPL4/MRPL40/MRPL41/MRPL43/MRPL44/MRPL51/MRPL52/MRPL54/MRPL55/MRPL57/MRPS12/MRPS15/MRPS16/MRPS18A/MRPS18B/MRPS18C/MRPS21/MRPS28/MRPS34/MRPS6/MRPS7/NGRN/TUFM/UQCC2	40	GO:0006413	translational initiation	16/388	123/18903	4.67771e-09
hsa04810	Regulation of actin cytoskeleton	22/279	229/8579	4.90717e-06	0.000126248	0.00010143	ACTB/ACTG1/ACTN1/ACTN4/ARPC1B/ARPC2/CFL1/GSN/ITGA3/ITGA6/ITGA7/ITGB1/ITGB8/MYH10/MYL12A/MYL12B/MYL9/MYLK/PFN1/PFN2/RHOA/VAV3	22	GO:0022613	ribonucleoprotein complex biogenesis	27/237	489/18903	1.16457e-10	3.31554e-08	3.0095e-08	EIF3K/NPM1/RPL10/RPL10A/RPL11/RPL13A/RPL14/RPL23A/RPL27/RPL35/RPL35A/RPL5/RPL6/RPL7A/RPS14/RPS15/RPS16/RPS19/RPS21/RPS24/RPS25/RPS27/RPS28/RPS5/RPS6/RPS7/RPS8	27	hsa04714	Thermogenesis	34/335	232/8579	1.67397e-11	3.43163e-10	3.18641e-10	ATP5F1B/ATP5F1C/ATP5F1D/ATP5F1E/ATP5MC1/ATP5MC2/ATP5MC3/ATP5MF/ATP5MG/ATP5PB/ATP5PD/ATP5PF/COX4I1/COX5B/COX6A1/COX6B1/COX7A2/COX7B/COX7C/COX8A/NDUFA12/NDUFA4/NDUFA6/NDUFB10/NDUFB11/NDUFB3/NDUFC1/NDUFS2/NDUFS5/NDUFS6/RPS6/UQCR10/UQCRH/UQCRQ	34										GO:0006120	mitochondrial electron transport, NADH to ubiquinone	26/766	51/18903	3.96172e-23	1.54543e-20	1.43949e-20	ISCU/NDUFA1/NDUFA2/NDUFA3/NDUFA4/NDUFA5/NDUFA6/NDUFA8/NDUFAB1/NDUFB1/NDUFB10/NDUFB2/NDUFB3/NDUFB4/NDUFB6/NDUFB7/NDUFB9/NDUFC1/NDUFS3/NDUFS5/NDUFS6/NDUFS7/NDUFS8/NDUFV1/NDUFV2/PARK7	26	GO:0042255	ribosome assembly	11/388	61/18903	3.94178e-08
hsa04714	Thermogenesis	22/279	232/8579	6.0668e-06	0.000143075	0.00011495	ACTB/ACTG1/ATP5F1B/ATP5F1E/ATP5MC3/ATP5ME/ATP5MG/COX5A/COX5B/COX6B1/COX6C/COX7A2/COX7B/COX8A/GNAS/NDUFA13/NDUFA4/NDUFAB1/NDUFB2/NDUFS5/NDUFV2/UQCRH	22	GO:0016072	rRNA metabolic process	20/237	268/18903	1.91792e-10	4.96393e-08	4.50574e-08	RPL10A/RPL11/RPL14/RPL27/RPL35/RPL35A/RPL5/RPL7A/RPS14/RPS15/RPS16/RPS19/RPS21/RPS24/RPS25/RPS27/RPS28/RPS6/RPS7/RPS8	20	hsa04110	Cell cycle	25/335	157/8579	1.57198e-09	2.97467e-08	2.7621e-08	AURKB/BUB1/CCNA2/CCNB1/CCNB2/CCND1/CDC20/CDC25B/CDC25C/CDC45/CDC6/CDCA5/CDK1/E2F1/MAD2L1/MCM3/MCM5/NDC80/PCNA/PKMYT1/PLK1/PTTG1/RBX1/SGO1/TRIP13	25										GO:0042776	proton motive force-driven mitochondrial ATP synthesis	29/766	67/18903	4.58448e-23	1.63933e-20	1.52695e-20	NDUFA1/NDUFA12/NDUFA2/NDUFA3/NDUFA5/NDUFA6/NDUFA8/NDUFAB1/NDUFB1/NDUFB10/NDUFB11/NDUFB2/NDUFB3/NDUFB4/NDUFB6/NDUFB7/NDUFB9/NDUFC1/NDUFS3/NDUFS5/NDUFS6/NDUFS7/NDUFS8/NDUFV1/NDUFV2/SDHA/SDHB/SDHC/STOML2	29	GO:0042273	ribosomal large subunit biogenesis	12/388	76/18903	4.48634e-08
hsa04932	Non-alcoholic fatty liver disease	17/279	155/8579	1.06911e-05	0.000232738	0.000186986	BAX/BID/COX5A/COX5B/COX6B1/COX6C/COX7A2/COX7B/COX8A/JUN/NDUFA13/NDUFA4/NDUFAB1/NDUFB2/NDUFS5/NDUFV2/UQCRH	17	GO:0061436	establishment of skin barrier	8/237	27/18903	9.8082e-10	2.32699e-07	2.1122e-07	CLDN1/CLDN4/GRHL1/IL18/KRT1/KRT16/SFN/TP63	8	hsa04932	Non-alcoholic fatty liver disease	21/335	155/8579	5.63325e-07	9.89842e-06	9.19109e-06	COX4I1/COX5B/COX6A1/COX6B1/COX7A2/COX7B/COX7C/COX8A/NDUFA12/NDUFA4/NDUFA6/NDUFB10/NDUFB11/NDUFB3/NDUFC1/NDUFS2/NDUFS5/NDUFS6/UQCR10/UQCRH/UQCRQ	21										GO:0015986	proton motive force-driven ATP synthesis	30/766	76/18903	2.15568e-22	7.11539e-20	6.62761e-20	ATP6V0C/NDUFA1/NDUFA12/NDUFA2/NDUFA3/NDUFA5/NDUFA6/NDUFA8/NDUFAB1/NDUFB1/NDUFB10/NDUFB11/NDUFB2/NDUFB3/NDUFB4/NDUFB6/NDUFB7/NDUFB9/NDUFC1/NDUFS3/NDUFS5/NDUFS6/NDUFS7/NDUFS8/NDUFV1/NDUFV2/SDHA/SDHB/SDHC/STOML2	30	GO:0022618	ribonucleoprotein complex assembly	20/388	234/18903	8.47078e-08
hsa03050	Proteasome	9/279	46/8579	1.36872e-05	0.000276676	0.000222288	POMP/PSMA2/PSMA7/PSMB1/PSMB3/PSMB6/PSMB7/PSMD8/SEM1	9	GO:0042273	ribosomal large subunit biogenesis	11/237	76/18903	2.66894e-09	5.84497e-07	5.30546e-07	NPM1/RPL10/RPL10A/RPL11/RPL14/RPL23A/RPL35/RPL35A/RPL5/RPL6/RPL7A	11	hsa03050	Proteasome	11/335	46/8579	1.06861e-06	1.75252e-05	1.62729e-05	POMP/PSMA7/PSMB1/PSMB2/PSMB3/PSMB4/PSMB6/PSMB7/PSMD4/PSMD8/SEM1	11										GO:0033108	mitochondrial respiratory chain complex assembly	33/766	99/18903	9.03199e-22	2.76831e-19	2.57853e-19	CHCHD7/COA3/COA4/COX14/COX16/COX20/NDUFA1/NDUFA12/NDUFA2/NDUFA3/NDUFA5/NDUFA6/NDUFA8/NDUFAB1/NDUFB1/NDUFB10/NDUFB11/NDUFB2/NDUFB3/NDUFB4/NDUFB6/NDUFB7/NDUFB9/NDUFC1/NDUFS3/NDUFS5/NDUFS7/NDUFS8/PET100/SMIM20/SURF1/UQCC2/UQCRFS1	33	GO:0002183	cytoplasmic translational initiation	9/388	40/18903	9.18459e-08
hsa05132	Salmonella infection	22/279	249/8579	1.87561e-05	0.000353864	0.000284302	ACTB/ACTG1/ANXA2/ARPC1B/ARPC2/BAX/CASP1/CTNNB1/FLNA/GAPDH/HSP90AA1/JUN/LY96/MYL12A/MYL12B/MYL9/PFN1/PFN2/RHOA/S100A10/TUBB2B/TXN	22	GO:0033561	regulation of water loss via skin	8/237	31/18903	3.3377e-09	6.78746e-07	6.16095e-07	CLDN1/CLDN4/GRHL1/IL18/KRT1/KRT16/SFN/TP63	8	hsa04814	Motor proteins	23/335	193/8579	1.63025e-06	2.50651e-05	2.3274e-05	CENPE/DYNLL1/KIF11/KIF14/KIF15/KIF20A/KIF20B/KIF23/KIF2C/KIF4A/KIFC1/MYL12A/MYL12B/MYL6/TPM3/TPM4/TUBA1B/TUBA1C/TUBB/TUBB2A/TUBB4B/TUBB6/TUBG1	23										GO:0140053	mitochondrial gene expression	41/766	163/18903	1.63818e-21	4.68628e-19	4.36503e-19	AURKAIP1/C1QBP/COA3/FASTK/GADD45GIP1/MALSU1/MRPL13/MRPL14/MRPL15/MRPL17/MRPL20/MRPL21/MRPL24/MRPL27/MRPL34/MRPL36/MRPL37/MRPL4/MRPL40/MRPL41/MRPL43/MRPL44/MRPL51/MRPL52/MRPL54/MRPL55/MRPL57/MRPS12/MRPS15/MRPS16/MRPS18A/MRPS18B/MRPS18C/MRPS21/MRPS28/MRPS34/MRPS6/MRPS7/NGRN/TUFM/UQCC2	41	GO:0071826	ribonucleoprotein complex subunit organization	20/388	242/18903	1.46957e-07
hsa04260	Cardiac muscle contraction	12/279	87/8579	2.22009e-05	0.000392678	0.000315486	ATP1A1/ATP1B1/COX5A/COX5B/COX6B1/COX6C/COX7A2/COX7B/COX8A/TPM1/TPM2/UQCRH	12	GO:0050891	multicellular organismal water homeostasis	10/237	64/18903	6.6483e-09	1.26185e-06	1.14537e-06	AQP3/CLDN1/CLDN4/GRHL1/IL18/KRT1/KRT16/SFN/TFAP2B/TP63	10	hsa04260	Cardiac muscle contraction	13/335	87/8579	2.91644e-05	0.000422026	0.000391869	COX4I1/COX5B/COX6A1/COX6B1/COX7A2/COX7B/COX7C/COX8A/TPM3/TPM4/UQCR10/UQCRH/UQCRQ	13										GO:0006754	ATP biosynthetic process	32/766	106/18903	1.13752e-19	3.05068e-17	2.84155e-17	ALDOA/ATP6V0C/ENO1/NDUFA1/NDUFA12/NDUFA2/NDUFA3/NDUFA5/NDUFA6/NDUFA8/NDUFAB1/NDUFB1/NDUFB10/NDUFB11/NDUFB2/NDUFB3/NDUFB4/NDUFB6/NDUFB7/NDUFB9/NDUFC1/NDUFS3/NDUFS5/NDUFS6/NDUFS7/NDUFS8/NDUFV1/NDUFV2/SDHA/SDHB/SDHC/STOML2	32	GO:0001732	formation of cytoplasmic translation initiation complex	6/388	16/18903	4.8418e-07
hsa05100	Bacterial invasion of epithelial cells	11/279	77/8579	3.5013e-05	0.000565989	0.000454728	ACTB/ACTG1/ARPC1B/ARPC2/CAV1/CLTA/CTNNB1/ITGB1/MET/RHOA/SHC1	11	GO:0030104	water homeostasis	10/237	69/18903	1.4129e-08	2.36619e-06	2.14778e-06	AQP3/CLDN1/CLDN4/GRHL1/IL18/KRT1/KRT16/SFN/TFAP2B/TP63	10	hsa04114	Oocyte meiosis	14/335	131/8579	0.000570404	0.00779552	0.00723846	AURKA/BUB1/CALM2/CCNB1/CCNB2/CDC20/CDC25C/CDK1/MAD2L1/PKMYT1/PLK1/PTTG1/RBX1/SGO1	14										GO:0009206	purine ribonucleoside triphosphate biosynthetic process	33/766	117/18903	3.15715e-19	7.96902e-17	7.42272e-17	ALDOA/ATP6V0C/ENO1/NDUFA1/NDUFA12/NDUFA2/NDUFA3/NDUFA5/NDUFA6/NDUFA8/NDUFAB1/NDUFB1/NDUFB10/NDUFB11/NDUFB2/NDUFB3/NDUFB4/NDUFB6/NDUFB7/NDUFB9/NDUFC1/NDUFS3/NDUFS5/NDUFS6/NDUFS7/NDUFS8/NDUFV1/NDUFV2/NME4/SDHA/SDHB/SDHC/STOML2	33	GO:0051205	protein insertion into membrane	10/388	67/18903	1.03459e-06
hsa04530	Tight junction	17/279	170/8579	3.59993e-05	0.000565989	0.000454728	ACTB/ACTG1/ACTN1/ACTN4/ARPC1B/ARPC2/CCND1/ITGB1/JUN/MYH10/MYL12A/MYL12B/MYL6/MYL9/NEDD4L/RHOA/RUNX1	17	GO:0045109	intermediate filament organization	10/237	69/18903	1.4129e-08	2.36619e-06	2.14778e-06	DSP/EPPK1/KRT1/KRT14/KRT16/KRT17/KRT2/KRT5/KRT6A/PKP1	10	GO:0002181	cytoplasmic translation	74/521	161/18903	2.62298e-72	9.83095e-69	8.75525e-69	EIF3I/EIF3K/EIF3L/FAU/PKM/RACK1/RPL10/RPL10A/RPL11/RPL12/RPL13/RPL13A/RPL14/RPL15/RPL18/RPL18A/RPL19/RPL21/RPL22/RPL23A/RPL24/RPL26/RPL27/RPL27A/RPL28/RPL29/RPL31/RPL32/RPL34/RPL35/RPL35A/RPL36/RPL37/RPL37A/RPL38/RPL39/RPL41/RPL5/RPL6/RPL7A/RPL9/RPLP0/RPLP1/RPLP2/RPS11/RPS12/RPS13/RPS14/RPS15/RPS15A/RPS16/RPS18/RPS19/RPS2/RPS21/RPS23/RPS24/RPS25/RPS26/RPS27/RPS27A/RPS28/RPS29/RPS3/RPS3A/RPS4X/RPS…	74										GO:0009145	purine nucleoside triphosphate biosynthetic process	33/766	118/18903	4.21743e-19	1.00539e-16	9.36467e-17	ALDOA/ATP6V0C/ENO1/NDUFA1/NDUFA12/NDUFA2/NDUFA3/NDUFA5/NDUFA6/NDUFA8/NDUFAB1/NDUFB1/NDUFB10/NDUFB11/NDUFB2/NDUFB3/NDUFB4/NDUFB6/NDUFB7/NDUFB9/NDUFC1/NDUFS3/NDUFS5/NDUFS6/NDUFS7/NDUFS8/NDUFV1/NDUFV2/NME4/SDHA/SDHB/SDHC/STOML2	33	GO:1904667	negative regulation of ubiquitin protein ligase activity	5/388	12/18903	2.49754e-06
hsa05418	Fluid shear stress and atherosclerosis	15/279	139/8579	4.2995e-05	0.0006404	0.000514511	ACTB/ACTG1/CALM1/CAV1/CTNNB1/CTSL/CYBA/GSTO1/HSP90AA1/JUN/MGST1/MGST3/PLAT/RHOA/TXN	15	GO:0043616	keratinocyte proliferation	9/237	55/18903	2.5324e-08	4.00541e-06	3.6357e-06	EPPK1/FERMT1/IRF6/KLK8/KRT2/OVOL1/SDR16C5/SFN/TP63	9	GO:0140014	mitotic nuclear division	54/521	325/18903	8.12218e-27	1.5221e-23	1.35555e-23	ANLN/AURKA/AURKAIP1/AURKB/BIRC5/BUB1/CCNB1/CDC20/CDC25C/CDC6/CDCA2/CDCA5/CDCA8/CENPE/CENPF/CENPK/DLGAP5/KIF11/KIF14/KIF15/KIF20B/KIF23/KIF2C/KIF4A/KIFC1/MAD2L1/MKI67/MYBL2/NCAPG/NCAPH/NDC80/NEK2/NUF2/NUSAP1/PKMYT1/PLK1/PRC1/PTTG1/RACGAP1/RANBP1/RIOK2/RPL24/SGO1/SMC4/SPAG5/SPC24/SPC25/TACC3/TPX2/TRIP13/TUBG1/UBE2C/UBE2S/ZWINT	54										GO:0009201	ribonucleoside triphosphate biosynthetic process	33/766	123/18903	1.71056e-18	3.86316e-16	3.59834e-16	ALDOA/ATP6V0C/ENO1/NDUFA1/NDUFA12/NDUFA2/NDUFA3/NDUFA5/NDUFA6/NDUFA8/NDUFAB1/NDUFB1/NDUFB10/NDUFB11/NDUFB2/NDUFB3/NDUFB4/NDUFB6/NDUFB7/NDUFB9/NDUFC1/NDUFS3/NDUFS5/NDUFS6/NDUFS7/NDUFS8/NDUFV1/NDUFV2/NME4/SDHA/SDHB/SDHC/STOML2	33	GO:0034470	ncRNA processing	25/388	439/18903	4.71074e-06
hsa04670	Leukocyte transendothelial migration	13/279	115/8579	8.63103e-05	0.00122129	0.000981212	ACTB/ACTG1/ACTN1/ACTN4/CD99/CTNNB1/CYBA/ITGB1/MYL12A/MYL12B/MYL9/RHOA/VAV3	13	GO:0045216	cell-cell junction organization	15/237	208/18903	6.0291e-08	9.03412e-06	8.20024e-06	CDH1/CLDN1/CLDN4/CXADR/DSG1/DSP/F2RL1/GJA1/GRHL1/HOPX/JUP/MPP7/PERP/PKP1/PKP3	15	GO:0006119	oxidative phosphorylation	36/521	147/18903	3.35261e-24	4.18853e-21	3.73022e-21	ATP5F1B/ATP5F1C/ATP5F1D/ATP5F1E/ATP5MF/ATP5MG/ATP5PB/ATP5PD/ATP5PF/CCNB1/CDK1/CHCHD10/COX4I1/COX5B/COX6A1/COX6B1/COX7A2/COX7B/COX7C/COX8A/DNAJC15/NDUFA12/NDUFA4/NDUFA6/NDUFB10/NDUFB11/NDUFB3/NDUFC1/NDUFS2/NDUFS5/NDUFS6/SNCA/UQCC2/UQCR10/UQCRH/UQCRQ	36										GO:0009142	nucleoside triphosphate biosynthetic process	33/766	134/18903	2.89711e-17	6.21574e-15	5.78964e-15	ALDOA/ATP6V0C/ENO1/NDUFA1/NDUFA12/NDUFA2/NDUFA3/NDUFA5/NDUFA6/NDUFA8/NDUFAB1/NDUFB1/NDUFB10/NDUFB11/NDUFB2/NDUFB3/NDUFB4/NDUFB6/NDUFB7/NDUFB9/NDUFC1/NDUFS3/NDUFS5/NDUFS6/NDUFS7/NDUFS8/NDUFV1/NDUFV2/NME4/SDHA/SDHB/SDHC/STOML2	33	GO:0006986	response to unfolded protein	13/388	141/18903	6.93208e-06
hsa05110	Vibrio cholerae infection	8/279	50/8579	0.000185234	0.00249625	0.00200555	ACTB/ACTG1/ATP6V0B/ATP6V1E1/ATP6V1F/ATP6V1G1/GNAS/SEC61G	8	GO:0002934	desmosome organization	5/237	10/18903	7.11146e-08	1.01232e-05	9.18875e-06	DSP/GRHL1/JUP/PERP/PKP3	5	GO:0000280	nuclear division	60/521	481/18903	5.85783e-23	5.39862e-20	4.8079e-20	ANLN/ASPM/AURKA/AURKAIP1/AURKB/BIRC5/BUB1/CCNB1/CCNB2/CDC20/CDC25B/CDC25C/CDC6/CDCA2/CDCA5/CDCA8/CENPE/CENPF/CENPK/CKS2/DLGAP5/KIF11/KIF14/KIF15/KIF20B/KIF23/KIF2C/KIF4A/KIFC1/MAD2L1/MKI67/MYBL2/NCAPG/NCAPH/NDC80/NEK2/NUF2/NUSAP1/PKMYT1/PLK1/PRC1/PTTG1/RACGAP1/RANBP1/RIOK2/RPL24/SGO1/SMC4/SPAG5/SPC24/SPC25/TACC3/TOP2A/TPX2/TRIP13/TUBG1/UBB/UBE2C/UBE2S/ZWINT	60										GO:0046034	ATP metabolic process	41/766	217/18903	1.11523e-16	2.27878e-14	2.12257e-14	AK2/ALDOA/ATP6V0C/ENO1/GAPDH/GAPDHS/GPI/HSPA8/NDUFA1/NDUFA12/NDUFA2/NDUFA3/NDUFA5/NDUFA6/NDUFA8/NDUFAB1/NDUFB1/NDUFB10/NDUFB11/NDUFB2/NDUFB3/NDUFB4/NDUFB6/NDUFB7/NDUFB9/NDUFC1/NDUFS3/NDUFS5/NDUFS6/NDUFS7/NDUFS8/NDUFV1/NDUFV2/NUPR1/PGAM1/PGK1/SDHA/SDHB/SDHC/STOML2/TPI1	41	GO:0031397	negative regulation of protein ubiquitination	10/388	84/18903	8.4518e-06
hsa05414	Dilated cardiomyopathy	11/279	96/8579	0.000267425	0.00344006	0.00276382	ACTB/ACTG1/DAG1/GNAS/ITGA3/ITGA6/ITGA7/ITGB1/ITGB8/TPM1/TPM2	11	GO:0000028	ribosomal small subunit assembly	6/237	19/18903	8.63028e-08	1.17002e-05	1.06202e-05	RPS14/RPS15/RPS19/RPS27/RPS28/RPS5	6	GO:0000070	mitotic sister chromatid segregation	40/521	204/18903	7.202e-23	5.39862e-20	4.8079e-20	AURKB/BIRC5/BUB1/CCNB1/CDC20/CDC6/CDCA5/CDCA8/CENPE/CENPF/CENPK/DLGAP5/KIF11/KIF14/KIF23/KIF2C/KIF4A/KIFC1/MAD2L1/NCAPG/NCAPH/NDC80/NEK2/NUF2/NUSAP1/PLK1/PRC1/PTTG1/RACGAP1/RIOK2/SGO1/SMC4/SPAG5/SPC24/SPC25/TACC3/TRIP13/TUBG1/UBE2C/ZWINT	40										GO:0009205	purine ribonucleoside triphosphate metabolic process	43/766	242/18903	2.08245e-16	4.06172e-14	3.78328e-14	AK2/ALDOA/ATP6V0C/ENO1/GAPDH/GAPDHS/GPI/HSPA8/NDUFA1/NDUFA12/NDUFA2/NDUFA3/NDUFA5/NDUFA6/NDUFA8/NDUFAB1/NDUFB1/NDUFB10/NDUFB11/NDUFB2/NDUFB3/NDUFB4/NDUFB6/NDUFB7/NDUFB9/NDUFC1/NDUFS3/NDUFS5/NDUFS6/NDUFS7/NDUFS8/NDUFV1/NDUFV2/NME4/NUPR1/PGAM1/PGK1/RAN/SDHA/SDHB/SDHC/STOML2/TPI1	43	GO:0019081	viral translation	5/388	18/18903	2.44048e-05
hsa04142	Lysosome	13/279	132/8579	0.000347652	0.00427763	0.00343674	AP1S1/AP1S2/ATP6V0B/CD63/CLTA/CTSB/CTSD/CTSH/CTSK/CTSL/CTSZ/LAPTM4B/PSAP	13	GO:0031424	keratinization	10/237	84/18903	9.73525e-08	1.25983e-05	1.14354e-05	CASP14/CERS3/KAZN/KRT1/KRT16/KRT17/KRT2/KRT5/KRT6A/SFN	10	GO:0000819	sister chromatid segregation	41/521	239/18903	4.03859e-21	2.52277e-18	2.24673e-18	AURKB/BIRC5/BUB1/CCNB1/CDC20/CDC6/CDCA5/CDCA8/CENPE/CENPF/CENPK/DLGAP5/KIF11/KIF14/KIF23/KIF2C/KIF4A/KIFC1/MAD2L1/NCAPG/NCAPH/NDC80/NEK2/NUF2/NUSAP1/PLK1/PRC1/PTTG1/RACGAP1/RIOK2/SGO1/SMC4/SPAG5/SPC24/SPC25/TACC3/TOP2A/TRIP13/TUBG1/UBE2C/ZWINT	41										GO:0010257	NADH dehydrogenase complex assembly	22/766	59/18903	3.78359e-16	6.76475e-14	6.30101e-14	NDUFA1/NDUFA12/NDUFA2/NDUFA3/NDUFA5/NDUFA6/NDUFA8/NDUFAB1/NDUFB1/NDUFB10/NDUFB11/NDUFB2/NDUFB3/NDUFB4/NDUFB6/NDUFB7/NDUFB9/NDUFC1/NDUFS3/NDUFS5/NDUFS7/NDUFS8	22	GO:1903321	negative regulation of protein modification by small protein conjugation or removal	10/388	96/18903	2.77637e-05
hsa05165	Human papillomavirus infection	23/279	331/8579	0.000471758	0.00556281	0.00446929	ATP6V0B/ATP6V1E1/ATP6V1F/ATP6V1G1/BAX/CCND1/CDK6/COL6A1/COL9A3/CTNNB1/GNAS/HES1/HES4/HLA-G/ISG15/ITGA3/ITGA6/ITGA7/ITGB1/ITGB8/PKM/THBS1/TNC	23	GO:0045104	intermediate filament cytoskeleton organization	10/237	89/18903	1.6975e-07	2.06171e-05	1.87141e-05	DSP/EPPK1/KRT1/KRT14/KRT16/KRT17/KRT2/KRT5/KRT6A/PKP1	10	GO:0009060	aerobic respiration	37/521	194/18903	8.40136e-21	4.49833e-18	4.00612e-18	ATP5F1B/ATP5F1C/ATP5F1D/ATP5F1E/ATP5MF/ATP5MG/ATP5PB/ATP5PD/ATP5PF/CCNB1/CDK1/CHCHD10/COX4I1/COX5B/COX6A1/COX6B1/COX7A2/COX7B/COX7C/COX8A/DNAJC15/NDUFA12/NDUFA4/NDUFA6/NDUFB10/NDUFB11/NDUFB3/NDUFC1/NDUFS2/NDUFS5/NDUFS6/NOP53/SNCA/UQCC2/UQCR10/UQCRH/UQCRQ	37										GO:0032981	mitochondrial respiratory chain complex I assembly	22/766	59/18903	3.78359e-16	6.76475e-14	6.30101e-14	NDUFA1/NDUFA12/NDUFA2/NDUFA3/NDUFA5/NDUFA6/NDUFA8/NDUFAB1/NDUFB1/NDUFB10/NDUFB11/NDUFB2/NDUFB3/NDUFB4/NDUFB6/NDUFB7/NDUFB9/NDUFC1/NDUFS3/NDUFS5/NDUFS7/NDUFS8	22	GO:1901798	positive regulation of signal transduction by p53 class mediator	6/388	30/18903	2.81461e-05
hsa04512	ECM-receptor interaction	10/279	89/8579	0.000592511	0.00670723	0.00538873	COL6A1/COL9A3/DAG1/ITGA3/ITGA6/ITGA7/ITGB1/ITGB8/THBS1/TNC	10	GO:0034470	ncRNA processing	21/237	439/18903	1.73801e-07	2.06171e-05	1.87141e-05	EGFR/RPL10A/RPL11/RPL14/RPL27/RPL35/RPL35A/RPL5/RPL7A/RPS14/RPS15/RPS16/RPS19/RPS21/RPS24/RPS25/RPS27/RPS28/RPS6/RPS7/RPS8	21	GO:0140694	non-membrane-bounded organelle assembly	51/521	386/18903	9.60866e-21	4.50166e-18	4.00909e-18	ANLN/ASPM/AURKA/AURKB/BIRC5/CCNB2/CDC20/CDCA8/CENPA/CENPE/CENPF/CENPK/CENPW/CSRP1/DLGAP5/EIF6/EZR/KIF11/KIF15/KIF23/KIF4A/KIFC1/MRPL20/MYBL2/NDC80/NEK2/NOP53/PLK1/PRC1/RACGAP1/RPL10/RPL11/RPL23A/RPL24/RPL38/RPL5/RPL6/RPLP0/RPS14/RPS15/RPS19/RPS23/RPS27/RPS27L/RPS28/RPS3/RPS5/RPSA/SPAG5/TPX2/TUBB	51										GO:0009144	purine nucleoside triphosphate metabolic process	43/766	247/18903	4.5111e-16	7.74286e-14	7.21207e-14	AK2/ALDOA/ATP6V0C/ENO1/GAPDH/GAPDHS/GPI/HSPA8/NDUFA1/NDUFA12/NDUFA2/NDUFA3/NDUFA5/NDUFA6/NDUFA8/NDUFAB1/NDUFB1/NDUFB10/NDUFB11/NDUFB2/NDUFB3/NDUFB4/NDUFB6/NDUFB7/NDUFB9/NDUFC1/NDUFS3/NDUFS5/NDUFS6/NDUFS7/NDUFS8/NDUFV1/NDUFV2/NME4/NUPR1/PGAM1/PGK1/RAN/SDHA/SDHB/SDHC/STOML2/TPI1	43	GO:0035966	response to topologically incorrect protein	13/388	163/18903	3.29336e-05
hsa05410	Hypertrophic cardiomyopathy	10/279	90/8579	0.000647835	0.00705143	0.00566528	ACTB/ACTG1/DAG1/ITGA3/ITGA6/ITGA7/ITGB1/ITGB8/TPM1/TPM2	10	GO:0045103	intermediate filament-based process	10/237	90/18903	1.88892e-07	2.1511e-05	1.95254e-05	DSP/EPPK1/KRT1/KRT14/KRT16/KRT17/KRT2/KRT5/KRT6A/PKP1	10	GO:0007059	chromosome segregation	48/521	382/18903	1.15544e-18	4.81176e-16	4.28526e-16	AURKB/BIRC5/BUB1/CCNB1/CDC20/CDC6/CDCA2/CDCA5/CDCA8/CENPE/CENPF/CENPK/CENPW/DLGAP5/FAM83D/HJURP/KIF11/KIF14/KIF23/KIF2C/KIF4A/KIFC1/MAD2L1/MKI67/NCAPG/NCAPH/NDC80/NEK2/NUF2/NUSAP1/PLK1/PRC1/PTTG1/RACGAP1/RIOK2/RPS3/SGO1/SKA3/SMC4/SPAG5/SPC24/SPC25/TACC3/TOP2A/TRIP13/TUBG1/UBE2C/ZWINT	48										GO:0009199	ribonucleoside triphosphate metabolic process	43/766	249/18903	6.10882e-16	1.00819e-13	9.39077e-14	AK2/ALDOA/ATP6V0C/ENO1/GAPDH/GAPDHS/GPI/HSPA8/NDUFA1/NDUFA12/NDUFA2/NDUFA3/NDUFA5/NDUFA6/NDUFA8/NDUFAB1/NDUFB1/NDUFB10/NDUFB11/NDUFB2/NDUFB3/NDUFB4/NDUFB6/NDUFB7/NDUFB9/NDUFC1/NDUFS3/NDUFS5/NDUFS6/NDUFS7/NDUFS8/NDUFV1/NDUFV2/NME4/NUPR1/PGAM1/PGK1/RAN/SDHA/SDHB/SDHC/STOML2/TPI1	43	GO:0071073	positive regulation of phospholipid biosynthetic process	4/388	10/18903	3.32805e-05
hsa05412	Arrhythmogenic right ventricular cardiomyopathy	9/279	77/8579	0.000830581	0.00848972	0.00682083	ACTB/ACTG1/CTNNB1/DAG1/ITGA3/ITGA6/ITGA7/ITGB1/ITGB8	9	GO:1904667	negative regulation of ubiquitin protein ligase activity	5/237	12/18903	2.1896e-07	2.39761e-05	2.1763e-05	RPL11/RPL37/RPL5/RPS15/RPS7	5	GO:0044772	mitotic cell cycle phase transition	53/521	473/18903	2.88423e-18	1.08101e-15	9.62726e-16	ANLN/ANXA1/AURKA/AURKB/BIRC5/BUB1/CALM2/CCNA2/CCNB1/CCNB2/CCND1/CDC20/CDC25B/CDC25C/CDC6/CDCA5/CDCA8/CDK1/CDKN3/CENPE/CENPF/CKS1B/CKS2/CLSPN/DLGAP5/E2F1/EIF4EBP1/FOXM1/GPNMB/GTSE1/ID4/IQGAP3/KIF14/MAD2L1/NABP2/NDC80/NOP53/NUF2/PKMYT1/PLK1/RIOK2/RPL24/RPL26/RPS27L/RPS6/RRM2/SPC24/SPC25/TACC3/TRIP13/UBE2C/UBE2S/ZWINT	53										GO:0009141	nucleoside triphosphate metabolic process	44/766	267/18903	1.6531e-15	2.6272e-13	2.4471e-13	AK2/ALDOA/ATP6V0C/DUT/ENO1/GAPDH/GAPDHS/GPI/HSPA8/NDUFA1/NDUFA12/NDUFA2/NDUFA3/NDUFA5/NDUFA6/NDUFA8/NDUFAB1/NDUFB1/NDUFB10/NDUFB11/NDUFB2/NDUFB3/NDUFB4/NDUFB6/NDUFB7/NDUFB9/NDUFC1/NDUFS3/NDUFS5/NDUFS6/NDUFS7/NDUFS8/NDUFV1/NDUFV2/NME4/NUPR1/PGAM1/PGK1/RAN/SDHA/SDHB/SDHC/STOML2/TPI1	44	GO:0006839	mitochondrial transport	14/388	189/18903	3.76056e-05
hsa04520	Adherens junction	10/279	93/8579	0.000839972	0.00848972	0.00682083	ACTB/ACTG1/ACTN1/ACTN4/CTNNB1/MET/MYL12A/MYL12B/MYL9/RHOA	10	GO:0019730	antimicrobial humoral response	11/237	125/18903	5.0427e-07	5.31724e-05	4.82644e-05	CXCL14/DEFB1/KRT6A/PRSS3/RPL30/RPL39/RPS19/S100A7/S100A9/SLPI/SPINK5	11	GO:0022613	ribonucleoprotein complex biogenesis	53/521	489/18903	1.24711e-17	4.24925e-15	3.7843e-15	EIF3I/EIF3K/EIF3L/EIF6/MRPL20/MRPL36/NOP10/NOP53/POP5/RIOK2/RPL10/RPL10A/RPL11/RPL13A/RPL14/RPL23A/RPL24/RPL26/RPL27/RPL35/RPL35A/RPL38/RPL5/RPL6/RPL7A/RPLP0/RPS14/RPS15/RPS16/RPS19/RPS21/RPS24/RPS25/RPS27/RPS27L/RPS28/RPS5/RPS6/RPS7/RPS8/RPSA/RSL24D1/SF3B4/SF3B6/SNRPB/SNRPD2/SNRPD3/SNRPE/SNRPF/SNRPG/SNU13/TRMT112/WDR36	53										GO:0009152	purine ribonucleotide biosynthetic process	39/766	220/18903	5.76863e-15	8.84043e-13	8.2344e-13	ADSL/AK2/ALDOA/ATP6V0C/ENO1/HACD1/HSD17B12/NDUFA1/NDUFA12/NDUFA2/NDUFA3/NDUFA5/NDUFA6/NDUFA8/NDUFAB1/NDUFB1/NDUFB10/NDUFB11/NDUFB2/NDUFB3/NDUFB4/NDUFB6/NDUFB7/NDUFB9/NDUFC1/NDUFS3/NDUFS5/NDUFS6/NDUFS7/NDUFS8/NDUFV1/NDUFV2/NME4/PPCS/SDHA/SDHB/SDHC/SLC25A1/STOML2	39	GO:0034620	cellular response to unfolded protein	10/388	100/18903	3.96228e-05
GO:0006119	oxidative phosphorylation	23/455	147/18903	9.69693e-13	3.60209e-09	2.79302e-09	ATP5F1B/ATP5F1E/ATP5ME/ATP5MG/BID/CHCHD2/COX5A/COX5B/COX6B1/COX6C/COX7A2/COX7B/COX8A/NDUFA13/NDUFA4/NDUFAB1/NDUFB2/NDUFS5/NDUFV2/PARK7/RHOA/SNCA/UQCRH	23	GO:0061844	antimicrobial humoral immune response mediated by antimicrobial peptide	9/237	81/18903	7.83131e-07	7.96277e-05	7.22777e-05	CXCL14/DEFB1/KRT6A/RPL30/RPL39/RPS19/S100A7/S100A9/SPINK5	9	GO:0045333	cellular respiration	37/521	240/18903	1.43952e-17	4.49612e-15	4.00415e-15	ATP5F1B/ATP5F1C/ATP5F1D/ATP5F1E/ATP5MF/ATP5MG/ATP5PB/ATP5PD/ATP5PF/CCNB1/CDK1/CHCHD10/COX4I1/COX5B/COX6A1/COX6B1/COX7A2/COX7B/COX7C/COX8A/DNAJC15/NDUFA12/NDUFA4/NDUFA6/NDUFB10/NDUFB11/NDUFB3/NDUFC1/NDUFS2/NDUFS5/NDUFS6/NOP53/SNCA/UQCC2/UQCR10/UQCRH/UQCRQ	37										GO:0006164	purine nucleotide biosynthetic process	40/766	242/18903	2.93597e-14	4.34422e-12	4.04641e-12	ADSL/AK2/ALDOA/ATP6V0C/ENO1/GUK1/HACD1/HSD17B12/NDUFA1/NDUFA12/NDUFA2/NDUFA3/NDUFA5/NDUFA6/NDUFA8/NDUFAB1/NDUFB1/NDUFB10/NDUFB11/NDUFB2/NDUFB3/NDUFB4/NDUFB6/NDUFB7/NDUFB9/NDUFC1/NDUFS3/NDUFS5/NDUFS6/NDUFS7/NDUFS8/NDUFV1/NDUFV2/NME4/PPCS/SDHA/SDHB/SDHC/SLC25A1/STOML2	40	GO:1903051	negative regulation of proteolysis involved in protein catabolic process	8/388	66/18903	5.95463e-05
GO:0052547	regulation of peptidase activity	40/455	459/18903	2.14768e-12	3.60209e-09	2.79302e-09	A2M/ANXA2/BAX/BID/BST2/CARD16/CASP1/CAV1/CD109/CRYAB/CST3/CSTB/CTSB/CTSD/CTSH/ECM1/FIS1/GAPDH/GSN/HSPE1/IFI6/MAGEA3/NDUFA13/NGFR/PARK7/PDCD5/PEBP1/PRELID1/PROS1/PTTG1/RACK1/RHOA/RPS27L/SERPINE2/SERPINF1/SERPING1/SNCA/THBS1/TIMP1/TIMP3	40	GO:0050673	epithelial cell proliferation	20/237	481/18903	3.01745e-06	0.000290002	0.000263234	CLDN1/CLEC12B/EGFR/EHF/EPPK1/FERMT1/FGFBP1/GATA3/IRF6/KIT/KLK8/KRT2/NRARP/OVOL1/SDR16C5/SERPINB5/SFN/TACSTD2/TNFAIP3/TP63	20	GO:0051983	regulation of chromosome segregation	28/521	132/18903	2.59027e-17	7.46795e-15	6.65081e-15	AURKB/BIRC5/BUB1/CCNB1/CDC20/CDC6/CDCA2/CDCA8/CENPE/CENPF/DLGAP5/KIF2C/MAD2L1/MKI67/NCAPG/NCAPH/NDC80/NUF2/PLK1/PTTG1/RIOK2/SMC4/SPC24/SPC25/TACC3/TRIP13/UBE2C/ZWINT	28										GO:0009260	ribonucleotide biosynthetic process	39/766	234/18903	4.68863e-14	6.7063e-12	6.24657e-12	ADSL/AK2/ALDOA/ATP6V0C/ENO1/HACD1/HSD17B12/NDUFA1/NDUFA12/NDUFA2/NDUFA3/NDUFA5/NDUFA6/NDUFA8/NDUFAB1/NDUFB1/NDUFB10/NDUFB11/NDUFB2/NDUFB3/NDUFB4/NDUFB6/NDUFB7/NDUFB9/NDUFC1/NDUFS3/NDUFS5/NDUFS6/NDUFS7/NDUFS8/NDUFV1/NDUFV2/NME4/PPCS/SDHA/SDHB/SDHC/SLC25A1/STOML2	39	GO:2000059	negative regulation of ubiquitin-dependent protein catabolic process	7/388	50/18903	6.78905e-05
GO:0043473	pigmentation	20/455	112/18903	2.38971e-12	3.60209e-09	2.79302e-09	AP1S1/AP1S2/BAX/CD63/CDH3/CITED1/GPR143/LYST/MFSD12/MITF/MLPH/MYO5A/OCA2/PMEL/RAB32/RAB38/RACK1/SLC24A5/TYR/TYRP1	20	GO:0002064	epithelial cell development	13/237	213/18903	3.05587e-06	0.000290002	0.000263234	CEBPA/CLDN1/EXPH5/F2RL1/FRZB/KLF5/KRT2/RAB25/SDC1/SFN/SPINT2/ST14/TP63	13	GO:0098813	nuclear chromosome segregation	42/521	321/18903	4.1962e-17	1.12338e-14	1.00046e-14	AURKB/BIRC5/BUB1/CCNB1/CDC20/CDC6/CDCA5/CDCA8/CENPE/CENPF/CENPK/DLGAP5/FAM83D/KIF11/KIF14/KIF23/KIF2C/KIF4A/KIFC1/MAD2L1/NCAPG/NCAPH/NDC80/NEK2/NUF2/NUSAP1/PLK1/PRC1/PTTG1/RACGAP1/RIOK2/SGO1/SMC4/SPAG5/SPC24/SPC25/TACC3/TOP2A/TRIP13/TUBG1/UBE2C/ZWINT	42										GO:0072522	purine-containing compound biosynthetic process	40/766	251/18903	1.01874e-13	1.41014e-11	1.31347e-11	ADSL/AK2/ALDOA/ATP6V0C/ENO1/GUK1/HACD1/HSD17B12/NDUFA1/NDUFA12/NDUFA2/NDUFA3/NDUFA5/NDUFA6/NDUFA8/NDUFAB1/NDUFB1/NDUFB10/NDUFB11/NDUFB2/NDUFB3/NDUFB4/NDUFB6/NDUFB7/NDUFB9/NDUFC1/NDUFS3/NDUFS5/NDUFS6/NDUFS7/NDUFS8/NDUFV1/NDUFV2/NME4/PPCS/SDHA/SDHB/SDHC/SLC25A1/STOML2	40	GO:1903320	regulation of protein modification by small protein conjugation or removal	16/388	252/18903	6.96056e-05
GO:0045333	cellular respiration	28/455	240/18903	5.41878e-12	5.38996e-09	4.17932e-09	ATP5F1B/ATP5F1E/ATP5ME/ATP5MG/BID/CHCHD2/CISD1/COX5A/COX5B/COX6B1/COX6C/COX7A2/COX7B/COX8A/MDH2/NDUFA13/NDUFA4/NDUFAB1/NDUFB2/NDUFS5/NDUFV2/PARK7/PLEC/POLG2/PRELID1/RHOA/SNCA/UQCRH	28	GO:0051444	negative regulation of ubiquitin-protein transferase activity	5/237	22/18903	6.57094e-06	0.000603467	0.000547765	RPL11/RPL37/RPL5/RPS15/RPS7	5	GO:0042254	ribosome biogenesis	41/521	310/18903	6.84615e-17	1.71062e-14	1.52345e-14	EIF6/MRPL20/MRPL36/NOP10/NOP53/POP5/RIOK2/RPL10/RPL10A/RPL11/RPL14/RPL23A/RPL24/RPL26/RPL27/RPL35/RPL35A/RPL38/RPL5/RPL6/RPL7A/RPLP0/RPS14/RPS15/RPS16/RPS19/RPS21/RPS24/RPS25/RPS27/RPS27L/RPS28/RPS5/RPS6/RPS7/RPS8/RPSA/RSL24D1/SNU13/TRMT112/WDR36	41										GO:0046390	ribose phosphate biosynthetic process	39/766	241/18903	1.25377e-13	1.68123e-11	1.56598e-11	ADSL/AK2/ALDOA/ATP6V0C/ENO1/HACD1/HSD17B12/NDUFA1/NDUFA12/NDUFA2/NDUFA3/NDUFA5/NDUFA6/NDUFA8/NDUFAB1/NDUFB1/NDUFB10/NDUFB11/NDUFB2/NDUFB3/NDUFB4/NDUFB6/NDUFB7/NDUFB9/NDUFC1/NDUFS3/NDUFS5/NDUFS6/NDUFS7/NDUFS8/NDUFV1/NDUFV2/NME4/PPCS/SDHA/SDHB/SDHC/SLC25A1/STOML2	39	GO:0051444	negative regulation of ubiquitin-protein transferase activity	5/388	22/18903	7.01004e-05
GO:1902600	proton transmembrane transport	23/455	160/18903	5.95971e-12	5.38996e-09	4.17932e-09	ACTN4/ATP1A1/ATP1B1/ATP5F1B/ATP5F1E/ATP5MC3/ATP5ME/ATP5MG/ATP6V0B/ATP6V1E1/ATP6V1F/ATP6V1G1/COX5A/COX5B/COX6B1/COX7B/COX8A/NDUFA4/PARK7/SLC25A3/SLC25A4/SLC25A5/UQCRH	23	GO:0022618	ribonucleoprotein complex assembly	13/237	234/18903	8.51602e-06	0.00075766	0.000687725	EIF3K/RPL10/RPL11/RPL13A/RPL23A/RPL5/RPL6/RPS14/RPS15/RPS19/RPS27/RPS28/RPS5	13	GO:1905818	regulation of chromosome separation	25/521	111/18903	2.98988e-16	6.63907e-14	5.91262e-14	AURKB/BIRC5/BUB1/CCNB1/CDC20/CDC6/CDCA8/CENPE/CENPF/DLGAP5/MAD2L1/NCAPG/NCAPH/NDC80/NUF2/PLK1/PTTG1/RIOK2/SMC4/SPC24/SPC25/TACC3/TRIP13/UBE2C/ZWINT	25										GO:0009165	nucleotide biosynthetic process	42/766	304/18903	3.34995e-12	4.35595e-10	4.05734e-10	ADSL/AK2/ALDOA/ATP6V0C/DCTD/DUT/ENO1/GUK1/HACD1/HSD17B12/NDUFA1/NDUFA12/NDUFA2/NDUFA3/NDUFA5/NDUFA6/NDUFA8/NDUFAB1/NDUFB1/NDUFB10/NDUFB11/NDUFB2/NDUFB3/NDUFB4/NDUFB6/NDUFB7/NDUFB9/NDUFC1/NDUFS3/NDUFS5/NDUFS6/NDUFS7/NDUFS8/NDUFV1/NDUFV2/NME4/PPCS/SDHA/SDHB/SDHC/SLC25A1/STOML2	42	GO:0044743	protein transmembrane import into intracellular organelle	6/388	36/18903	8.32156e-05
GO:0042060	wound healing	38/455	442/18903	1.17853e-11	8.88218e-09	6.88715e-09	ACTB/ACTG1/ANXA1/ANXA2/ANXA5/APOE/AXL/CAV1/CD109/CD151/CD9/CDH3/CLIC1/DAG1/DCBLD2/ERBB3/FERMT3/FLNA/GNAS/HSPB1/ITGB1/MCAM/MYL12A/MYL9/MYLK/PLAT/PLEC/PPIA/PROS1/RHOA/S100A10/SERPINE2/SERPING1/THBS1/TIMP1/TNFRSF12A/TPM1/VAV3	38	GO:1904666	regulation of ubiquitin protein ligase activity	5/237	24/18903	1.03908e-05	0.000896443	0.000813698	RPL11/RPL37/RPL5/RPS15/RPS7	5	GO:0042773	ATP synthesis coupled electron transport	24/521	101/18903	3.18845e-16	6.63907e-14	5.91262e-14	CCNB1/CDK1/COX4I1/COX5B/COX6A1/COX6B1/COX7A2/COX7B/COX7C/COX8A/DNAJC15/NDUFA12/NDUFA4/NDUFA6/NDUFB10/NDUFB3/NDUFC1/NDUFS2/NDUFS5/NDUFS6/SNCA/UQCR10/UQCRH/UQCRQ	24										GO:1901293	nucleoside phosphate biosynthetic process	42/766	306/18903	4.16957e-12	5.26225e-10	4.90151e-10	ADSL/AK2/ALDOA/ATP6V0C/DCTD/DUT/ENO1/GUK1/HACD1/HSD17B12/NDUFA1/NDUFA12/NDUFA2/NDUFA3/NDUFA5/NDUFA6/NDUFA8/NDUFAB1/NDUFB1/NDUFB10/NDUFB11/NDUFB2/NDUFB3/NDUFB4/NDUFB6/NDUFB7/NDUFB9/NDUFC1/NDUFS3/NDUFS5/NDUFS6/NDUFS7/NDUFS8/NDUFV1/NDUFV2/NME4/PPCS/SDHA/SDHB/SDHC/SLC25A1/STOML2	42	GO:0045048	protein insertion into ER membrane	5/388	23/18903	8.80717e-05
GO:0052548	regulation of endopeptidase activity	37/455	428/18903	1.89422e-11	1.22366e-08	9.48817e-09	A2M/ANXA2/BAX/BID/BST2/CARD16/CASP1/CD109/CRYAB/CST3/CSTB/CTSD/CTSH/FIS1/GAPDH/GSN/HSPE1/IFI6/MAGEA3/NDUFA13/NGFR/PARK7/PDCD5/PEBP1/PRELID1/PROS1/PTTG1/RACK1/RHOA/RPS27L/SERPINE2/SERPINF1/SERPING1/SNCA/THBS1/TIMP1/TIMP3	37	GO:0071826	ribonucleoprotein complex subunit organization	13/237	242/18903	1.22091e-05	0.00102233	0.000927967	EIF3K/RPL10/RPL11/RPL13A/RPL23A/RPL5/RPL6/RPS14/RPS15/RPS19/RPS27/RPS28/RPS5	13	GO:0042775	mitochondrial ATP synthesis coupled electron transport	24/521	101/18903	3.18845e-16	6.63907e-14	5.91262e-14	CCNB1/CDK1/COX4I1/COX5B/COX6A1/COX6B1/COX7A2/COX7B/COX7C/COX8A/DNAJC15/NDUFA12/NDUFA4/NDUFA6/NDUFB10/NDUFB3/NDUFC1/NDUFS2/NDUFS5/NDUFS6/SNCA/UQCR10/UQCRH/UQCRQ	24										GO:0006163	purine nucleotide metabolic process	52/766	476/18903	8.10668e-11	9.74091e-09	9.07315e-09	ADSL/AK2/ALDOA/ATP6V0C/DNPH1/ENO1/GAPDH/GAPDHS/GMPR/GPI/GUK1/HACD1/HSD17B12/HSPA8/NDUFA1/NDUFA12/NDUFA2/NDUFA3/NDUFA5/NDUFA6/NDUFA8/NDUFAB1/NDUFB1/NDUFB10/NDUFB11/NDUFB2/NDUFB3/NDUFB4/NDUFB6/NDUFB7/NDUFB9/NDUFC1/NDUFS3/NDUFS5/NDUFS6/NDUFS7/NDUFS8/NDUFV1/NDUFV2/NME4/NUPR1/PGAM1/PGK1/PMVK/PPCS/RAN/SDHA/SDHB/SDHC/SLC25A1/STOML2/TPI1	52	GO:1903725	regulation of phospholipid metabolic process	6/388	37/18903	9.76184e-05
GO:0015980	energy derivation by oxidation of organic compounds	32/455	333/18903	3.01233e-11	1.70272e-08	1.32027e-08	ATP5F1B/ATP5F1E/ATP5ME/ATP5MG/BID/CAVIN3/CHCHD2/CISD1/COX5A/COX5B/COX6B1/COX6C/COX7A2/COX7B/COX8A/MDH2/NDUFA13/NDUFA4/NDUFAB1/NDUFB2/NDUFS5/NDUFV2/PARK7/PHLDA2/PLEC/POLG2/PRELID1/PYGB/PYGL/RHOA/SNCA/UQCRH	32	GO:0000027	ribosomal large subunit assembly	5/237	26/18903	1.57553e-05	0.00128158	0.00116329	RPL10/RPL11/RPL23A/RPL5/RPL6	5	GO:0009142	nucleoside triphosphate biosynthetic process	27/521	134/18903	3.83485e-16	7.56475e-14	6.73701e-14	AK5/ATP5F1B/ATP5F1C/ATP5F1D/ATP5F1E/ATP5MC1/ATP5MC2/ATP5MC3/ATP5MF/ATP5MG/ATP5PB/ATP5PD/ATP5PF/DTYMK/IMPDH2/NDUFA12/NDUFA6/NDUFB10/NDUFB11/NDUFB3/NDUFC1/NDUFS2/NDUFS5/NDUFS6/NME2/TMSB4X/TYMS	27										GO:0009150	purine ribonucleotide metabolic process	50/766	447/18903	8.17228e-11	9.74091e-09	9.07315e-09	ADSL/AK2/ALDOA/ATP6V0C/ENO1/GAPDH/GAPDHS/GPI/GUK1/HACD1/HSD17B12/HSPA8/NDUFA1/NDUFA12/NDUFA2/NDUFA3/NDUFA5/NDUFA6/NDUFA8/NDUFAB1/NDUFB1/NDUFB10/NDUFB11/NDUFB2/NDUFB3/NDUFB4/NDUFB6/NDUFB7/NDUFB9/NDUFC1/NDUFS3/NDUFS5/NDUFS6/NDUFS7/NDUFS8/NDUFV1/NDUFV2/NME4/NUPR1/PGAM1/PGK1/PMVK/PPCS/RAN/SDHA/SDHB/SDHC/SLC25A1/STOML2/TPI1	50	GO:0065002	intracellular protein transmembrane transport	7/388	53/18903	9.93828e-05
GO:0009060	aerobic respiration	24/455	194/18903	5.32412e-11	2.67508e-08	2.07423e-08	ATP5F1B/ATP5F1E/ATP5ME/ATP5MG/BID/CHCHD2/COX5A/COX5B/COX6B1/COX6C/COX7A2/COX7B/COX8A/MDH2/NDUFA13/NDUFA4/NDUFAB1/NDUFB2/NDUFS5/NDUFV2/PARK7/RHOA/SNCA/UQCRH	24	GO:2000647	negative regulation of stem cell proliferation	5/237	27/18903	1.91393e-05	0.0015136	0.00137389	CEBPA/FERMT1/IRF6/OVOL1/SFN	5	GO:0015986	proton motive force-driven ATP synthesis	21/521	76/18903	8.43035e-16	1.56455e-13	1.39336e-13	ATP5F1B/ATP5F1C/ATP5F1D/ATP5F1E/ATP5MC1/ATP5MC2/ATP5MC3/ATP5MF/ATP5MG/ATP5PB/ATP5PD/ATP5PF/NDUFA12/NDUFA6/NDUFB10/NDUFB11/NDUFB3/NDUFC1/NDUFS2/NDUFS5/NDUFS6	21										GO:0019693	ribose phosphate metabolic process	51/766	475/18903	2.30432e-10	2.67239e-08	2.48919e-08	ADSL/AK2/ALDOA/ATP6V0C/ENO1/GAPDH/GAPDHS/GPI/GUK1/HACD1/HSD17B12/HSPA8/NDUFA1/NDUFA12/NDUFA2/NDUFA3/NDUFA5/NDUFA6/NDUFA8/NDUFAB1/NDUFB1/NDUFB10/NDUFB11/NDUFB2/NDUFB3/NDUFB4/NDUFB6/NDUFB7/NDUFB9/NDUFC1/NDUFS3/NDUFS5/NDUFS6/NDUFS7/NDUFS8/NDUFV1/NDUFV2/NME4/NUDT14/NUPR1/PGAM1/PGK1/PMVK/PPCS/RAN/SDHA/SDHB/SDHC/SLC25A1/STOML2/TPI1	51	GO:1904666	regulation of ubiquitin protein ligase activity	5/388	24/18903	0.000109385
GO:0010755	regulation of plasminogen activation	9/455	18/18903	1.00581e-10	4.19422e-08	3.25216e-08	ANXA2/CTSZ/ENO1/MELTF/PLAT/RUNX1/S100A10/SERPINE2/THBS1	9	GO:0098742	cell-cell adhesion via plasma-membrane adhesion molecules	13/237	282/18903	6.01808e-05	0.00463067	0.00420324	CDH1/CLDN1/CLDN4/CXADR/DSC1/DSC2/DSC3/DSG1/DSG3/IL1RN/LGALS7B/MPZL2/NECTIN4	13	GO:0015980	energy derivation by oxidation of organic compounds	41/521	333/18903	8.76616e-16	1.56455e-13	1.39336e-13	ATP5F1B/ATP5F1C/ATP5F1D/ATP5F1E/ATP5MF/ATP5MG/ATP5PB/ATP5PD/ATP5PF/CAVIN3/CCNB1/CDK1/CHCHD10/COX4I1/COX5B/COX6A1/COX6B1/COX7A2/COX7B/COX7C/COX8A/DNAJC15/GYG2/NDUFA12/NDUFA4/NDUFA6/NDUFB10/NDUFB11/NDUFB3/NDUFC1/NDUFS2/NDUFS5/NDUFS6/NOP53/PHLDA2/POMC/SNCA/UQCC2/UQCR10/UQCRH/UQCRQ	41										GO:1902600	proton transmembrane transport	27/766	160/18903	2.86219e-10	3.23201e-08	3.01045e-08	ATP6V0A4/ATP6V0B/ATP6V0C/ATP6V0E1/ATP6V1C1/ATP6V1E1/ATP6V1F/ATP6V1G1/ATP6V1H/CHP1/COX5A/COX5B/COX6A1/COX6B1/COX7B/COX8A/CYC1/MFSD3/NDUFA4/NDUFS7/PARK7/SLC25A4/SLC25A5/SURF1/UQCR10/UQCRFS1/UQCRH	27
GO:0022904	respiratory electron transport chain	19/455	122/18903	1.02027e-10	4.19422e-08	3.25216e-08	BID/CHCHD2/COX5A/COX5B/COX6B1/COX6C/COX7A2/COX7B/COX8A/NDUFA4/NDUFAB1/NDUFB2/NDUFS5/NDUFV2/PARK7/PLEC/POLG2/SNCA/UQCRH	19	GO:0030490	maturation of SSU-rRNA	6/237	55/18903	6.32451e-05	0.00473839	0.00430102	RPS14/RPS16/RPS19/RPS21/RPS28/RPS8	6	GO:0007088	regulation of mitotic nuclear division	25/521	118/18903	1.39085e-15	2.3695e-13	2.11023e-13	AURKA/AURKAIP1/AURKB/BIRC5/BUB1/CCNB1/CDC20/CDC25C/CDCA2/CDCA8/CENPF/DLGAP5/KIF20B/MAD2L1/MKI67/NDC80/NEK2/NUF2/NUSAP1/PKMYT1/PLK1/SPC24/SPC25/TRIP13/ZWINT	25										GO:0009259	ribonucleotide metabolic process	50/766	466/18903	3.56062e-10	3.91759e-08	3.64903e-08	ADSL/AK2/ALDOA/ATP6V0C/ENO1/GAPDH/GAPDHS/GPI/GUK1/HACD1/HSD17B12/HSPA8/NDUFA1/NDUFA12/NDUFA2/NDUFA3/NDUFA5/NDUFA6/NDUFA8/NDUFAB1/NDUFB1/NDUFB10/NDUFB11/NDUFB2/NDUFB3/NDUFB4/NDUFB6/NDUFB7/NDUFB9/NDUFC1/NDUFS3/NDUFS5/NDUFS6/NDUFS7/NDUFS8/NDUFV1/NDUFV2/NME4/NUPR1/PGAM1/PGK1/PMVK/PPCS/RAN/SDHA/SDHB/SDHC/SLC25A1/STOML2/TPI1	50
GO:0042773	ATP synthesis coupled electron transport	17/455	101/18903	2.83557e-10	9.86341e-08	7.64799e-08	BID/CHCHD2/COX5A/COX5B/COX6B1/COX6C/COX7A2/COX7B/COX8A/NDUFA4/NDUFAB1/NDUFB2/NDUFS5/NDUFV2/PARK7/SNCA/UQCRH	17	GO:0051438	regulation of ubiquitin-protein transferase activity	6/237	56/18903	7.00991e-05	0.00511723	0.00464489	RPL11/RPL37/RPL5/RPS15/RPS2/RPS7	6	GO:0042255	ribosome assembly	19/521	61/18903	1.70544e-15	2.77912e-13	2.47503e-13	EIF6/MRPL20/NOP53/RPL10/RPL11/RPL23A/RPL24/RPL38/RPL5/RPL6/RPLP0/RPS14/RPS15/RPS19/RPS27/RPS27L/RPS28/RPS5/RPSA	19										GO:0006122	mitochondrial electron transport, ubiquinol to cytochrome c	9/766	14/18903	4.69238e-10	5.03375e-08	4.68867e-08	CYC1/CYCS/UQCR10/UQCR11/UQCRC2/UQCRFS1/UQCRH/UQCRHL/UQCRQ	9
GO:0042775	mitochondrial ATP synthesis coupled electron transport	17/455	101/18903	2.83557e-10	9.86341e-08	7.64799e-08	BID/CHCHD2/COX5A/COX5B/COX6B1/COX6C/COX7A2/COX7B/COX8A/NDUFA4/NDUFAB1/NDUFB2/NDUFS5/NDUFV2/PARK7/SNCA/UQCRH	17	GO:0018149	peptide cross-linking	5/237	36/18903	8.15271e-05	0.00580269	0.00526708	CSTA/DSP/KRT1/KRT10/KRT2	5	GO:0007051	spindle organization	31/521	195/18903	2.68279e-15	4.18963e-13	3.7312e-13	ASPM/AURKA/AURKB/BIRC5/CCNB1/CCNB2/CDC20/CDCA8/CENPE/DLGAP5/EZR/KIF11/KIF15/KIF23/KIF4A/KIFC1/MYBL2/NDC80/NEK2/NUF2/PLK1/PRC1/RACGAP1/RPS3/SPAG5/SPC25/STMN1/TACC3/TPX2/TUBB/TUBG1	31										GO:0051205	protein insertion into membrane	17/766	67/18903	9.05295e-10	9.47468e-08	8.82517e-08	BAX/EMC2/EMC4/EMC6/EMC7/MAL/MTX2/PDCD5/ROMO1/TIMM10/TIMM13/TIMM8B/TOMM22/TOMM40/TOMM5/TRAM1/WDR83OS	17
GO:0009205	purine ribonucleoside triphosphate metabolic process	25/455	242/18903	1.02207e-09	3.1362e-07	2.43178e-07	ATP1B1/ATP5F1B/ATP5F1E/ATP5MC3/ATP5ME/ATP5MG/ENO1/FIS1/GAPDH/GAPDHS/HSPA1A/HSPA1B/HSPA8/NDUFA13/NDUFAB1/NDUFB2/NDUFS5/NDUFV2/NME1/NME4/PKM/RAN/RHOA/TPI1/TSPO	25	GO:0031397	negative regulation of protein ubiquitination	7/237	84/18903	8.89117e-05	0.00617394	0.00560406	RPL11/RPL37/RPL5/RPS15/RPS3/RPS7/TNFAIP3	7	GO:0051304	chromosome separation	26/521	135/18903	4.29679e-15	6.44175e-13	5.7369e-13	AURKB/BIRC5/BUB1/CCNB1/CDC20/CDC6/CDCA8/CENPE/CENPF/DLGAP5/MAD2L1/NCAPG/NCAPH/NDC80/NUF2/PLK1/PTTG1/RIOK2/SMC4/SPC24/SPC25/TACC3/TOP2A/TRIP13/UBE2C/ZWINT	26										GO:0090150	establishment of protein localization to membrane	34/766	270/18903	4.59906e-09	4.6987e-07	4.37659e-07	BAX/CALM3/CHP1/CIB1/EMC2/EMC4/EMC6/EMC7/GORASP2/ITGB1BP1/LYPLA1/MAL/MFF/MTX2/NSG1/PDCD5/RAB11A/ROMO1/SDCBP/SEC61B/SEC61G/SIL1/SRP14/SRP9/SSR1/TIMM10/TIMM13/TIMM8B/TOMM22/TOMM40/TOMM5/TRAM1/WDR83OS/YIF1B	34
GO:0046189	phenol-containing compound biosynthetic process	12/455	48/18903	1.04031e-09	3.1362e-07	2.43178e-07	CDH3/CITED1/MFSD12/MOXD1/OCA2/PARK7/PMEL/RAB38/SLC24A5/SNCA/TYR/TYRP1	12	GO:0051546	keratinocyte migration	4/237	20/18903	9.96719e-05	0.00675633	0.00613269	EPPK1/FERMT1/KRT16/KRT2	4	GO:1902850	microtubule cytoskeleton organization involved in mitosis	28/521	163/18903	8.03871e-15	1.15881e-12	1.03201e-12	AURKA/AURKB/BIRC5/CCNB1/CDC20/CDCA8/CENPA/CENPE/DLGAP5/KIF11/KIF15/KIF23/KIF4A/KIFC1/MAD2L1/MYBL2/NDC80/NEK2/NUF2/NUSAP1/PLK1/PRC1/RACGAP1/SPC25/STMN1/TACC3/TPX2/TUBG1	28										GO:0006123	mitochondrial electron transport, cytochrome c to oxygen	10/766	24/18903	1.31837e-08	1.31561e-06	1.22542e-06	COX5A/COX5B/COX6A1/COX6B1/COX6C/COX7A2/COX7B/COX8A/CYCS/NDUFA4	10
GO:0009144	purine nucleoside triphosphate metabolic process	25/455	247/18903	1.56677e-09	4.42809e-07	3.4335e-07	ATP1B1/ATP5F1B/ATP5F1E/ATP5MC3/ATP5ME/ATP5MG/ENO1/FIS1/GAPDH/GAPDHS/HSPA1A/HSPA1B/HSPA8/NDUFA13/NDUFAB1/NDUFB2/NDUFS5/NDUFV2/NME1/NME4/PKM/RAN/RHOA/TPI1/TSPO	25	GO:0034113	heterotypic cell-cell adhesion	6/237	61/18903	0.000113787	0.00738524	0.00670355	CXADR/DSC2/DSP/IL1RN/JUP/PERP	6	GO:0009206	purine ribonucleoside triphosphate biosynthetic process	24/521	117/18903	1.1188e-14	1.55307e-12	1.38313e-12	ATP5F1B/ATP5F1C/ATP5F1D/ATP5F1E/ATP5MC1/ATP5MC2/ATP5MC3/ATP5MF/ATP5MG/ATP5PB/ATP5PD/ATP5PF/IMPDH2/NDUFA12/NDUFA6/NDUFB10/NDUFB11/NDUFB3/NDUFC1/NDUFS2/NDUFS5/NDUFS6/NME2/TMSB4X	24										GO:0006605	protein targeting	37/766	325/18903	1.52343e-08	1.48569e-06	1.38384e-06	CHP1/CIB1/GABARAP/GNPTG/GRPEL1/HAX1/HSPA8/ITGB1BP1/LONP2/MFF/MTX2/PDCD5/PEX2/ROMO1/SDCBP/SEC61B/SEC61G/SIL1/SRP14/SRP9/SSR1/TIMM10/TIMM13/TIMM17A/TIMM50/TIMM8B/TOMM22/TOMM40/TOMM5/TRAM1/UBE2D3/UBE2L3/UBL5/YIF1B/YWHAE/YWHAQ/YWHAZ	37
GO:0022900	electron transport chain	21/455	176/18903	1.6866e-09	4.48636e-07	3.47868e-07	BID/CHCHD2/COX5A/COX5B/COX6B1/COX6C/COX7A2/COX7B/COX8A/CYBA/NDUFA4/NDUFAB1/NDUFB2/NDUFS5/NDUFV2/PARK7/PLEC/POLG2/QDPR/SNCA/UQCRH	21	GO:0140694	non-membrane-bounded organelle assembly	15/237	386/18903	0.000114138	0.00738524	0.00670355	CEP72/NPM1/RPL10/RPL11/RPL23A/RPL5/RPL6/RPS14/RPS15/RPS19/RPS23/RPS27/RPS28/RPS3/RPS5	15	GO:0009145	purine nucleoside triphosphate biosynthetic process	24/521	118/18903	1.36895e-14	1.83243e-12	1.63193e-12	ATP5F1B/ATP5F1C/ATP5F1D/ATP5F1E/ATP5MC1/ATP5MC2/ATP5MC3/ATP5MF/ATP5MG/ATP5PB/ATP5PD/ATP5PF/IMPDH2/NDUFA12/NDUFA6/NDUFB10/NDUFB11/NDUFB3/NDUFC1/NDUFS2/NDUFS5/NDUFS6/NME2/TMSB4X	24										GO:0043161	proteasome-mediated ubiquitin-dependent protein catabolic process	44/766	450/18903	6.64301e-08	6.33448e-06	5.90024e-06	ADRM1/ANAPC11/ANAPC16/AUP1/DDRGK1/DERL1/EIF3H/FBXL5/FBXW5/GABARAP/KLHDC2/KLHDC3/PARK7/PSMA3/PSMA4/PSMA5/PSMA6/PSMA7/PSMB2/PSMB3/PSMB5/PSMB6/PSMC5/PSMD11/PSMD3/PSMD8/RAD23A/RBX1/RNF187/RNF5/SDCBP/SEC61B/SH3BGRL/SHARPIN/SIAH1/SKP1/STUB1/SUMO1/SUMO2/TAF9/TRAF4/TRIB1/UBE2A/UBE2D3	44
GO:0009199	ribonucleoside triphosphate metabolic process	25/455	249/18903	1.85278e-09	4.6546e-07	3.60914e-07	ATP1B1/ATP5F1B/ATP5F1E/ATP5MC3/ATP5ME/ATP5MG/ENO1/FIS1/GAPDH/GAPDHS/HSPA1A/HSPA1B/HSPA8/NDUFA13/NDUFAB1/NDUFB2/NDUFS5/NDUFV2/NME1/NME4/PKM/RAN/RHOA/TPI1/TSPO	25	GO:0000462	maturation of SSU-rRNA from tricistronic rRNA transcript (SSU-rRNA, 5.8S rRNA, LSU-rRNA)	5/237	39/18903	0.00012076	0.00764009	0.00693488	RPS14/RPS16/RPS19/RPS21/RPS8	5	GO:0010965	regulation of mitotic sister chromatid separation	22/521	98/18903	1.99481e-14	2.57811e-12	2.29602e-12	AURKB/BIRC5/BUB1/CCNB1/CDC20/CDC6/CDCA8/CENPE/CENPF/DLGAP5/MAD2L1/NDC80/NUF2/PLK1/PTTG1/RIOK2/SPC24/SPC25/TACC3/TRIP13/UBE2C/ZWINT	22										GO:0098869	cellular oxidant detoxification	18/766	100/18903	9.62128e-08	8.97498e-06	8.35973e-06	CCS/GPX1/GPX3/GPX4/MGST2/MGST3/PARK7/PRDX1/PRDX2/PRDX3/PRDX4/PRDX5/PRDX6/SOD1/SOD3/TXN/TXNDC17/TXNL1	18
GO:0042438	melanin biosynthetic process	9/455	24/18903	2.37849e-09	5.66082e-07	4.38934e-07	CDH3/CITED1/MFSD12/OCA2/PMEL/RAB38/SLC24A5/TYR/TYRP1	9	GO:0007043	cell-cell junction assembly	9/237	152/18903	0.000130431	0.00807254	0.00732741	CLDN1/CLDN4/DSG1/GJA1/HOPX/JUP/MPP7/PKP1/PKP3	9	GO:0007052	mitotic spindle organization	25/521	133/18903	2.62615e-14	3.28094e-12	2.92194e-12	AURKA/AURKB/BIRC5/CCNB1/CDC20/CDCA8/CENPE/DLGAP5/KIF11/KIF15/KIF23/KIF4A/KIFC1/MYBL2/NDC80/NEK2/NUF2/PLK1/PRC1/RACGAP1/SPC25/STMN1/TACC3/TPX2/TUBG1	25										GO:0090151	establishment of protein localization to mitochondrial membrane	11/766	37/18903	1.46684e-07	1.33919e-05	1.24739e-05	BAX/CALM3/MTX2/PDCD5/ROMO1/TIMM10/TIMM13/TIMM8B/TOMM22/TOMM40/TOMM5	11
GO:0006582	melanin metabolic process	9/455	25/18903	3.63765e-09	8.22473e-07	6.37738e-07	CDH3/CITED1/MFSD12/OCA2/PMEL/RAB38/SLC24A5/TYR/TYRP1	9	GO:0050729	positive regulation of inflammatory response	9/237	154/18903	0.000144041	0.00872519	0.00791982	CEBPA/IL18/LDLR/MAPK13/NFKBIA/RPS19/S100A8/S100A9/VAMP8	9	GO:0022904	respiratory electron transport chain	24/521	122/18903	3.00454e-14	3.63259e-12	3.23511e-12	CCNB1/CDK1/COX4I1/COX5B/COX6A1/COX6B1/COX7A2/COX7B/COX7C/COX8A/DNAJC15/NDUFA12/NDUFA4/NDUFA6/NDUFB10/NDUFB3/NDUFC1/NDUFS2/NDUFS5/NDUFS6/SNCA/UQCR10/UQCRH/UQCRQ	24										GO:0070585	protein localization to mitochondrion	20/766	128/18903	2.15662e-07	1.92793e-05	1.79576e-05	BAX/CALM3/GRPEL1/HAX1/MFF/MTCH2/MTX2/PDCD5/ROMO1/TIMM10/TIMM13/TIMM17A/TIMM50/TIMM8B/TOMM22/TOMM40/TOMM5/UBE2D3/UBE2L3/UBL5	20
GO:0044550	secondary metabolite biosynthetic process	9/455	26/18903	5.44561e-09	1.17262e-06	9.09239e-07	CDH3/CITED1/MFSD12/OCA2/PMEL/RAB38/SLC24A5/TYR/TYRP1	9	GO:0072091	regulation of stem cell proliferation	7/237	92/18903	0.000158004	0.00937164	0.0085066	CEBPA/FERMT1/GJA1/IRF6/OVOL1/SFN/TP63	7	GO:0009201	ribonucleoside triphosphate biosynthetic process	24/521	123/18903	3.63853e-14	4.26163e-12	3.79532e-12	ATP5F1B/ATP5F1C/ATP5F1D/ATP5F1E/ATP5MC1/ATP5MC2/ATP5MC3/ATP5MF/ATP5MG/ATP5PB/ATP5PD/ATP5PF/IMPDH2/NDUFA12/NDUFA6/NDUFB10/NDUFB11/NDUFB3/NDUFC1/NDUFS2/NDUFS5/NDUFS6/NME2/TMSB4X	24										GO:0017004	cytochrome complex assembly	11/766	39/18903	2.66992e-07	2.33809e-05	2.17781e-05	COA3/COA4/COA6/COX14/COX16/COX20/PET100/SMIM20/SURF1/UQCC2/UQCRFS1	11
GO:0019646	aerobic electron transport chain	15/455	93/18903	5.87936e-09	1.20848e-06	9.3704e-07	COX5A/COX5B/COX6B1/COX6C/COX7A2/COX7B/COX8A/NDUFA4/NDUFAB1/NDUFB2/NDUFS5/NDUFV2/PARK7/SNCA/UQCRH	15										GO:0051306	mitotic sister chromatid separation	22/521	101/18903	3.89307e-14	4.42158e-12	3.93777e-12	AURKB/BIRC5/BUB1/CCNB1/CDC20/CDC6/CDCA8/CENPE/CENPF/DLGAP5/MAD2L1/NDC80/NUF2/PLK1/PTTG1/RIOK2/SPC24/SPC25/TACC3/TRIP13/UBE2C/ZWINT	22										GO:0051204	protein insertion into mitochondrial membrane	10/766	33/18903	4.46522e-07	3.83205e-05	3.56935e-05	BAX/MTX2/PDCD5/ROMO1/TIMM10/TIMM13/TIMM8B/TOMM22/TOMM40/TOMM5	10
GO:0009141	nucleoside triphosphate metabolic process	25/455	267/18903	7.7587e-09	1.50647e-06	1.1681e-06	ATP1B1/ATP5F1B/ATP5F1E/ATP5MC3/ATP5ME/ATP5MG/ENO1/FIS1/GAPDH/GAPDHS/HSPA1A/HSPA1B/HSPA8/NDUFA13/NDUFAB1/NDUFB2/NDUFS5/NDUFV2/NME1/NME4/PKM/RAN/RHOA/TPI1/TSPO	25										GO:0019646	aerobic electron transport chain	21/521	93/18903	6.94101e-14	7.65145e-12	6.81423e-12	COX4I1/COX5B/COX6A1/COX6B1/COX7A2/COX7B/COX7C/COX8A/DNAJC15/NDUFA4/NDUFA6/NDUFB10/NDUFB3/NDUFC1/NDUFS2/NDUFS5/NDUFS6/SNCA/UQCR10/UQCRH/UQCRQ	21										GO:0072655	establishment of protein localization to mitochondrion	19/766	123/18903	5.18209e-07	4.36007e-05	4.06118e-05	BAX/CALM3/GRPEL1/HAX1/MFF/MTX2/PDCD5/ROMO1/TIMM10/TIMM13/TIMM17A/TIMM50/TIMM8B/TOMM22/TOMM40/TOMM5/UBE2D3/UBE2L3/UBL5	19
GO:0031639	plasminogen activation	9/455	27/18903	7.9954e-09	1.50647e-06	1.1681e-06	ANXA2/CTSZ/ENO1/MELTF/PLAT/RUNX1/S100A10/SERPINE2/THBS1	9										GO:0022618	ribonucleoprotein complex assembly	32/521	234/18903	7.42676e-14	7.953e-12	7.08279e-12	EIF3I/EIF3K/EIF3L/EIF6/MRPL20/NOP53/RPL10/RPL11/RPL13A/RPL23A/RPL24/RPL38/RPL5/RPL6/RPLP0/RPS14/RPS15/RPS19/RPS27/RPS27L/RPS28/RPS5/RPSA/SF3B4/SF3B6/SNRPB/SNRPD2/SNRPD3/SNRPE/SNRPF/SNRPG/SNU13	32										GO:1990748	cellular detoxification	18/766	115/18903	8.43118e-07	6.95734e-05	6.4804e-05	CCS/GPX1/GPX3/GPX4/MGST2/MGST3/PARK7/PRDX1/PRDX2/PRDX3/PRDX4/PRDX5/PRDX6/SOD1/SOD3/TXN/TXNDC17/TXNL1	18
GO:2001233	regulation of apoptotic signaling pathway	30/455	374/18903	9.29546e-09	1.68136e-06	1.30371e-06	ATF3/BAX/BID/CAV1/CTNNB1/CTSH/EIF5A/ENO1/FIS1/HSPA1A/HSPA1B/HSPB1/IFI6/ITGA6/LGALS3/MAGEA3/MIF/NDUFA13/NGFR/PARK7/PPIA/PRELID1/RACK1/RPL26/SLC25A4/SLC25A5/SOD1/THBS1/TIMP3/TNFRSF12A	30										GO:0007093	mitotic cell cycle checkpoint signaling	25/521	141/18903	1.06605e-13	1.10432e-11	9.83481e-12	AURKB/BIRC5/BUB1/CCNB1/CCND1/CDC20/CDC6/CDCA8/CDK1/CENPF/CLSPN/GTSE1/MAD2L1/NABP2/NDC80/NOP53/NUF2/PBK/PLK1/RPL26/RPS27L/SPC24/SPC25/TRIP13/ZWINT	25										GO:0006626	protein targeting to mitochondrion	17/766	104/18903	9.06207e-07	7.33686e-05	6.8339e-05	GRPEL1/HAX1/MFF/MTX2/PDCD5/ROMO1/TIMM10/TIMM13/TIMM17A/TIMM50/TIMM8B/TOMM22/TOMM40/TOMM5/UBE2D3/UBE2L3/UBL5	17
GO:0019058	viral life cycle	27/455	319/18903	1.69571e-08	2.94923e-06	2.28681e-06	APOE/AXL/BSG/BST2/CAV1/CD81/CTSB/CTSL/DAG1/GSN/HSPA1A/HSPA1B/HSPA8/IFI27/IFITM2/IFITM3/ISG15/ISG20/ITGB1/LGALS1/LY6E/PABPC1/PPIA/PPIB/SPCS1/STOM/TNFRSF14	27										GO:0007091	metaphase/anaphase transition of mitotic cell cycle	21/521	95/18903	1.09017e-13	1.10432e-11	9.83481e-12	AURKB/BIRC5/BUB1/CCNB1/CDC20/CDC6/CDCA8/CENPE/CENPF/DLGAP5/MAD2L1/NDC80/NUF2/PLK1/RIOK2/SPC24/SPC25/TACC3/TRIP13/UBE2C/ZWINT	21										GO:0007006	mitochondrial membrane organization	18/766	120/18903	1.59586e-06	0.000126812	0.000118118	BAX/BNIP3/CALM3/CHCHD3/CHCHD6/GHITM/MTX2/PDCD5/ROMO1/SLC25A4/SLC25A5/TIMM10/TIMM13/TIMM50/TIMM8B/TOMM22/TOMM40/TOMM5	18
GO:0048066	developmental pigmentation	11/455	49/18903	1.77991e-08	2.98102e-06	2.31146e-06	BAX/CD63/CITED1/GPR143/MITF/OCA2/RAB32/RAB38/SLC24A5/TYR/TYRP1	11										GO:0006754	ATP biosynthetic process	22/521	106/18903	1.12441e-13	1.10903e-11	9.87677e-12	ATP5F1B/ATP5F1C/ATP5F1D/ATP5F1E/ATP5MC1/ATP5MC2/ATP5MC3/ATP5MF/ATP5MG/ATP5PB/ATP5PD/ATP5PF/NDUFA12/NDUFA6/NDUFB10/NDUFB11/NDUFB3/NDUFC1/NDUFS2/NDUFS5/NDUFS6/TMSB4X	22										GO:0022613	ribonucleoprotein complex biogenesis	43/766	489/18903	1.68299e-06	0.000131304	0.000122303	C1QBP/CLNS1A/DCAF13/EIF2S2/EIF3H/EIF3I/EXOSC4/GTF3A/IMP3/LSM2/LSM4/LYAR/MALSU1/MRPL20/MRPL36/MRPL44/MRPS7/NGRN/NHP2/NOP10/NOP16/PTGES3/PUF60/RAN/RPL26L1/RPL7L1/RPP25/RPS17/RPS27L/SF3B6/SNRPC/SNRPD1/SNRPD2/SNRPD3/SNRPE/SNRPF/SNRPG/SNU13/SRSF9/STRAP/TAF9/TRMT112/TXNL4A	43
GO:0050878	regulation of body fluid levels	30/455	390/18903	2.40822e-08	3.88927e-06	3.0157e-06	ACTB/ACTG1/ANXA2/ANXA5/APOE/APRT/AXL/CAV1/CCND1/CD9/CLIC1/CYBA/EMP2/FERMT3/FLNA/GNAS/HSPB1/KCNN4/MET/MYL12A/MYL9/NME1/PLAT/PLEC/PPIA/PROS1/SERPINE2/SERPING1/THBS1/VAV3	30										GO:0033045	regulation of sister chromatid segregation	22/521	107/18903	1.37967e-13	1.32589e-11	1.18082e-11	AURKB/BIRC5/BUB1/CCNB1/CDC20/CDC6/CDCA8/CENPE/CENPF/DLGAP5/MAD2L1/NDC80/NUF2/PLK1/PTTG1/RIOK2/SPC24/SPC25/TACC3/TRIP13/UBE2C/ZWINT	22										GO:0008535	respiratory chain complex IV assembly	9/766	30/18903	1.86814e-06	0.000143146	0.000133333	COA3/COA4/COA6/COX14/COX16/COX20/PET100/SMIM20/SURF1	9
GO:0010466	negative regulation of peptidase activity	24/455	263/18903	2.5548e-08	3.94624e-06	3.05988e-06	A2M/ANXA2/BST2/CARD16/CD109/CRYAB/CST3/CSTB/CTSB/ECM1/GAPDH/IFI6/MAGEA3/PARK7/PEBP1/PROS1/PTTG1/SERPINE2/SERPINF1/SERPING1/SNCA/THBS1/TIMP1/TIMP3	24										GO:0042273	ribosomal large subunit biogenesis	19/521	76/18903	1.49698e-13	1.40267e-11	1.24919e-11	EIF6/MRPL20/NOP53/RPL10/RPL10A/RPL11/RPL14/RPL23A/RPL24/RPL26/RPL35/RPL35A/RPL38/RPL5/RPL6/RPL7A/RPLP0/RSL24D1/SNU13	19										GO:0016236	macroautophagy	32/766	317/18903	2.09393e-06	0.000157632	0.000146826	ATG101/ATP6V0B/ATP6V0C/ATP6V0E1/ATP6V1C1/ATP6V1E1/ATP6V1G1/ATP6V1H/AUP1/BNIP3/CHMP2A/CHMP5/CTSD/DDRGK1/EI24/EMC6/GABARAP/GAPDH/HSPB8/MAP1LC3A/NUPR1/POLDIP2/RAB1A/RHEB/RNF5/SLC25A4/SLC25A5/SNX5/UFC1/VDAC1/VPS28/VTI1B	32
GO:0043281	regulation of cysteine-type endopeptidase activity involved in apoptotic process	21/455	205/18903	2.61803e-08	3.94624e-06	3.05988e-06	BAX/BID/CARD16/CASP1/CRYAB/CTSD/CTSH/FIS1/GSN/HSPE1/IFI6/MAGEA3/NDUFA13/NGFR/PARK7/PDCD5/RACK1/RHOA/RPS27L/SNCA/THBS1	21										GO:0042776	proton motive force-driven mitochondrial ATP synthesis	18/521	67/18903	1.69052e-13	1.54538e-11	1.37629e-11	ATP5F1B/ATP5F1C/ATP5F1D/ATP5F1E/ATP5MF/ATP5MG/ATP5PB/ATP5PD/ATP5PF/NDUFA12/NDUFA6/NDUFB10/NDUFB11/NDUFB3/NDUFC1/NDUFS2/NDUFS5/NDUFS6	18										GO:0097237	cellular response to toxic substance	18/766	123/18903	2.29926e-06	0.000170105	0.000158444	CCS/GPX1/GPX3/GPX4/MGST2/MGST3/PARK7/PRDX1/PRDX2/PRDX3/PRDX4/PRDX5/PRDX6/SOD1/SOD3/TXN/TXNDC17/TXNL1	18
GO:0007596	blood coagulation	22/455	225/18903	2.84732e-08	4.15341e-06	3.22052e-06	ACTB/ACTG1/ANXA2/ANXA5/APOE/AXL/CAV1/CD9/CLIC1/FERMT3/FLNA/GNAS/HSPB1/MYL12A/MYL9/PLAT/PPIA/PROS1/SERPINE2/SERPING1/THBS1/VAV3	22										GO:0071826	ribonucleoprotein complex subunit organization	32/521	242/18903	1.91669e-13	1.71042e-11	1.52327e-11	EIF3I/EIF3K/EIF3L/EIF6/MRPL20/NOP53/RPL10/RPL11/RPL13A/RPL23A/RPL24/RPL38/RPL5/RPL6/RPLP0/RPS14/RPS15/RPS19/RPS27/RPS27L/RPS28/RPS5/RPSA/SF3B4/SF3B6/SNRPB/SNRPD2/SNRPD3/SNRPE/SNRPF/SNRPG/SNU13	32										GO:0006839	mitochondrial transport	23/766	189/18903	2.59425e-06	0.000188676	0.000175742	BAX/BNIP3/GRPEL1/HAX1/MFF/MTX2/PDCD5/ROMO1/SLC25A32/SLC25A4/SLC25A5/TIMM10/TIMM13/TIMM17A/TIMM50/TIMM8B/TMEM14C/TOMM22/TOMM40/TOMM5/UBE2D3/UBE2L3/UBL5	23
GO:0044403	biological process involved in symbiotic interaction	26/455	307/18903	3.09549e-08	4.37432e-06	3.3918e-06	APOE/AXL/BSG/CAV1/CD81/CFL1/CTSB/CTSL/DAG1/FASN/GAPDH/GSN/HSPA1A/HSPA1B/HSPA8/IFI27/IFITM2/IFITM3/ITGB1/JUN/LGALS1/LY6E/PPIA/PPIB/STOM/TNFRSF14	26										GO:0051783	regulation of nuclear division	25/521	145/18903	2.0694e-13	1.78817e-11	1.59251e-11	AURKA/AURKAIP1/AURKB/BIRC5/BUB1/CCNB1/CDC20/CDC25C/CDCA2/CDCA8/CENPF/DLGAP5/KIF20B/MAD2L1/MKI67/NDC80/NEK2/NUF2/NUSAP1/PKMYT1/PLK1/SPC24/SPC25/TRIP13/ZWINT	25										GO:0072594	establishment of protein localization to organelle	40/766	449/18903	2.81625e-06	0.000201408	0.000187601	BAX/CALM3/CCT3/CCT7/CD68/CDKN1A/CHP1/GNPTG/GRPEL1/HAX1/HSPA8/LONP2/MFF/MTX2/NUTF2/PDCD5/PEX2/PKIG/RAB11A/RAN/ROMO1/SEC61B/SEC61G/SRP14/SRP9/SUMO1/TIMM10/TIMM13/TIMM17A/TIMM50/TIMM8B/TOMM22/TOMM40/TOMM5/TRAM1/UBE2D3/UBE2L3/UBL5/VPS28/WBP2	40
GO:0033059	cellular pigmentation	12/455	64/18903	3.46022e-08	4.74155e-06	3.67655e-06	AP1S1/AP1S2/CD63/CDH3/GPR143/LYST/MLPH/MYO5A/PMEL/RAB32/RAB38/TYRP1	12										GO:0044784	metaphase/anaphase transition of cell cycle	21/521	98/18903	2.09924e-13	1.78817e-11	1.59251e-11	AURKB/BIRC5/BUB1/CCNB1/CDC20/CDC6/CDCA8/CENPE/CENPF/DLGAP5/MAD2L1/NDC80/NUF2/PLK1/RIOK2/SPC24/SPC25/TACC3/TRIP13/UBE2C/ZWINT	21										GO:0045454	cell redox homeostasis	10/766	41/18903	4.03015e-06	0.000283498	0.000264064	BOLA3/GPX1/PRDX1/PRDX2/PRDX3/PRDX4/PRDX5/PRDX6/TXN/TXN2	10
GO:0016032	viral process	31/455	421/18903	3.82939e-08	5.09309e-06	3.94913e-06	APOE/AXL/BSG/BST2/CAV1/CD81/CFL1/CTSB/CTSL/DAG1/GSN/HEXIM1/HSPA1A/HSPA1B/HSPA8/IFI27/IFITM2/IFITM3/ISG15/ISG20/ITGB1/JUN/LGALS1/LY6E/PABPC1/PPIA/PPIB/RAN/SPCS1/STOM/TNFRSF14	31										GO:0033046	negative regulation of sister chromatid segregation	16/521	51/18903	2.60193e-13	2.0749e-11	1.84787e-11	AURKB/BIRC5/BUB1/CCNB1/CDC20/CDCA8/CENPF/MAD2L1/NDC80/NUF2/PLK1/PTTG1/SPC24/SPC25/TRIP13/ZWINT	16										GO:0033617	mitochondrial cytochrome c oxidase assembly	8/766	25/18903	4.10407e-06	0.000284042	0.00026457	COA3/COA4/COX14/COX16/COX20/PET100/SMIM20/SURF1	8
GO:0050817	coagulation	22/455	230/18903	4.23289e-08	5.46889e-06	4.24053e-06	ACTB/ACTG1/ANXA2/ANXA5/APOE/AXL/CAV1/CD9/CLIC1/FERMT3/FLNA/GNAS/HSPB1/MYL12A/MYL9/PLAT/PPIA/PROS1/SERPINE2/SERPING1/THBS1/VAV3	22										GO:0033048	negative regulation of mitotic sister chromatid segregation	16/521	51/18903	2.60193e-13	2.0749e-11	1.84787e-11	AURKB/BIRC5/BUB1/CCNB1/CDC20/CDCA8/CENPF/MAD2L1/NDC80/NUF2/PLK1/PTTG1/SPC24/SPC25/TRIP13/ZWINT	16										GO:0000387	spliceosomal snRNP assembly	11/766	51/18903	4.8658e-06	0.000331415	0.000308696	CLNS1A/LSM2/LSM4/SNRPC/SNRPD1/SNRPD2/SNRPD3/SNRPE/SNRPF/SNRPG/STRAP	11
GO:0007599	hemostasis	22/455	231/18903	4.57587e-08	5.7478e-06	4.45679e-06	ACTB/ACTG1/ANXA2/ANXA5/APOE/AXL/CAV1/CD9/CLIC1/FERMT3/FLNA/GNAS/HSPB1/MYL12A/MYL9/PLAT/PPIA/PROS1/SERPINE2/SERPING1/THBS1/VAV3	22										GO:2000816	negative regulation of mitotic sister chromatid separation	16/521	51/18903	2.60193e-13	2.0749e-11	1.84787e-11	AURKB/BIRC5/BUB1/CCNB1/CDC20/CDCA8/CENPF/MAD2L1/NDC80/NUF2/PLK1/PTTG1/SPC24/SPC25/TRIP13/ZWINT	16										GO:0021762	substantia nigra development	10/766	44/18903	7.98977e-06	0.000535689	0.000498966	ACTB/CALM2/CALM3/COX6B1/DYNLL1/NDUFS3/S100A1/YWHAE/YWHAH/YWHAQ	10
GO:0006123	mitochondrial electron transport, cytochrome c to oxygen	8/455	24/18903	5.55589e-08	6.7902e-06	5.26506e-06	COX5A/COX5B/COX6B1/COX6C/COX7A2/COX7B/COX8A/NDUFA4	8										GO:0051985	negative regulation of chromosome segregation	16/521	53/18903	5.11645e-13	3.91356e-11	3.48534e-11	AURKB/BIRC5/BUB1/CCNB1/CDC20/CDCA8/CENPF/MAD2L1/NDC80/NUF2/PLK1/PTTG1/SPC24/SPC25/TRIP13/ZWINT	16										GO:0098754	detoxification	19/766	154/18903	1.55538e-05	0.00102679	0.000956402	CCS/GPX1/GPX3/GPX4/MGST2/MGST3/MT1G/PARK7/PRDX1/PRDX2/PRDX3/PRDX4/PRDX5/PRDX6/SOD1/SOD3/TXN/TXNDC17/TXNL1	19
GO:0070613	regulation of protein processing	12/455	67/18903	5.9188e-08	7.04337e-06	5.46136e-06	ANXA2/CARD16/CTSZ/ENO1/GSN/MAGEA3/MELTF/PLAT/RUNX1/S100A10/SERPINE2/THBS1	12										GO:1905819	negative regulation of chromosome separation	16/521	53/18903	5.11645e-13	3.91356e-11	3.48534e-11	AURKB/BIRC5/BUB1/CCNB1/CDC20/CDCA8/CENPF/MAD2L1/NDC80/NUF2/PLK1/PTTG1/SPC24/SPC25/TRIP13/ZWINT	16										GO:0071826	ribonucleoprotein complex subunit organization	25/766	242/18903	1.81059e-05	0.00117716	0.00109646	CLNS1A/EIF2S2/EIF3H/EIF3I/LSM2/LSM4/MRPL20/MRPS7/PTGES3/PUF60/RPS27L/SF3B6/SNRPC/SNRPD1/SNRPD2/SNRPD3/SNRPE/SNRPF/SNRPG/SNU13/SRSF9/STRAP/TAF9/TXNL4A/ZFAND1	25
GO:2000116	regulation of cysteine-type endopeptidase activity	22/455	235/18903	6.22114e-08	7.21333e-06	5.59314e-06	BAX/BID/CARD16/CASP1/CRYAB/CST3/CTSD/CTSH/FIS1/GSN/HSPE1/IFI6/MAGEA3/NDUFA13/NGFR/PARK7/PDCD5/RACK1/RHOA/RPS27L/SNCA/THBS1	22										GO:0030071	regulation of mitotic metaphase/anaphase transition	20/521	92/18903	5.91319e-13	4.3559e-11	3.87928e-11	AURKB/BIRC5/BUB1/CCNB1/CDC20/CDC6/CDCA8/CENPE/CENPF/DLGAP5/MAD2L1/NDC80/NUF2/PLK1/RIOK2/SPC24/SPC25/TRIP13/UBE2C/ZWINT	20										GO:0061077	chaperone-mediated protein folding	12/766	71/18903	2.55538e-05	0.00163659	0.00152439	BAG1/CCT3/CCT7/FKBP11/FKBP2/FKBP4/HSPA2/HSPA8/HSPE1/PDCD5/PPIB/PTGES3	12
GO:0018958	phenol-containing compound metabolic process	15/455	111/18903	6.88772e-08	7.76585e-06	6.02156e-06	CDH3/CITED1/COMT/CTSB/CTSK/MFSD12/MOXD1/OCA2/PARK7/PMEL/RAB38/SLC24A5/SNCA/TYR/TYRP1	15										GO:0033044	regulation of chromosome organization	32/521	252/18903	5.92719e-13	4.3559e-11	3.87928e-11	AURKB/BIRC5/BUB1/CCNB1/CCT2/CCT5/CDC20/CDC6/CDCA5/CDCA8/CENPE/CENPF/DLGAP5/HNRNPA1/MAD2L1/NABP2/NCAPG/NCAPH/NDC80/NEK2/NUF2/PLK1/PTTG1/RIOK2/SMC4/SPC24/SPC25/TACC3/TOP2A/TRIP13/UBE2C/ZWINT	32										GO:0022618	ribonucleoprotein complex assembly	24/766	234/18903	2.97911e-05	0.0018799	0.00175103	CLNS1A/EIF2S2/EIF3H/EIF3I/LSM2/LSM4/MRPL20/MRPS7/PTGES3/PUF60/RPS27L/SF3B6/SNRPC/SNRPD1/SNRPD2/SNRPD3/SNRPE/SNRPF/SNRPG/SNU13/SRSF9/STRAP/TAF9/TXNL4A	24
GO:0046034	ATP metabolic process	21/455	217/18903	7.04113e-08	7.76585e-06	6.02156e-06	ATP1B1/ATP5F1B/ATP5F1E/ATP5MC3/ATP5ME/ATP5MG/ENO1/FIS1/GAPDH/GAPDHS/HSPA1A/HSPA1B/HSPA8/NDUFA13/NDUFAB1/NDUFB2/NDUFS5/NDUFV2/PKM/TPI1/TSPO	21										GO:0007094	mitotic spindle assembly checkpoint signaling	15/521	46/18903	7.68337e-13	5.33283e-11	4.74931e-11	AURKB/BIRC5/BUB1/CCNB1/CDC20/CDCA8/CENPF/MAD2L1/NDC80/NUF2/PLK1/SPC24/SPC25/TRIP13/ZWINT	15										GO:0072595	maintenance of protein localization in organelle	9/766	41/18903	3.06601e-05	0.0019067	0.00177599	ARL2BP/GPAA1/KDELR1/KDELR2/KDELR3/PARK7/RER1/SKP1/TXN	9
GO:0046148	pigment biosynthetic process	11/455	57/18903	9.47735e-08	1.02039e-05	7.91204e-06	CDH3/CITED1/GPR143/MFSD12/OCA2/PMEL/RAB38/SLC24A5/TSPO/TYR/TYRP1	11										GO:0071173	spindle assembly checkpoint signaling	15/521	46/18903	7.68337e-13	5.33283e-11	4.74931e-11	AURKB/BIRC5/BUB1/CCNB1/CDC20/CDCA8/CENPF/MAD2L1/NDC80/NUF2/PLK1/SPC24/SPC25/TRIP13/ZWINT	15										GO:1903241	U2-type prespliceosome assembly	7/766	24/18903	3.30114e-05	0.0020236	0.00188488	SF3B6/SNRPD1/SNRPD2/SNRPD3/SNRPE/SNRPF/SNRPG	7
GO:0070527	platelet aggregation	12/455	71/18903	1.15822e-07	1.21802e-05	9.44442e-06	ACTB/ACTG1/CD9/CLIC1/FERMT3/FLNA/GNAS/HSPB1/MYL12A/MYL9/PPIA/SERPINE2	12										GO:0071174	mitotic spindle checkpoint signaling	15/521	46/18903	7.68337e-13	5.33283e-11	4.74931e-11	AURKB/BIRC5/BUB1/CCNB1/CDC20/CDCA8/CENPF/MAD2L1/NDC80/NUF2/PLK1/SPC24/SPC25/TRIP13/ZWINT	15										GO:0065002	intracellular protein transmembrane transport	10/766	53/18903	4.51572e-05	0.00272915	0.00254206	GRPEL1/LONP2/PEX2/ROMO1/SEC61B/SEC61G/TIMM17A/TIMM50/TOMM40/TRAM1	10
GO:0051346	negative regulation of hydrolase activity	28/455	373/18903	1.18674e-07	1.21965e-05	9.45703e-06	A2M/ANXA1/ANXA2/BST2/CARD16/CD109/CRYAB/CST3/CSTB/CTSB/ECM1/FKBP1A/GAPDH/IFI6/LGALS3/MAGEA3/PARK7/PEBP1/PPP1R15A/PROS1/PTTG1/SERPINE2/SERPINF1/SERPING1/SNCA/THBS1/TIMP1/TIMP3	28										GO:1901990	regulation of mitotic cell cycle phase transition	38/521	354/18903	8.15401e-13	5.55659e-11	4.94859e-11	ANLN/ANXA1/AURKA/AURKB/BIRC5/BUB1/CCNB1/CCND1/CDC20/CDC25B/CDC25C/CDC6/CDCA5/CDCA8/CDK1/CENPE/CENPF/CLSPN/DLGAP5/E2F1/GPNMB/GTSE1/KIF14/MAD2L1/NABP2/NDC80/NOP53/NUF2/PLK1/RIOK2/RPL26/RPS27L/RRM2/SPC24/SPC25/TRIP13/UBE2C/ZWINT	38										GO:0071806	protein transmembrane transport	11/766	64/18903	4.70348e-05	0.00280315	0.00261098	GRPEL1/LONP2/PEX2/ROMO1/SEC61B/SEC61G/TIMM17A/TIMM50/TOMM22/TOMM40/TRAM1	11
GO:0045861	negative regulation of proteolysis	27/455	352/18903	1.29655e-07	1.30289e-05	1.01025e-05	A2M/ANXA2/BST2/CARD16/CD109/CRYAB/CST3/CSTB/CTSB/CTSZ/ECM1/GAPDH/IFI6/MAGEA3/PARK7/PEBP1/PLAT/PROS1/PTTG1/SDCBP/SERPINE2/SERPINF1/SERPING1/SNCA/THBS1/TIMP1/TIMP3	27										GO:0031577	spindle checkpoint signaling	15/521	47/18903	1.1002e-12	7.36349e-11	6.55778e-11	AURKB/BIRC5/BUB1/CCNB1/CDC20/CDCA8/CENPF/MAD2L1/NDC80/NUF2/PLK1/SPC24/SPC25/TRIP13/ZWINT	15										GO:2001233	regulation of apoptotic signaling pathway	32/766	374/18903	6.01115e-05	0.0035334	0.00329118	ATF3/BAX/CD44/EIF5A/ENO1/GHITM/GPX1/GRINA/ITM2C/LTBR/MAGED1/MAL/MAZ/MIF/MYC/NDUFS3/NR4A2/NUPR1/P4HB/PARK7/PEA15/PPP1CA/PRDX2/PRELID1/SIAH1/SLC25A4/SLC25A5/SOD1/STRADB/TAF9/TMBIM1/XBP1	32
GO:1903317	regulation of protein maturation	12/455	72/18903	1.35995e-07	1.33689e-05	1.03661e-05	ANXA2/CARD16/CTSZ/ENO1/GSN/MAGEA3/MELTF/PLAT/RUNX1/S100A10/SERPINE2/THBS1	12										GO:1902099	regulation of metaphase/anaphase transition of cell cycle	20/521	95/18903	1.12261e-12	7.38167e-11	6.57397e-11	AURKB/BIRC5/BUB1/CCNB1/CDC20/CDC6/CDCA8/CENPE/CENPF/DLGAP5/MAD2L1/NDC80/NUF2/PLK1/RIOK2/SPC24/SPC25/TRIP13/UBE2C/ZWINT	20										GO:0042743	hydrogen peroxide metabolic process	10/766	55/18903	6.29607e-05	0.00365087	0.00340059	GPX1/GPX3/PARK7/PRDX1/PRDX2/PRDX3/PRDX4/PRDX5/RAC1/SOD1	10
GO:0042026	protein refolding	8/455	27/18903	1.57389e-07	1.51429e-05	1.17416e-05	CRYAB/DNAJA4/FKBP1A/HSP90AA1/HSPA1A/HSPA1B/HSPA8/HSPB1	8										GO:0033047	regulation of mitotic sister chromatid segregation	16/521	56/18903	1.33001e-12	8.44894e-11	7.52446e-11	AURKB/BIRC5/BUB1/CCNB1/CDC20/CDCA8/CENPF/MAD2L1/NDC80/NUF2/PLK1/PTTG1/SPC24/SPC25/TRIP13/ZWINT	16										GO:1903320	regulation of protein modification by small protein conjugation or removal	24/766	252/18903	9.72106e-05	0.00556174	0.00518047	BIRC7/CAPN3/CHP1/COPS5/COPS7A/COPS8/DERL1/EGR1/GABARAP/NDFIP1/OTUB1/PARK7/PDCD6/PIN1/RBX1/SKP1/STUB1/TBC1D7/UBA2/UBE2I/UBE2L3/UBE2N/UBE2V2/VPS28	24
GO:0010951	negative regulation of endopeptidase activity	22/455	252/18903	2.12886e-07	2.00556e-05	1.55509e-05	A2M/ANXA2/BST2/CARD16/CD109/CRYAB/CST3/CSTB/GAPDH/IFI6/MAGEA3/PARK7/PEBP1/PROS1/PTTG1/SERPINE2/SERPINF1/SERPING1/SNCA/THBS1/TIMP1/TIMP3	22										GO:0045839	negative regulation of mitotic nuclear division	16/521	56/18903	1.33001e-12	8.44894e-11	7.52446e-11	AURKAIP1/AURKB/BIRC5/BUB1/CCNB1/CDC20/CDCA8/CENPF/MAD2L1/NDC80/NUF2/PLK1/SPC24/SPC25/TRIP13/ZWINT	16										GO:0036260	RNA capping	6/766	20/18903	0.000103302	0.00567415	0.00528517	SNRPD1/SNRPD2/SNRPD3/SNRPE/SNRPF/SNRPG	6
GO:0062197	cellular response to chemical stress	26/455	345/18903	3.12994e-07	2.88849e-05	2.23971e-05	ANXA1/AXL/CAPN3/CASP1/CAV1/CHCHD2/CTNNB1/HSPA1A/HSPA1B/HSPB1/JUN/MET/MGST1/MYLK/PARK7/PLEC/PPIA/PRDX1/RACK1/SNCA/SOD1/SPHK1/TPM1/TSPO/TXN/ZFP36L1	26										GO:0045841	negative regulation of mitotic metaphase/anaphase transition	15/521	48/18903	1.56017e-12	9.74589e-11	8.67949e-11	AURKB/BIRC5/BUB1/CCNB1/CDC20/CDCA8/CENPF/MAD2L1/NDC80/NUF2/PLK1/SPC24/SPC25/TRIP13/ZWINT	15										GO:0007008	outer mitochondrial membrane organization	5/766	13/18903	0.000105787	0.00567415	0.00528517	MTX2/PDCD5/TOMM22/TOMM40/TOMM5	5
GO:0031589	cell-substrate adhesion	27/455	369/18903	3.33367e-07	2.99412e-05	2.32162e-05	ACTG1/ACTN1/ACTN4/APOD/ARPC2/AXL/C1QBP/CD63/CDK6/COL8A1/CTNNB1/DAB2/DAG1/EMP2/FERMT3/FLNA/ITGA3/ITGA6/ITGA7/ITGB1/ITGB8/L1CAM/MELTF/RHOA/S100A10/SPRY4/THBS1	27										GO:0000075	cell cycle checkpoint signaling	27/521	186/18903	1.62177e-12	9.96456e-11	8.87424e-11	AURKB/BIRC5/BUB1/CCNB1/CCND1/CDC20/CDC45/CDC6/CDCA8/CDK1/CENPF/CLSPN/E2F1/GTSE1/MAD2L1/NABP2/NDC80/NOP53/NUF2/PBK/PLK1/RPL26/RPS27L/SPC24/SPC25/TRIP13/ZWINT	27										GO:0035437	maintenance of protein localization in endoplasmic reticulum	5/766	13/18903	0.000105787	0.00567415	0.00528517	GPAA1/KDELR1/KDELR2/KDELR3/RER1	5
GO:0043280	positive regulation of cysteine-type endopeptidase activity involved in apoptotic process	15/455	125/18903	3.37683e-07	2.99412e-05	2.32162e-05	BAX/BID/CASP1/CTSD/CTSH/FIS1/GSN/HSPE1/NDUFA13/NGFR/PDCD5/RACK1/RHOA/RPS27L/SNCA	15										GO:1902600	proton transmembrane transport	25/521	160/18903	2.05275e-12	1.24092e-10	1.10514e-10	ATP5F1B/ATP5F1C/ATP5F1D/ATP5F1E/ATP5MC1/ATP5MC2/ATP5MC3/ATP5MF/ATP5MG/ATP5PB/ATP5PD/ATP5PF/ATP6V1F/COX4I1/COX5B/COX6A1/COX6B1/COX7B/COX8A/NDUFA4/SLC25A3/SLC9A3/TMSB4X/UQCR10/UQCRH	25										GO:0045040	protein insertion into mitochondrial outer membrane	5/766	13/18903	0.000105787	0.00567415	0.00528517	MTX2/PDCD5/TOMM22/TOMM40/TOMM5	5
GO:0045862	positive regulation of proteolysis	27/455	372/18903	3.9124e-07	3.40229e-05	2.6381e-05	ANXA2/APOE/AURKAIP1/BAX/BID/CAPN3/CASP1/CAV1/CTSD/CTSH/DAB2/ENO1/FIS1/GSN/HSPA1A/HSPA1B/HSPE1/MELTF/NDUFA13/NGFR/PDCD5/PRELID1/RACK1/RHOA/RPS27L/S100A10/SNCA	27										GO:0022900	electron transport chain	26/521	176/18903	2.79493e-12	1.66276e-10	1.48082e-10	CCNB1/CDK1/COX4I1/COX5B/COX6A1/COX6B1/COX7A2/COX7B/COX7C/COX8A/DNAJC15/GLRX2/NDUFA12/NDUFA4/NDUFA6/NDUFB10/NDUFB3/NDUFC1/NDUFS2/NDUFS5/NDUFS6/PHGDH/SNCA/UQCR10/UQCRH/UQCRQ	26										GO:1903599	positive regulation of autophagy of mitochondrion	5/766	13/18903	0.000105787	0.00567415	0.00528517	BNIP3/PARK7/SLC25A4/SLC25A5/VDAC1	5
GO:0016049	cell growth	32/455	493/18903	4.09616e-07	3.49488e-05	2.7099e-05	ALCAM/APOE/BST2/CCDC85B/CRYAB/CTNNB1/CYBA/DAB2/DCBLD2/DPYSL2/ENO1/HSP90AA1/HSPA1A/HSPA1B/IGFBP5/IGFBP7/ITGB1/L1CAM/MAP2/NDUFA13/NEDD4L/NRP2/RACK1/RHOA/RTN4/SDCBP/SEMA3B/SEMA5A/SERPINE2/SORBS2/SPHK1/TNC	32										GO:0009141	nucleoside triphosphate metabolic process	32/521	267/18903	2.89765e-12	1.67104e-10	1.48819e-10	AK5/ATP5F1B/ATP5F1C/ATP5F1D/ATP5F1E/ATP5IF1/ATP5MC1/ATP5MC2/ATP5MC3/ATP5MF/ATP5MG/ATP5PB/ATP5PD/ATP5PF/DTYMK/DUT/EIF6/IMPDH2/NDUFA12/NDUFA6/NDUFB10/NDUFB11/NDUFB3/NDUFC1/NDUFS2/NDUFS5/NDUFS6/NME2/PKM/TMSB4X/TSPO/TYMS	32										GO:0008053	mitochondrial fusion	7/766	29/18903	0.000124726	0.00649044	0.0060455	BAX/BNIP3/CHCHD3/MFF/MTCH2/STOML2/VAT1	7
GO:0034109	homotypic cell-cell adhesion	13/455	95/18903	4.45417e-07	3.72996e-05	2.89217e-05	ACTB/ACTG1/CD9/CD99/CLIC1/FERMT3/FLNA/GNAS/HSPB1/MYL12A/MYL9/PPIA/SERPINE2	13										GO:0042274	ribosomal small subunit biogenesis	18/521	78/18903	2.89801e-12	1.67104e-10	1.48819e-10	RIOK2/RPL38/RPS14/RPS15/RPS16/RPS19/RPS21/RPS24/RPS25/RPS27/RPS27L/RPS28/RPS5/RPS6/RPS7/RPS8/RPSA/SNU13	18										GO:0010821	regulation of mitochondrion organization	17/766	150/18903	0.000125543	0.00649044	0.0060455	BAX/BNIP3/FAM162A/GHITM/GPX1/HAX1/MFF/MTCH2/PARK7/PDCD5/PRELID1/SLC25A4/SLC25A5/SSBP1/STOML2/VAT1/VDAC1	17
GO:0031638	zymogen activation	11/455	67/18903	5.3159e-07	4.37064e-05	3.38895e-05	ANXA2/CTSH/CTSL/CTSZ/ENO1/MELTF/PLAT/RUNX1/S100A10/SERPINE2/THBS1	11										GO:1902100	negative regulation of metaphase/anaphase transition of cell cycle	15/521	50/18903	3.0531e-12	1.73379e-10	1.54408e-10	AURKB/BIRC5/BUB1/CCNB1/CDC20/CDCA8/CENPF/MAD2L1/NDC80/NUF2/PLK1/SPC24/SPC25/TRIP13/ZWINT	15										GO:0034614	cellular response to reactive oxygen species	17/766	150/18903	0.000125543	0.00649044	0.0060455	BNIP3/CCS/HSF1/MAP1LC3A/MET/MPV17/NR4A3/PARK7/PRDX1/PRDX2/PRDX3/PRDX5/ROMO1/SIGMAR1/SOD1/SOD3/TXN	17
GO:0019693	ribose phosphate metabolic process	31/455	475/18903	5.55129e-07	4.48266e-05	3.47581e-05	APRT/ATP1B1/ATP5F1B/ATP5F1E/ATP5MC3/ATP5ME/ATP5MG/ENO1/FIS1/GAPDH/GAPDHS/GUK1/HINT1/HSPA1A/HSPA1B/HSPA8/NDUFA13/NDUFAB1/NDUFB2/NDUFS5/NDUFV2/NME1/NME4/PKM/PYGL/RAN/RHOA/SNCA/TPI1/TSPO/UPP1	31										GO:0008608	attachment of spindle microtubules to kinetochore	14/521	43/18903	4.62217e-12	2.58566e-10	2.30273e-10	AURKB/BIRC5/CCNB1/CDCA8/CENPE/KIF2C/NDC80/NEK2/NUF2/RACGAP1/SGO1/SPAG5/SPC24/SPC25	14										GO:0042744	hydrogen peroxide catabolic process	7/766	30/18903	0.000157041	0.00802216	0.00747222	GPX1/GPX3/PRDX1/PRDX2/PRDX3/PRDX4/PRDX5	7
GO:0022604	regulation of cell morphogenesis	24/455	312/18903	6.19093e-07	4.91147e-05	3.80831e-05	ACTN4/ANXA1/ARPC2/C1QBP/CDC42EP3/CFL1/DAB2/DAG1/EPS8/FLNA/FMNL2/ITGA7/MELTF/MYH10/MYL12A/MYL12B/NEDD4L/PLXNC1/RHOA/RND3/S100A10/SPARC/SPRY4/TPM1	24										GO:0051225	spindle assembly	22/521	128/18903	6.2279e-12	3.43267e-10	3.05707e-10	ASPM/AURKA/AURKB/BIRC5/CCNB2/CDC20/CDCA8/KIF11/KIF15/KIF23/KIF4A/KIFC1/MYBL2/NDC80/NEK2/PLK1/PRC1/RACGAP1/RPS3/SPAG5/TPX2/TUBB	22										GO:0007007	inner mitochondrial membrane organization	8/766	40/18903	0.000170283	0.00859631	0.00800701	CHCHD3/CHCHD6/GHITM/MTX2/ROMO1/TIMM10/TIMM13/TIMM8B	8
GO:0030168	platelet activation	15/455	133/18903	7.58779e-07	5.84662e-05	4.53341e-05	ACTB/ACTG1/APOE/AXL/CD9/CLIC1/FERMT3/FLNA/GNAS/HSPB1/MYL12A/MYL9/PPIA/SERPINE2/VAV3	15										GO:0006364	rRNA processing	29/521	229/18903	7.89039e-12	4.28597e-10	3.817e-10	EIF6/NOP10/NOP53/POP5/RIOK2/RPL10A/RPL11/RPL14/RPL26/RPL27/RPL35/RPL35A/RPL5/RPL7A/RPS14/RPS15/RPS16/RPS19/RPS21/RPS24/RPS25/RPS27/RPS28/RPS6/RPS7/RPS8/SNU13/TRMT112/WDR36	29										GO:0006099	tricarboxylic acid cycle	7/766	31/18903	0.000195809	0.00976996	0.00910021	IDH2/MDH1/MDH2/MRPS36/SDHA/SDHB/SDHC	7
GO:0046718	viral entry into host cell	16/455	151/18903	7.62827e-07	5.84662e-05	4.53341e-05	AXL/BSG/CAV1/CD81/CTSB/CTSL/DAG1/GSN/HSPA1A/HSPA1B/IFITM2/IFITM3/ITGB1/LGALS1/LY6E/TNFRSF14	16										GO:0051784	negative regulation of nuclear division	16/521	63/18903	9.79198e-12	5.24291e-10	4.66923e-10	AURKAIP1/AURKB/BIRC5/BUB1/CCNB1/CDC20/CDCA8/CENPF/MAD2L1/NDC80/NUF2/PLK1/SPC24/SPC25/TRIP13/ZWINT	16
GO:2001235	positive regulation of apoptotic signaling pathway	15/455	135/18903	9.19956e-07	6.9334e-05	5.37609e-05	ATF3/BAX/BID/CAV1/CTSH/EIF5A/FIS1/NGFR/PARK7/RACK1/RPL26/SOD1/THBS1/TIMP3/TNFRSF12A	15										GO:1901987	regulation of cell cycle phase transition	41/521	453/18903	2.51704e-11	1.32871e-09	1.18333e-09	ANLN/ANXA1/AURKA/AURKB/BIRC5/BUB1/CCNB1/CCND1/CDC20/CDC25B/CDC25C/CDC45/CDC6/CDCA5/CDCA8/CDK1/CENPE/CENPF/CLSPN/DLGAP5/E2F1/FAM83D/GPNMB/GTSE1/KIF14/MAD2L1/NABP2/NDC80/NOP53/NUF2/PBK/PLK1/RIOK2/RPL26/RPS27L/RRM2/SPC24/SPC25/TRIP13/UBE2C/ZWINT	41
GO:0061041	regulation of wound healing	15/455	137/18903	1.11129e-06	8.2092e-05	6.36534e-05	ACTG1/ANXA1/ANXA2/APOE/CAV1/CD109/CD9/ITGB1/MYLK/PLAT/PROS1/SERPINE2/SERPING1/THBS1/TNFRSF12A	15										GO:0009205	purine ribonucleoside triphosphate metabolic process	29/521	242/18903	3.11148e-11	1.6197e-09	1.44247e-09	AK5/ATP5F1B/ATP5F1C/ATP5F1D/ATP5F1E/ATP5IF1/ATP5MC1/ATP5MC2/ATP5MC3/ATP5MF/ATP5MG/ATP5PB/ATP5PD/ATP5PF/EIF6/IMPDH2/NDUFA12/NDUFA6/NDUFB10/NDUFB11/NDUFB3/NDUFC1/NDUFS2/NDUFS5/NDUFS6/NME2/PKM/TMSB4X/TSPO	29
GO:0009259	ribonucleotide metabolic process	30/455	466/18903	1.12554e-06	8.2092e-05	6.36534e-05	APRT/ATP1B1/ATP5F1B/ATP5F1E/ATP5MC3/ATP5ME/ATP5MG/ENO1/FIS1/GAPDH/GAPDHS/GUK1/HINT1/HSPA1A/HSPA1B/HSPA8/NDUFA13/NDUFAB1/NDUFB2/NDUFS5/NDUFV2/NME1/NME4/PKM/RAN/RHOA/SNCA/TPI1/TSPO/UPP1	30										GO:0009144	purine nucleoside triphosphate metabolic process	29/521	247/18903	5.13953e-11	2.63876e-09	2.35003e-09	AK5/ATP5F1B/ATP5F1C/ATP5F1D/ATP5F1E/ATP5IF1/ATP5MC1/ATP5MC2/ATP5MC3/ATP5MF/ATP5MG/ATP5PB/ATP5PD/ATP5PF/EIF6/IMPDH2/NDUFA12/NDUFA6/NDUFB10/NDUFB11/NDUFB3/NDUFC1/NDUFS2/NDUFS5/NDUFS6/NME2/PKM/TMSB4X/TSPO	29
GO:0051098	regulation of binding	26/455	372/18903	1.31e-06	9.40288e-05	7.2909e-05	ACTB/ANXA2/APOE/BAX/CALM1/CARD16/CAV1/CTHRC1/CTNNB1/CTSZ/DAB2/DKK1/FKBP1A/HES1/JUN/LRPAP1/MAP2/MET/NES/NME1/PARK7/PHLDA2/RACK1/RAN/S100A10/TXN	26										GO:0009199	ribonucleoside triphosphate metabolic process	29/521	249/18903	6.25837e-11	3.1623e-09	2.81628e-09	AK5/ATP5F1B/ATP5F1C/ATP5F1D/ATP5F1E/ATP5IF1/ATP5MC1/ATP5MC2/ATP5MC3/ATP5MF/ATP5MG/ATP5PB/ATP5PD/ATP5PF/EIF6/IMPDH2/NDUFA12/NDUFA6/NDUFB10/NDUFB11/NDUFB3/NDUFC1/NDUFS2/NDUFS5/NDUFS6/NME2/PKM/TMSB4X/TSPO	29
GO:0044409	entry into host	16/455	158/18903	1.40237e-06	9.90864e-05	7.68307e-05	AXL/BSG/CAV1/CD81/CTSB/CTSL/DAG1/GSN/HSPA1A/HSPA1B/IFITM2/IFITM3/ITGB1/LGALS1/LY6E/TNFRSF14	16										GO:0046034	ATP metabolic process	27/521	217/18903	6.32797e-11	3.1623e-09	2.81628e-09	AK5/ATP5F1B/ATP5F1C/ATP5F1D/ATP5F1E/ATP5IF1/ATP5MC1/ATP5MC2/ATP5MC3/ATP5MF/ATP5MG/ATP5PB/ATP5PD/ATP5PF/EIF6/NDUFA12/NDUFA6/NDUFB10/NDUFB11/NDUFB3/NDUFC1/NDUFS2/NDUFS5/NDUFS6/PKM/TMSB4X/TSPO	27
GO:0009150	purine ribonucleotide metabolic process	29/455	447/18903	1.45931e-06	0.000101523	7.87201e-05	APRT/ATP1B1/ATP5F1B/ATP5F1E/ATP5MC3/ATP5ME/ATP5MG/ENO1/FIS1/GAPDH/GAPDHS/GUK1/HINT1/HSPA1A/HSPA1B/HSPA8/NDUFA13/NDUFAB1/NDUFB2/NDUFS5/NDUFV2/NME1/NME4/PKM/RAN/RHOA/SNCA/TPI1/TSPO	29										GO:0016072	rRNA metabolic process	30/521	268/18903	7.86229e-11	3.87735e-09	3.45309e-09	CAVIN1/EIF6/NOP10/NOP53/POP5/RIOK2/RPL10A/RPL11/RPL14/RPL26/RPL27/RPL35/RPL35A/RPL5/RPL7A/RPS14/RPS15/RPS16/RPS19/RPS21/RPS24/RPS25/RPS27/RPS28/RPS6/RPS7/RPS8/SNU13/TRMT112/WDR36	30
GO:0006163	purine nucleotide metabolic process	30/455	476/18903	1.73954e-06	0.000118229	9.16738e-05	APRT/ATP1B1/ATP5F1B/ATP5F1E/ATP5MC3/ATP5ME/ATP5MG/ENO1/FIS1/GAPDH/GAPDHS/GMPR/GUK1/HINT1/HSPA1A/HSPA1B/HSPA8/NDUFA13/NDUFAB1/NDUFB2/NDUFS5/NDUFV2/NME1/NME4/PKM/RAN/RHOA/SNCA/TPI1/TSPO	30										GO:1901293	nucleoside phosphate biosynthetic process	32/521	306/18903	1.08238e-10	5.2685e-09	4.69202e-09	AK5/ATP5F1B/ATP5F1C/ATP5F1D/ATP5F1E/ATP5MC1/ATP5MC2/ATP5MC3/ATP5MF/ATP5MG/ATP5PB/ATP5PD/ATP5PF/DTYMK/DUT/IMPDH2/NDUFA12/NDUFA6/NDUFB10/NDUFB11/NDUFB3/NDUFC1/NDUFS2/NDUFS5/NDUFS6/NME2/NNMT/RRM2/SNCA/TK1/TMSB4X/TYMS	32
GO:0043393	regulation of protein binding	18/455	200/18903	1.75174e-06	0.000118229	9.16738e-05	ACTB/ANXA2/APOE/BAX/CARD16/CAV1/CTHRC1/CTSZ/DAB2/DKK1/FKBP1A/LRPAP1/MAP2/NES/PARK7/PHLDA2/RACK1/RAN	18										GO:0045787	positive regulation of cell cycle	35/521	362/18903	1.26373e-10	6.07237e-09	5.40793e-09	ANXA1/AURKA/AURKB/BIRC5/CCNB1/CCND1/CDC25B/CDC25C/CDC6/CDCA5/CDCA8/CDK1/CITED2/CKS1B/CKS2/DLGAP5/EIF4EBP1/FAM83D/KIF14/KIF20B/KIF23/MAD2L1/MAGEA4/NCAPG/NCAPH/NDC80/NUSAP1/PBK/RACGAP1/RANBP1/RPS15A/RRM2/SMC4/SPAG5/UBE2C	35
GO:2001056	positive regulation of cysteine-type endopeptidase activity	15/455	143/18903	1.91831e-06	0.000127568	9.89149e-05	BAX/BID/CASP1/CTSD/CTSH/FIS1/GSN/HSPE1/NDUFA13/NGFR/PDCD5/RACK1/RHOA/RPS27L/SNCA	15										GO:2001251	negative regulation of chromosome organization	18/521	97/18903	1.41027e-10	6.69076e-09	5.95866e-09	AURKB/BIRC5/BUB1/CCNB1/CDC20/CDCA8/CENPF/HNRNPA1/MAD2L1/NDC80/NUF2/PLK1/PTTG1/SPC24/SPC25/TOP2A/TRIP13/ZWINT	18
GO:1901617	organic hydroxy compound biosynthetic process	20/455	245/18903	2.16625e-06	0.000141113	0.000109418	APOE/CDH3/CITED1/CYB5R2/CYB5R3/DAB2/FDFT1/MFSD12/MOXD1/OCA2/PARK7/PMEL/QDPR/RAB38/SLC24A5/SNCA/SOD1/SPHK1/TYR/TYRP1	20										GO:1901991	negative regulation of mitotic cell cycle phase transition	25/521	194/18903	1.52677e-10	7.15294e-09	6.37027e-09	AURKB/BIRC5/BUB1/CCNB1/CCND1/CDC20/CDC6/CDCA8/CDK1/CENPF/CLSPN/GPNMB/GTSE1/MAD2L1/NABP2/NDC80/NOP53/NUF2/PLK1/RPL26/RPS27L/SPC24/SPC25/TRIP13/ZWINT	25
GO:0044000	movement in host	17/455	183/18903	2.19706e-06	0.000141113	0.000109418	AXL/BSG/CAV1/CD81/CTSB/CTSL/DAG1/GSN/HSPA1A/HSPA1B/IFITM2/IFITM3/ITGB1/LGALS1/LY6E/PPIA/TNFRSF14	17										GO:0090068	positive regulation of cell cycle process	29/521	260/18903	1.78217e-10	8.24637e-09	7.34405e-09	ANXA1/AURKA/AURKB/BIRC5/CCNB1/CCND1/CDC25B/CDC25C/CDC6/CDCA5/CDCA8/CDK1/DLGAP5/FAM83D/KIF14/KIF20B/KIF23/MAD2L1/NCAPG/NCAPH/NDC80/NUSAP1/PBK/RACGAP1/RANBP1/RRM2/SMC4/SPAG5/UBE2C	29
GO:0050931	pigment cell differentiation	8/455	37/18903	2.21562e-06	0.000141113	0.000109418	CD63/CITED1/MITF/OCA2/RAB32/RAB38/SLC24A5/TYRP1	8										GO:1904666	regulation of ubiquitin protein ligase activity	10/521	24/18903	3.21879e-10	1.47122e-08	1.31024e-08	CDC20/MAD2L1/PLK1/RPL11/RPL37/RPL5/RPS15/RPS7/UBE2C/UBE2S	10
GO:1990778	protein localization to cell periphery	24/455	337/18903	2.42287e-06	0.00015217	0.000117991	ACTB/ATP1B1/BSG/CAV1/CD81/DAB2/DAG1/EMP2/FLNA/FYB1/ITGA3/ITGB1/KRT18/LGALS3/MYL12A/MYO5A/NSG1/OPTN/RAB38/RACK1/RAMP1/S100A10/VAMP5/WDR19	24										GO:0009165	nucleotide biosynthetic process	31/521	304/18903	3.99687e-10	1.80485e-08	1.60737e-08	AK5/ATP5F1B/ATP5F1C/ATP5F1D/ATP5F1E/ATP5MC1/ATP5MC2/ATP5MC3/ATP5MF/ATP5MG/ATP5PB/ATP5PD/ATP5PF/DTYMK/DUT/IMPDH2/NDUFA12/NDUFA6/NDUFB10/NDUFB11/NDUFB3/NDUFC1/NDUFS2/NDUFS5/NDUFS6/NME2/NNMT/RRM2/SNCA/TMSB4X/TYMS	31
GO:0043254	regulation of protein-containing complex assembly	27/455	410/18903	2.54899e-06	0.000157897	0.000122432	APOE/ARPC1B/ARPC2/BAX/BID/CDC42EP3/COTL1/CRYAB/DKK1/EPS8/GSN/HES1/HSP90AA1/HSPA1A/HSPA1B/HSPA8/ISG15/LGALS3/MAP2/MET/PARK7/PFN1/PFN2/PMEPA1/RACK1/RHOA/SNCA	27										GO:0009152	purine ribonucleotide biosynthetic process	26/521	220/18903	4.49198e-10	2.00428e-08	1.78497e-08	AK5/ATP5F1B/ATP5F1C/ATP5F1D/ATP5F1E/ATP5MC1/ATP5MC2/ATP5MC3/ATP5MF/ATP5MG/ATP5PB/ATP5PD/ATP5PF/IMPDH2/NDUFA12/NDUFA6/NDUFB10/NDUFB11/NDUFB3/NDUFC1/NDUFS2/NDUFS5/NDUFS6/NME2/SNCA/TMSB4X	26
GO:0045926	negative regulation of growth	20/455	249/18903	2.77769e-06	0.00016974	0.000131614	BST2/CCDC85B/CRYAB/DAB2/DCBLD2/DUSP10/ENO1/GDF15/HSPA1A/HSPA1B/IGFBP5/MAP2/MT1G/MT2A/NDUFA13/RACK1/RTN4/SEMA3B/SEMA5A/SERPINE2	20										GO:0000028	ribosomal small subunit assembly	9/521	19/18903	6.19234e-10	2.73046e-08	2.43169e-08	RPL38/RPS14/RPS15/RPS19/RPS27/RPS27L/RPS28/RPS5/RPSA	9
GO:0042440	pigment metabolic process	11/455	80/18903	3.27257e-06	0.000194362	0.000150706	CDH3/CITED1/GPR143/MFSD12/OCA2/PMEL/RAB38/SLC24A5/TSPO/TYR/TYRP1	11										GO:0046390	ribose phosphate biosynthetic process	27/521	241/18903	6.92148e-10	3.01648e-08	2.68641e-08	AK5/ATP5F1B/ATP5F1C/ATP5F1D/ATP5F1E/ATP5MC1/ATP5MC2/ATP5MC3/ATP5MF/ATP5MG/ATP5PB/ATP5PD/ATP5PF/IMPDH2/NDUFA12/NDUFA6/NDUFB10/NDUFB11/NDUFB3/NDUFC1/NDUFS2/NDUFS5/NDUFS6/NME2/SNCA/TKT/TMSB4X	27
GO:0032091	negative regulation of protein binding	12/455	96/18903	3.28246e-06	0.000194362	0.000150706	ACTB/BAX/CARD16/CAV1/CTSZ/DAB2/DKK1/LRPAP1/MAP2/NES/PARK7/RACK1	12										GO:0051231	spindle elongation	8/521	14/18903	8.19572e-10	3.53075e-08	3.14442e-08	AURKB/BIRC5/CDCA8/KIF11/KIF23/KIF4A/PRC1/RACGAP1	8
GO:0007229	integrin-mediated signaling pathway	13/455	113/18903	3.30956e-06	0.000194362	0.000150706	CD63/EMP2/FERMT3/FLNA/FYB1/ISG15/ITGA3/ITGA6/ITGA7/ITGB1/ITGB8/TIMP1/VAV3	13										GO:0000027	ribosomal large subunit assembly	10/521	26/18903	8.29515e-10	3.53298e-08	3.1464e-08	MRPL20/NOP53/RPL10/RPL11/RPL23A/RPL24/RPL38/RPL5/RPL6/RPLP0	10
GO:0032438	melanosome organization	8/455	39/18903	3.38478e-06	0.00019623	0.000152155	AP1S1/AP1S2/GPR143/LYST/PMEL/RAB32/RAB38/TYRP1	8										GO:0045930	negative regulation of mitotic cell cycle	27/521	246/18903	1.09454e-09	4.60938e-08	4.10502e-08	AURKAIP1/AURKB/BIRC5/BUB1/CCNB1/CCND1/CDC20/CDC6/CDCA8/CDK1/CENPF/CLSPN/GPNMB/GTSE1/MAD2L1/NABP2/NDC80/NOP53/NUF2/PBK/PLK1/RPL26/RPS27L/SPC24/SPC25/TRIP13/ZWINT	27
GO:2001234	negative regulation of apoptotic signaling pathway	19/455	233/18903	3.94488e-06	0.000225807	0.000175089	BAX/BID/CTNNB1/ENO1/HSPA1A/HSPA1B/HSPB1/IFI6/ITGA6/LGALS3/MAGEA3/MIF/NDUFA13/PARK7/PPIA/PRELID1/SLC25A4/SLC25A5/THBS1	19										GO:0000281	mitotic cytokinesis	16/521	85/18903	1.20213e-09	4.99143e-08	4.44527e-08	ANLN/AURKB/BIRC5/CDCA8/CENPA/CEP55/CFL1/CKAP2/KIF20A/KIF20B/KIF23/KIF4A/NUSAP1/PLK1/RACGAP1/STMN1	16
GO:0048753	pigment granule organization	8/455	40/18903	4.14265e-06	0.000234163	0.000181568	AP1S1/AP1S2/GPR143/LYST/PMEL/RAB32/RAB38/TYRP1	8										GO:0010948	negative regulation of cell cycle process	31/521	318/18903	1.2119e-09	4.99143e-08	4.44527e-08	AURKAIP1/AURKB/BIRC5/BUB1/CCNB1/CCND1/CDC20/CDC45/CDC6/CDCA8/CDK1/CENPF/CLSPN/E2F1/GPNMB/GTSE1/MAD2L1/NABP2/NDC80/NEK2/NOP53/NUF2/PBK/PLK1/PTTG1/RPL26/RPS27L/SPC24/SPC25/TRIP13/ZWINT	31
GO:1903034	regulation of response to wounding	16/455	172/18903	4.2842e-06	0.000236258	0.000183192	ACTG1/ANXA1/ANXA2/APOE/CAV1/CD109/CD9/FLNA/ITGB1/MYLK/PLAT/PROS1/SERPINE2/SERPING1/THBS1/TNFRSF12A	16										GO:0090307	mitotic spindle assembly	15/521	74/18903	1.34597e-09	5.48337e-08	4.88338e-08	AURKB/BIRC5/CDC20/CDCA8/KIF11/KIF15/KIF23/KIF4A/KIFC1/MYBL2/NEK2/PLK1/PRC1/RACGAP1/TPX2	15
GO:2001242	regulation of intrinsic apoptotic signaling pathway	16/455	172/18903	4.2842e-06	0.000236258	0.000183192	BAX/BID/CAV1/EIF5A/ENO1/FIS1/HSPA1A/HSPB1/MAGEA3/MIF/NDUFA13/PARK7/PPIA/RACK1/RPL26/SOD1	16										GO:0009260	ribonucleotide biosynthetic process	26/521	234/18903	1.71733e-09	6.92103e-08	6.16374e-08	AK5/ATP5F1B/ATP5F1C/ATP5F1D/ATP5F1E/ATP5MC1/ATP5MC2/ATP5MC3/ATP5MF/ATP5MG/ATP5PB/ATP5PD/ATP5PF/IMPDH2/NDUFA12/NDUFA6/NDUFB10/NDUFB11/NDUFB3/NDUFC1/NDUFS2/NDUFS5/NDUFS6/NME2/SNCA/TMSB4X	26
GO:0010952	positive regulation of peptidase activity	17/455	194/18903	4.86519e-06	0.000263293	0.000204155	BAX/BID/CASP1/CAV1/CTSD/CTSH/FIS1/GSN/HSPE1/NDUFA13/NGFR/PDCD5/PRELID1/RACK1/RHOA/RPS27L/SNCA	17										GO:1901988	negative regulation of cell cycle phase transition	28/521	272/18903	2.30995e-09	9.21032e-08	8.20253e-08	AURKB/BIRC5/BUB1/CCNB1/CCND1/CDC20/CDC45/CDC6/CDCA8/CDK1/CENPF/CLSPN/E2F1/GPNMB/GTSE1/MAD2L1/NABP2/NDC80/NOP53/NUF2/PBK/PLK1/RPL26/RPS27L/SPC24/SPC25/TRIP13/ZWINT	28
GO:0009206	purine ribonucleoside triphosphate biosynthetic process	13/455	117/18903	4.8909e-06	0.000263293	0.000204155	ATP5F1B/ATP5F1E/ATP5MC3/ATP5ME/ATP5MG/ENO1/NDUFA13/NDUFAB1/NDUFB2/NDUFS5/NDUFV2/NME1/NME4	13										GO:0051256	mitotic spindle midzone assembly	7/521	11/18903	3.4813e-09	1.37346e-07	1.22318e-07	AURKB/BIRC5/CDCA8/KIF23/KIF4A/PRC1/RACGAP1	7
GO:0010950	positive regulation of endopeptidase activity	16/455	174/18903	4.97546e-06	0.000264694	0.000205242	BAX/BID/CASP1/CTSD/CTSH/FIS1/GSN/HSPE1/NDUFA13/NGFR/PDCD5/PRELID1/RACK1/RHOA/RPS27L/SNCA	16										GO:0006164	purine nucleotide biosynthetic process	26/521	242/18903	3.52325e-09	1.37553e-07	1.22502e-07	AK5/ATP5F1B/ATP5F1C/ATP5F1D/ATP5F1E/ATP5MC1/ATP5MC2/ATP5MC3/ATP5MF/ATP5MG/ATP5PB/ATP5PD/ATP5PF/IMPDH2/NDUFA12/NDUFA6/NDUFB10/NDUFB11/NDUFB3/NDUFC1/NDUFS2/NDUFS5/NDUFS6/NME2/SNCA/TMSB4X	26
GO:0050819	negative regulation of coagulation	9/455	54/18903	5.09748e-06	0.000268032	0.00020783	ANXA2/ANXA5/APOE/CD9/PLAT/PROS1/SERPINE2/SERPING1/THBS1	9										GO:0051383	kinetochore organization	9/521	23/18903	4.96388e-09	1.918e-07	1.70814e-07	CENPA/CENPE/CENPF/CENPK/CENPW/DLGAP5/NDC80/NUF2/SMC4	9
GO:0009145	purine nucleoside triphosphate biosynthetic process	13/455	118/18903	5.37805e-06	0.000279535	0.000216749	ATP5F1B/ATP5F1E/ATP5MC3/ATP5ME/ATP5MG/ENO1/NDUFA13/NDUFAB1/NDUFB2/NDUFS5/NDUFV2/NME1/NME4	13										GO:0051310	metaphase plate congression	14/521	71/18903	6.99221e-09	2.67416e-07	2.38156e-07	AURKB/BIRC5/CCNB1/CDCA5/CDCA8/CENPE/CENPF/FAM83D/KIF14/KIF2C/KIFC1/NDC80/NUF2/SPAG5	14
GO:0006979	response to oxidative stress	27/455	434/18903	7.30357e-06	0.000372034	0.000288472	ANXA1/APOD/APOE/ATOX1/AXL/CHCHD2/CRYAB/CTNNB1/CYGB/HSPA1A/HSPA1B/HSPB1/JUN/LIAS/MET/MGST1/PARK7/PPIA/PRDX1/PRDX4/RACK1/RCAN1/SNCA/SOD1/SPHK1/TPM1/TXN	27										GO:0072522	purine-containing compound biosynthetic process	26/521	251/18903	7.6143e-09	2.88267e-07	2.56725e-07	AK5/ATP5F1B/ATP5F1C/ATP5F1D/ATP5F1E/ATP5MC1/ATP5MC2/ATP5MC3/ATP5MF/ATP5MG/ATP5PB/ATP5PD/ATP5PF/IMPDH2/NDUFA12/NDUFA6/NDUFB10/NDUFB11/NDUFB3/NDUFC1/NDUFS2/NDUFS5/NDUFS6/NME2/SNCA/TMSB4X	26
GO:1902903	regulation of supramolecular fiber organization	25/455	384/18903	7.32222e-06	0.000372034	0.000288472	ACTG1/AEBP1/APOE/ARPC1B/ARPC2/CDC42EP3/COTL1/CRYAB/DSTN/EPS8/FLNA/GSN/HSPA1A/HSPA1B/HSPA8/MAP2/MET/PARK7/PFN1/PFN2/RHOA/S100A10/SEMA5A/SNCA/TPM1	25										GO:0006123	mitochondrial electron transport, cytochrome c to oxygen	9/521	24/18903	7.74908e-09	2.90436e-07	2.58656e-07	COX4I1/COX5B/COX6A1/COX6B1/COX7A2/COX7B/COX7C/COX8A/NDUFA4	9
GO:0051604	protein maturation	23/455	336/18903	7.54823e-06	0.000379257	0.000294072	ANXA2/CARD16/CASP1/CTSH/CTSL/CTSZ/ENO1/FKBP1A/FLNA/GSN/LIAS/MAGEA3/MELTF/MME/NDUFAB1/PLAT/PRDX4/RUNX1/S100A10/SEC11C/SERPINE2/SPCS1/THBS1	23										GO:0000022	mitotic spindle elongation	7/521	12/18903	8.15653e-09	3.0268e-07	2.69561e-07	AURKB/BIRC5/CDCA8/KIF23/KIF4A/PRC1/RACGAP1	7
GO:0006986	response to unfolded protein	14/455	141/18903	8.01169e-06	0.00039812	0.000308698	ATF3/BAX/CCND1/DNAJB1/HSP90AA1/HSPA1A/HSPA1B/HSPA8/HSPB1/HSPE1/OPTN/PPP1R15A/RACK1/THBS1	14										GO:0000910	cytokinesis	22/521	187/18903	1.08196e-08	3.97567e-07	3.54065e-07	ANLN/AURKA/AURKB/BIRC5/CALM2/CDC25B/CDC6/CDCA8/CENPA/CEP55/CFL1/CKAP2/KIF14/KIF20A/KIF20B/KIF23/KIF4A/NUSAP1/PLK1/PRC1/RACGAP1/STMN1	22
GO:0009201	ribonucleoside triphosphate biosynthetic process	13/455	123/18903	8.51534e-06	0.000418548	0.000324538	ATP5F1B/ATP5F1E/ATP5MC3/ATP5ME/ATP5MG/ENO1/NDUFA13/NDUFAB1/NDUFB2/NDUFS5/NDUFV2/NME1/NME4	13										GO:0044839	cell cycle G2/M phase transition	20/521	157/18903	1.29434e-08	4.70989e-07	4.19453e-07	AURKA/AURKB/CALM2/CCNA2/CCNB1/CCNB2/CCND1/CDC25B/CDC25C/CDC6/CDK1/CENPF/CLSPN/FOXM1/KIF14/NABP2/NDC80/NOP53/PKMYT1/PLK1	20
GO:0097191	extrinsic apoptotic signaling pathway	18/455	224/18903	8.65625e-06	0.000420899	0.000326361	ATF3/BAX/BID/CAV1/CD70/ERBB3/HSPA1A/HSPA1B/IFI27/IFI6/ITGA6/KRT18/LGALS3/NDUFA13/PARK7/THBS1/TIMP3/TNFRSF12A	18										GO:0050000	chromosome localization	15/521	89/18903	1.9259e-08	6.94067e-07	6.18122e-07	AURKB/BIRC5/CCNB1/CDCA5/CDCA8/CENPE/CENPF/DLGAP5/FAM83D/KIF14/KIF2C/KIFC1/NDC80/NUF2/SPAG5	15
GO:0010632	regulation of epithelial cell migration	21/455	292/18903	8.87747e-06	0.00042445	0.000329114	ANXA1/APOE/ATP5F1B/CTSH/DNAJA4/DUSP10/EMP2/GLUL/HSPB1/ITGA3/JUN/MET/NRP2/PFN1/PFN2/RHOA/RTN4/SEMA5A/SERPINF1/SPARC/THBS1	21										GO:0045786	negative regulation of cell cycle	33/521	405/18903	3.10861e-08	1.10963e-06	9.88211e-07	AURKAIP1/AURKB/BIRC5/BUB1/CCNB1/CCND1/CDC20/CDC45/CDC6/CDCA8/CDK1/CENPF/CLSPN/E2F1/GMNN/GPNMB/GTSE1/HPGD/MAD2L1/NABP2/NDC80/NEK2/NOP53/NUF2/PBK/PLK1/PTTG1/RPL26/RPS27L/SPC24/SPC25/TRIP13/ZWINT	33
GO:0051701	biological process involved in interaction with host	17/455	203/18903	8.91701e-06	0.00042445	0.000329114	AXL/BSG/CAV1/CD81/CTSB/CTSL/DAG1/GSN/HSPA1A/HSPA1B/IFITM2/IFITM3/ITGB1/LGALS1/LY6E/PPIA/TNFRSF14	17										GO:0051255	spindle midzone assembly	7/521	14/18903	3.36856e-08	1.19107e-06	1.06074e-06	AURKB/BIRC5/CDCA8/KIF23/KIF4A/PRC1/RACGAP1	7
GO:0050678	regulation of epithelial cell proliferation	26/455	414/18903	9.13389e-06	0.000430244	0.000333607	APOE/BAX/BID/CAV1/CCND1/CD109/CDH3/CDK6/CTNNB1/CYBA/DAB2/DUSP10/ECM1/GLUL/HES1/JUN/NEAT1/NGFR/NME1/NRP2/RTN4/SEMA5A/SERPINF1/SPARC/THBS1/ZFP36L1	26										GO:0051303	establishment of chromosome localization	14/521	82/18903	4.83777e-08	1.69457e-06	1.50915e-06	AURKB/BIRC5/CCNB1/CDCA5/CDCA8/CENPE/CENPF/FAM83D/KIF14/KIF2C/KIFC1/NDC80/NUF2/SPAG5	14
GO:0035966	response to topologically incorrect protein	15/455	163/18903	9.70914e-06	0.000452626	0.000350962	ATF3/BAX/CCND1/DNAJB1/HSP90AA1/HSPA1A/HSPA1B/HSPA8/HSPB1/HSPE1/OPTN/PPP1R15A/RACK1/THBS1/UFD1	15										GO:0000086	G2/M transition of mitotic cell cycle	18/521	142/18903	7.45983e-08	2.58884e-06	2.30557e-06	AURKA/AURKB/CALM2/CCNA2/CCNB1/CCND1/CDC25B/CDC25C/CDC6/CDK1/CENPF/CLSPN/FOXM1/KIF14/NABP2/NOP53/PKMYT1/PLK1	18
GO:0050818	regulation of coagulation	10/455	75/18903	1.21058e-05	0.000558597	0.000433131	ANXA2/ANXA5/APOE/CAV1/CD9/PLAT/PROS1/SERPINE2/SERPING1/THBS1	10										GO:0061640	cytoskeleton-dependent cytokinesis	16/521	113/18903	8.32226e-08	2.86164e-06	2.54852e-06	ANLN/AURKB/BIRC5/CDCA8/CENPA/CEP55/CFL1/CKAP2/KIF20A/KIF20B/KIF23/KIF4A/NUSAP1/PLK1/RACGAP1/STMN1	16
GO:0019748	secondary metabolic process	9/455	60/18903	1.24719e-05	0.000569677	0.000441722	CDH3/CITED1/MFSD12/OCA2/PMEL/RAB38/SLC24A5/TYR/TYRP1	9										GO:1903241	U2-type prespliceosome assembly	8/521	24/18903	1.57327e-07	5.36057e-06	4.77402e-06	SF3B4/SF3B6/SNRPB/SNRPD2/SNRPD3/SNRPE/SNRPF/SNRPG	8
GO:0001558	regulation of cell growth	26/455	422/18903	1.27772e-05	0.000577783	0.000448008	APOE/BST2/CCDC85B/CRYAB/CYBA/DAB2/DCBLD2/DPYSL2/ENO1/HSPA1A/HSPA1B/IGFBP5/IGFBP7/L1CAM/MAP2/NDUFA13/NEDD4L/RACK1/RHOA/RTN4/SDCBP/SEMA3B/SEMA5A/SERPINE2/SPHK1/TNC	26										GO:0007143	female meiotic nuclear division	9/521	33/18903	1.83195e-07	6.18571e-06	5.50887e-06	AURKA/CCNB2/CDC25B/NCAPH/NDC80/PLK1/TOP2A/TRIP13/UBB	9
GO:0050900	leukocyte migration	25/455	398/18903	1.3523e-05	0.000604908	0.00046904	ANXA1/APOD/BSG/C1QBP/CD81/CD9/CD99/ECM1/EMP2/EPS8/ITGA3/ITGA6/ITGA7/ITGB1/LGALS3/LYST/MIF/NBL1/PLEC/PPIA/PPIB/RHOA/THBS1/TNFRSF14/VAV3	25										GO:0051984	positive regulation of chromosome segregation	8/521	25/18903	2.25805e-07	7.55639e-06	6.72957e-06	AURKB/BIRC5/CCNB1/CDC6/CDCA8/NCAPG/NCAPH/SMC4	8
GO:0015986	proton motive force-driven ATP synthesis	10/455	76/18903	1.36445e-05	0.000604908	0.00046904	ATP5F1B/ATP5F1E/ATP5MC3/ATP5ME/ATP5MG/NDUFA13/NDUFAB1/NDUFB2/NDUFS5/NDUFV2	10										GO:0051988	regulation of attachment of spindle microtubules to kinetochore	7/521	18/18903	2.83746e-07	9.41132e-06	8.38153e-06	AURKB/BIRC5/CCNB1/CDCA8/NEK2/RACGAP1/SPAG5	7
GO:0051896	regulation of protein kinase B signaling	16/455	189/18903	1.42454e-05	0.000625413	0.000484939	AXL/C1QBP/CAVIN3/DAG1/GDF15/HLA-G/HSP90AA1/IGFBP5/ITGB1/MET/PARK7/RACK1/RTN4/SEMA5A/THBS1/TXN	16										GO:0051438	regulation of ubiquitin-protein transferase activity	11/521	56/18903	3.04222e-07	1.0002e-05	8.90755e-06	CDC20/MAD2L1/PLK1/RPL11/RPL37/RPL5/RPS15/RPS2/RPS7/UBE2C/UBE2S	11
GO:0050673	epithelial cell proliferation	28/455	481/18903	1.69258e-05	0.000735945	0.000570645	APOE/BAX/BID/CAV1/CCND1/CD109/CDH3/CDK6/COL8A1/CTNNB1/CYBA/DAB2/DUSP10/ECM1/GLUL/HES1/IGFBP5/JUN/NEAT1/NGFR/NME1/NRP2/RTN4/SEMA5A/SERPINF1/SPARC/THBS1/ZFP36L1	28										GO:0072331	signal transduction by p53 class mediator	19/521	173/18903	3.23781e-07	1.04693e-05	9.32372e-06	AURKA/AURKB/CD74/E2F1/FOXM1/GTSE1/IFI16/NOP53/PYCARD/RPL11/RPL26/RPL37/RPL5/RPS15/RPS27L/RPS7/SOX4/UBB/ZNHIT1	19
GO:0031334	positive regulation of protein-containing complex assembly	16/455	192/18903	1.73414e-05	0.000746836	0.000579089	ARPC2/BAX/BID/CDC42EP3/HSP90AA1/HSPA1A/HSPA1B/ISG15/LGALS3/MET/PARK7/PFN1/PFN2/RACK1/RHOA/SNCA	16										GO:0032465	regulation of cytokinesis	14/521	95/18903	3.24022e-07	1.04693e-05	9.32372e-06	AURKA/AURKB/BIRC5/CALM2/CDC25B/CDC6/CDCA8/KIF14/KIF20A/KIF20B/KIF23/PLK1/PRC1/RACGAP1	14
GO:2001244	positive regulation of intrinsic apoptotic signaling pathway	9/455	63/18903	1.87338e-05	0.000799193	0.000619687	BAX/BID/CAV1/EIF5A/FIS1/PARK7/RACK1/RPL26/SOD1	9										GO:1904667	negative regulation of ubiquitin protein ligase activity	6/521	12/18903	3.41814e-07	1.09497e-05	9.75161e-06	MAD2L1/RPL11/RPL37/RPL5/RPS15/RPS7	6
GO:0043455	regulation of secondary metabolic process	5/455	15/18903	1.94438e-05	0.000806649	0.000625468	CDH3/MFSD12/RAB38/SLC24A5/TYRP1	5										GO:0007080	mitotic metaphase plate congression	11/521	57/18903	3.67702e-07	1.16792e-05	1.04013e-05	AURKB/BIRC5/CCNB1/CDCA5/CDCA8/CENPE/KIF14/KIF2C/KIFC1/NDC80/NUF2	11
GO:0048021	regulation of melanin biosynthetic process	5/455	15/18903	1.94438e-05	0.000806649	0.000625468	CDH3/MFSD12/RAB38/SLC24A5/TYRP1	5										GO:0010639	negative regulation of organelle organization	29/521	366/18903	3.87156e-07	1.21938e-05	1.08596e-05	AURKAIP1/AURKB/BIRC5/BUB1/CCNB1/CDC20/CDCA8/CENPF/CKAP2/CORO1A/HNRNPA1/MAD2L1/NDC80/NUF2/PLK1/PTTG1/SLC25A6/SNCA/SPC24/SPC25/STMN1/TMEM14A/TMSB10/TMSB4X/TOP2A/TPX2/TRIP13/TSPO/ZWINT	29
GO:1900376	regulation of secondary metabolite biosynthetic process	5/455	15/18903	1.94438e-05	0.000806649	0.000625468	CDH3/MFSD12/RAB38/SLC24A5/TYRP1	5										GO:0010389	regulation of G2/M transition of mitotic cell cycle	14/521	99/18903	5.44645e-07	1.70111e-05	1.51497e-05	AURKA/AURKB/CCNB1/CCND1/CDC25B/CDC25C/CDC6/CDK1/CENPF/CLSPN/KIF14/NABP2/NOP53/PLK1	14
GO:0007160	cell-matrix adhesion	18/455	238/18903	1.9758e-05	0.000812232	0.000629797	ACTG1/ACTN1/APOD/CD63/CDK6/CTNNB1/DAG1/EMP2/FERMT3/ITGA3/ITGA6/ITGA7/ITGB1/ITGB8/L1CAM/RHOA/S100A10/THBS1	18										GO:0007144	female meiosis I	6/521	13/18903	6.20009e-07	1.92049e-05	1.71035e-05	AURKA/CCNB2/CDC25B/NDC80/TRIP13/UBB	6
GO:0072659	protein localization to plasma membrane	20/455	285/18903	2.06657e-05	0.000841894	0.000652796	ACTB/ATP1B1/BSG/CD81/DAB2/EMP2/FLNA/FYB1/ITGA3/ITGB1/KRT18/LGALS3/MYL12A/MYO5A/NSG1/OPTN/RACK1/RAMP1/S100A10/VAMP5	20										GO:0034470	ncRNA processing	32/521	439/18903	6.2667e-07	1.92521e-05	1.71456e-05	CT45A1/EIF6/NOP10/NOP53/POP5/RIOK2/RPL10A/RPL11/RPL14/RPL26/RPL27/RPL35/RPL35A/RPL5/RPL7A/RPS14/RPS15/RPS16/RPS19/RPS21/RPS24/RPS25/RPS27/RPS28/RPS6/RPS7/RPS8/SNU13/SRSF3/TRMT112/URM1/WDR36	32
GO:0009142	nucleoside triphosphate biosynthetic process	13/455	134/18903	2.1582e-05	0.000871375	0.000675656	ATP5F1B/ATP5F1E/ATP5MC3/ATP5ME/ATP5MG/ENO1/NDUFA13/NDUFAB1/NDUFB2/NDUFS5/NDUFV2/NME1/NME4	13										GO:0051315	attachment of mitotic spindle microtubules to kinetochore	7/521	21/18903	9.64778e-07	2.93983e-05	2.61815e-05	AURKB/BIRC5/CDCA8/CENPE/KIF2C/NDC80/NUF2	7
GO:0043491	protein kinase B signaling	17/455	218/18903	2.26196e-05	0.000897243	0.000695714	AXL/C1QBP/CAVIN3/DAG1/GDF15/HLA-G/HSP90AA1/IGFBP5/ITGB1/MET/PARK7/RACK1/RTN4/SEMA5A/THBS1/TXN/ZFP36L1	17										GO:0006120	mitochondrial electron transport, NADH to ubiquinone	10/521	51/18903	1.07416e-06	3.24674e-05	2.89149e-05	DNAJC15/NDUFA4/NDUFA6/NDUFB10/NDUFB3/NDUFC1/NDUFS2/NDUFS5/NDUFS6/SNCA	10
GO:1901215	negative regulation of neuron death	17/455	218/18903	2.26196e-05	0.000897243	0.000695714	APOE/AXL/BAX/CCND1/CITED1/CTNNB1/ERBB3/GPNMB/JUN/NES/PARK7/PTPRZ1/RACK1/RHOA/SERPINF1/SNCA/SOD1	17										GO:0051444	negative regulation of ubiquitin-protein transferase activity	7/521	22/18903	1.38149e-06	4.14227e-05	3.68903e-05	CDC20/MAD2L1/RPL11/RPL37/RPL5/RPS15/RPS7	7
GO:0030195	negative regulation of blood coagulation	8/455	50/18903	2.3427e-05	0.000921192	0.000714283	ANXA2/APOE/CD9/PLAT/PROS1/SERPINE2/SERPING1/THBS1	8										GO:1902749	regulation of cell cycle G2/M phase transition	14/521	110/18903	1.99604e-06	5.93744e-05	5.28777e-05	AURKA/AURKB/CCNB1/CCND1/CDC25B/CDC25C/CDC6/CDK1/CENPF/CLSPN/KIF14/NABP2/NOP53/PLK1	14
GO:0061564	axon development	28/455	490/18903	2.36447e-05	0.000921738	0.000714707	ACTB/ALCAM/APOD/APOE/BSG/DAG1/DPYSL2/ETV1/FLNA/HSP90AA1/ITGB1/JUN/L1CAM/MAP2/METRN/NGFR/NRP2/PLXNC1/PTPRZ1/RPS6KA5/RTN4/S100A6/S100B/SEMA3B/SEMA5A/TNC/TSPO/TUBB2B	28										GO:0032467	positive regulation of cytokinesis	9/521	46/18903	3.80448e-06	0.000112277	9.99917e-05	AURKB/BIRC5/CDC25B/CDC6/CDCA8/KIF14/KIF20B/KIF23/RACGAP1	9
GO:0001667	ameboidal-type cell migration	28/455	492/18903	2.54334e-05	0.000982989	0.0007622	ANXA1/APOE/ATP5F1B/C1QBP/CTSH/CYGB/DNAJA4/DUSP10/EMP2/GLUL/HSPB1/ITGA3/ITGB1/JUN/MET/NRP2/PFN1/PFN2/PLEC/RHOA/RTN4/SEMA3B/SEMA5A/SERPINF1/SPARC/THBS1/TIMP1/ZFAND5	28										GO:0051656	establishment of organelle localization	30/521	437/18903	4.73667e-06	0.000138696	0.00012352	AURKB/BIRC5/CCNB1/CDCA5/CDCA8/CENPA/CENPE/CENPF/CFL1/EIF6/EZR/FAM83D/KIF14/KIF2C/KIFC1/LAT/LMNB1/MAD2L1/NDC80/NUF2/NUSAP1/PLK1/RIOK2/RPS15/S100A13/SNCA/SPAG5/TRAPPC1/UBB/UCHL1	30
GO:0048545	response to steroid hormone	22/455	339/18903	2.70793e-05	0.00103387	0.000801656	A2M/ABHD2/ANXA1/ATP1A1/CAV1/CCND1/CYBA/DAB2/HSPA1A/HSPA1B/HSPA8/IGFBP2/IGFBP7/PARK7/PLAT/PMEPA1/RHOA/SERPINF1/THBS1/TRIM63/TSPO/ZFP36L1	22										GO:0048144	fibroblast proliferation	13/521	103/18903	5.07679e-06	0.000147502	0.000131363	BRK1/CCNA2/CCNB1/CD74/CDC6/CDK1/CKS1B/CKS2/E2F1/FN1/GSTP1/PRDX1/S100A6	13
GO:1900047	negative regulation of hemostasis	8/455	51/18903	2.72072e-05	0.00103387	0.000801656	ANXA2/APOE/CD9/PLAT/PROS1/SERPINE2/SERPING1/THBS1	8										GO:0051382	kinetochore assembly	6/521	18/18903	5.96268e-06	0.000171909	0.000153098	CENPA/CENPE/CENPF/CENPK/CENPW/DLGAP5	6
GO:0010810	regulation of cell-substrate adhesion	17/455	222/18903	2.85563e-05	0.00106646	0.000826923	ACTG1/ACTN4/APOD/ARPC2/C1QBP/CDK6/COL8A1/DAB2/DAG1/EMP2/FLNA/ITGA3/MELTF/RHOA/S100A10/SPRY4/THBS1	17										GO:1901796	regulation of signal transduction by p53 class mediator	13/521	105/18903	6.29832e-06	0.000180199	0.000160482	AURKA/AURKB/CD74/NOP53/RPL11/RPL26/RPL37/RPL5/RPS15/RPS7/SOX4/UBB/ZNHIT1	13
GO:0098869	cellular oxidant detoxification	11/455	100/18903	2.87406e-05	0.00106646	0.000826923	APOE/CYGB/GSTO1/MGST1/MGST3/PARK7/PRDX1/PRDX4/SELENOW/SOD1/TXN	11										GO:1905820	positive regulation of chromosome separation	7/521	27/18903	6.3819e-06	0.000181207	0.00016138	AURKB/BIRC5/CDCA8/DLGAP5/NCAPG/NCAPH/SMC4	7
GO:1903901	negative regulation of viral life cycle	6/455	26/18903	2.87723e-05	0.00106646	0.000826923	BST2/GSN/IFITM2/IFITM3/LY6E/PPIA	6										GO:1903046	meiotic cell cycle process	19/521	212/18903	6.94043e-06	0.000195584	0.000174184	ASPM/AURKA/BUB1/CCNB2/CDC20/CDC25B/CDC25C/CKS2/NCAPH/NDC80/NUF2/PLK1/PTTG1/SGO1/SMC4/TOP2A/TRIP13/TUBG1/UBB	19
GO:0048771	tissue remodeling	15/455	179/18903	2.96246e-05	0.00108913	0.000844498	AXL/BAX/CAV1/CSPG4/CST3/CTHRC1/CTNNB1/CTSK/FLNA/GPNMB/IGFBP5/MITF/RUNX1/SNX10/TIMP1	15										GO:0009150	purine ribonucleotide metabolic process	30/521	447/18903	7.39823e-06	0.000206929	0.000184287	AK5/ATP5F1B/ATP5F1C/ATP5F1D/ATP5F1E/ATP5IF1/ATP5MC1/ATP5MC2/ATP5MC3/ATP5MF/ATP5MG/ATP5PB/ATP5PD/ATP5PF/EIF6/IMPDH2/NDUFA12/NDUFA6/NDUFB10/NDUFB11/NDUFB3/NDUFC1/NDUFS2/NDUFS5/NDUFS6/NME2/PKM/SNCA/TMSB4X/TSPO	30
GO:0042776	proton motive force-driven mitochondrial ATP synthesis	9/455	67/18903	3.10875e-05	0.00113369	0.000879055	ATP5F1B/ATP5F1E/ATP5ME/ATP5MG/NDUFA13/NDUFAB1/NDUFB2/NDUFS5/NDUFV2	9										GO:0007076	mitotic chromosome condensation	6/521	19/18903	8.51224e-06	0.000234587	0.000208919	CDCA5/NCAPG/NCAPH/NUSAP1/PLK1/SMC4	6
GO:0051897	positive regulation of protein kinase B signaling	12/455	120/18903	3.29369e-05	0.00119153	0.000923898	AXL/C1QBP/GDF15/HSP90AA1/IGFBP5/ITGB1/MET/PARK7/RTN4/SEMA5A/THBS1/TXN	12										GO:1901978	positive regulation of cell cycle checkpoint	6/521	19/18903	8.51224e-06	0.000234587	0.000208919	AURKB/BIRC5/CDCA8/MAD2L1/NDC80/PBK	6
GO:0042401	cellular biogenic amine biosynthetic process	7/455	39/18903	3.52967e-05	0.00126676	0.000982234	MOXD1/NNMT/OAZ1/PARK7/SAT1/SNCA/SRM	7										GO:0019693	ribose phosphate metabolic process	31/521	475/18903	9.13018e-06	0.00024978	0.000222449	AK5/ATP5F1B/ATP5F1C/ATP5F1D/ATP5F1E/ATP5IF1/ATP5MC1/ATP5MC2/ATP5MC3/ATP5MF/ATP5MG/ATP5PB/ATP5PD/ATP5PF/EIF6/IMPDH2/NDUFA12/NDUFA6/NDUFB10/NDUFB11/NDUFB3/NDUFC1/NDUFS2/NDUFS5/NDUFS6/NME2/PKM/SNCA/TKT/TMSB4X/TSPO	31
GO:0031623	receptor internalization	12/455	121/18903	3.57806e-05	0.00126846	0.000983554	ANXA2/AP2S1/CAV1/CD63/CD81/CD9/DKK1/ITGB1/LRPAP1/RAMP1/SDCBP/SNCA	12										GO:0090232	positive regulation of spindle checkpoint	5/521	12/18903	1.05267e-05	0.000283841	0.000252784	AURKB/BIRC5/CDCA8/MAD2L1/NDC80	5
GO:0060537	muscle tissue development	25/455	422/18903	3.59052e-05	0.00126846	0.000983554	ATF3/CAV1/COL11A1/CSRP2/CTNNB1/DKK1/ERBB3/FHL2/FKBP1A/IGFBP5/IGSF8/ITGA7/ITGB1/MYL6/MYLK/NDUFV2/PLEC/RCAN1/RHOA/RUNX1/SORBS2/SOX6/TPM1/VAMP5/ZFAND5	25										GO:0090267	positive regulation of mitotic cell cycle spindle assembly checkpoint	5/521	12/18903	1.05267e-05	0.000283841	0.000252784	AURKB/BIRC5/CDCA8/MAD2L1/NDC80	5
GO:0010959	regulation of metal ion transport	25/455	423/18903	3.73241e-05	0.00130837	0.0010145	ACTN4/ATP1A1/ATP1B1/BAX/CALM1/CAPN3/CAV1/CD63/CTNNB1/CYBA/FKBP1A/FLNA/GSTO1/HES1/ITGB1/KCNN4/LGALS3/MYLK/NEDD4L/RHOA/SERPINE2/SNCA/STOM/TSPO/VMP1	25										GO:0036260	RNA capping	6/521	20/18903	1.1878e-05	0.000317991	0.000283197	SNRPB/SNRPD2/SNRPD3/SNRPE/SNRPF/SNRPG	6
GO:0048144	fibroblast proliferation	11/455	103/18903	3.79438e-05	0.00131139	0.00101684	BAX/CAV1/CDK6/CTNNB1/FTH1/JUN/MIF/NGFR/PRDX1/S100A6/SPHK1	11										GO:1901798	positive regulation of signal transduction by p53 class mediator	7/521	30/18903	1.36179e-05	0.000361986	0.000322377	RPL11/RPL26/RPL37/RPS15/RPS7/UBB/ZNHIT1	7
GO:0016485	protein processing	18/455	250/18903	3.79903e-05	0.00131139	0.00101684	ANXA2/CARD16/CASP1/CTSH/CTSL/CTSZ/ENO1/GSN/MAGEA3/MELTF/MME/PLAT/RUNX1/S100A10/SEC11C/SERPINE2/SPCS1/THBS1	18										GO:0051098	regulation of binding	26/521	372/18903	1.49027e-05	0.000393346	0.000350306	ANXA2/APOE/AURKA/AURKB/BAMBI/CALM2/E2F1/EDF1/FKBP1A/FLOT1/GMNN/HJURP/HMGB1/HMGB2/IFI16/LAMTOR5/NEK2/PHLDA2/PLK1/RACK1/RPL11/S100A10/STMN1/TMSB4X/TXN/ZNF593	26
GO:0097193	intrinsic apoptotic signaling pathway	20/455	298/18903	3.90219e-05	0.0013368	0.00103654	BAX/BID/CAV1/EIF5A/ENO1/FIS1/HINT1/HSPA1A/HSPB1/IFI6/MAGEA3/MIF/NDUFA13/PARK7/PPIA/PPP1R15A/RACK1/RPL26/RPS27L/SOD1	20										GO:0090231	regulation of spindle checkpoint	6/521	21/18903	1.62433e-05	0.000419861	0.00037392	AURKB/BIRC5/CCNB1/CDCA8/MAD2L1/NDC80	6
GO:0007517	muscle organ development	22/455	348/18903	4.02295e-05	0.0013678	0.00106058	ATF3/CAPN3/CAV1/COL11A1/CRYAB/CTNNB1/DAG1/ERBB3/ETV1/FKBP1A/IGSF8/ITGA7/ITGB1/MYL6/MYLK/PLEC/RCAN1/RHOA/SOX6/TCF12/TPM1/VAMP5	22										GO:0090266	regulation of mitotic cell cycle spindle assembly checkpoint	6/521	21/18903	1.62433e-05	0.000419861	0.00037392	AURKB/BIRC5/CCNB1/CDCA8/MAD2L1/NDC80	6
GO:0009309	amine biosynthetic process	7/455	40/18903	4.19052e-05	0.00141414	0.00109651	MOXD1/NNMT/OAZ1/PARK7/SAT1/SNCA/SRM	7										GO:1903504	regulation of mitotic spindle checkpoint	6/521	21/18903	1.62433e-05	0.000419861	0.00037392	AURKB/BIRC5/CCNB1/CDCA8/MAD2L1/NDC80	6
GO:0045727	positive regulation of translation	13/455	143/18903	4.29661e-05	0.0014392	0.00111595	C1QBP/EIF5A/PABPC1/PKM/PPP1R15A/RBM3/RHOA/RPL26/RPS27L/THBS1/TOB1/VIM/YBX1	13										GO:0009259	ribonucleotide metabolic process	30/521	466/18903	1.6525e-05	0.000424217	0.000377799	AK5/ATP5F1B/ATP5F1C/ATP5F1D/ATP5F1E/ATP5IF1/ATP5MC1/ATP5MC2/ATP5MC3/ATP5MF/ATP5MG/ATP5PB/ATP5PD/ATP5PF/EIF6/IMPDH2/NDUFA12/NDUFA6/NDUFB10/NDUFB11/NDUFB3/NDUFC1/NDUFS2/NDUFS5/NDUFS6/NME2/PKM/SNCA/TMSB4X/TSPO	30
GO:0030193	regulation of blood coagulation	9/455	70/18903	4.43667e-05	0.00146442	0.0011355	ANXA2/APOE/CAV1/CD9/PLAT/PROS1/SERPINE2/SERPING1/THBS1	9										GO:0051302	regulation of cell division	17/521	190/18903	2.14137e-05	0.000543582	0.000484103	ASPM/AURKA/AURKB/BIRC5/CALM2/CDC25B/CDC6/CDCA8/KIF14/KIF20A/KIF20B/KIF23/PLK1/PRC1/RACGAP1/RACK1/YBX1	17
GO:0051881	regulation of mitochondrial membrane potential	9/455	70/18903	4.43667e-05	0.00146442	0.0011355	BAX/BID/CLIC1/IFI6/PARK7/PRELID1/RACK1/SOD1/TSPO	9										GO:0034508	centromere complex assembly	7/521	32/18903	2.14648e-05	0.000543582	0.000484103	CENPA/CENPE/CENPF/CENPK/CENPW/DLGAP5/HJURP	7
GO:0048145	regulation of fibroblast proliferation	10/455	87/18903	4.51931e-05	0.00148089	0.00114827	BAX/CAV1/CDK6/CTNNB1/FTH1/JUN/MIF/NGFR/S100A6/SPHK1	10										GO:0031396	regulation of protein ubiquitination	18/521	210/18903	2.20964e-05	0.000555822	0.000495004	CDC20/FANCI/FKBP1A/MAD2L1/PLK1/RBX1/RPL11/RPL37/RPL5/RPS15/RPS2/RPS3/RPS7/SOX4/TSPO/UBB/UBE2C/UBE2S	18
GO:0006936	muscle contraction	22/455	351/18903	4.57429e-05	0.00148812	0.00115388	ATP1A1/ATP1B1/CALM1/CAV1/CRYAB/ENO1/FLNA/GAMT/GSN/GSTO1/HSP90AA1/MYL6/MYL9/MYLK/NEDD4L/RHOA/SOD1/SPHK1/SSPN/TPM1/TPM2/TRIM63	22										GO:0006163	purine nucleotide metabolic process	30/521	476/18903	2.46856e-05	0.000616811	0.00054932	AK5/ATP5F1B/ATP5F1C/ATP5F1D/ATP5F1E/ATP5IF1/ATP5MC1/ATP5MC2/ATP5MC3/ATP5MF/ATP5MG/ATP5PB/ATP5PD/ATP5PF/EIF6/IMPDH2/NDUFA12/NDUFA6/NDUFB10/NDUFB11/NDUFB3/NDUFC1/NDUFS2/NDUFS5/NDUFS6/NME2/PKM/SNCA/TMSB4X/TSPO	30
GO:0003012	muscle system process	26/455	455/18903	4.61331e-05	0.0014901	0.00115541	ATP1A1/ATP1B1/CALM1/CAV1/CRYAB/CYBA/DAG1/ENO1/FLNA/GAMT/GSN/GSTO1/HSP90AA1/IGFBP5/MYL6/MYL9/MYLK/NEDD4L/RHOA/SOD1/SORBS2/SPHK1/SSPN/TPM1/TPM2/TRIM63	26										GO:0061842	microtubule organizing center localization	7/521	33/18903	2.66012e-05	0.000660274	0.000588027	ARPC5/ASPM/AURKA/DLGAP5/EZR/MAD2L1/NIN	7
GO:0001503	ossification	25/455	429/18903	4.69516e-05	0.00150578	0.00116757	ATP5F1B/CDK6/CITED1/CLEC11A/CLIC1/COL11A1/COL5A2/COL6A1/CTHRC1/CTNNB1/CTSK/DKK1/ECM1/FASN/FHL2/HSPE1/IGFBP5/ISG15/JUND/MGP/RHOA/RUNX1/SNX10/TNC/TOB1	25										GO:0140013	meiotic nuclear division	17/521	194/18903	2.80144e-05	0.000690777	0.000615192	ASPM/AURKA/BUB1/CCNB2/CDC20/CDC25B/CKS2/NCAPH/NDC80/NUF2/PLK1/PTTG1/SGO1/SMC4/TOP2A/TRIP13/UBB	17
GO:0030100	regulation of endocytosis	16/455	209/18903	4.89862e-05	0.0015526	0.00120387	ANXA2/AP2S1/APOE/AXL/CAV1/CD151/CD63/DAB2/DKK1/LGALS3/LRPAP1/NEDD4L/SDCBP/SNCA/SPHK1/ZFYVE16	16										GO:0000212	meiotic spindle organization	5/521	15/18903	3.72637e-05	0.00091284	0.000812957	ASPM/AURKA/CCNB2/NDC80/TUBG1	5
GO:0006754	ATP biosynthetic process	11/455	106/18903	4.95799e-05	0.0015526	0.00120387	ATP5F1B/ATP5F1E/ATP5MC3/ATP5ME/ATP5MG/ENO1/NDUFA13/NDUFAB1/NDUFB2/NDUFS5/NDUFV2	11										GO:0045862	positive regulation of proteolysis	25/521	372/18903	4.15129e-05	0.00101033	0.000899778	ANXA2/APOE/ARL6IP5/ATP5IF1/AURKA/AURKAIP1/BEX3/CDC20/CTSH/ELOB/FAM162A/FN1/HMGB1/HSPD1/HSPE1/IFI16/NOP53/PLK1/PYCARD/RACK1/RBX1/RPS27L/RPS3/S100A10/SNCA	25
GO:0061077	chaperone-mediated protein folding	9/455	71/18903	4.97405e-05	0.0015526	0.00120387	DNAJB1/FKBP1A/HSPA1A/HSPA1B/HSPA8/HSPB1/HSPE1/PDCD5/PPIB	9										GO:0051321	meiotic cell cycle	21/521	285/18903	4.57469e-05	0.00110619	0.000985151	ASPM/AURKA/BUB1/CCNB2/CDC20/CDC25B/CDC25C/CKS2/NCAPH/NDC80/NEK2/NUF2/PKMYT1/PLK1/PTTG1/SGO1/SMC4/TOP2A/TRIP13/TUBG1/UBB	21
GO:0016050	vesicle organization	22/455	353/18903	4.97849e-05	0.0015526	0.00120387	ANXA1/ANXA2/AP1S1/AP1S2/ATP6V0B/ATP6V1F/CAV1/GPR143/LAPTM4B/LYST/PMEL/RAB32/RAB38/S100A10/SDCBP/SERPINE2/SNCA/SNX10/SPHK1/TYRP1/VAV3/ZFYVE16	22										GO:0030261	chromosome condensation	8/521	49/18903	5.26343e-05	0.00124878	0.00111213	CDCA5/CDK1/NCAPG/NCAPH/NUSAP1/PLK1/SMC4/TOP2A	8
GO:0030308	negative regulation of cell growth	15/455	188/18903	5.23215e-05	0.00162053	0.00125655	BST2/CCDC85B/CRYAB/DAB2/DCBLD2/ENO1/HSPA1A/HSPA1B/MAP2/NDUFA13/RACK1/RTN4/SEMA3B/SEMA5A/SERPINE2	15										GO:0009263	deoxyribonucleotide biosynthetic process	5/521	16/18903	5.29763e-05	0.00124878	0.00111213	AK5/DTYMK/DUT/RRM2/TYMS	5
GO:1900046	regulation of hemostasis	9/455	72/18903	5.56533e-05	0.00169469	0.00131405	ANXA2/APOE/CAV1/CD9/PLAT/PROS1/SERPINE2/SERPING1/THBS1	9										GO:0009265	2'-deoxyribonucleotide biosynthetic process	5/521	16/18903	5.29763e-05	0.00124878	0.00111213	AK5/DTYMK/DUT/RRM2/TYMS	5
GO:0010955	negative regulation of protein processing	6/455	29/18903	5.58401e-05	0.00169469	0.00131405	CARD16/CTSZ/MAGEA3/PLAT/SERPINE2/THBS1	6										GO:0046385	deoxyribose phosphate biosynthetic process	5/521	16/18903	5.29763e-05	0.00124878	0.00111213	AK5/DTYMK/DUT/RRM2/TYMS	5
GO:1903318	negative regulation of protein maturation	6/455	29/18903	5.58401e-05	0.00169469	0.00131405	CARD16/CTSZ/MAGEA3/PLAT/SERPINE2/THBS1	6										GO:1903320	regulation of protein modification by small protein conjugation or removal	19/521	252/18903	7.68256e-05	0.00179964	0.00160272	CDC20/FANCI/FKBP1A/MAD2L1/NOP53/PLK1/RBX1/RPL11/RPL37/RPL5/RPS15/RPS2/RPS3/RPS7/SOX4/TSPO/UBB/UBE2C/UBE2S	19
GO:0007162	negative regulation of cell adhesion	20/455	308/18903	6.18874e-05	0.00185679	0.00143973	ACTN4/ANXA1/APOD/ATP5F1B/CD9/ERBB3/GPNMB/HLA-G/LGALS3/MAD1L1/MELTF/PLXNC1/RHOA/RUNX1/SEMA5A/SERPINE2/SPRY4/TGFBI/THBS1/TNFRSF14	20										GO:0048146	positive regulation of fibroblast proliferation	8/521	53/18903	9.39284e-05	0.00218661	0.00194735	BRK1/CCNA2/CCNB1/CD74/CDC6/E2F1/FN1/S100A6	8
GO:0001765	membrane raft assembly	4/455	10/18903	6.20024e-05	0.00185679	0.00143973	ANXA2/CAV1/EMP2/S100A10	4										GO:2000116	regulation of cysteine-type endopeptidase activity	18/521	235/18903	9.64423e-05	0.00223127	0.00198712	ARL6IP5/BEX3/BIRC5/CAST/CTSH/FAM162A/HMGB1/HSPD1/HSPE1/IFI16/IFI6/LAMTOR5/MGMT/PYCARD/RACK1/RPS27L/RPS3/SNCA	18
GO:0033209	tumor necrosis factor-mediated signaling pathway	11/455	109/18903	6.41587e-05	0.00190872	0.00148	ACTN4/CARD16/CASP1/CD70/EIF5A/HSPA1A/HSPA1B/KRT18/SPHK1/TNFRSF14/UBE2K	11										GO:1901992	positive regulation of mitotic cell cycle phase transition	11/521	100/18903	9.71705e-05	0.00223432	0.00198985	ANXA1/CCNB1/CCND1/CDC25B/CDC25C/CDC6/CDCA5/CDK1/DLGAP5/RRM2/UBE2C	11
GO:0031099	regeneration	15/455	192/18903	6.65599e-05	0.00196722	0.00152536	ANXA1/APOD/AXL/CAPN3/CCND1/CD81/CD9/DAG1/DUSP10/FLNA/JUN/NNMT/RUNX1/TNC/TSPO	15										GO:0007007	inner mitochondrial membrane organization	7/521	40/18903	9.82531e-05	0.00224544	0.00199975	CHCHD10/CHCHD6/ROMO1/SLC25A46/TIMM10/TIMM13/TIMM8B	7
GO:0042063	gliogenesis	20/455	310/18903	6.76821e-05	0.00198739	0.00154101	ANXA1/APCDD1/CD9/CDK6/CSPG4/CTNNB1/DAG1/DUSP10/ERBB3/HES1/METRN/PLEC/PTPRZ1/RHOA/RTN4/SERPINE2/SOD1/SOX6/TSPO/VIM	20										GO:0031397	negative regulation of protein ubiquitination	10/521	84/18903	0.000102974	0.00233906	0.00208312	CDC20/MAD2L1/RPL11/RPL37/RPL5/RPS15/RPS3/RPS7/SOX4/TSPO	10
GO:0001706	endoderm formation	8/455	58/18903	7.0698e-05	0.00206256	0.00159929	COL11A1/COL5A2/COL6A1/COL8A1/CTNNB1/DKK1/DUSP4/ITGA7	8										GO:1902412	regulation of mitotic cytokinesis	4/521	10/18903	0.000104965	0.00236992	0.00211061	AURKB/BIRC5/CDCA8/KIF20B	4
GO:0034446	substrate adhesion-dependent cell spreading	11/455	111/18903	7.57996e-05	0.00219539	0.00170228	ACTN4/ARPC2/AXL/C1QBP/DAB2/FERMT3/FLNA/MELTF/RHOA/S100A10/SPRY4	11										GO:0044774	mitotic DNA integrity checkpoint signaling	10/521	85/18903	0.000113875	0.00255571	0.00227607	CCND1/CDC6/CDK1/CLSPN/GTSE1/NOP53/PBK/PLK1/RPL26/RPS27L	10
GO:0034599	cellular response to oxidative stress	19/455	288/18903	7.62221e-05	0.00219539	0.00170228	ANXA1/AXL/CHCHD2/CTNNB1/HSPA1A/HSPA1B/HSPB1/JUN/MET/MGST1/PARK7/PPIA/PRDX1/RACK1/SNCA/SOD1/SPHK1/TPM1/TXN	19										GO:0051099	positive regulation of binding	15/521	177/18903	0.000119505	0.00266192	0.00237065	ANXA2/APOE/BAMBI/CALM2/EDF1/FKBP1A/FLOT1/GMNN/HMGB1/HMGB2/LAMTOR5/RPL11/S100A10/STMN1/TXN	15
GO:0046390	ribose phosphate biosynthetic process	17/455	241/18903	7.99636e-05	0.00228858	0.00177454	APRT/ATP5F1B/ATP5F1E/ATP5MC3/ATP5ME/ATP5MG/ENO1/NDUFA13/NDUFAB1/NDUFB2/NDUFS5/NDUFV2/NME1/NME4/PYGL/SNCA/UPP1	17										GO:0007006	mitochondrial membrane organization	12/521	120/18903	0.000120028	0.00266192	0.00237065	ATP5IF1/CHCHD10/CHCHD6/ROMO1/SLC25A46/SLC25A6/SNCA/TIMM10/TIMM13/TIMM8B/TMEM14A/TOMM7	12
GO:0030003	cellular cation homeostasis	27/455	499/18903	8.34271e-05	0.00237269	0.00183976	APOE/ATOX1/ATP1A1/ATP1B1/ATP5F1B/ATP6V0B/ATP6V1F/ATP6V1G1/BAX/CALM1/CAPN3/CAV1/CYB561A3/CYBA/FIS1/FKBP1A/FLNA/FTH1/FTL/GSTO1/MT1G/MT2A/RAB38/SLC24A5/SMDT1/SNCA/SOD1	27										GO:0030490	maturation of SSU-rRNA	8/521	55/18903	0.00012296	0.00271091	0.00241428	RIOK2/RPS14/RPS16/RPS19/RPS21/RPS28/RPS8/SNU13	8
GO:0010631	epithelial cell migration	22/455	366/18903	8.47965e-05	0.00239656	0.00185827	ANXA1/APOE/ATP5F1B/CTSH/DNAJA4/DUSP10/EMP2/GLUL/HSPB1/ITGA3/ITGB1/JUN/MET/NRP2/PFN1/PFN2/RHOA/RTN4/SEMA5A/SERPINF1/SPARC/THBS1	22										GO:0051101	regulation of DNA binding	12/521	121/18903	0.000129976	0.00284883	0.00253712	CALM2/E2F1/EDF1/HJURP/HMGB1/HMGB2/IFI16/LAMTOR5/NEK2/TMSB4X/TXN/ZNF593	12
GO:1903131	mononuclear cell differentiation	26/455	473/18903	8.73122e-05	0.00245233	0.00190152	ACTB/ANXA1/AXL/BAX/CD79B/CDK6/CTNNB1/CTSK/CTSL/DUSP10/FASN/HLA-G/ITGB1/ITGB8/JUN/KLF6/LGALS1/MT1G/NFKBIZ/PIR/PRELID1/RHOA/RUNX1/SLC25A5/SOD1/ZFP36L1	26										GO:1901989	positive regulation of cell cycle phase transition	12/521	122/18903	0.000140623	0.00306427	0.00272898	ANXA1/CCNB1/CCND1/CDC25B/CDC25C/CDC6/CDCA5/CDK1/DLGAP5/FAM83D/RRM2/UBE2C	12
GO:0044794	positive regulation by host of viral process	5/455	20/18903	9.0873e-05	0.00248787	0.00192907	APOE/CFL1/HSPA8/PPIB/STOM	5										GO:0044771	meiotic cell cycle phase transition	4/521	11/18903	0.000161354	0.00345574	0.00307762	CCNB2/CDC25B/CDC25C/NDC80	4
GO:0070584	mitochondrion morphogenesis	5/455	20/18903	9.0873e-05	0.00248787	0.00192907	BAX/FIS1/PLEC/POLG2/SSBP1	5										GO:0051987	positive regulation of attachment of spindle microtubules to kinetochore	4/521	11/18903	0.000161354	0.00345574	0.00307762	AURKB/BIRC5/CCNB1/CDCA8	4
GO:0070997	neuron death	22/455	368/18903	9.17922e-05	0.00248787	0.00192907	APOE/AXL/BAX/BID/CCND1/CITED1/CTNNB1/CTSZ/DKK1/ERBB3/GAPDH/GPNMB/JUN/NES/NGFR/PARK7/PTPRZ1/RACK1/RHOA/SERPINF1/SNCA/SOD1	22										GO:1904668	positive regulation of ubiquitin protein ligase activity	4/521	11/18903	0.000161354	0.00345574	0.00307762	CDC20/PLK1/UBE2C/UBE2S	4
GO:0032781	positive regulation of ATP-dependent activity	7/455	45/18903	9.19563e-05	0.00248787	0.00192907	ATP1B1/DNAJB1/PFN1/PFN2/SSBP1/TPM1/VMP1	7										GO:2001056	positive regulation of cysteine-type endopeptidase activity	13/521	143/18903	0.000167114	0.00355877	0.00316937	ARL6IP5/BEX3/CTSH/FAM162A/HMGB1/HSPD1/HSPE1/IFI16/PYCARD/RACK1/RPS27L/RPS3/SNCA	13
GO:0008360	regulation of cell shape	13/455	154/18903	9.24285e-05	0.00248787	0.00192907	ANXA1/CDC42EP3/DAG1/EPS8/FMNL2/ITGA7/MYH10/MYL12A/MYL12B/PLXNC1/RHOA/RND3/TPM1	13										GO:0043280	positive regulation of cysteine-type endopeptidase activity involved in apoptotic process	12/521	125/18903	0.000177157	0.00375132	0.00334085	ARL6IP5/BEX3/CTSH/FAM162A/HMGB1/HSPD1/HSPE1/PYCARD/RACK1/RPS27L/RPS3/SNCA	12
GO:0043524	negative regulation of neuron apoptotic process	13/455	154/18903	9.24285e-05	0.00248787	0.00192907	APOE/AXL/BAX/CCND1/CITED1/ERBB3/JUN/NES/PARK7/PTPRZ1/RHOA/SNCA/SOD1	13										GO:0043281	regulation of cysteine-type endopeptidase activity involved in apoptotic process	16/521	205/18903	0.000187397	0.00394586	0.0035141	ARL6IP5/BEX3/BIRC5/CTSH/FAM162A/HMGB1/HSPD1/HSPE1/IFI6/LAMTOR5/MGMT/PYCARD/RACK1/RPS27L/RPS3/SNCA	16
GO:0098754	detoxification	13/455	154/18903	9.24285e-05	0.00248787	0.00192907	APOE/CYGB/GSTO1/MGST1/MGST3/MT1G/MT2A/PARK7/PRDX1/PRDX4/SELENOW/SOD1/TXN	13										GO:0010257	NADH dehydrogenase complex assembly	8/521	59/18903	0.000203379	0.0042114	0.00375059	NDUFA12/NDUFA6/NDUFB10/NDUFB11/NDUFB3/NDUFC1/NDUFS2/NDUFS5	8
GO:1902905	positive regulation of supramolecular fiber organization	14/455	176/18903	9.5422e-05	0.00251289	0.00194847	APOE/ARPC2/CDC42EP3/DSTN/GSN/HSPA1A/HSPA1B/MET/PFN1/PFN2/RHOA/S100A10/SEMA5A/TPM1	14										GO:0032981	mitochondrial respiratory chain complex I assembly	8/521	59/18903	0.000203379	0.0042114	0.00375059	NDUFA12/NDUFA6/NDUFB10/NDUFB11/NDUFB3/NDUFC1/NDUFS2/NDUFS5	8
GO:0090132	epithelium migration	22/455	369/18903	9.5479e-05	0.00251289	0.00194847	ANXA1/APOE/ATP5F1B/CTSH/DNAJA4/DUSP10/EMP2/GLUL/HSPB1/ITGA3/ITGB1/JUN/MET/NRP2/PFN1/PFN2/RHOA/RTN4/SEMA5A/SERPINF1/SPARC/THBS1	22										GO:0051653	spindle localization	8/521	59/18903	0.000203379	0.0042114	0.00375059	ASPM/CENPA/CFL1/MAD2L1/NDC80/NUSAP1/PLK1/SPAG5	8
GO:0032060	bleb assembly	4/455	11/18903	9.55809e-05	0.00251289	0.00194847	EMP1/EMP2/EMP3/MYLK	4										GO:0051642	centrosome localization	6/521	32/18903	0.000209677	0.00431796	0.00384549	ASPM/AURKA/DLGAP5/EZR/MAD2L1/NIN	6
GO:0090084	negative regulation of inclusion body assembly	4/455	11/18903	9.55809e-05	0.00251289	0.00194847	DNAJA4/DNAJB1/HSPA1A/HSPA1B	4										GO:0000727	double-strand break repair via break-induced replication	4/521	12/18903	0.000236768	0.00482675	0.00429861	CDC45/GINS2/MCM3/MCM5	4
GO:0051099	positive regulation of binding	14/455	177/18903	0.000101388	0.00265014	0.00205489	ANXA2/APOE/CALM1/CAV1/CTHRC1/CTNNB1/FKBP1A/HES1/MET/NME1/PARK7/RAN/S100A10/TXN	14										GO:0031570	DNA integrity checkpoint signaling	12/521	129/18903	0.000238247	0.00482675	0.00429861	CCND1/CDC45/CDC6/CDK1/CLSPN/E2F1/GTSE1/NOP53/PBK/PLK1/RPL26/RPS27L	12
GO:1900024	regulation of substrate adhesion-dependent cell spreading	8/455	61/18903	0.000101989	0.00265054	0.00205521	ACTN4/ARPC2/C1QBP/DAB2/FLNA/MELTF/S100A10/SPRY4	8										GO:0045931	positive regulation of mitotic cell cycle	12/521	129/18903	0.000238247	0.00482675	0.00429861	ANXA1/CCNB1/CCND1/CDC25B/CDC25C/CDC6/CDCA5/CDK1/DLGAP5/EIF4EBP1/RRM2/UBE2C	12
GO:1990748	cellular detoxification	11/455	115/18903	0.000104581	0.00269793	0.00209195	APOE/CYGB/GSTO1/MGST1/MGST3/PARK7/PRDX1/PRDX4/SELENOW/SOD1/TXN	11										GO:0051781	positive regulation of cell division	10/521	93/18903	0.000241674	0.00486987	0.00433701	AURKB/BIRC5/CDC25B/CDC6/CDCA8/KIF14/KIF20B/KIF23/RACGAP1/YBX1	10
GO:0061045	negative regulation of wound healing	9/455	78/18903	0.000105006	0.00269793	0.00209195	ANXA2/APOE/CD109/CD9/PLAT/PROS1/SERPINE2/SERPING1/THBS1	9										GO:0006919	activation of cysteine-type endopeptidase activity involved in apoptotic process	9/521	77/18903	0.000261563	0.00524245	0.00466882	BEX3/CTSH/FAM162A/HSPD1/HSPE1/PYCARD/RACK1/RPS27L/SNCA	9
GO:0044788	modulation by host of viral process	7/455	46/18903	0.000106238	0.00271417	0.00210454	APOE/CFL1/FASN/HSPA8/IFI27/PPIB/STOM	7										GO:1903321	negative regulation of protein modification by small protein conjugation or removal	10/521	96/18903	0.000313522	0.00625042	0.0055665	CDC20/MAD2L1/RPL11/RPL37/RPL5/RPS15/RPS3/RPS7/SOX4/TSPO	10
GO:0032271	regulation of protein polymerization	15/455	201/18903	0.000111558	0.00283408	0.00219752	ARPC1B/ARPC2/CDC42EP3/COTL1/EPS8/GSN/HSP90AA1/HSPA1A/HSPA1B/MAP2/MET/PFN1/PFN2/RHOA/SNCA	15										GO:1901976	regulation of cell cycle checkpoint	7/521	48/18903	0.000320865	0.00636298	0.00566675	AURKB/BIRC5/CCNB1/CDCA8/MAD2L1/NDC80/PBK	7
GO:0007015	actin filament organization	25/455	454/18903	0.000115738	0.00291322	0.00225889	ACTG1/ACTN1/ARPC1B/ARPC2/CDC42EP3/CFL1/COTL1/DSTN/EMP2/EPS8/FLNA/GSN/HMCN1/MET/MYO5A/PFN1/PFN2/PLEC/RHOA/RND3/S100A10/SEMA5A/SORBS2/TPM1/TPM2	25										GO:0045039	protein insertion into mitochondrial inner membrane	4/521	13/18903	0.000334568	0.00656523	0.00584687	ROMO1/TIMM10/TIMM13/TIMM8B	4
GO:0090130	tissue migration	22/455	374/18903	0.000115962	0.00291322	0.00225889	ANXA1/APOE/ATP5F1B/CTSH/DNAJA4/DUSP10/EMP2/GLUL/HSPB1/ITGA3/ITGB1/JUN/MET/NRP2/PFN1/PFN2/RHOA/RTN4/SEMA5A/SERPINF1/SPARC/THBS1	22										GO:0090235	regulation of metaphase plate congression	4/521	13/18903	0.000334568	0.00656523	0.00584687	AURKB/BIRC5/CDCA8/SPAG5	4
GO:0051651	maintenance of location in cell	16/455	226/18903	0.000123471	0.00308474	0.00239188	APOE/BAX/CALM1/CAPN3/CAV1/CYBA/FKBP1A/FLNA/FTH1/FTL/GSN/GSTO1/PARK7/SNCA/TSPO/TXN	16										GO:0043467	regulation of generation of precursor metabolites and energy	12/521	134/18903	0.000339029	0.00661813	0.00589398	CAVIN3/CCNB1/CDK1/COX7A2/DNAJC15/EIF6/NDUFA4/NOP53/PHLDA2/POMC/SNCA/UQCC2	12
GO:0045785	positive regulation of cell adhesion	26/455	484/18903	0.000126425	0.00314117	0.00243563	ACTB/ANXA1/ARPC2/C1QBP/CAV1/CD70/CD81/CDK6/COL8A1/DAB2/DAG1/DUSP10/EMP2/FLNA/HES1/HLA-G/IGFBP2/ITGA3/LGALS1/NFKBIZ/RHOA/RUNX1/S100A10/TNFRSF14/TPM1/VAV3	26										GO:0044773	mitotic DNA damage checkpoint signaling	9/521	81/18903	0.000383861	0.00741603	0.00660457	CCND1/CDK1/CLSPN/GTSE1/NOP53/PBK/PLK1/RPL26/RPS27L	9
GO:0031647	regulation of protein stability	20/455	325/18903	0.000128865	0.0031843	0.00246908	ATP1B1/CAPN3/CD81/CRYAB/CTSH/DAD1/FLNA/GAPDH/GSN/HSP90AA1/HSPA1A/HSPA1B/HSPA8/NEDD4L/PARK7/PFN1/PFN2/PPIB/RTN4/SNCA	20										GO:0072332	intrinsic apoptotic signaling pathway by p53 class mediator	9/521	81/18903	0.000383861	0.00741603	0.00660457	CD74/E2F1/IFI16/PYCARD/RPL11/RPL26/RPS27L/RPS7/UBB	9
GO:0034612	response to tumor necrosis factor	17/455	254/18903	0.000151397	0.00372076	0.00288504	ACTN4/AFF3/CARD16/CASP1/CD70/CTSK/CYBA/EIF5A/HES1/HSPA1A/HSPA1B/KRT18/SPHK1/THBS1/TNFRSF14/UBE2K/ZFP36L1	17										GO:0000079	regulation of cyclin-dependent protein serine/threonine kinase activity	11/521	117/18903	0.00039146	0.00752406	0.00670078	CCNA2/CCNB1/CCNB2/CCND1/CDC25C/CDC6/CDKN3/CKS1B/CKS2/PKMYT1/PLK1	11
GO:0007006	mitochondrial membrane organization	11/455	120/18903	0.000153237	0.00374084	0.00290061	BAX/BID/CHCHD6/HSP90AA1/HSPA1A/NDUFA13/PDCD5/SLC25A4/SLC25A5/SNCA/TIMM13	11										GO:0032392	DNA geometric change	10/521	99/18903	0.000402387	0.00769462	0.00685268	ANXA1/CDC45/GINS2/HMGB1/HMGB2/HMGB3/MCM3/MCM5/RFC4/TOP2A	10
GO:0050792	regulation of viral process	13/455	162/18903	0.000154137	0.00374084	0.00290061	AXL/BST2/GSN/HEXIM1/IFITM2/IFITM3/ISG15/ISG20/LGALS1/LY6E/PABPC1/PPIA/STOM	13										GO:0061982	meiosis I cell cycle process	12/521	137/18903	0.000415289	0.00790103	0.0070365	AURKA/CCNB2/CDC25B/CDC25C/CKS2/NDC80/PLK1/PTTG1/SGO1/TOP2A/TRIP13/UBB	12
GO:0009165	nucleotide biosynthetic process	19/455	304/18903	0.000154696	0.00374084	0.00290061	APRT/ATP5F1B/ATP5F1E/ATP5MC3/ATP5ME/ATP5MG/ENO1/GUK1/NDUFA13/NDUFAB1/NDUFB2/NDUFS5/NDUFV2/NME1/NME4/NNMT/QPRT/SNCA/UPP1	19										GO:0007100	mitotic centrosome separation	4/521	14/18903	0.000458228	0.00867393	0.00772483	AURKA/KIF11/NEK2/RANBP1	4
GO:0051402	neuron apoptotic process	17/455	255/18903	0.000158696	0.00380055	0.00294691	APOE/AXL/BAX/BID/CCND1/CITED1/CTNNB1/ERBB3/GAPDH/JUN/NES/NGFR/PARK7/PTPRZ1/RHOA/SNCA/SOD1	17										GO:1904029	regulation of cyclin-dependent protein kinase activity	11/521	120/18903	0.000486417	0.00916127	0.00815885	CCNA2/CCNB1/CCNB2/CCND1/CDC25C/CDC6/CDKN3/CKS1B/CKS2/PKMYT1/PLK1	11
GO:0042692	muscle cell differentiation	23/455	409/18903	0.000158846	0.00380055	0.00294691	ACTG1/ACTN1/ACTN4/BHLHE41/CAPN3/CD81/CD9/CSRP2/CTNNB1/DKK1/FHL2/GDF15/HES1/IGFBP5/ITGB1/MYL9/PLEC/RCAN1/SORBS2/SOX6/TMEM204/TPM1/YBX1	23										GO:0042770	signal transduction in response to DNA damage	14/521	181/18903	0.000508735	0.00953369	0.00849052	CCND1/CD74/CDK1/CLSPN/E2F1/FOXM1/GTSE1/NOP53/PBK/PLK1/RPL26/RPS27L/SOX4/ZNHIT1	14
GO:0035987	endodermal cell differentiation	7/455	49/18903	0.000160235	0.0038136	0.00295703	COL11A1/COL5A2/COL6A1/COL8A1/CTNNB1/DKK1/ITGA7	7
GO:1901293	nucleoside phosphate biosynthetic process	19/455	306/18903	0.000168326	0.00398517	0.00309007	APRT/ATP5F1B/ATP5F1E/ATP5MC3/ATP5ME/ATP5MG/ENO1/GUK1/NDUFA13/NDUFAB1/NDUFB2/NDUFS5/NDUFV2/NME1/NME4/NNMT/QPRT/SNCA/UPP1	19
GO:0007492	endoderm development	9/455	83/18903	0.000170257	0.0040099	0.00310924	COL11A1/COL5A2/COL6A1/COL8A1/CTNNB1/DKK1/DUSP4/ITGA7/ZFP36L1	9
GO:0051100	negative regulation of binding	13/455	164/18903	0.000174204	0.00406093	0.00314881	ACTB/BAX/CARD16/CAV1/CTSZ/DAB2/DKK1/JUN/LRPAP1/MAP2/NES/PARK7/RACK1	13
GO:0006898	receptor-mediated endocytosis	17/455	257/18903	0.000174219	0.00406093	0.00314881	ANXA2/AP1S1/AP2S1/APOE/CAV1/CD63/CD81/CD9/CLTA/CTSL/DAB2/DKK1/ITGB1/LRPAP1/RAMP1/SDCBP/SNCA	17
GO:0048675	axon extension	11/455	122/18903	0.000177484	0.00411581	0.00319136	ALCAM/APOE/DPYSL2/HSP90AA1/ITGB1/L1CAM/MAP2/NRP2/RTN4/SEMA3B/SEMA5A	11
GO:0045936	negative regulation of phosphate metabolic process	24/455	440/18903	0.000182017	0.00419939	0.00325617	APOE/BAX/CALM1/CAV1/CD109/DKK1/DUSP10/DUSP6/FIS1/FKBP1A/HEXIM1/HSPB1/JUN/LGALS3/PARK7/PLEC/PMEPA1/PPIA/PPP1R15A/RACK1/SH3BP5/SNCA/SPRY4/TSPO	24
GO:0009260	ribonucleotide biosynthetic process	16/455	234/18903	0.000184321	0.00420959	0.00326408	APRT/ATP5F1B/ATP5F1E/ATP5MC3/ATP5ME/ATP5MG/ENO1/NDUFA13/NDUFAB1/NDUFB2/NDUFS5/NDUFV2/NME1/NME4/SNCA/UPP1	16
GO:0071356	cellular response to tumor necrosis factor	16/455	234/18903	0.000184321	0.00420959	0.00326408	ACTN4/CARD16/CASP1/CD70/CTSK/CYBA/EIF5A/HES1/HSPA1A/HSPA1B/KRT18/SPHK1/THBS1/TNFRSF14/UBE2K/ZFP36L1	16
GO:0010563	negative regulation of phosphorus metabolic process	24/455	441/18903	0.000188282	0.00427844	0.00331746	APOE/BAX/CALM1/CAV1/CD109/DKK1/DUSP10/DUSP6/FIS1/FKBP1A/HEXIM1/HSPB1/JUN/LGALS3/PARK7/PLEC/PMEPA1/PPIA/PPP1R15A/RACK1/SH3BP5/SNCA/SPRY4/TSPO	24
GO:0009612	response to mechanical stimulus	15/455	211/18903	0.000190708	0.00429206	0.00332803	ACTG1/CASP1/COL11A1/CTNNB1/CYBA/DAG1/ETV1/GSN/IGFBP2/JUN/JUND/PLEC/RHOA/SERPINE2/THBS1	15
GO:0097237	cellular response to toxic substance	11/455	123/18903	0.000190779	0.00429206	0.00332803	APOE/CYGB/GSTO1/MGST1/MGST3/PARK7/PRDX1/PRDX4/SELENOW/SOD1/TXN	11
GO:0042176	regulation of protein catabolic process	21/455	361/18903	0.000192089	0.00430013	0.00333428	ANXA2/APOE/CAV1/CD81/CST3/DAB2/FLNA/HSP90AA1/HSPA1A/HSPA1B/LAPTM4B/NDUFA13/OAZ1/PARK7/RACK1/SDCBP/SERPINE2/SNCA/TIMP1/TIMP3/UBE2K	21
GO:0030224	monocyte differentiation	6/455	36/18903	0.000198562	0.00441794	0.00342563	CDK6/FASN/JUN/MT1G/PIR/ZFP36L1	6
GO:1903265	positive regulation of tumor necrosis factor-mediated signaling pathway	4/455	13/18903	0.000199306	0.00441794	0.00342563	CASP1/HSPA1A/HSPA1B/UBE2K	4
GO:0006120	mitochondrial electron transport, NADH to ubiquinone	7/455	51/18903	0.000207213	0.00457082	0.00354417	NDUFA4/NDUFAB1/NDUFB2/NDUFS5/NDUFV2/PARK7/SNCA	7
GO:0006875	cellular metal ion homeostasis	23/455	420/18903	0.000233243	0.00512002	0.00397001	APOE/ATOX1/ATP1A1/ATP1B1/ATP6V1G1/BAX/CALM1/CAPN3/CAV1/CYB561A3/CYBA/FIS1/FKBP1A/FLNA/FTH1/FTL/GSTO1/MT1G/MT2A/SLC24A5/SMDT1/SNCA/SOD1	23
GO:0043270	positive regulation of ion transport	18/455	289/18903	0.000238944	0.00521982	0.0040474	ACTB/ACTN4/ATP1B1/BAX/CALM1/CAPN3/CAV1/FLNA/GSTO1/ITGB1/KCNN4/LGALS3/MIF/MYLK/NDUFA4/SNCA/TSPO/VMP1	18
GO:0032535	regulation of cellular component size	21/455	367/18903	0.00024026	0.00522335	0.00405013	APOE/ARPC1B/ARPC2/CDC42EP3/COTL1/DPYSL2/DSTN/EPS8/GSN/HSP90AA1/KCNN4/L1CAM/MAP2/PFN1/PFN2/PPP1R15A/RHOA/RTN4/SEMA3B/SEMA5A/VAV3	21
GO:0034250	positive regulation of cellular amide metabolic process	13/455	170/18903	0.000248423	0.00537497	0.0041677	C1QBP/EIF5A/PABPC1/PKM/PPP1R15A/RBM3/RHOA/RPL26/RPS27L/THBS1/TOB1/VIM/YBX1	13
GO:0051051	negative regulation of transport	25/455	479/18903	0.000263415	0.00567221	0.00439818	ANXA1/ANXA2/APOD/APOE/CALM1/CAV1/CRYAB/ERBB3/FABP5/FIS1/GSTO1/HES1/IL13RA2/LGALS3/LRPAP1/NEDD4L/OAZ1/PARK7/RACK1/SDCBP/SERPINE2/SNCA/THBS1/TSPO/TXN	25
GO:0031345	negative regulation of cell projection organization	14/455	194/18903	0.000265262	0.00568491	0.00440803	APOE/DAB2/DKK1/FLNA/HES1/ITGA3/MAP2/PFN2/RHOA/RTN4/SEMA3B/SEMA5A/TBC1D7/VIM	14
GO:0006164	purine nucleotide biosynthetic process	16/455	242/18903	0.000269744	0.00575369	0.00446136	APRT/ATP5F1B/ATP5F1E/ATP5MC3/ATP5ME/ATP5MG/ENO1/GUK1/NDUFA13/NDUFAB1/NDUFB2/NDUFS5/NDUFV2/NME1/NME4/SNCA	16
GO:0006596	polyamine biosynthetic process	4/455	14/18903	0.000273738	0.00581148	0.00450616	NNMT/OAZ1/SAT1/SRM	4
GO:1990138	neuron projection extension	13/455	172/18903	0.000278529	0.00588157	0.00456052	ALCAM/APOE/CTNNB1/DPYSL2/HSP90AA1/ITGB1/L1CAM/MAP2/NEDD4L/NRP2/RTN4/SEMA3B/SEMA5A	13
GO:0051495	positive regulation of cytoskeleton organization	14/455	195/18903	0.000279641	0.00588157	0.00456052	ARPC2/CDC42EP3/DSTN/GSN/HSPA1A/HSPA1B/MET/NES/PFN1/PFN2/RHOA/S100A10/SEMA5A/TPM1	14
GO:0031579	membrane raft organization	5/455	25/18903	0.000281982	0.00588548	0.00456354	ANXA2/CAV1/EMP2/GSN/S100A10	5
GO:0051146	striated muscle cell differentiation	18/455	293/18903	0.00028243	0.00588548	0.00456354	ACTG1/BHLHE41/CAPN3/CD81/CD9/CSRP2/DKK1/FHL2/GDF15/IGFBP5/ITGB1/MYL9/PLEC/RCAN1/SORBS2/SOX6/TPM1/YBX1	18
GO:0051928	positive regulation of calcium ion transport	11/455	129/18903	0.000289585	0.00598858	0.00464349	ATP1B1/BAX/CALM1/CAPN3/CAV1/GSTO1/LGALS3/MYLK/SNCA/TSPO/VMP1	11
GO:0048678	response to axon injury	9/455	89/18903	0.000290026	0.00598858	0.00464349	APOD/AXL/BAX/DAG1/FLNA/JUN/SOD1/TNC/TSPO	9
GO:0009152	purine ribonucleotide biosynthetic process	15/455	220/18903	0.000299619	0.00615853	0.00477526	APRT/ATP5F1B/ATP5F1E/ATP5MC3/ATP5ME/ATP5MG/ENO1/NDUFA13/NDUFAB1/NDUFB2/NDUFS5/NDUFV2/NME1/NME4/SNCA	15
GO:0019079	viral genome replication	11/455	130/18903	0.000309648	0.00633588	0.00491278	BST2/HSPA8/IFI27/IFITM2/IFITM3/ISG15/ISG20/PABPC1/PPIA/PPIB/STOM	11
GO:0071560	cellular response to transforming growth factor beta stimulus	17/455	271/18903	0.00032506	0.00662127	0.00513407	CAV1/CD109/CITED1/CTSK/DAB2/FKBP1A/GDF15/HSPA1A/ITGA3/ITGB8/JUN/PDCD5/PMEPA1/SDCBP/SOX6/THBS1/ZFP36L1	17
GO:0050863	regulation of T cell activation	21/455	376/18903	0.00033241	0.00674062	0.00522662	ACTB/ANXA1/BID/CAV1/CD70/CD81/CTNNB1/DUSP10/GPNMB/HES1/HLA-G/IGFBP2/LGALS1/LGALS3/MAD1L1/NFKBIZ/PRELID1/RHOA/RUNX1/SOD1/TNFRSF14	21
GO:1903202	negative regulation of oxidative stress-induced cell death	7/455	55/18903	0.000334397	0.00675064	0.00523438	CTNNB1/HSPB1/MET/PARK7/PPIA/RACK1/TXN	7
GO:0010954	positive regulation of protein processing	5/455	26/18903	0.00034227	0.00682945	0.00529549	ANXA2/ENO1/GSN/MELTF/S100A10	5
GO:0030318	melanocyte differentiation	5/455	26/18903	0.00034227	0.00682945	0.00529549	CITED1/MITF/OCA2/SLC24A5/TYRP1	5
GO:0048525	negative regulation of viral process	9/455	91/18903	0.000342832	0.00682945	0.00529549	BST2/GSN/HEXIM1/IFITM2/IFITM3/ISG15/ISG20/LY6E/PPIA	9
GO:0050808	synapse organization	23/455	432/18903	0.000348033	0.0068608	0.0053198	ACTB/ACTG1/ACTN1/APOE/BCAN/CFL1/CTNNB1/DAG1/DKK1/FLNA/HSPA8/ITGA3/KIF1A/L1CAM/NRP2/PFN1/PFN2/PPFIBP1/RHOA/SDCBP/SNCA/SPARCL1/TNC	23
GO:0010634	positive regulation of epithelial cell migration	13/455	176/18903	0.000348175	0.0068608	0.0053198	ANXA1/ATP5F1B/CTSH/HSPB1/ITGA3/JUN/MET/NRP2/PFN1/RTN4/SEMA5A/SPARC/THBS1	13
GO:0042177	negative regulation of protein catabolic process	10/455	111/18903	0.000348957	0.0068608	0.0053198	ANXA2/CST3/FLNA/LAPTM4B/PARK7/SDCBP/SERPINE2/SNCA/TIMP1/TIMP3	10
GO:1901214	regulation of neuron death	19/455	325/18903	0.000360275	0.00702787	0.00544935	APOE/AXL/BAX/CCND1/CITED1/CTNNB1/CTSZ/DKK1/ERBB3/GPNMB/JUN/NES/PARK7/PTPRZ1/RACK1/RHOA/SERPINF1/SNCA/SOD1	19
GO:0042246	tissue regeneration	8/455	73/18903	0.000362117	0.00702787	0.00544935	ANXA1/APOD/CAPN3/CD81/CD9/DAG1/DUSP10/RUNX1	8
GO:0043462	regulation of ATP-dependent activity	8/455	73/18903	0.000362117	0.00702787	0.00544935	ATP1B1/DNAJB1/PFN1/PFN2/SSBP1/TPM1/TPM2/VMP1	8
GO:0032273	positive regulation of protein polymerization	9/455	92/18903	0.000372069	0.00719015	0.00557518	ARPC2/CDC42EP3/HSP90AA1/HSPA1A/HSPA1B/MET/PFN1/PFN2/RHOA	9
GO:2001236	regulation of extrinsic apoptotic signaling pathway	12/455	155/18903	0.000380808	0.00732772	0.00568184	ATF3/BID/CAV1/HSPA1A/HSPA1B/IFI6/ITGA6/LGALS3/PARK7/THBS1/TIMP3/TNFRSF12A	12
GO:0030048	actin filament-based movement	11/455	134/18903	0.000402016	0.00767052	0.00594765	ACTN4/ATP1A1/CAV1/EMP2/FLNA/GSN/MYH10/MYL6/MYO5A/NEDD4L/TPM1	11
GO:0043467	regulation of generation of precursor metabolites and energy	11/455	134/18903	0.000402016	0.00767052	0.00594765	CAVIN3/CHCHD2/CISD1/COX7A2/GAPDHS/NDUFA4/PARK7/PHLDA2/PRELID1/RHOA/SNCA	11
GO:0072522	purine-containing compound biosynthetic process	16/455	251/18903	0.00040496	0.00769423	0.00596603	APRT/ATP5F1B/ATP5F1E/ATP5MC3/ATP5ME/ATP5MG/ENO1/GUK1/NDUFA13/NDUFAB1/NDUFB2/NDUFS5/NDUFV2/NME1/NME4/SNCA	16
GO:0042730	fibrinolysis	5/455	27/18903	0.000411821	0.00779187	0.00604174	ANXA2/PLAT/PROS1/SERPING1/THBS1	5
GO:0006458	'de novo' protein folding	6/455	41/18903	0.00041413	0.00780291	0.0060503	DNAJB1/FKBP1A/HSPA1A/HSPA1B/HSPA8/HSPE1	6
GO:0071559	response to transforming growth factor beta	17/455	277/18903	0.000418359	0.00784986	0.00608671	CAV1/CD109/CITED1/CTSK/DAB2/FKBP1A/GDF15/HSPA1A/ITGA3/ITGB8/JUN/PDCD5/PMEPA1/SDCBP/SOX6/THBS1/ZFP36L1	17
GO:0007409	axonogenesis	23/455	438/18903	0.000422156	0.00788838	0.00611658	ACTB/ALCAM/APOE/BSG/DAG1/DPYSL2/ETV1/HSP90AA1/ITGB1/L1CAM/MAP2/METRN/NGFR/NRP2/PLXNC1/PTPRZ1/RPS6KA5/RTN4/S100A6/S100B/SEMA3B/SEMA5A/TUBB2B	23
GO:0009408	response to heat	10/455	114/18903	0.000432306	0.0080448	0.00623786	CRYAB/DNAJA4/DNAJB1/HSP90AA1/HSPA1A/HSPA1B/HSPB1/IGFBP7/SOD1/THBS1	10
GO:1903035	negative regulation of response to wounding	9/455	94/18903	0.000436725	0.00809374	0.00627581	ANXA2/APOE/CD109/CD9/PLAT/PROS1/SERPINE2/SERPING1/THBS1	9
GO:0000302	response to reactive oxygen species	14/455	204/18903	0.000442064	0.00815923	0.00632659	ANXA1/APOD/APOE/AXL/CRYAB/JUN/MET/PARK7/PRDX1/RACK1/SOD1/SPHK1/TPM1/TXN	14
GO:0006816	calcium ion transport	23/455	440/18903	0.000449765	0.00826763	0.00641064	ANXA2/ATP1B1/BAX/CALM1/CAPN3/CAV1/CTNNB1/CYBA/FKBP1A/FLNA/GSTO1/HES1/KCNN4/LGALS3/MYLK/RAMP1/RHOA/SLC24A5/SMDT1/SNCA/TRPM1/TSPO/VMP1	23
GO:0046651	lymphocyte proliferation	18/455	305/18903	0.000456784	0.00836266	0.00648433	ANXA1/BAX/BID/CD151/CD320/CD70/CD81/CTNNB1/EMP2/GPNMB/HES1/HLA-G/IGFBP2/LGALS3/MAD1L1/MIF/TNFRSF14/VAV3	18
GO:0031529	ruffle organization	7/455	58/18903	0.000465737	0.00849218	0.00658476	CAV1/CSPG4/EPS8/PFN1/PFN2/SNX10/TPM1	7
GO:0010822	positive regulation of mitochondrion organization	8/455	76/18903	0.000477101	0.00866447	0.00671834	BAX/BID/FIS1/PARK7/PDCD5/SLC25A4/SLC25A5/SSBP1	8
GO:0048268	clathrin coat assembly	4/455	16/18903	0.000479038	0.00866483	0.00671863	AP2S1/CLTA/DAB2/NSG1	4
GO:0043122	regulation of I-kappaB kinase/NF-kappaB signaling	16/455	255/18903	0.00048169	0.0086781	0.00672892	BST2/CAPN3/CARD16/CASP1/CTNNB1/ECM1/FKBP1A/FLNA/GAPDH/HSPB1/LGALS1/OPTN/RHOA/S100A13/S100A4/S100B	16
GO:1903319	positive regulation of protein maturation	5/455	28/18903	0.000491522	0.00881975	0.00683875	ANXA2/ENO1/GSN/MELTF/S100A10	5
GO:0010720	positive regulation of cell development	18/455	307/18903	0.000493453	0.00881975	0.00683875	ARPC2/C1QBP/CTNNB1/DAB2/DAG1/FLNA/HES1/ITGB1/L1CAM/METRN/MME/PLXNC1/PTPRZ1/S100A10/SEMA5A/SERPINE2/SERPINF1/TSPO	18
GO:1903321	negative regulation of protein modification by small protein conjugation or removal	9/455	96/18903	0.000510349	0.00908582	0.00704506	CAPN3/CAV1/CTNNB1/HSPA1A/HSPA1B/ISG15/PARK7/PPIA/TSPO	9
GO:0007566	embryo implantation	7/455	59/18903	0.000517651	0.00917967	0.00711783	BSG/C1QBP/EMP2/IGFBP7/SOD1/TIMP1/VMP1	7
GO:0006919	activation of cysteine-type endopeptidase activity involved in apoptotic process	8/455	77/18903	0.000521417	0.00921034	0.00714161	BAX/BID/CTSH/HSPE1/NGFR/RACK1/RPS27L/SNCA	8
GO:0009308	amine metabolic process	10/455	117/18903	0.000531569	0.00935314	0.00725233	COMT/HNMT/MOXD1/NNMT/OAZ1/PARK7/SAT1/SNCA/SRM/SULT1C2	10
GO:0006576	cellular biogenic amine metabolic process	9/455	97/18903	0.000550809	0.0096541	0.00748569	COMT/HNMT/MOXD1/NNMT/OAZ1/PARK7/SAT1/SNCA/SRM	9
GO:0044703	multi-organism reproductive process	14/455	209/18903	0.000562957	0.00982893	0.00762126	BSG/C1QBP/CTSB/EMP2/IGFBP2/IGFBP5/IGFBP7/ITGA3/MAGED2/PSG4/SERPINE2/SOD1/TIMP1/VMP1	14
GO:0051353	positive regulation of oxidoreductase activity	7/455	60/18903	0.000574068	0.00998437	0.00774178	APOE/CDH3/CYBA/NDUFA4/PARK7/S100A1/SNCA	7
C. "PPI-TF" network of melanoma cell pseudo-temporal transition trajectory program survival genes
CM														AM														UM
Node												Interaction		Node												Interaction		Node												Interaction
name	type	enrich_cluster	DEG_with_CNV	chr	start	end	CNV_Score	avg_log2FC	p_val	pct.1	pct.2	name	relationship	name	type	enrich_cluster	DEG_with_CNV	chr	start	end	CNV_Score	avg_log2FC	p_val	pct.1	pct.2	name	relationship	name	type	enrich_cluster	DEG_with_CNV	chr	start	end	CNV_Score	avg_log2FC	p_val	pct.1	pct.2	name	relationship
JUN	TF	cluster1	no	NA	NA	NA	NA	NA	NA	NA	NA	ACTB (interacts with) PFN1	PPI	ATP5MD	Taget_gene_cluster1	cluster1	no	NA	NA	NA	NA	NA	NA	NA	NA	JUNB (interacts with) DSP	TF	STAT1	TF	cluster1	yes	chr2	190908460	191020960	1	0.178674	1.32e-10	0.267	0.113	ZNF76 (interacts with) CDKN1A	TF
PPP1R14B	Taget_gene_cluster1	cluster1	no	NA	NA	NA	NA	NA	NA	NA	NA	ACTB (interacts with) TPI1	PPI	TFDP1	TF	cluster1	no	NA	NA	NA	NA	NA	NA	NA	NA	ZSCAN18 (interacts with) EIF6	TF	TMEM147	Taget_gene_cluster1	cluster1	yes	chr19	35545600	35547526	3	0.365235	1.42e-08	0.585	0.4	ZNF496 (interacts with) NR4A1	TF
ETV4	TF	cluster1	yes	chr17	43527844	43579620	1	0.353074	3.55676e-155	0.274	0.023	ACTB (interacts with) HSPB1	PPI	SNCA	Taget_gene_cluster1	cluster1	yes	chr4	89700345	89838315	3	-0.682658	1.00056e-07	0.648	0.657	ZSCAN18 (interacts with) NOP10	TF	FOSB	TF	cluster1	yes	chr19	45467995	45475179	5	-1.40801	7.62e-83	0.451	0.744	ZBTB2 (interacts with) ATF3	TF
CD99	Taget_gene_cluster1	cluster1	no	NA	NA	NA	NA	NA	NA	NA	NA	ACTB (interacts with) RPL35	PPI	ATP5PD	Taget_gene_cluster1	cluster1	yes	chr17	75038863	75046985	3	1.81033	8.83974e-62	0.83	0	ZSCAN18 (interacts with) URM1	TF	RTTN	Taget_gene_cluster1	cluster1	no	NA	NA	NA	NA	NA	NA	NA	NA	THAP11 (interacts with) PTP4A3	TF
MED15	Taget_gene_cluster1	cluster1	yes	chr22	20495913	20587632	3	0.830261	4.35382e-231	0.637	0.255	ACTB (interacts with) ATP5F1B	PPI	CREB5	TF	cluster1	no	NA	NA	NA	NA	NA	NA	NA	NA	ZNF641 (interacts with) TUBA1C	TF	LAMTOR4	Taget_gene_cluster1	cluster1	yes	chr7	100148907	100155944	1	-0.146431	1.12e-07	0.585	0.554	NFIC (interacts with) NR4A1	TF
APCDD1	Taget_gene_cluster1	cluster1	yes	chr18	10454635	10489949	1	-0.34129	3.20962e-77	0.276	0.486	ACTB (interacts with) CD81	PPI	MRPL41	Taget_gene_cluster1	cluster1	no	NA	NA	NA	NA	NA	NA	NA	NA	ZNF580 (interacts with) PSMD8	TF	ATP6V1H	Taget_gene_cluster1	cluster1	yes	chr8	53715543	53843558	8	-0.198698	1.5e-05	0.353	0.204	HMGA1 (interacts with) RPL17	TF
STAT1	TF	cluster1	no	NA	NA	NA	NA	NA	NA	NA	NA	ACTB (interacts with) RPS3	PPI	CLIC1	Taget_gene_cluster1	cluster1	yes	chr6	31730581	31739763	6	1.56963	2.7568e-37	0.928	0.425	ZNF580 (interacts with) COX6B1	TF	FOSL1	TF	cluster1	yes	chr11	65892049	65900573	3	-0.201026	7.3e-05	0.131	0.061	HMGA1 (interacts with) SRP14	TF
FOS	TF	cluster1	no	NA	NA	NA	NA	NA	NA	NA	NA	ACTB (interacts with) MYL9	PPI	E2F1	TF	cluster1	yes	chr20	33675477	33686385	4	0.206359	9.59234e-06	0.128	0	ZNF580 (interacts with) PLK1	TF	TMEM208	Taget_gene_cluster1	cluster1	yes	chr16	67227103	67229278	2	-0.0219207	5.18e-05	0.388	0.233	HMGA1 (interacts with) GPAA1	TF
GPR143	Taget_gene_cluster1	cluster1	no	NA	NA	NA	NA	NA	NA	NA	NA	ACTB (interacts with) KIT	PPI	SLC25A3	Taget_gene_cluster1	cluster1	yes	chr12	98593591	98606379	1	0.39174	6.51099e-08	0.952	0.694	ZNF580 (interacts with) GNB2	TF	ABCA8	Taget_gene_cluster1	cluster1	yes	chr17	68867289	68955392	2	-0.496985	0.0281676	0.128	0.149	HMGA1 (interacts with) EXOSC4	TF
MFSD12	Taget_gene_cluster1	cluster1	yes	chr19	3538261	3574290	2	-1.32374	6.1295e-226	0.785	0.817	ACTB (interacts with) BAX	PPI	LEF1	TF	cluster1	no	NA	NA	NA	NA	NA	NA	NA	NA	ZNF580 (interacts with) SF3B4	TF	LAMTOR2	Taget_gene_cluster1	cluster1	yes	chr1	156054782	156058506	1	0.314723	3.47e-13	0.458	0.224	HMGA1 (interacts with) ST3GAL1	TF
FOSL1	TF	cluster1	yes	chr11	65892049	65900573	1	-0.204151	2.11902e-19	0.083	0.141	ACTB (interacts with) MET	PPI	YY1	TF	cluster1	yes	chr14	100238298	100282788	1	-0.134348	1.04761e-07	0.568	0.216	YY1 (interacts with) LGALS1	TF	STAT6	TF	cluster1	no	NA	NA	NA	NA	NA	NA	NA	NA	HMGA1 (interacts with) IMPA1	TF
ATF4	TF	cluster1	yes	chr22	39519672	39522683	2	0.271068	8.18046e-32	0.777	0.587	ACTB (interacts with) POLR2L	PPI	ZNF580	TF	cluster1	yes	chr19	55635016	55643470	1	0.551637	2.20857e-21	0.614	0.119	XBP1 (interacts with) EIF6	TF	EXOC3	Taget_gene_cluster1	cluster1	no	NA	NA	NA	NA	NA	NA	NA	NA	HMGA1 (interacts with) TMEM68	TF
HES4	Taget_gene_cluster1	cluster1	yes	chr1	998962	1000172	1	-1.29659	0	0.125	0.596	ACTB (interacts with) BSG	PPI	S100A11	Taget_gene_cluster1	cluster1	yes	chr1	152032506	152047907	5	0.803505	1.43227e-20	0.958	0.687	TFDP1 (interacts with) MME	TF	ATP6V1C1	Taget_gene_cluster1	cluster1	yes	chr8	103021063	103073051	20	-0.323585	0.0271188	0.43	0.387	HMGA1 (interacts with) CDKN1A	TF
BCAN	Taget_gene_cluster1	cluster1	yes	chr1	156641390	156659532	1	-1.07075	0	0.274	0.703	ACTB (interacts with) RPS2	PPI	RELA	TF	cluster1	yes	chr11	65653597	65663090	3	0.454934	1.60993e-18	0.491	0.06	TFDP1 (interacts with) LGALS1	TF	TGIF1	TF	cluster1	no	NA	NA	NA	NA	NA	NA	NA	NA	HMGA1 (interacts with) ULK4	TF
JUND	TF	cluster1	yes	chr19	18279694	18281622	2	-1.65686	0	0.827	0.93	ACTB (interacts with) MT-CYB	PPI	HEY2	TF	cluster1	yes	chr6	125747664	125761269	5	0.0371006	0.00656827	0.093	0.022	TFDP1 (interacts with) CDC45	TF	HES1	TF	cluster1	yes	chr3	194136148	194138732	9	-1.58243	1.38e-73	0.152	0.41	HMGA1 (interacts with) MPZL1	TF
ATF6B	TF	cluster1	yes	chr6	32115264	32128253	1	0.352887	1.53722e-122	0.392	0.125	ACTB (interacts with) MT-ND1	PPI	ZSCAN18	TF	cluster1	no	NA	NA	NA	NA	NA	NA	NA	NA	TFDP1 (interacts with) UHRF1	TF	FOSL2	TF	cluster1	no	NA	NA	NA	NA	NA	NA	NA	NA	HES1 (interacts with) IGFBP7	TF
FABP5	Taget_gene_cluster1	cluster1	no	NA	NA	NA	NA	NA	NA	NA	NA	ACTB (interacts with) MT-CO2	PPI	TUBA1B	Taget_gene_cluster1	cluster1	yes	chr12	49127782	49131397	2	0.745698	8.85844e-09	0.943	0.649	TFDP1 (interacts with) CDC6	TF	XBP1	TF	cluster1	yes	chr22	28794555	28800597	4	-1.45723	3.23e-54	0.391	0.581	HES1 (interacts with) ULK4	TF
BHLHE41	TF	cluster1	yes	chr12	26120030	26125037	2	0.566176	3.20725e-31	0.4	0.291	ACTB (interacts with) S100A8	PPI	EOMES	TF	cluster1	no	NA	NA	NA	NA	NA	NA	NA	NA	TEAD4 (interacts with) EIF6	TF	NEDD8	Taget_gene_cluster1	cluster1	yes	chr14	24216857	24232367	1	-0.312034	6.37e-07	0.513	0.48	HES1 (interacts with) DUSP2	TF
YY1	TF	cluster1	yes	chr14	100238298	100282788	2	-0.0440822	0.0145395	0.608	0.508	ACTB (interacts with) YBX1	PPI	HMGA1	TF	cluster1	yes	chr6	34236873	34246231	5	1.53199	1.0125e-41	0.893	0.246	TCF3 (interacts with) UHRF1	TF	SRP14	Taget_gene_cluster1	cluster1	yes	chr15	40035690	40039181	6	0.451912	0.00492414	0.707	0.667	FOS (interacts with) NR4A1	TF
RAB32	Taget_gene_cluster1	cluster1	yes	chr6	146543833	146554953	2	-1.21954	1.63194e-250	0.647	0.79	ACTB (interacts with) TYRP1	PPI	RELB	TF	cluster1	no	NA	NA	NA	NA	NA	NA	NA	NA	STAT2 (interacts with) DCT	TF	YY1	TF	cluster1	yes	chr14	100238298	100282788	2	-0.966907	4.69e-15	0.378	0.43	FOS (interacts with) LDLRAD3	TF
BRI3	Taget_gene_cluster1	cluster1	yes	chr7	98252379	98310441	1	0.132821	4.77029e-22	0.924	0.889	ACTB (interacts with) GSTP1	PPI	UQCR10	Taget_gene_cluster1	cluster1	yes	chr22	29767369	29770413	4	0.0467741	5.57612e-05	0.78	0.433	STAT1 (interacts with) OLFM1	TF	HMGA1	TF	cluster1	no	NA	NA	NA	NA	NA	NA	NA	NA	FOS (interacts with) CYHR1	TF
KLF10	TF	cluster1	yes	chr8	102648784	102655725	1	-0.332931	9.00755e-23	0.239	0.311	ACTB (interacts with) MYO5A	PPI	TUBB6	Taget_gene_cluster1	cluster1	yes	chr18	12307669	12344320	1	0.687635	1.13114e-19	0.553	0.097	SOX4 (interacts with) DCT	TF	GABPA	TF	cluster1	yes	chr21	25734570	25772460	3	-0.366231	0.0130573	0.104	0.129	FOS (interacts with) GPAA1	TF
PLEKHA5	Taget_gene_cluster1	cluster1	no	NA	NA	NA	NA	NA	NA	NA	NA	ACTB (interacts with) MME	PPI	RFX5	TF	cluster1	yes	chr1	151340640	151347357	5	0.270374	1.27324e-08	0.233	0.022	RXRA (interacts with) MME	TF	HES6	TF	cluster1	no	NA	NA	NA	NA	NA	NA	NA	NA	FOS (interacts with) YWHAZ	TF
HES6	TF	cluster1	yes	chr2	238238267	238240662	2	0.260427	1.66724e-55	0.475	0.273	ACTB (interacts with) PPIA	PPI	CD63	Taget_gene_cluster1	cluster1	yes	chr12	55725323	55729707	6	0.88754	3.95583e-26	0.983	0.866	RFX5 (interacts with) PLIN3	TF	AUP1	Taget_gene_cluster1	cluster1	no	NA	NA	NA	NA	NA	NA	NA	NA	FOS (interacts with) IMPA1	TF
C21orf91	Taget_gene_cluster1	cluster1	yes	chr21	17788974	17819386	2	0.455198	1.32069e-82	0.356	0.153	ACTB (interacts with) RAN	PPI	LGALS1	Taget_gene_cluster1	cluster1	yes	chr22	37675636	37679802	3	-1.12079	1.24442e-27	0.877	0.933	RFX5 (interacts with) KPNA2	TF	CNIH4	Taget_gene_cluster1	cluster1	yes	chr1	224356858	224379459	1	0.0199815	0.00126049	0.412	0.265	FOS (interacts with) CDKN1A	TF
CEBPA	TF	cluster1	yes	chr19	33299934	33302534	5	-0.268004	6.73768e-84	0.032	0.141	ACTB (interacts with) CD63	PPI	COX8A	Taget_gene_cluster1	cluster1	yes	chr11	63974620	63976543	3	0.355141	2.42426e-08	0.924	0.619	RFX5 (interacts with) TRPV2	TF	ORMDL2	Taget_gene_cluster1	cluster1	yes	chr12	55818041	55821879	5	0.106553	9.1e-13	0.277	0.102	FOS (interacts with) OCIAD1	TF
LEF1	TF	cluster1	no	NA	NA	NA	NA	NA	NA	NA	NA	ACTB (interacts with) ACTG1	PPI	NDUFB10	Taget_gene_cluster1	cluster1	yes	chr16	1959538	1961975	2	-0.132346	0.00114719	0.871	0.537	RFX5 (interacts with) PLK1	TF	TMED1	Taget_gene_cluster1	cluster1	no	NA	NA	NA	NA	NA	NA	NA	NA	FOS (interacts with) DUSP2	TF
MITF	TF	cluster1	no	NA	NA	NA	NA	NA	NA	NA	NA	ACTB (interacts with) RPS19	PPI	ETV4	TF	cluster1	yes	chr17	43527844	43579620	1	0.714869	2.61566e-22	0.442	0	RFX5 (interacts with) NOP10	TF	TMED2	Taget_gene_cluster1	cluster1	no	NA	NA	NA	NA	NA	NA	NA	NA	FOS (interacts with) ATF3	TF
E2F1	TF	cluster1	no	NA	NA	NA	NA	NA	NA	NA	NA	ACTB (interacts with) PHB	PPI	IRF1	TF	cluster1	yes	chr5	132481609	132490777	3	-1.44224	4.42976e-07	0.226	0.343	RFX5 (interacts with) CDCA3	TF	ATF4	TF	cluster1	yes	chr22	39519672	39522683	1	-1.33143	1.09e-82	0.525	0.729	FOS (interacts with) MPZL1	TF
EMP2	Taget_gene_cluster1	cluster1	no	NA	NA	NA	NA	NA	NA	NA	NA	ACTB (interacts with) SNCA	PPI	GSTP1	Taget_gene_cluster1	cluster1	yes	chr11	67583742	67586656	7	-0.598003	1.13878e-08	0.884	0.791	RFX5 (interacts with) URM1	TF	MAZ	Taget_gene_cluster1	cluster1	no	NA	NA	NA	NA	NA	NA	NA	NA	ETV2 (interacts with) CDKN1A	TF
ABCB5	Taget_gene_cluster1	cluster1	yes	chr7	20615207	20777038	4	0.950524	3.68138e-194	0.282	0	PFN1 (interacts with) S100A11	PPI	GSTO1	Taget_gene_cluster1	cluster1	no	NA	NA	NA	NA	NA	NA	NA	NA	RFX5 (interacts with) CDCA2	TF	LOXL4	Taget_gene_cluster1	cluster1	yes	chr10	98247690	98268194	1	0.184869	4.41e-12	0.107	0.005	ETS2 (interacts with) IMPA1	TF
IRF1	TF	cluster1	yes	chr5	132481609	132490777	1	-0.940591	5.31724e-61	0.28	0.408	PFN1 (interacts with) TPI1	PPI	TUBB2A	Taget_gene_cluster1	cluster1	yes	chr6	3153666	3157544	6	0.39725	3.60703e-09	0.86	0.47	RFX5 (interacts with) NEK2	TF	BCLAF1	TF	cluster1	yes	chr6	136256627	136289851	5	-1.00916	6.35e-16	0.345	0.416	ELK4 (interacts with) IMPA1	TF
NFE2L3	TF	cluster1	yes	chr7	26152198	26187137	4	0.213754	5.37645e-76	0.171	0.026	PFN1 (interacts with) PPIA	PPI	COX6B1	Taget_gene_cluster1	cluster1	yes	chr19	35648323	35658782	2	0.447022	1.99287e-09	0.94	0.664	RFX5 (interacts with) S100A11	TF	P4HA1	Taget_gene_cluster1	cluster1	no	NA	NA	NA	NA	NA	NA	NA	NA	CEBPD (interacts with) ATF3	TF
DCT	Taget_gene_cluster1	cluster1	yes	chr13	94436811	94479682	1	-3.17775	0	0.356	0.946	TPI1 (interacts with) UPP1	PPI	EMP3	Taget_gene_cluster1	cluster1	yes	chr19	48321509	48330553	4	0.963601	7.94367e-24	0.955	0.53	RELB (interacts with) GNB2	TF	HOXA10	TF	cluster1	no	NA	NA	NA	NA	NA	NA	NA	NA	ATF1 (interacts with) LDLRAD3	TF
RAB38	Taget_gene_cluster1	cluster1	no	NA	NA	NA	NA	NA	NA	NA	NA	HSPB1 (interacts with) PHB	PPI	ATP5F1B	Taget_gene_cluster1	cluster1	yes	chr12	56638175	56645984	5	2.57111	5.21774e-75	0.919	0	RELB (interacts with) TUBB2A	TF	MFF	Taget_gene_cluster1	cluster1	yes	chr2	227325151	227357836	5	0.302921	9.67e-09	0.519	0.299	ZSCAN18 (interacts with) BNIP3	TF
EGR1	TF	cluster1	yes	chr5	138465479	138469303	1	-0.247888	0.0397328	0.476	0.451	HSPB1 (interacts with) NME1	PPI	ATP5F1D	Taget_gene_cluster1	cluster1	yes	chr19	1241746	1244825	4	2.63588	9.82318e-76	0.924	0	RELA (interacts with) TPX2	TF	FAM174B	Taget_gene_cluster1	cluster1	yes	chr15	92617448	92809884	4	0.133837	1.65e-09	0.277	0.127	ZNF770 (interacts with) ANP32A	TF
OCA2	Taget_gene_cluster1	cluster1	yes	chr15	27754875	28099315	1	-0.975597	0	0.092	0.429	HSPB1 (interacts with) SNCA	PPI	UQCRQ	Taget_gene_cluster1	cluster1	yes	chr5	132866630	132868847	3	0.406965	1.07505e-08	0.903	0.575	RELA (interacts with) TUBB2A	TF	ZBTB25	TF	cluster1	yes	chr14	64449106	64505213	1	-0.0993458	0.000152258	0.108	0.048	ZNF580 (interacts with) LOXL4	TF
IRF7	TF	cluster1	yes	chr11	612553	615983	2	0.270686	6.67437e-74	0.392	0.179	RPL35 (interacts with) TPI1	PPI	E2F6	TF	cluster1	yes	chr2	11444375	11466177	1	-0.191775	0.00182217	0.219	0.09	RELA (interacts with) SF3B4	TF	HOXD1	TF	cluster1	no	NA	NA	NA	NA	NA	NA	NA	NA	ZNF580 (interacts with) RPS19BP1	TF
ETV1	TF	cluster1	yes	chr7	13891229	13991425	4	1.04786	0	0.463	0.007	RPL35 (interacts with) YBX1	PPI	TRPV2	Taget_gene_cluster1	cluster1	yes	chr17	16415571	16437003	2	0.816399	2.05564e-22	0.621	0.119	POU3F1 (interacts with) OLFM1	TF	IRF1	TF	cluster1	no	NA	NA	NA	NA	NA	NA	NA	NA	ZNF580 (interacts with) TXN2	TF
PMEL	Taget_gene_cluster1	cluster1	yes	chr12	55954105	55973317	1	-0.887334	1.33456e-164	0.841	0.937	RPL35 (interacts with) RPS2	PPI	URM1	Taget_gene_cluster1	cluster1	no	NA	NA	NA	NA	NA	NA	NA	NA	NFKB1 (interacts with) TUBA1C	TF	ZNF287	TF	cluster1	no	NA	NA	NA	NA	NA	NA	NA	NA	ZNF580 (interacts with) CHMP2A	TF
PTMS	Taget_gene_cluster1	cluster1	no	NA	NA	NA	NA	NA	NA	NA	NA	RPL35 (interacts with) RPS19	PPI	KLF10	TF	cluster1	yes	chr8	102648784	102655725	2	-0.321339	0.00960962	0.348	0.187	MITF (interacts with) OLFM1	TF	IRF2	TF	cluster1	yes	chr4	184387729	184474550	3	-0.113897	0.00872234	0.162	0.102	ZNF580 (interacts with) ISOC2	TF
TYRP1	Taget_gene_cluster1	cluster1	yes	chr9	12685439	12710285	3	-1.87359	0	0.745	0.915	RPL35 (interacts with) RPS3	PPI	UQCC2	Taget_gene_cluster1	cluster1	yes	chr6	33694293	33711727	5	0.237046	5.41046e-15	0.668	0.201	LEF1 (interacts with) TRPV2	TF	RGS20	Taget_gene_cluster1	cluster1	yes	chr8	53851795	53959303	8	0.743301	2.5e-39	0.462	0.109	ZNF580 (interacts with) AP2S1	TF
RPS6KA2	Taget_gene_cluster1	cluster1	yes	chr6	166409364	166906451	2	-0.674433	0	0.016	0.315	ATP5F1B (interacts with) TIMM13	PPI	PHB	Taget_gene_cluster1	cluster1	yes	chr17	49404049	49414905	1	0.863883	7.21958e-28	0.834	0.291	KLF3 (interacts with) MME	TF	ZNF580	TF	cluster1	yes	chr19	55635016	55643470	3	-0.170408	2.31e-07	0.308	0.156	ZNF580 (interacts with) ANAPC11	TF
POU3F3	TF	cluster1	yes	chr2	104853287	104858574	1	-0.000156606	0.00640405	0.09	0.071	ATP5F1B (interacts with) SLC25A3	PPI	E2F7	TF	cluster1	no	NA	NA	NA	NA	NA	NA	NA	NA	KLF2 (interacts with) EMP3	TF	ATF3	TF	cluster1	yes	chr1	212565334	212620777	1	-0.323366	7.87e-13	0.428	0.559	ZNF580 (interacts with) G6PC3	TF
GSTP1	Taget_gene_cluster2	cluster2	yes	chr11	67583742	67586656	1	-1.21625	0	0.92	0.978	ATP5F1B (interacts with) TPI1	PPI	ETV5	TF	cluster1	yes	chr3	186046314	186110318	2	0.851428	7.19853e-29	0.594	0.045	KLF2 (interacts with) PLIN3	TF	ZBTB2	TF	cluster1	no	NA	NA	NA	NA	NA	NA	NA	NA	ZNF580 (interacts with) NOP10	TF
RELA	TF	cluster2	yes	chr11	65653597	65663090	1	0.0695476	2.4468e-25	0.367	0.233	ATP5F1B (interacts with) RPL35	PPI	ATP5MC2	Taget_gene_cluster1	cluster1	yes	chr12	53632726	53677408	6	3.87108	5.87873e-83	0.968	0	KLF2 (interacts with) TRPV2	TF	CEBPD	TF	cluster1	yes	chr8	47736913	47738164	6	-0.994965	4.55e-27	0.368	0.511	ZNF580 (interacts with) MRPL52	TF
MYO5A	Taget_gene_cluster2	cluster2	yes	chr15	52307283	52529050	1	-0.0864232	0.0156647	0.751	0.651	ATP5F1B (interacts with) NME1	PPI	ATP5MC3	Taget_gene_cluster1	cluster1	yes	chr2	175176258	175184607	2	2.47039	3.63993e-72	0.901	0	KLF2 (interacts with) PTMS	TF	IRF7	TF	cluster1	no	NA	NA	NA	NA	NA	NA	NA	NA	ZNF580 (interacts with) CYHR1	TF
RXRG	TF	cluster2	yes	chr1	165400922	165445355	1	0.201719	1.58269e-42	0.131	0.033	ATP5F1B (interacts with) PSMB6	PPI	FOSL1	TF	cluster1	yes	chr11	65892049	65900573	2	0.193675	6.6434e-05	0.121	0.007	KLF2 (interacts with) TUBB2A	TF	BHLHE41	TF	cluster1	no	NA	NA	NA	NA	NA	NA	NA	NA	ZNF580 (interacts with) PTP4A3	TF
MME	Taget_gene_cluster2	cluster2	no	NA	NA	NA	NA	NA	NA	NA	NA	ATP5F1B (interacts with) PPIA	PPI	KLF2	TF	cluster1	yes	chr19	16324826	16328685	5	-0.152846	0.0259193	0.239	0.134	KLF2 (interacts with) FDPS	TF	MRPS21	Taget_gene_cluster1	cluster1	no	NA	NA	NA	NA	NA	NA	NA	NA	ZNF580 (interacts with) IMPA1	TF
ETV4	TF	cluster2	yes	chr17	43527844	43579620	1	0.353074	3.55676e-155	0.274	0.023	ATP5F1B (interacts with) MT-ND5	PPI	ATP5MC1	Taget_gene_cluster1	cluster1	yes	chr17	48892765	48895871	1	1.96867	4.62919e-62	0.832	0	KLF2 (interacts with) S100A11	TF	BNIP3	Taget_gene_cluster1	cluster1	no	NA	NA	NA	NA	NA	NA	NA	NA	ZNF580 (interacts with) TMEM68	TF
PPIA	Taget_gene_cluster2	cluster2	yes	chr7	44796680	44824564	3	0.684074	6.48795e-120	0.968	0.942	ATP5F1B (interacts with) MT-ND2	PPI	ATF7	TF	cluster2	no	NA	NA	NA	NA	NA	NA	NA	NA	KLF10 (interacts with) DSP	TF	ST3GAL4	Taget_gene_cluster1	cluster1	no	NA	NA	NA	NA	NA	NA	NA	NA	ZNF580 (interacts with) PDAP1	TF
SREBF2	TF	cluster2	yes	chr22	41833079	41907307	2	0.112568	5.60643e-20	0.296	0.194	ATP5F1B (interacts with) COX8A	PPI	SPC24	Taget_gene_cluster2	cluster2	yes	chr19	11131520	11155808	3	0.106534	0.00108368	0.074	0	KLF10 (interacts with) LGALS1	TF	CEBPB	TF	cluster1	no	NA	NA	NA	NA	NA	NA	NA	NA	ZNF580 (interacts with) VDAC1	TF
RAN	Taget_gene_cluster2	cluster2	no	NA	NA	NA	NA	NA	NA	NA	NA	ATP5F1B (interacts with) MT-ND1	PPI	TFDP1	TF	cluster2	no	NA	NA	NA	NA	NA	NA	NA	NA	KLF10 (interacts with) EIF6	TF	JUN	TF	cluster1	yes	chr1	58780791	58784047	1	-0.200089	7.82e-15	0.534	0.67	ZNF580 (interacts with) UQCRQ	TF
ST14	Taget_gene_cluster2	cluster2	no	NA	NA	NA	NA	NA	NA	NA	NA	ATP5F1B (interacts with) MT-CYB	PPI	TRIP13	Taget_gene_cluster2	cluster2	no	NA	NA	NA	NA	NA	NA	NA	NA	KLF10 (interacts with) TPX2	TF	JUNB	TF	cluster1	no	NA	NA	NA	NA	NA	NA	NA	NA	ZNF580 (interacts with) UBE2D3	TF
CD63	Taget_gene_cluster2	cluster2	yes	chr12	55725323	55729707	1	0.683924	1.29868e-209	0.99	0.989	ATP5F1B (interacts with) MT-CO2	PPI	CKS2	Taget_gene_cluster2	cluster2	no	NA	NA	NA	NA	NA	NA	NA	NA	KLF10 (interacts with) CD63	TF	SEC11C	Taget_gene_cluster1	cluster1	no	NA	NA	NA	NA	NA	NA	NA	NA	ZNF580 (interacts with) MFSD10	TF
STAT1	TF	cluster2	no	NA	NA	NA	NA	NA	NA	NA	NA	ATP5F1B (interacts with) COX6B1	PPI	CDCA2	Taget_gene_cluster2	cluster2	yes	chr8	25459199	25507911	3	0.0999144	0.00489074	0.056	0	KLF10 (interacts with) PTMS	TF	CEBPG	TF	cluster1	yes	chr19	33373685	33382686	2	-0.454331	0.00724744	0.143	0.167	ZNF580 (interacts with) C1orf43	TF
ACTG1	Taget_gene_cluster2	cluster2	no	NA	NA	NA	NA	NA	NA	NA	NA	ATP5F1B (interacts with) RPS2	PPI	CDC6	Taget_gene_cluster2	cluster2	no	NA	NA	NA	NA	NA	NA	NA	NA	KLF10 (interacts with) NEK2	TF	EMC4	Taget_gene_cluster1	cluster1	no	NA	NA	NA	NA	NA	NA	NA	NA	ZNF580 (interacts with) MRPS21	TF
STAT2	TF	cluster2	no	NA	NA	NA	NA	NA	NA	NA	NA	ATP5F1B (interacts with) RPS3	PPI	DTYMK	Taget_gene_cluster2	cluster2	yes	chr2	241675747	241686944	1	0.123433	2.65151e-10	0.437	0.112	JUND (interacts with) DCT	TF	JUND	TF	cluster1	yes	chr19	18279694	18281622	1	-3.08903	2.45e-306	0.351	0.923	ZNF580 (interacts with) UQCRH	TF
FOSL1	TF	cluster2	yes	chr11	65892049	65900573	1	-0.204151	2.11902e-19	0.083	0.141	ATP5F1B (interacts with) PHB	PPI	DCT	Taget_gene_cluster2	cluster2	no	NA	NA	NA	NA	NA	NA	NA	NA	IRF7 (interacts with) MME	TF	MRPS28	Taget_gene_cluster1	cluster1	yes	chr8	79918717	80030289	15	0.0990445	6.66e-07	0.327	0.179	ZNF580 (interacts with) ATP6V0B	TF
RPS19	Taget_gene_cluster2	cluster2	no	NA	NA	NA	NA	NA	NA	NA	NA	ATP5F1B (interacts with) MDH2	PPI	TYRP1	Taget_gene_cluster2	cluster2	no	NA	NA	NA	NA	NA	NA	NA	NA	IRF7 (interacts with) RPL28	TF	NOP10	Taget_gene_cluster1	cluster1	yes	chr15	34341719	34343136	5	0.193585	0.0171829	0.479	0.339	ZNF287 (interacts with) KDELR2	TF
CLIC1	Taget_gene_cluster2	cluster2	no	NA	NA	NA	NA	NA	NA	NA	NA	ATP5F1B (interacts with) ATP5MPL	PPI	KLF3	TF	cluster2	yes	chr4	38664197	38701517	2	-0.343621	5.4643e-05	0.406	0.172	IRF7 (interacts with) TUBA1C	TF	SRP9	Taget_gene_cluster1	cluster1	no	NA	NA	NA	NA	NA	NA	NA	NA	ZNF283 (interacts with) PTP4A3	TF
PHB	Taget_gene_cluster2	cluster2	yes	chr17	49404049	49414905	3	0.286699	1.15295e-55	0.772	0.61	ATP5F1B (interacts with) ATP5MC3	PPI	CENPM	Taget_gene_cluster2	cluster2	yes	chr22	41938737	41947152	7	0.288229	1.73134e-07	0.171	0	IRF7 (interacts with) GNB2	TF	ZSCAN18	TF	cluster1	yes	chr19	58083838	58118427	3	-0.830697	1.76e-23	0.105	0.231	ZBTB25 (interacts with) ST3GAL4	TF
S100A11	Taget_gene_cluster2	cluster2	yes	chr1	152032506	152047907	1	-0.207282	1.23502e-29	0.916	0.928	ATP5F1B (interacts with) MT-ATP6	PPI	NEK2	Taget_gene_cluster2	cluster2	no	NA	NA	NA	NA	NA	NA	NA	NA	IRF1 (interacts with) CD63	TF	ATF1	TF	cluster1	no	NA	NA	NA	NA	NA	NA	NA	NA	YY1 (interacts with) CYHR1	TF
VDR	TF	cluster2	no	NA	NA	NA	NA	NA	NA	NA	NA	CD81 (interacts with) PMEL	PPI	E2F1	TF	cluster2	yes	chr20	33675477	33686385	4	0.206359	9.59234e-06	0.128	0	HMGA1 (interacts with) EMP3	TF	SSNA1	Taget_gene_cluster1	cluster1	yes	chr9	137188660	137190370	4	0.173028	1.64e-10	0.418	0.204	YY1 (interacts with) AZIN1	TF
SNCA	Taget_gene_cluster2	cluster2	yes	chr4	89700345	89838315	1	-0.202412	1.77593e-10	0.823	0.796	CD81 (interacts with) PPIA	PPI	GTSE1	Taget_gene_cluster2	cluster2	yes	chr22	46296870	46330810	7	0.121163	0.00139705	0.071	0	HMGA1 (interacts with) EIF6	TF	COMMD7	Taget_gene_cluster1	cluster1	no	NA	NA	NA	NA	NA	NA	NA	NA	YY1 (interacts with) TCEA1	TF
XBP1	TF	cluster2	yes	chr22	28794555	28800597	2	-0.0174583	3.55084e-08	0.447	0.341	CD81 (interacts with) L1CAM	PPI	MYBL2	Taget_gene_cluster2	cluster2	yes	chr20	43667019	43716495	4	0.150401	0.000205993	0.094	0	HMGA1 (interacts with) NOP10	TF	C1orf43	Taget_gene_cluster1	cluster1	yes	chr1	154206696	154220637	4	0.238332	0.00612846	0.561	0.412	YY1 (interacts with) AP2S1	TF
QPRT	Taget_gene_cluster2	cluster2	no	NA	NA	NA	NA	NA	NA	NA	NA	CD81 (interacts with) MME	PPI	NCAPG	Taget_gene_cluster2	cluster2	yes	chr4	17810979	17844865	2	0.159575	0.00031252	0.089	0	HMGA1 (interacts with) CD63	TF	EMC2	Taget_gene_cluster1	cluster1	yes	chr8	108443601	108489196	20	0.164257	0.000308425	0.411	0.262	YY1 (interacts with) SEC11C	TF
YY1	TF	cluster2	yes	chr14	100238298	100282788	2	-0.0440822	0.0145395	0.608	0.508	CD81 (interacts with) KIT	PPI	MKI67	Taget_gene_cluster2	cluster2	no	NA	NA	NA	NA	NA	NA	NA	NA	HMGA1 (interacts with) URM1	TF	EMC7	Taget_gene_cluster1	cluster1	no	NA	NA	NA	NA	NA	NA	NA	NA	YY1 (interacts with) SSH2	TF
FOSL2	TF	cluster2	no	NA	NA	NA	NA	NA	NA	NA	NA	CD81 (interacts with) CD99	PPI	FOXM1	Taget_gene_cluster2	cluster2	no	NA	NA	NA	NA	NA	NA	NA	NA	HMGA1 (interacts with) SF3B4	TF	CREB3L1	TF	cluster1	no	NA	NA	NA	NA	NA	NA	NA	NA	YY1 (interacts with) MAZ	TF
HES6	TF	cluster2	yes	chr2	238238267	238240662	2	0.260427	1.66724e-55	0.475	0.273	RPS3 (interacts with) TPI1	PPI	PSMD4	Taget_gene_cluster2	cluster2	yes	chr1	151254709	151267479	5	0.770476	2.03701e-25	0.787	0.209	HIC2 (interacts with) DCT	TF	CHMP2A	Taget_gene_cluster1	cluster1	yes	chr19	58551566	58555105	3	-0.249591	0.00790637	0.485	0.421	YY1 (interacts with) RAP1B	TF
ZBTB33	TF	cluster2	no	NA	NA	NA	NA	NA	NA	NA	NA	RPS3 (interacts with) YBX1	PPI	GINS2	Taget_gene_cluster2	cluster2	yes	chr16	85676198	85690073	1	0.139222	4.46279e-05	0.154	0.022	HEY2 (interacts with) TUBA1B	TF	ALG5	Taget_gene_cluster1	cluster1	yes	chr13	36949738	37000261	2	-0.0124279	0.000119009	0.34	0.204	YY1 (interacts with) CYHR1	TF
HMGA1	TF	cluster2	yes	chr6	34236873	34246231	1	0.323784	9.68647e-31	0.628	0.474	KIT (interacts with) OCA2	PPI	CCNB1	Taget_gene_cluster2	cluster2	yes	chr5	69167135	69178245	1	0.479253	5.51403e-07	0.159	0	GTF2IRD1 (interacts with) MYBL2	TF	PEX2	Taget_gene_cluster1	cluster1	yes	chr8	76980258	77001044	15	0.101092	1.99e-07	0.354	0.19	YY1 (interacts with) PTP4A3	TF
CEBPD	TF	cluster2	yes	chr8	47736913	47738164	2	-0.758436	1.04417e-46	0.554	0.598	KIT (interacts with) RPS19	PPI	KIF20A	Taget_gene_cluster2	cluster2	yes	chr5	138178719	138187723	1	0.151971	0.00248198	0.064	0	FOSL1 (interacts with) MME	TF	LDLRAD3	Taget_gene_cluster1	cluster1	no	NA	NA	NA	NA	NA	NA	NA	NA	YY1 (interacts with) ST3GAL1	TF
HSF1	TF	cluster2	yes	chr8	144291591	144314720	2	0.177843	1.0718e-55	0.404	0.209	KIT (interacts with) PMEL	PPI	KIFC1	Taget_gene_cluster2	cluster2	yes	chr6	33391823	33409896	6	0.304315	6.98851e-06	0.132	0	FOSL1 (interacts with) LGALS1	TF	OSTC	Taget_gene_cluster1	cluster1	yes	chr4	108650585	108667820	2	0.334584	2.17e-08	0.532	0.321	YY1 (interacts with) EBAG9	TF
ACTB	Taget_gene_cluster2	cluster2	yes	chr7	5526409	5563902	3	0.480969	4.14763e-73	0.986	0.96	KIT (interacts with) TYRP1	PPI	NFKB1	TF	cluster2	no	NA	NA	NA	NA	NA	NA	NA	NA	FOSL1 (interacts with) EMP3	TF	KLF10	TF	cluster1	no	NA	NA	NA	NA	NA	NA	NA	NA	YY1 (interacts with) ATP6V1C1	TF
PFN1	Taget_gene_cluster2	cluster2	no	NA	NA	NA	NA	NA	NA	NA	NA	KIT (interacts with) MET	PPI	CDC45	Taget_gene_cluster2	cluster2	yes	chr22	19479457	19520612	6	0.212798	1.36972e-05	0.124	0	FOSL1 (interacts with) UHRF1	TF	UBA2	Taget_gene_cluster1	cluster1	yes	chr19	34428352	34471251	3	-0.654545	1.22e-10	0.5	0.5	YY1 (interacts with) AZIN1	TF
IRF7	TF	cluster2	yes	chr11	612553	615983	2	0.270686	6.67437e-74	0.392	0.179	KIT (interacts with) MME	PPI	TUBB4B	Taget_gene_cluster2	cluster2	no	NA	NA	NA	NA	NA	NA	NA	NA	FOSL1 (interacts with) TPX2	TF	CREB5	TF	cluster1	no	NA	NA	NA	NA	NA	NA	NA	NA	YY1 (interacts with) ZNF706	TF
ZBTB7A	TF	cluster2	yes	chr19	4043303	4066899	2	-0.0120088	4.2893e-06	0.429	0.338	BAX (interacts with) SNCA	PPI	TROAP	Taget_gene_cluster2	cluster2	yes	chr12	49323236	49331731	2	0.29107	1.45119e-05	0.124	0	FOSL1 (interacts with) TRPV2	TF	DDRGK1	Taget_gene_cluster1	cluster1	no	NA	NA	NA	NA	NA	NA	NA	NA	YY1 (interacts with) PABPC1	TF
JUN	TF	cluster2	no	NA	NA	NA	NA	NA	NA	NA	NA	MET (interacts with) ST14	PPI	TUBA1C	Taget_gene_cluster2	cluster2	yes	chr12	49188736	49274600	2	0.456272	9.29684e-14	0.694	0.246	FOSL1 (interacts with) PKMYT1	TF	GNG11	Taget_gene_cluster1	cluster1	yes	chr7	93921735	93928610	1	-0.414952	1.14e-19	0.343	0.48	YY1 (interacts with) LAPTM4B	TF
JUNB	TF	cluster2	yes	chr19	12791486	12793315	2	-0.404755	1.66495e-22	0.784	0.768	MET (interacts with) S100A8	PPI	PKMYT1	Taget_gene_cluster2	cluster2	yes	chr16	2968024	2980479	1	0.373952	2.4074e-07	0.168	0	FOSL1 (interacts with) DIAPH3	TF	SRD5A3	Taget_gene_cluster1	cluster1	yes	chr4	55346242	55373100	2	0.422046	2.36e-21	0.343	0.106	YY1 (interacts with) RAB2A	TF
EMP3	Taget_gene_cluster2	cluster2	yes	chr19	48321509	48330553	4	-0.473175	1.18498e-77	0.813	0.873	POLR2L (interacts with) TIMM13	PPI	ZNF641	TF	cluster2	no	NA	NA	NA	NA	NA	NA	NA	NA	FOSL1 (interacts with) RACGAP1	TF	DERL1	Taget_gene_cluster1	cluster1	yes	chr8	123013170	123042302	20	-0.172659	0.00776213	0.328	0.217	YY1 (interacts with) TCEA1	TF
SLPI	Taget_gene_cluster2	cluster2	yes	chr20	45252239	45254564	1	-0.421742	2.23914e-166	0.003	0.125	POLR2L (interacts with) PSMB6	PPI	HJURP	Taget_gene_cluster2	cluster2	no	NA	NA	NA	NA	NA	NA	NA	NA	FOSL1 (interacts with) TUBA1C	TF	UFC1	Taget_gene_cluster1	cluster1	no	NA	NA	NA	NA	NA	NA	NA	NA	YY1 (interacts with) RGS20	TF
GAS6	Taget_gene_cluster2	cluster2	yes	chr13	113820549	113864076	2	-1.32003	0	0.158	0.619	POLR2L (interacts with) RPS3	PPI	RELA	TF	cluster2	yes	chr11	65653597	65663090	3	0.454934	1.60993e-18	0.491	0.06	FOSL1 (interacts with) CKS2	TF	CREM	TF	cluster1	no	NA	NA	NA	NA	NA	NA	NA	NA	YY1 (interacts with) RHEB	TF
UPP1	Taget_gene_cluster2	cluster2	yes	chr7	48088628	48108736	3	0.31474	2.58201e-21	0.581	0.467	POLR2L (interacts with) RAN	PPI	CDCA3	Taget_gene_cluster2	cluster2	no	NA	NA	NA	NA	NA	NA	NA	NA	FOSL1 (interacts with) CDCA2	TF	DAD1	Taget_gene_cluster1	cluster1	no	NA	NA	NA	NA	NA	NA	NA	NA	YY1 (interacts with) UBE2D3	TF
ARNT2	TF	cluster2	yes	chr15	80404350	80597933	2	0.120346	1.41335e-29	0.3	0.171	POLR2L (interacts with) YBX1	PPI	CDCA8	Taget_gene_cluster2	cluster2	no	NA	NA	NA	NA	NA	NA	NA	NA	FOSL1 (interacts with) CLIC1	TF	S100A13	Taget_gene_cluster1	cluster1	yes	chr1	153618787	153631360	4	0.334889	0.00768781	0.607	0.475	YY1 (interacts with) ITM2C	TF
ENTHD1	Taget_gene_cluster2	cluster2	yes	chr22	39743044	39893864	2	0.382602	1.0387e-113	0.207	0.017	POLR2L (interacts with) RPS2	PPI	SGO1	Taget_gene_cluster2	cluster2	no	NA	NA	NA	NA	NA	NA	NA	NA	FOSL1 (interacts with) TUBB2A	TF	ANAPC11	Taget_gene_cluster1	cluster1	no	NA	NA	NA	NA	NA	NA	NA	NA	YY1 (interacts with) MPZL1	TF
HSPB1	Taget_gene_cluster2	cluster2	yes	chr7	76302673	76304295	1	-1.22037	0	0.921	0.966	BSG (interacts with) CD81	PPI	UBE2S	Taget_gene_cluster2	cluster2	no	NA	NA	NA	NA	NA	NA	NA	NA	FOSL1 (interacts with) CCNA2	TF	TRAM1	Taget_gene_cluster1	cluster1	yes	chr8	70573218	70608416	13	0.546587	9e-20	0.498	0.224	YY1 (interacts with) ATP6V0B	TF
JUND	TF	cluster2	yes	chr19	18279694	18281622	2	-1.65686	0	0.827	0.93	BSG (interacts with) CD63	PPI	AURKB	Taget_gene_cluster2	cluster2	yes	chr17	8204733	8210600	2	-0.59309	0.00953389	0.096	0.149	FOSL1 (interacts with) S100A11	TF	CPNE3	Taget_gene_cluster1	cluster1	yes	chr8	86514435	86561498	18	-0.0146141	0.000289713	0.399	0.249	XBP1 (interacts with) TCEA1	TF
ATF6B	TF	cluster2	yes	chr6	32115264	32128253	1	0.352887	1.53722e-122	0.392	0.125	BSG (interacts with) L1CAM	PPI	KIF4A	Taget_gene_cluster2	cluster2	no	NA	NA	NA	NA	NA	NA	NA	NA	ETV7 (interacts with) DCT	TF	KLF2	TF	cluster1	no	NA	NA	NA	NA	NA	NA	NA	NA	XBP1 (interacts with) ATF3	TF
BHLHE41	TF	cluster2	yes	chr12	26120030	26125037	2	0.566176	3.20725e-31	0.4	0.291	BSG (interacts with) S100A9	PPI	JPT1	Taget_gene_cluster2	cluster2	yes	chr17	75135248	75168281	3	0.864479	1.93403e-25	0.485	0	ETV5 (interacts with) CD63	TF	PSMB6	Taget_gene_cluster1	cluster1	no	NA	NA	NA	NA	NA	NA	NA	NA	XBP1 (interacts with) IMPA1	TF
NOP10	Taget_gene_cluster2	cluster2	yes	chr15	34341719	34343136	1	-0.264731	1.59206e-09	0.582	0.566	BSG (interacts with) PPIA	PPI	RACGAP1	Taget_gene_cluster2	cluster2	yes	chr12	49976923	50033136	5	0.184088	4.55328e-05	0.111	0	ETV4 (interacts with) EMP3	TF	UBE2D3	Taget_gene_cluster1	cluster1	yes	chr4	102794383	102868896	1	-0.772153	1.98e-51	0.605	0.76	XBP1 (interacts with) TCEA1	TF
MGST1	Taget_gene_cluster2	cluster2	yes	chr12	16347142	16609259	2	0.890856	1.09471e-90	0.295	0.107	RPS2 (interacts with) TPI1	PPI	POC1A	Taget_gene_cluster2	cluster2	yes	chr3	52075226	52154690	2	0.172911	8.68872e-06	0.144	0.007	ETV4 (interacts with) PSMD8	TF	JOSD2	Taget_gene_cluster1	cluster1	yes	chr19	50505998	50511220	2	-0.0650804	7.17e-07	0.331	0.174	XBP1 (interacts with) ITM2C	TF
CD81	Taget_gene_cluster2	cluster2	yes	chr11	2376177	2397397	2	0.436759	4.13916e-97	0.952	0.922	RPS2 (interacts with) RPS3	PPI	PLK1	Taget_gene_cluster2	cluster2	no	NA	NA	NA	NA	NA	NA	NA	NA	ETV4 (interacts with) EIF6	TF	GNG7	Taget_gene_cluster1	cluster1	yes	chr19	2511219	2702694	1	0.396012	6.63e-23	0.369	0.111	USF1 (interacts with) SCAMP3	TF
KLF10	TF	cluster2	yes	chr8	102648784	102655725	1	-0.332931	9.00755e-23	0.239	0.311	RPS2 (interacts with) YBX1	PPI	TUBB	Taget_gene_cluster2	cluster2	yes	chr6	30720352	30725426	6	1.81785	3.35882e-42	0.957	0.604	ETV4 (interacts with) TRPV2	TF	EGR1	TF	cluster1	no	NA	NA	NA	NA	NA	NA	NA	NA	TGIF1 (interacts with) NR4A1	TF
MYL9	Taget_gene_cluster2	cluster2	yes	chr20	36541497	36551447	1	0.308087	1.45846e-78	0.235	0.061	MT-CYB (interacts with) TPI1	PPI	CCNA2	Taget_gene_cluster2	cluster2	yes	chr4	121816444	121823883	3	0.228617	0.000175889	0.095	0	ETV4 (interacts with) PLK1	TF	COPZ1	Taget_gene_cluster1	cluster1	yes	chr12	54301202	54351846	5	0.109908	4.34e-05	0.422	0.251	TGIF1 (interacts with) PTP4A3	TF
KIT	Taget_gene_cluster2	cluster2	yes	chr4	54657918	54740715	2	-1.74971	0	0.219	0.7	MT-CYB (interacts with) RPS3	PPI	RFX5	TF	cluster2	yes	chr1	151340640	151347357	5	0.270374	1.27324e-08	0.233	0.022	ETV4 (interacts with) CD63	TF	IGFBP7	Taget_gene_cluster1	cluster1	yes	chr4	57030773	57110385	1	0.537993	2.84e-05	0.664	0.81	TGIF1 (interacts with) TRIB1	TF
KLF2	TF	cluster2	yes	chr19	16324826	16328685	2	-0.707331	4.69173e-59	0.302	0.433	MT-CYB (interacts with) MT-ND2	PPI	HBB	Taget_gene_cluster2	cluster2	yes	chr11	5225464	5229395	2	-0.216228	1.46214e-50	0.007	0.127	ETV4 (interacts with) TUBA1B	TF	KDELR2	Taget_gene_cluster1	cluster1	no	NA	NA	NA	NA	NA	NA	NA	NA	TGIF1 (interacts with) NR4A1	TF
BAX	Taget_gene_cluster2	cluster2	yes	chr19	48954815	48961798	4	0.399949	6.68344e-90	0.671	0.429	MT-CYB (interacts with) MT-ND1	PPI	TPX2	Taget_gene_cluster2	cluster2	yes	chr20	31739271	31801805	4	0.450337	3.65982e-07	0.177	0.007	ETV4 (interacts with) GNB2	TF	NFKB2	TF	cluster1	no	NA	NA	NA	NA	NA	NA	NA	NA	TGIF1 (interacts with) ST3GAL4	TF
LEF1	TF	cluster2	no	NA	NA	NA	NA	NA	NA	NA	NA	MT-CYB (interacts with) MT-ND5	PPI	CDC20	Taget_gene_cluster2	cluster2	yes	chr1	43358981	43363203	2	0.314475	2.43538e-05	0.132	0.007	ETV4 (interacts with) UQCRQ	TF	SDCBP	Taget_gene_cluster1	cluster1	no	NA	NA	NA	NA	NA	NA	NA	NA	TGIF1 (interacts with) PTP4A3	TF
CREB3	TF	cluster2	no	NA	NA	NA	NA	NA	NA	NA	NA	MT-ND1 (interacts with) TPI1	PPI	FANCI	Taget_gene_cluster2	cluster2	yes	chr15	89243945	89317261	1	0.217455	6.07752e-07	0.173	0.007	ETV4 (interacts with) SF3B4	TF	ELF1	TF	cluster1	yes	chr13	40931924	41061440	2	-1.03836	1.18e-15	0.281	0.369	TGIF1 (interacts with) TRIB1	TF
MET	Taget_gene_cluster2	cluster2	yes	chr7	116672196	116798386	1	0.608683	1.42725e-160	0.274	0.022	MT-ND1 (interacts with) RPS3	PPI	MME	Taget_gene_cluster2	cluster2	no	NA	NA	NA	NA	NA	NA	NA	NA	ETS2 (interacts with) DSP	TF	PITX2	TF	cluster1	no	NA	NA	NA	NA	NA	NA	NA	NA	TGIF1 (interacts with) AZIN1	TF
MITF	TF	cluster2	no	NA	NA	NA	NA	NA	NA	NA	NA	MT-ND1 (interacts with) RPS2	PPI	IRF7	TF	cluster2	yes	chr11	612553	615983	5	0.550252	1.24587e-13	0.403	0.06	ETS2 (interacts with) BCAN	TF	ITM2C	Taget_gene_cluster1	cluster1	yes	chr2	230864639	230879248	5	0.315064	8.34e-07	0.507	0.33	TGIF1 (interacts with) ZNF706	TF
POLR2L	Taget_gene_cluster2	cluster2	yes	chr11	837356	842529	2	0.233233	4.57004e-39	0.877	0.843	MT-ND1 (interacts with) SNCA	PPI	UBB	Taget_gene_cluster2	cluster2	yes	chr17	16380798	16382745	2	-0.0703812	0.0388117	0.963	0.679	EOMES (interacts with) EIF6	TF	IGFBP2	Taget_gene_cluster1	cluster1	yes	chr2	216632828	216664436	3	0.649822	1.73e-22	0.191	0.007	TGIF1 (interacts with) CDKN1A	TF
BSG	Taget_gene_cluster2	cluster2	yes	chr19	571277	583493	2	0.245336	6.22504e-37	0.918	0.818	MT-ND1 (interacts with) MT-ND5	PPI	CLSPN	Taget_gene_cluster2	cluster2	yes	chr1	35720218	35769978	2	0.264595	1.82073e-06	0.147	0	EOMES (interacts with) NOP10	TF	RELB	TF	cluster1	yes	chr19	45001449	45038198	4	-0.753473	0.0167381	0.174	0.188	STAT6 (interacts with) COPZ1	TF
L1CAM	Taget_gene_cluster2	cluster2	no	NA	NA	NA	NA	NA	NA	NA	NA	MT-ND1 (interacts with) MT-ND2	PPI	CD99	Taget_gene_cluster2	cluster2	no	NA	NA	NA	NA	NA	NA	NA	NA	EOMES (interacts with) URM1	TF	NIPA2	Taget_gene_cluster1	cluster1	yes	chr15	22838644	22869362	2	-0.0548708	1.37e-06	0.32	0.172	STAT6 (interacts with) DERL1	TF
S100A9	Taget_gene_cluster2	cluster2	yes	chr1	153357854	153361023	1	-3.61001	0	0.005	0.606	MT-CO2 (interacts with) RPS3	PPI	IQGAP3	Taget_gene_cluster2	cluster2	no	NA	NA	NA	NA	NA	NA	NA	NA	EOMES (interacts with) PPM1G	TF	UBE2V2	Taget_gene_cluster1	cluster1	yes	chr8	48008415	48064708	7	0.236295	2.53e-07	0.42	0.247	STAT6 (interacts with) IGFBP7	TF
E2F1	TF	cluster2	no	NA	NA	NA	NA	NA	NA	NA	NA	MT-CO2 (interacts with) MT-CYB	PPI	RXRA	TF	cluster2	no	NA	NA	NA	NA	NA	NA	NA	NA	EOMES (interacts with) BCAN	TF	ISOC2	Taget_gene_cluster1	cluster1	yes	chr19	55452985	55462343	3	0.013409	7.32e-07	0.37	0.201	STAT6 (interacts with) SCAMP3	TF
LGALS1	Taget_gene_cluster2	cluster2	yes	chr22	37675636	37679802	2	0.607497	9.30067e-06	0.957	0.966	MT-CO2 (interacts with) MT-ND1	PPI	DIAPH3	Taget_gene_cluster2	cluster2	no	NA	NA	NA	NA	NA	NA	NA	NA	E2F7 (interacts with) GTSE1	TF	ELK1	TF	cluster1	no	NA	NA	NA	NA	NA	NA	NA	NA	STAT2 (interacts with) MPZL1	TF
NFE2L3	TF	cluster2	yes	chr7	26152198	26187137	4	0.213754	5.37645e-76	0.171	0.026	MT-CO2 (interacts with) MT-ND5	PPI	KLF10	TF	cluster2	yes	chr8	102648784	102655725	2	-0.321339	0.00960962	0.348	0.187	E2F7 (interacts with) LGALS1	TF	SMAD1	TF	cluster1	no	NA	NA	NA	NA	NA	NA	NA	NA	STAT1 (interacts with) ST3GAL4	TF
EGR1	TF	cluster2	yes	chr5	138465479	138469303	1	-0.247888	0.0397328	0.476	0.451	MT-CO2 (interacts with) PHB	PPI	HMGB3	Taget_gene_cluster2	cluster2	no	NA	NA	NA	NA	NA	NA	NA	NA	E2F7 (interacts with) CDC45	TF	RMDN1	Taget_gene_cluster1	cluster1	yes	chr8	86468257	86514357	18	0.31089	2.47e-14	0.281	0.097	STAT1 (interacts with) PTP4A3	TF
S100A8	Taget_gene_cluster2	cluster2	yes	chr1	153390032	153391073	1	-3.43441	0	0.003	0.658	MT-CO2 (interacts with) MT-ND2	PPI	E2F7	TF	cluster2	no	NA	NA	NA	NA	NA	NA	NA	NA	E2F7 (interacts with) UHRF1	TF	SOX10	TF	cluster1	no	NA	NA	NA	NA	NA	NA	NA	NA	STAT1 (interacts with) ST3GAL1	TF
ELF4	TF	cluster2	no	NA	NA	NA	NA	NA	NA	NA	NA	S100A8 (interacts with) S100A9	PPI	UHRF1	Taget_gene_cluster2	cluster2	yes	chr19	4903080	4962154	1	0.226255	1.18029e-05	0.126	0	E2F7 (interacts with) MYBL2	TF	LRRC59	Taget_gene_cluster1	cluster1	no	NA	NA	NA	NA	NA	NA	NA	NA	STAT1 (interacts with) TRIB1	TF
YBX1	Taget_gene_cluster2	cluster2	no	NA	NA	NA	NA	NA	NA	NA	NA	GSTP1 (interacts with) TPI1	PPI	FOSL1	TF	cluster2	yes	chr11	65892049	65900573	2	0.193675	6.6434e-05	0.121	0.007	E2F7 (interacts with) TPX2	TF	ESRRA	TF	cluster1	no	NA	NA	NA	NA	NA	NA	NA	NA	STAT1 (interacts with) YWHAZ	TF
ETV1	TF	cluster2	yes	chr7	13891229	13991425	4	1.04786	0	0.463	0.007	GSTP1 (interacts with) MGST1	PPI	KPNA2	Taget_gene_cluster2	cluster2	no	NA	NA	NA	NA	NA	NA	NA	NA	E2F7 (interacts with) TUBB6	TF	ETS1	TF	cluster1	no	NA	NA	NA	NA	NA	NA	NA	NA	STAT1 (interacts with) LAPTM4B	TF
JUN	TF	cluster3	no	NA	NA	NA	NA	NA	NA	NA	NA	MYO5A (interacts with) RAB38	PPI	OLFM1	Taget_gene_cluster2	cluster2	no	NA	NA	NA	NA	NA	NA	NA	NA	E2F7 (interacts with) CDC6	TF	ETV1	TF	cluster1	no	NA	NA	NA	NA	NA	NA	NA	NA	STAT1 (interacts with) COPS5	TF
COX6B1	Taget_gene_cluster3	cluster3	yes	chr19	35648323	35658782	7	-0.311486	5.76756e-79	0.843	0.851	MYO5A (interacts with) OCA2	PPI	FDPS	Taget_gene_cluster2	cluster2	yes	chr1	155308748	155320666	7	0.459514	4.78253e-17	0.705	0.224	E2F7 (interacts with) AURKB	TF	SSH2	Taget_gene_cluster1	cluster1	yes	chr17	29625938	29930276	1	-0.227831	0.0233545	0.373	0.256	STAT1 (interacts with) SDCBP	TF
PSMD8	Taget_gene_cluster3	cluster3	yes	chr19	38374536	38383824	7	-0.354062	2.62039e-54	0.756	0.786	MYO5A (interacts with) TYRP1	PPI	BCAN	Taget_gene_cluster2	cluster2	yes	chr1	156641390	156659532	7	1.36402	2.5305e-16	0.691	0.239	E2F7 (interacts with) GINS2	TF	ETV4	TF	cluster1	no	NA	NA	NA	NA	NA	NA	NA	NA	STAT1 (interacts with) ATF3	TF
DNAJA4	Taget_gene_cluster3	cluster3	yes	chr15	78264086	78282196	2	-0.397011	5.13017e-30	0.346	0.445	MME (interacts with) PMEL	PPI	ETS2	TF	cluster2	no	NA	NA	NA	NA	NA	NA	NA	NA	E2F7 (interacts with) PKMYT1	TF	SOX6	TF	cluster1	no	NA	NA	NA	NA	NA	NA	NA	NA	STAT1 (interacts with) UBA2	TF
JUNB	TF	cluster3	yes	chr19	12791486	12793315	2	-0.404755	1.66495e-22	0.784	0.768	PPIA (interacts with) TPI1	PPI	ETV7	TF	cluster2	no	NA	NA	NA	NA	NA	NA	NA	NA	E2F7 (interacts with) FANCI	TF	ETV5	TF	cluster1	yes	chr3	186046314	186110318	9	0.516869	2.96e-29	0.367	0.084	STAT1 (interacts with) ABCA8	TF
ETV4	TF	cluster3	yes	chr17	43527844	43579620	1	0.353074	3.55676e-155	0.274	0.023	PPIA (interacts with) RPS3	PPI	GTF2IRD1	TF	cluster2	yes	chr7	74453790	74602604	2	-0.198473	0.0107506	0.135	0.052	E2F7 (interacts with) RACGAP1	TF	FOS	TF	cluster1	yes	chr14	75278826	75282230	1	1.03284	7.98e-08	0.644	0.629	STAT1 (interacts with) LRRC59	TF
MDH2	Taget_gene_cluster3	cluster3	yes	chr7	76048051	76067508	1	0.237998	6.00792e-35	0.761	0.632	PPIA (interacts with) RPS19	PPI	HIC2	TF	cluster2	no	NA	NA	NA	NA	NA	NA	NA	NA	E2F7 (interacts with) PTMS	TF	NAA38	Taget_gene_cluster2	cluster2	no	NA	NA	NA	NA	NA	NA	NA	NA	STAT1 (interacts with) TMEM208	TF
SREBF2	TF	cluster3	yes	chr22	41833079	41907307	2	0.112568	5.60643e-20	0.296	0.194	PPIA (interacts with) SNCA	PPI	JUND	TF	cluster2	yes	chr19	18279694	18281622	4	-3.34373	3.28449e-38	0.54	0.761	E2F7 (interacts with) FOXM1	TF	STAT1	TF	cluster2	yes	chr2	190908460	191020960	1	0.178674	1.32e-10	0.267	0.113	STAT1 (interacts with) PSMA4	TF
ATP5MPL	Taget_gene_cluster3	cluster3	no	NA	NA	NA	NA	NA	NA	NA	NA	PPIA (interacts with) RAN	PPI	MITF	TF	cluster2	no	NA	NA	NA	NA	NA	NA	NA	NA	E2F7 (interacts with) MKI67	TF	FOSB	TF	cluster2	yes	chr19	45467995	45475179	5	-1.40801	7.62e-83	0.451	0.744	STAT1 (interacts with) PSMA3	TF
ATP5MC3	Taget_gene_cluster3	cluster3	no	NA	NA	NA	NA	NA	NA	NA	NA	RAN (interacts with) TPI1	PPI	POU3F1	TF	cluster2	no	NA	NA	NA	NA	NA	NA	NA	NA	E2F7 (interacts with) CDCA2	TF	ACTB	Taget_gene_cluster2	cluster2	no	NA	NA	NA	NA	NA	NA	NA	NA	STAT1 (interacts with) RAP1B	TF
GNAL	Taget_gene_cluster3	cluster3	yes	chr18	11689264	11885685	1	-0.833749	0	0.05	0.366	RAN (interacts with) RPS3	PPI	SOX4	TF	cluster2	no	NA	NA	NA	NA	NA	NA	NA	NA	E2F7 (interacts with) HMGB3	TF	TXN2	Taget_gene_cluster2	cluster2	no	NA	NA	NA	NA	NA	NA	NA	NA	STAT1 (interacts with) LDLRAD3	TF
FOS	TF	cluster3	no	NA	NA	NA	NA	NA	NA	NA	NA	RAN (interacts with) RPS2	PPI	STAT1	TF	cluster2	yes	chr2	190908460	191020960	2	0.516784	1.9633e-17	0.478	0.06	E2F7 (interacts with) TUBB	TF	FOSL1	TF	cluster2	yes	chr11	65892049	65900573	3	-0.201026	7.3e-05	0.131	0.061	STAT1 (interacts with) UBE2D3	TF
MT-ATP6	Taget_gene_cluster3	cluster3	no	NA	NA	NA	NA	NA	NA	NA	NA	RAN (interacts with) YBX1	PPI	STAT2	TF	cluster2	yes	chr12	56341597	56360167	5	0.127473	2.94543e-06	0.391	0.142	E2F7 (interacts with) CCNA2	TF	TCEA1	Taget_gene_cluster2	cluster2	yes	chr8	53966552	54022456	8	0.453003	7.04e-08	0.53	0.351	STAT1 (interacts with) IGFBP7	TF
TPI1	Taget_gene_cluster3	cluster3	no	NA	NA	NA	NA	NA	NA	NA	NA	RAN (interacts with) RPL28	PPI	TCF3	TF	cluster2	yes	chr19	1609290	1652615	3	-0.117053	0.0316502	0.106	0.045	E2F7 (interacts with) NCAPG	TF	TMEM68	Taget_gene_cluster2	cluster2	yes	chr8	55696424	55773407	10	-0.02704	2.2e-10	0.233	0.088	STAT1 (interacts with) ARPC2	TF
TGIF1	TF	cluster3	yes	chr18	3411608	3459978	1	0.392737	3.77624e-99	0.622	0.341	CD63 (interacts with) LGALS1	PPI	CREB5	TF	cluster3	no	NA	NA	NA	NA	NA	NA	NA	NA	E2F7 (interacts with) HJURP	TF	EXOSC4	Taget_gene_cluster2	cluster2	yes	chr8	144078648	144080648	21	0.731092	2.57e-29	0.471	0.172	STAT1 (interacts with) ANXA4	TF
RPL35	Taget_gene_cluster3	cluster3	no	NA	NA	NA	NA	NA	NA	NA	NA	CD63 (interacts with) CD81	PPI	NOP10	Taget_gene_cluster3	cluster3	yes	chr15	34341719	34343136	6	0.160116	2.40926e-08	0.608	0.246	E2F7 (interacts with) PPM1G	TF	TGIF1	TF	cluster2	no	NA	NA	NA	NA	NA	NA	NA	NA	STAT1 (interacts with) MPZL1	TF
GSTO1	Taget_gene_cluster3	cluster3	no	NA	NA	NA	NA	NA	NA	NA	NA	CD63 (interacts with) KIT	PPI	EDF1	Taget_gene_cluster3	cluster3	no	NA	NA	NA	NA	NA	NA	NA	NA	E2F7 (interacts with) CDC20	TF	RBX1	Taget_gene_cluster2	cluster2	no	NA	NA	NA	NA	NA	NA	NA	NA	SRF (interacts with) TPM4	TF
ATP5F1B	Taget_gene_cluster3	cluster3	no	NA	NA	NA	NA	NA	NA	NA	NA	CD63 (interacts with) L1CAM	PPI	TIMM13	Taget_gene_cluster3	cluster3	yes	chr19	2425625	2427586	1	0.610861	8.08773e-15	0.836	0.381	E2F7 (interacts with) CLSPN	TF	DCAF13	Taget_gene_cluster2	cluster2	no	NA	NA	NA	NA	NA	NA	NA	NA	SREBF2 (interacts with) POMP	TF
BHLHE41	TF	cluster3	yes	chr12	26120030	26125037	2	0.566176	3.20725e-31	0.4	0.291	CD63 (interacts with) GSTP1	PPI	YBX1	Taget_gene_cluster3	cluster3	no	NA	NA	NA	NA	NA	NA	NA	NA	E2F6 (interacts with) TRPV2	TF	PSMA3	Taget_gene_cluster2	cluster2	yes	chr14	58244843	58272012	4	-0.662201	1.73e-10	0.406	0.432	SREBF2 (interacts with) DUSP2	TF
AFF3	Taget_gene_cluster3	cluster3	yes	chr2	99545419	100192428	1	-0.0191068	0.0359682	0.227	0.241	CD63 (interacts with) PMEL	PPI	RPL35	Taget_gene_cluster3	cluster3	no	NA	NA	NA	NA	NA	NA	NA	NA	E2F3 (interacts with) UHRF1	TF	G6PC3	Taget_gene_cluster2	cluster2	no	NA	NA	NA	NA	NA	NA	NA	NA	SREBF2 (interacts with) ANXA4	TF
YY1	TF	cluster3	yes	chr14	100238298	100282788	2	-0.0440822	0.0145395	0.608	0.508	CD63 (interacts with) MME	PPI	ZNF580	TF	cluster3	yes	chr19	55635016	55643470	1	0.551637	2.20857e-21	0.614	0.119	E2F1 (interacts with) CENPM	TF	ARPC3	Taget_gene_cluster2	cluster2	no	NA	NA	NA	NA	NA	NA	NA	NA	SREBF1 (interacts with) PTP4A3	TF
RPS3	Taget_gene_cluster3	cluster3	no	NA	NA	NA	NA	NA	NA	NA	NA	ACTG1 (interacts with) PFN1	PPI	PSMB6	Taget_gene_cluster3	cluster3	yes	chr17	4796144	4798502	1	-0.103371	0.0100576	0.809	0.478	E2F1 (interacts with) LGALS1	TF	FOSL2	TF	cluster2	no	NA	NA	NA	NA	NA	NA	NA	NA	SP2 (interacts with) PTP4A3	TF
HES6	TF	cluster3	yes	chr2	238238267	238240662	2	0.260427	1.66724e-55	0.475	0.273	ACTG1 (interacts with) TPI1	PPI	SF3B4	Taget_gene_cluster3	cluster3	yes	chr1	149923317	149927803	3	1.11047	9.2715e-42	0.767	0.082	E2F1 (interacts with) CDC45	TF	VPS28	Taget_gene_cluster2	cluster2	yes	chr8	144423601	144428563	22	0.567846	9.31e-08	0.594	0.432	SOX6 (interacts with) IGFBP7	TF
GUK1	Taget_gene_cluster3	cluster3	yes	chr1	228139962	228148984	1	0.143101	2.47068e-18	0.885	0.819	ACTG1 (interacts with) ATP5F1B	PPI	EOMES	TF	cluster3	no	NA	NA	NA	NA	NA	NA	NA	NA	E2F1 (interacts with) EMP3	TF	YY1	TF	cluster2	yes	chr14	100238298	100282788	2	-0.966907	4.69e-15	0.378	0.43	SOX10 (interacts with) SRP14	TF
NME4	Taget_gene_cluster3	cluster3	yes	chr16	396725	410367	1	0.378961	5.6738e-68	0.633	0.422	ACTG1 (interacts with) MYL9	PPI	EIF6	Taget_gene_cluster3	cluster3	yes	chr20	35278907	35284985	4	0.824086	9.55846e-27	0.787	0.194	E2F1 (interacts with) SPC24	TF	RAP1B	Taget_gene_cluster2	cluster2	yes	chr12	68610855	68671901	2	-0.496347	2.67e-06	0.433	0.419	SOX10 (interacts with) RTTN	TF
TIMM13	Taget_gene_cluster3	cluster3	yes	chr19	2425625	2427586	2	0.059866	2.74281e-09	0.729	0.633	ACTG1 (interacts with) RPS2	PPI	TMA7	Taget_gene_cluster3	cluster3	yes	chr3	48440257	48444208	2	0.113282	0.0184955	0.935	0.694	E2F1 (interacts with) UHRF1	TF	HMGA1	TF	cluster2	no	NA	NA	NA	NA	NA	NA	NA	NA	SOX10 (interacts with) SSH2	TF
CREB3	TF	cluster3	no	NA	NA	NA	NA	NA	NA	NA	NA	ACTG1 (interacts with) MYO5A	PPI	RFX5	TF	cluster3	yes	chr1	151340640	151347357	5	0.270374	1.27324e-08	0.233	0.022	E2F1 (interacts with) MYBL2	TF	SCARB1	Taget_gene_cluster2	cluster2	no	NA	NA	NA	NA	NA	NA	NA	NA	SOX10 (interacts with) ANP32A	TF
HINT1	Taget_gene_cluster3	cluster3	no	NA	NA	NA	NA	NA	NA	NA	NA	ACTG1 (interacts with) PPIA	PPI	PLIN3	Taget_gene_cluster3	cluster3	yes	chr19	4838341	4867694	1	0.576889	1.41078e-19	0.554	0.09	E2F1 (interacts with) KPNA2	TF	RHEB	Taget_gene_cluster2	cluster2	no	NA	NA	NA	NA	NA	NA	NA	NA	SOX10 (interacts with) RGS20	TF
RPL28	Taget_gene_cluster3	cluster3	yes	chr19	55385932	55403250	3	0.124422	0.00306849	0.996	0.991	ACTG1 (interacts with) RAN	PPI	ETV4	TF	cluster3	yes	chr17	43527844	43579620	1	0.714869	2.61566e-22	0.442	0	E2F1 (interacts with) CDC6	TF	RAB2A	Taget_gene_cluster2	cluster2	yes	chr8	60516936	60623644	11	0.772115	7.96e-14	0.565	0.376	SOX10 (interacts with) CDKN1A	TF
SLC25A3	Taget_gene_cluster3	cluster3	no	NA	NA	NA	NA	NA	NA	NA	NA	RPS19 (interacts with) RPS3	PPI	IRF7	TF	cluster3	yes	chr11	612553	615983	5	0.550252	1.24587e-13	0.403	0.06	E2F1 (interacts with) AURKB	TF	HES6	TF	cluster2	no	NA	NA	NA	NA	NA	NA	NA	NA	SOX10 (interacts with) ULK4	TF
HMGA1	TF	cluster3	yes	chr6	34236873	34246231	1	0.323784	9.68647e-31	0.628	0.474	RPS19 (interacts with) RPS2	PPI	IMPDH2	Taget_gene_cluster3	cluster3	yes	chr3	49024325	49029408	2	1.46076	3.97726e-47	0.871	0.164	E2F1 (interacts with) GINS2	TF	SDHA	Taget_gene_cluster2	cluster2	no	NA	NA	NA	NA	NA	NA	NA	NA	SOX10 (interacts with) ATF3	TF
MITF	TF	cluster3	no	NA	NA	NA	NA	NA	NA	NA	NA	RPS19 (interacts with) YBX1	PPI	PSMD8	Taget_gene_cluster3	cluster3	yes	chr19	38374536	38383824	2	0.283659	2.31864e-08	0.864	0.418	E2F1 (interacts with) PKMYT1	TF	SOD1	Taget_gene_cluster2	cluster2	yes	chr21	31659666	31668931	3	-0.2082	6.24e-12	0.617	0.611	SOX10 (interacts with) MPZL1	TF
MAD1L1	Taget_gene_cluster3	cluster3	yes	chr7	1815793	2233243	3	0.335761	1.78903e-52	0.638	0.443	PHB (interacts with) TIMM13	PPI	SNRPD2	Taget_gene_cluster3	cluster3	yes	chr19	45687454	45692569	3	0.983956	7.64499e-33	0.927	0.478	E2F1 (interacts with) FANCI	TF	SLBP	Taget_gene_cluster2	cluster2	yes	chr4	1692731	1712344	5	-0.060235	0.00920083	0.37	0.251	SMAD1 (interacts with) LOXL4	TF
ZNF580	TF	cluster3	no	NA	NA	NA	NA	NA	NA	NA	NA	PHB (interacts with) SLC25A3	PPI	RPS2	Taget_gene_cluster3	cluster3	yes	chr16	1962058	1964841	2	-0.0976456	0.00575388	0.991	0.933	E2F1 (interacts with) TUBA1B	TF	ARPC2	Taget_gene_cluster2	cluster2	yes	chr2	218217141	218254356	4	0.243128	0.00218988	0.583	0.439	SMAD1 (interacts with) CITED1	TF
CA14	Taget_gene_cluster3	cluster3	yes	chr1	150257251	150265078	1	-0.742361	0	0.052	0.344	PHB (interacts with) TPI1	PPI	RPS3	Taget_gene_cluster3	cluster3	yes	chr11	75399515	75422280	4	0.728182	4.69715e-23	0.988	0.94	E2F1 (interacts with) PTMS	TF	CCT3	Taget_gene_cluster2	cluster2	yes	chr1	156308968	156367873	1	0.331159	0.0391742	0.605	0.484	SMAD1 (interacts with) MGST2	TF
NME1	Taget_gene_cluster3	cluster3	yes	chr17	51153559	51162428	3	0.622351	3.43634e-149	0.728	0.452	PHB (interacts with) RPL35	PPI	RPL28	Taget_gene_cluster3	cluster3	yes	chr19	55385932	55403250	2	1.47111	6.26371e-57	0.994	0.933	E2F1 (interacts with) OLFM1	TF	PRDX3	Taget_gene_cluster2	cluster2	no	NA	NA	NA	NA	NA	NA	NA	NA	RELB (interacts with) IMPA1	TF
RPS2	Taget_gene_cluster3	cluster3	no	NA	NA	NA	NA	NA	NA	NA	NA	PHB (interacts with) RPS3	PPI	E2F7	TF	cluster3	no	NA	NA	NA	NA	NA	NA	NA	NA	E2F1 (interacts with) CKS2	TF	SMS	Taget_gene_cluster2	cluster2	no	NA	NA	NA	NA	NA	NA	NA	NA	RELB (interacts with) CDKN1A	TF
CRABP2	Taget_gene_cluster3	cluster3	yes	chr1	156699606	156705816	1	-0.388155	3.18823e-117	0.025	0.152	PHB (interacts with) PRELID1	PPI	PPM1G	Taget_gene_cluster3	cluster3	yes	chr2	27381195	27409591	1	0.637355	5.7033e-22	0.697	0.157	E2F1 (interacts with) HMGB3	TF	ATF4	TF	cluster2	yes	chr22	39519672	39522683	1	-1.33143	1.09e-82	0.525	0.729	RELB (interacts with) LDLRAD3	TF
PSMB6	Taget_gene_cluster3	cluster3	no	NA	NA	NA	NA	NA	NA	NA	NA	PHB (interacts with) RPS2	PPI	RPS19	Taget_gene_cluster3	cluster3	yes	chr19	41860255	41872925	2	1.29578	2.63943e-42	0.993	0.851	E2F1 (interacts with) KIFC1	TF	PPIB	Taget_gene_cluster2	cluster2	yes	chr15	64155817	64163022	6	0.583808	0.000144366	0.615	0.518	RELB (interacts with) CITED1	TF
CSTB	Taget_gene_cluster3	cluster3	no	NA	NA	NA	NA	NA	NA	NA	NA	PHB (interacts with) PPIA	PPI	POLR2L	Taget_gene_cluster3	cluster3	yes	chr11	837356	842529	4	0.964904	7.10932e-30	0.934	0.515	E2F1 (interacts with) TUBB	TF	CYCS	Taget_gene_cluster2	cluster2	no	NA	NA	NA	NA	NA	NA	NA	NA	RELB (interacts with) IGFBP2	TF
MT-CYB	Taget_gene_cluster3	cluster3	no	NA	NA	NA	NA	NA	NA	NA	NA	PHB (interacts with) RAN	PPI	ATF3	TF	cluster3	yes	chr1	212565334	212620777	1	-2.53941	3.97306e-28	0.295	0.59	E2F1 (interacts with) CCNA2	TF	BCLAF1	TF	cluster2	yes	chr6	136256627	136289851	5	-1.00916	6.35e-16	0.345	0.416	REL (interacts with) NR4A1	TF
ERF	TF	cluster3	yes	chr19	42247569	42255128	4	-0.289	8.80544e-20	0.211	0.278	NME1 (interacts with) NME4	PPI	KLF2	TF	cluster3	yes	chr19	16324826	16328685	5	-0.152846	0.0259193	0.239	0.134	E2F1 (interacts with) FDPS	TF	PABPC1	Taget_gene_cluster2	cluster2	yes	chr8	100685816	100722809	20	1.41891	1.15e-99	0.838	0.83	REL (interacts with) ATF3	TF
PRELID1	Taget_gene_cluster3	cluster3	yes	chr5	177303799	177306949	1	-0.265224	5.66867e-12	0.778	0.763	NME1 (interacts with) TPI1	PPI	DNAJC15	Taget_gene_cluster3	cluster3	no	NA	NA	NA	NA	NA	NA	NA	NA	E2F1 (interacts with) CLSPN	TF	MET	Taget_gene_cluster2	cluster2	no	NA	NA	NA	NA	NA	NA	NA	NA	REL (interacts with) NR4A1	TF
MT-ND1	Taget_gene_cluster3	cluster3	no	NA	NA	NA	NA	NA	NA	NA	NA	NME1 (interacts with) RPS3	PPI	GNB2	Taget_gene_cluster3	cluster3	yes	chr7	100673567	100679174	2	0.524276	3.95841e-14	0.893	0.44	CREB5 (interacts with) RPS19	TF	TUBB6	Taget_gene_cluster2	cluster2	no	NA	NA	NA	NA	NA	NA	NA	NA	PITX2 (interacts with) ST3GAL4	TF
MT-ND5	Taget_gene_cluster3	cluster3	no	NA	NA	NA	NA	NA	NA	NA	NA	NME1 (interacts with) PPIA	PPI	PTMS	Taget_gene_cluster3	cluster3	no	NA	NA	NA	NA	NA	NA	NA	NA	CREB5 (interacts with) CD63	TF	HAX1	Taget_gene_cluster2	cluster2	no	NA	NA	NA	NA	NA	NA	NA	NA	NFKB2 (interacts with) ANXA11	TF
MT-CO2	Taget_gene_cluster3	cluster3	no	NA	NA	NA	NA	NA	NA	NA	NA	NME1 (interacts with) RPS2	PPI	E2F3	TF	cluster3	yes	chr6	20401879	20493714	3	0.111698	7.93708e-06	0.2	0.037	CREB5 (interacts with) OLFM1	TF	IDH2	Taget_gene_cluster2	cluster2	yes	chr15	90083045	90102477	4	0.259137	3.81e-14	0.222	0.061	NFKB2 (interacts with) LDLRAD3	TF
MT-ND2	Taget_gene_cluster3	cluster3	no	NA	NA	NA	NA	NA	NA	NA	NA	NME1 (interacts with) RAN	PPI	ETS2	TF	cluster3	no	NA	NA	NA	NA	NA	NA	NA	NA	ATF7 (interacts with) CKS2	TF	MIEN1	Taget_gene_cluster2	cluster2	no	NA	NA	NA	NA	NA	NA	NA	NA	NFKB2 (interacts with) IGFBP2	TF
EGR1	TF	cluster3	yes	chr5	138465479	138469303	1	-0.247888	0.0397328	0.476	0.451	NME1 (interacts with) PHB	PPI	TEAD4	TF	cluster3	no	NA	NA	NA	NA	NA	NA	NA	NA	ATF7 (interacts with) CDCA8	TF	EIF5A	Taget_gene_cluster2	cluster2	no	NA	NA	NA	NA	NA	NA	NA	NA	NFKB1 (interacts with) TPM4	TF
SOX6	TF	cluster3	no	NA	NA	NA	NA	NA	NA	NA	NA	PSMB6 (interacts with) PSMD8	PPI	XBP1	TF	cluster3	yes	chr22	28794555	28800597	3	0.0714393	1.63074e-06	0.395	0.142	ATF3 (interacts with) GINS2	TF	POLR2K	Taget_gene_cluster2	cluster2	no	NA	NA	NA	NA	NA	NA	NA	NA	MEF2A (interacts with) TRIB1	TF
IRF4	TF	cluster3	no	NA	NA	NA	NA	NA	NA	NA	NA	PSMB6 (interacts with) RPS19	PPI	DSP	TF	cluster3	no	NA	NA	NA	NA	NA	NA	NA	NA	ATF3 (interacts with) RPS3	TF	ZNF580	TF	cluster2	yes	chr19	55635016	55643470	3	-0.170408	2.31e-07	0.308	0.156	MEF2A (interacts with) ATF3	TF
NFIA	TF	cluster3	no	NA	NA	NA	NA	NA	NA	NA	NA	PSMB6 (interacts with) RPS2	PPI	JUNB	TF	cluster3	no	NA	NA	NA	NA	NA	NA	NA	NA	UQCC2 (interacts with) UQCRQ	PPI	CEBPD	TF	cluster2	yes	chr8	47736913	47738164	6	-0.994965	4.55e-27	0.368	0.511	MAFF (interacts with) DUSP2	TF
COX8A	Taget_gene_cluster3	cluster3	no	NA	NA	NA	NA	NA	NA	NA	NA	PSMB6 (interacts with) RAN	PPI													UQCC2 (interacts with) UQCR10	PPI	ATF3	TF	cluster2	yes	chr1	212565334	212620777	1	-0.323366	7.87e-13	0.428	0.559	MAFF (interacts with) TRIB1	TF
NFKB2	TF	cluster3	no	NA	NA	NA	NA	NA	NA	NA	NA	PSMB6 (interacts with) SNCA	PPI													TMA7 (interacts with) UQCRQ	PPI	ZBTB2	TF	cluster2	no	NA	NA	NA	NA	NA	NA	NA	NA	MAFF (interacts with) CDKN1A	TF
												MT-ND5 (interacts with) RPS3	PPI													SNCA (interacts with) UBB	PPI	IRF7	TF	cluster2	no	NA	NA	NA	NA	NA	NA	NA	NA	MAFF (interacts with) ATF3	TF
												MT-ND5 (interacts with) RPS2	PPI													SNCA (interacts with) TUBA1B	PPI	BHLHE41	TF	cluster2	no	NA	NA	NA	NA	NA	NA	NA	NA	KLF2 (interacts with) MYL6	TF
												MT-ND5 (interacts with) SNCA	PPI													TUBB2A (interacts with) TUBB4B	PPI	COPS8	Taget_gene_cluster2	cluster2	no	NA	NA	NA	NA	NA	NA	NA	NA	KLF2 (interacts with) PEX2	TF
												MT-ND2 (interacts with) RPS3	PPI													TUBB2A (interacts with) TUBB6	PPI	COPS5	Taget_gene_cluster2	cluster2	yes	chr8	67043079	67083783	11	0.161104	0.000206271	0.401	0.262	KLF2 (interacts with) RGS20	TF
												MT-ND2 (interacts with) RPS2	PPI													JPT1 (interacts with) KPNA2	PPI	CAPZA2	Taget_gene_cluster2	cluster2	no	NA	NA	NA	NA	NA	NA	NA	NA	KLF2 (interacts with) DUSP2	TF
												MT-ND2 (interacts with) MT-ND5	PPI													PLIN3 (interacts with) UBB	PPI	SDHC	Taget_gene_cluster2	cluster2	yes	chr1	161314381	161371964	1	0.419497	6.23e-08	0.503	0.301	KLF2 (interacts with) ATF3	TF
												MT-ND2 (interacts with) SNCA	PPI													HBB (interacts with) UBB	PPI	C19orf53	Taget_gene_cluster2	cluster2	no	NA	NA	NA	NA	NA	NA	NA	NA	KLF2 (interacts with) S100A13	TF
												COX8A (interacts with) MDH2	PPI													HBB (interacts with) MKI67	PPI	PFDN2	Taget_gene_cluster2	cluster2	yes	chr1	161100556	161118055	1	-0.357147	0.000166532	0.489	0.441	KLF10 (interacts with) LOXL4	TF
												COX8A (interacts with) MT-ATP6	PPI													HBB (interacts with) SLC25A3	PPI	CYHR1	Taget_gene_cluster2	cluster2	yes	chr8	144449582	144465677	22	-0.049076	5.35e-07	0.395	0.226	KLF10 (interacts with) TMEM147	TF
												COX8A (interacts with) MT-CYB	PPI													HBB (interacts with) PLIN3	PPI	PGAM1	Taget_gene_cluster2	cluster2	yes	chr10	97426191	97433444	2	0.47257	2.5e-07	0.54	0.353	KLF10 (interacts with) EIF5A	TF
												COX8A (interacts with) MT-CO2	PPI													POLR2L (interacts with) SNRPD2	PPI	GPAA1	Taget_gene_cluster2	cluster2	yes	chr8	144082590	144086216	21	0.307572	6.19e-12	0.484	0.271	KLF10 (interacts with) NR4A1	TF
												COX6B1 (interacts with) PSMB6	PPI													POLR2L (interacts with) RPS2	PPI	PGK1	Taget_gene_cluster2	cluster2	no	NA	NA	NA	NA	NA	NA	NA	NA	KLF10 (interacts with) TRIB1	TF
												COX6B1 (interacts with) COX8A	PPI													POLR2L (interacts with) UQCR10	PPI	CEBPB	TF	cluster2	no	NA	NA	NA	NA	NA	NA	NA	NA	KLF10 (interacts with) AZIN1	TF
												COX6B1 (interacts with) MDH2	PPI													POLR2L (interacts with) YBX1	PPI	JUN	TF	cluster2	yes	chr1	58780791	58784047	1	-0.200089	7.82e-15	0.534	0.67	KLF10 (interacts with) YWHAZ	TF
												COX6B1 (interacts with) MT-CYB	PPI													POLR2L (interacts with) UBB	PPI	SHARPIN	Taget_gene_cluster2	cluster2	yes	chr8	144098633	144108124	21	0.442008	1.28e-16	0.395	0.17	KLF10 (interacts with) PABPC1	TF
												COX6B1 (interacts with) MT-ATP6	PPI													POLR2L (interacts with) UQCRQ	PPI	JUNB	TF	cluster2	no	NA	NA	NA	NA	NA	NA	NA	NA	KLF10 (interacts with) CYCS	TF
												COX6B1 (interacts with) MT-ND1	PPI													POLR2L (interacts with) RPS3	PPI	BAIAP2L2	Taget_gene_cluster2	cluster2	no	NA	NA	NA	NA	NA	NA	NA	NA	KLF10 (interacts with) CDKN1A	TF
												COX6B1 (interacts with) MT-ND5	PPI													POLR2L (interacts with) PSMB6	PPI	DYNLL1	Taget_gene_cluster2	cluster2	yes	chr12	120469850	120498493	6	-0.414528	9.86e-22	0.615	0.676	KLF10 (interacts with) VDAC1	TF
												COX6B1 (interacts with) MT-CO2	PPI													POLR2L (interacts with) TIMM13	PPI	CEBPG	TF	cluster2	yes	chr19	33373685	33382686	2	-0.454331	0.00724744	0.143	0.167	KLF10 (interacts with) IGFBP7	TF
												COX6B1 (interacts with) MT-ND2	PPI													EMP3 (interacts with) LGALS1	PPI	ANXA4	Taget_gene_cluster2	cluster2	no	NA	NA	NA	NA	NA	NA	NA	NA	KLF10 (interacts with) ITM2C	TF
												MDH2 (interacts with) PSMD8	PPI													EIF6 (interacts with) RPL28	PPI	JUND	TF	cluster2	yes	chr19	18279694	18281622	1	-3.08903	2.45e-306	0.351	0.923	KLF10 (interacts with) DUSP2	TF
												MDH2 (interacts with) SLC25A3	PPI													EIF6 (interacts with) RPS19	PPI	VDAC1	Taget_gene_cluster2	cluster2	no	NA	NA	NA	NA	NA	NA	NA	NA	KLF10 (interacts with) ATF3	TF
												MDH2 (interacts with) TPI1	PPI													EIF6 (interacts with) PHB	PPI	GTF3A	Taget_gene_cluster2	cluster2	no	NA	NA	NA	NA	NA	NA	NA	NA	JUND (interacts with) TMED1	TF
												MDH2 (interacts with) MT-CYB	PPI													EIF6 (interacts with) RPS2	PPI	YWHAZ	Taget_gene_cluster2	cluster2	yes	chr8	100916523	100953388	20	1.00462	3.91e-20	0.653	0.468	JUND (interacts with) COMMD7	TF
												ATP5MPL (interacts with) MT-ATP6	PPI													EIF6 (interacts with) GNB2	PPI	NFIC	TF	cluster2	no	NA	NA	NA	NA	NA	NA	NA	NA	JUND (interacts with) P4HA1	TF
												ATP5MPL (interacts with) COX6B1	PPI													EIF6 (interacts with) RPS3	PPI	CDKN1A	Taget_gene_cluster2	cluster2	yes	chr6	36676460	36687337	4	0.123636	0.012987	0.439	0.477	JUND (interacts with) ST3GAL4	TF
												ATP5MC3 (interacts with) SLC25A3	PPI													EIF6 (interacts with) RPL35	PPI	IMPA1	Taget_gene_cluster2	cluster2	yes	chr8	81656914	81686331	17	0.15057	4.82e-10	0.252	0.104	JUND (interacts with) TRIB1	TF
												ATP5MC3 (interacts with) RPL35	PPI													EIF6 (interacts with) PSMD8	PPI	ANP32A	Taget_gene_cluster2	cluster2	yes	chr15	68778535	68820897	10	0.0807451	0.049682	0.437	0.308	JUND (interacts with) EBAG9	TF
												ATP5MC3 (interacts with) RPS3	PPI													SF3B4 (interacts with) SNRPD2	PPI	SSBP1	Taget_gene_cluster2	cluster2	no	NA	NA	NA	NA	NA	NA	NA	NA	JUND (interacts with) ATP6V1C1	TF
												ATP5MC3 (interacts with) COX8A	PPI													SF3B4 (interacts with) YBX1	PPI	NR4A1	Taget_gene_cluster2	cluster2	yes	chr12	52022832	52059507	5	1.08359	4.29e-29	0.574	0.308	JUND (interacts with) AZIN1	TF
												ATP5MC3 (interacts with) MT-ND2	PPI													DNAJC15 (interacts with) TIMM13	PPI	MYL6	Taget_gene_cluster2	cluster2	yes	chr12	56158346	56163496	5	-0.121204	2.59e-12	0.669	0.733	JUND (interacts with) ZNF706	TF
												ATP5MC3 (interacts with) MT-ND5	PPI													DCT (interacts with) TYRP1	PPI	CD63	Taget_gene_cluster2	cluster2	yes	chr12	55725323	55729707	5	0.82594	2.15e-43	0.8	0.835	JUND (interacts with) YWHAZ	TF
												ATP5MC3 (interacts with) MT-ND1	PPI													SNRPD2 (interacts with) YBX1	PPI	PSMB3	Taget_gene_cluster2	cluster2	no	NA	NA	NA	NA	NA	NA	NA	NA	JUND (interacts with) TRAM1	TF
												ATP5MC3 (interacts with) MT-CYB	PPI													SNRPD2 (interacts with) UQCRQ	PPI	TPM4	Taget_gene_cluster2	cluster2	no	NA	NA	NA	NA	NA	NA	NA	NA	JUND (interacts with) CDKN1A	TF
												ATP5MC3 (interacts with) RPS2	PPI													SNRPD2 (interacts with) TMA7	PPI	RPS19BP1	Taget_gene_cluster2	cluster2	no	NA	NA	NA	NA	NA	NA	NA	NA	JUND (interacts with) IGFBP7	TF
												ATP5MC3 (interacts with) MT-CO2	PPI													SNRPD2 (interacts with) TIMM13	PPI	KLF10	TF	cluster2	no	NA	NA	NA	NA	NA	NA	NA	NA	JUND (interacts with) DUSP2	TF
												ATP5MC3 (interacts with) MDH2	PPI													CLIC1 (interacts with) GSTP1	PPI	CREB5	TF	cluster2	no	NA	NA	NA	NA	NA	NA	NA	NA	JUND (interacts with) ATF3	TF
												ATP5MC3 (interacts with) COX6B1	PPI													CLIC1 (interacts with) GSTO1	PPI	CREM	TF	cluster2	no	NA	NA	NA	NA	NA	NA	NA	NA	JUND (interacts with) UQCRC2	TF
												ATP5MC3 (interacts with) ATP5MPL	PPI													CLIC1 (interacts with) S100A11	PPI	FABP5	Taget_gene_cluster2	cluster2	yes	chr8	81280536	81284777	17	0.678367	1.67e-30	0.395	0.1	JUND (interacts with) RAP1B	TF
												ATP5MC3 (interacts with) MT-ATP6	PPI													DTYMK (interacts with) IMPDH2	PPI	ERH	Taget_gene_cluster2	cluster2	no	NA	NA	NA	NA	NA	NA	NA	NA	JUND (interacts with) NR4A1	TF
												MT-ATP6 (interacts with) TPI1	PPI													CD99 (interacts with) MME	PPI	PSMA4	Taget_gene_cluster2	cluster2	no	NA	NA	NA	NA	NA	NA	NA	NA	JUND (interacts with) CYHR1	TF
												MT-ATP6 (interacts with) RPS3	PPI													CD99 (interacts with) LGALS1	PPI	ZNF496	TF	cluster2	yes	chr1	247297412	247331846	1	-0.0818447	0.00188656	0.092	0.045	JUND (interacts with) PTP4A3	TF
												MT-ATP6 (interacts with) RPS2	PPI													CD99 (interacts with) TRIP13	PPI	ZNF76	TF	cluster2	yes	chr6	35258909	35295985	4	-0.136251	0.0152748	0.136	0.086	JUND (interacts with) TRIB1	TF
												MT-ATP6 (interacts with) MT-CYB	PPI													LGALS1 (interacts with) S100A11	PPI	KLF2	TF	cluster2	no	NA	NA	NA	NA	NA	NA	NA	NA	JUND (interacts with) EBAG9	TF
												MT-ATP6 (interacts with) RPS19	PPI													CD63 (interacts with) MME	PPI	PSMD11	Taget_gene_cluster2	cluster2	yes	chr17	32444379	32483319	1	-0.924431	3.34e-11	0.338	0.387	JUND (interacts with) AZIN1	TF
												MT-ATP6 (interacts with) MT-ND5	PPI													CD63 (interacts with) GSTP1	PPI	EIF3H	Taget_gene_cluster2	cluster2	yes	chr8	116642130	116766925	20	0.822485	9.96e-19	0.696	0.559	JUND (interacts with) ZNF706	TF
												MT-ATP6 (interacts with) MT-CO2	PPI													CD63 (interacts with) LGALS1	PPI	MAFF	TF	cluster2	no	NA	NA	NA	NA	NA	NA	NA	NA	JUND (interacts with) YWHAZ	TF
												MT-ATP6 (interacts with) MT-ND1	PPI													HMGB3 (interacts with) KIF4A	PPI	EGR1	TF	cluster2	no	NA	NA	NA	NA	NA	NA	NA	NA	JUND (interacts with) PABPC1	TF
												MT-ATP6 (interacts with) MT-ND2	PPI													PSMD4 (interacts with) UBB	PPI	ANXA11	Taget_gene_cluster2	cluster2	no	NA	NA	NA	NA	NA	NA	NA	NA	JUND (interacts with) LAPTM4B	TF
												L1CAM (interacts with) RPS6KA2	PPI													PSMD4 (interacts with) SNCA	PPI	ELF1	TF	cluster2	yes	chr13	40931924	41061440	2	-1.03836	1.18e-15	0.281	0.369	JUND (interacts with) MET	TF
												S100A9 (interacts with) SLPI	PPI													PSMD4 (interacts with) RPS19	PPI	TBCB	Taget_gene_cluster2	cluster2	yes	chr19	36114289	36125947	2	0.0344241	0.018282	0.451	0.305	JUND (interacts with) ACTB	TF
												S100A9 (interacts with) SNCA	PPI													PSMD4 (interacts with) RPS2	PPI	AP2S1	Taget_gene_cluster2	cluster2	yes	chr19	46838136	46850846	5	0.300587	0.000661416	0.517	0.346	JUND (interacts with) CDKN1A	TF
												LGALS1 (interacts with) S100A11	PPI													PSMD4 (interacts with) UBE2S	PPI	REL	TF	cluster2	no	NA	NA	NA	NA	NA	NA	NA	NA	JUND (interacts with) SRP9	TF
												PMEL (interacts with) RAB38	PPI													PSMD4 (interacts with) PSMD8	PPI	RELB	TF	cluster2	yes	chr19	45001449	45038198	4	-0.753473	0.0167381	0.174	0.188	JUND (interacts with) ATF3	TF
												PMEL (interacts with) TYRP1	PPI													NOP10 (interacts with) RPS19	PPI	SOX10	TF	cluster2	no	NA	NA	NA	NA	NA	NA	NA	NA	JUND (interacts with) TIMM17A	TF
												PMEL (interacts with) SNCA	PPI													NOP10 (interacts with) SNRPD2	PPI	DUSP2	Taget_gene_cluster2	cluster2	no	NA	NA	NA	NA	NA	NA	NA	NA	JUNB (interacts with) NR4A1	TF
												CD99 (interacts with) LGALS1	PPI													NOP10 (interacts with) TMA7	PPI	TBC1D7	Taget_gene_cluster2	cluster2	yes	chr6	13266542	13328583	2	0.371994	1.95e-18	0.517	0.244	JUNB (interacts with) LDLRAD3	TF
												CD99 (interacts with) KIT	PPI													NOP10 (interacts with) POLR2L	PPI	ETV4	TF	cluster2	no	NA	NA	NA	NA	NA	NA	NA	NA	JUNB (interacts with) CKS2	TF
												CD99 (interacts with) L1CAM	PPI													NOP10 (interacts with) PSMB6	PPI	CKS2	Taget_gene_cluster2	cluster2	yes	chr9	89311195	89316703	2	0.845816	1.46e-26	0.407	0.131	JUNB (interacts with) GPAA1	TF
												CD99 (interacts with) GPR143	PPI													NOP10 (interacts with) TIMM13	PPI	ETV2	TF	cluster2	no	NA	NA	NA	NA	NA	NA	NA	NA	JUNB (interacts with) MRPL13	TF
												CD99 (interacts with) MME	PPI													PSMD8 (interacts with) UBB	PPI	EIF2S2	Taget_gene_cluster2	cluster2	no	NA	NA	NA	NA	NA	NA	NA	NA	JUNB (interacts with) IMPA1	TF
												GPR143 (interacts with) RAB38	PPI													PSMD8 (interacts with) SNCA	PPI	CWC15	Taget_gene_cluster2	cluster2	no	NA	NA	NA	NA	NA	NA	NA	NA	JUNB (interacts with) TMEM68	TF
												GPR143 (interacts with) OCA2	PPI													PSMD8 (interacts with) UBE2S	PPI	ETV5	TF	cluster2	yes	chr3	186046314	186110318	9	0.516869	2.96e-29	0.367	0.084	JUNB (interacts with) CDKN1A	TF
												GPR143 (interacts with) TYRP1	PPI													PSMD8 (interacts with) SNRPD2	PPI	FOS	TF	cluster2	yes	chr14	75278826	75282230	1	1.03284	7.98e-08	0.644	0.629	JUNB (interacts with) ULK4	TF
												GPR143 (interacts with) PMEL	PPI													PSMD8 (interacts with) RPS2	PPI	TXNL4A	Taget_gene_cluster2	cluster2	no	NA	NA	NA	NA	NA	NA	NA	NA	JUNB (interacts with) DUSP2	TF
												CLIC1 (interacts with) TPI1	PPI													CDC20 (interacts with) CDCA8	PPI	SNRPD1	Taget_gene_cluster2	cluster2	no	NA	NA	NA	NA	NA	NA	NA	NA	JUNB (interacts with) ATF3	TF
												CLIC1 (interacts with) S100A11	PPI													CDC20 (interacts with) KIF20A	PPI	SARAF	Taget_gene_cluster2	cluster2	yes	chr8	30063003	30083208	3	1.84562	7.86e-107	0.582	0	JUNB (interacts with) NR4A1	TF
												CLIC1 (interacts with) GSTO1	PPI													CDC20 (interacts with) CDCA3	PPI	TRIB1	Taget_gene_cluster2	cluster2	yes	chr8	125430358	125438403	21	0.550557	4.29e-16	0.263	0.084	JUNB (interacts with) DUSP2	TF
												CLIC1 (interacts with) GSTP1	PPI													CDC20 (interacts with) CKS2	PPI	AZIN1	Taget_gene_cluster2	cluster2	no	NA	NA	NA	NA	NA	NA	NA	NA	JUNB (interacts with) ATF3	TF
												S100A11 (interacts with) S100A8	PPI													CDC20 (interacts with) CDC45	PPI	ZNF706	Taget_gene_cluster2	cluster2	yes	chr8	101177878	101206193	20	0.59887	2.61e-09	0.586	0.41	JUN (interacts with) NR4A1	TF
												GSTO1 (interacts with) HSPB1	PPI													CDC20 (interacts with) KIF4A	PPI	BAG1	Taget_gene_cluster2	cluster2	yes	chr9	33247820	33264720	2	-0.527978	4.56e-07	0.338	0.36	JUN (interacts with) LDLRAD3	TF
												GSTO1 (interacts with) MT-ND1	PPI													CDC20 (interacts with) HJURP	PPI	PDAP1	Taget_gene_cluster2	cluster2	no	NA	NA	NA	NA	NA	NA	NA	NA	JUN (interacts with) TRIB1	TF
												GSTO1 (interacts with) MT-ND5	PPI													CDC20 (interacts with) KIFC1	PPI	MFSD3	Taget_gene_cluster2	cluster2	yes	chr8	144509070	144511213	22	0.258211	2.66e-17	0.186	0.025	JUN (interacts with) ATP6V1C1	TF
												GSTO1 (interacts with) MT-ND2	PPI													CDC20 (interacts with) SPC24	PPI	PIGH	Taget_gene_cluster2	cluster2	yes	chr14	67581955	67600286	1	-0.168497	0.00321103	0.286	0.181	JUN (interacts with) AZIN1	TF
												GSTO1 (interacts with) MGST1	PPI													CDC20 (interacts with) RACGAP1	PPI	SLC39A4	Taget_gene_cluster2	cluster2	yes	chr8	144409742	144416844	22	0.788876	3.59e-39	0.409	0.075	JUN (interacts with) YWHAZ	TF
												GSTO1 (interacts with) GSTP1	PPI													CDC20 (interacts with) KPNA2	PPI	PIGP	Taget_gene_cluster2	cluster2	yes	chr21	37059170	37073170	3	0.183185	2.66e-06	0.437	0.251	JUN (interacts with) CDKN1A	TF
												CRABP2 (interacts with) CSTB	PPI													CDC20 (interacts with) GTSE1	PPI	HACD1	Taget_gene_cluster2	cluster2	no	NA	NA	NA	NA	NA	NA	NA	NA	JUN (interacts with) DUSP2	TF
												CRABP2 (interacts with) POLR2L	PPI													CDC20 (interacts with) UHRF1	PPI	PTS	Taget_gene_cluster2	cluster2	no	NA	NA	NA	NA	NA	NA	NA	NA	JUN (interacts with) ATF3	TF
												CRABP2 (interacts with) NME1	PPI													CDC20 (interacts with) UBB	PPI	ZFAND1	Taget_gene_cluster2	cluster2	yes	chr8	81701334	81732903	17	0.466087	1.52e-19	0.496	0.213	JUN (interacts with) ATF3	TF
												DCT (interacts with) RAB38	PPI													CDC20 (interacts with) TUBA1C	PPI	ITGB1BP1	Taget_gene_cluster2	cluster2	no	NA	NA	NA	NA	NA	NA	NA	NA	IRF9 (interacts with) MPZL1	TF
												DCT (interacts with) KIT	PPI													CDC20 (interacts with) YBX1	PPI	LAPTM4B	Taget_gene_cluster2	cluster2	yes	chr8	97775057	97853013	20	0.257022	0.0393386	0.476	0.387	IRF7 (interacts with) TRIB1	TF
												DCT (interacts with) OCA2	PPI													CDC20 (interacts with) PSMD4	PPI	LYPLA1	Taget_gene_cluster2	cluster2	yes	chr8	54046367	54102017	8	0.678945	1.04e-28	0.463	0.163	IRF7 (interacts with) ARMC1	TF
												DCT (interacts with) TYRP1	PPI													CDC20 (interacts with) MKI67	PPI	MFSD10	Taget_gene_cluster2	cluster2	yes	chr4	2930561	2934834	5	0.127108	3.79e-09	0.378	0.199	IRF7 (interacts with) ULK4	TF
												DCT (interacts with) MYO5A	PPI													CDC20 (interacts with) NEK2	PPI	THEM6	Taget_gene_cluster2	cluster2	yes	chr8	142727223	142736927	21	0.329551	1.94e-23	0.255	0.038	IRF7 (interacts with) ROMO1	TF
												DCT (interacts with) GPR143	PPI													CDC20 (interacts with) IQGAP3	PPI	PCBD1	Taget_gene_cluster2	cluster2	no	NA	NA	NA	NA	NA	NA	NA	NA	IRF7 (interacts with) EIF2S2	TF
												DCT (interacts with) PMEL	PPI													CDC20 (interacts with) FOXM1	PPI	PTP4A3	Taget_gene_cluster2	cluster2	yes	chr8	141391995	141432454	21	1.42668	3.64e-50	0.385	0.025	IRF7 (interacts with) EIF5A	TF
												RAB38 (interacts with) TYRP1	PPI													CDC20 (interacts with) TUBB4B	PPI	SRA1	Taget_gene_cluster2	cluster2	no	NA	NA	NA	NA	NA	NA	NA	NA	IRF7 (interacts with) FAM174B	TF
												OCA2 (interacts with) RAB38	PPI													CDC20 (interacts with) TUBB	PPI	ST3GAL1	Taget_gene_cluster2	cluster2	yes	chr8	133454848	133571940	21	0.121259	1.05e-13	0.385	0.172	IRF7 (interacts with) IDH2	TF
												OCA2 (interacts with) PMEL	PPI													CDC20 (interacts with) CDCA2	PPI	EGR2	TF	cluster2	no	NA	NA	NA	NA	NA	NA	NA	NA	IRF7 (interacts with) BNIP3	TF
												OCA2 (interacts with) TYRP1	PPI													CDC20 (interacts with) CLSPN	PPI	FOXK1	TF	cluster2	no	NA	NA	NA	NA	NA	NA	NA	NA	IRF7 (interacts with) P4HA1	TF
												DNAJA4 (interacts with) HSPB1	PPI													CDC20 (interacts with) FANCI	PPI	MEF2A	TF	cluster2	no	NA	NA	NA	NA	NA	NA	NA	NA	IRF7 (interacts with) IMPA1	TF
												EMP3 (interacts with) LGALS1	PPI													CDC20 (interacts with) DTYMK	PPI	NFKB1	TF	cluster2	yes	chr4	102501331	102617302	1	-0.60723	6.41e-08	0.106	0.17	IRF7 (interacts with) CITED1	TF
												GAS6 (interacts with) LGALS1	PPI													CDC20 (interacts with) TPX2	PPI	ULK4	Taget_gene_cluster2	cluster2	yes	chr3	41246599	41962130	8	0.383633	4.56e-23	0.183	0	IRF7 (interacts with) CDKN1A	TF
												GAS6 (interacts with) MET	PPI													CDC20 (interacts with) PLK1	PPI	SP2	TF	cluster2	no	NA	NA	NA	NA	NA	NA	NA	NA	IRF7 (interacts with) IGFBP7	TF
												GNAL (interacts with) RAN	PPI													CDC20 (interacts with) POC1A	PPI	SREBF1	TF	cluster2	no	NA	NA	NA	NA	NA	NA	NA	NA	IRF2 (interacts with) LOXL4	TF
												GUK1 (interacts with) NME4	PPI													CDC20 (interacts with) PSMB6	PPI	SRF	TF	cluster2	yes	chr6	43171269	43181506	5	-0.874898	3.04e-13	0.108	0.197	IRF2 (interacts with) MET	TF
												GUK1 (interacts with) TPI1	PPI													CDC20 (interacts with) UBE2S	PPI	ZNF283	TF	cluster2	no	NA	NA	NA	NA	NA	NA	NA	NA	IRF2 (interacts with) IGFBP7	TF
												GUK1 (interacts with) HINT1	PPI													CDC20 (interacts with) SGO1	PPI	ZNF770	TF	cluster2	no	NA	NA	NA	NA	NA	NA	NA	NA	IRF2 (interacts with) IGFBP2	TF
												GUK1 (interacts with) NME1	PPI													CDC20 (interacts with) PKMYT1	PPI	ELK4	TF	cluster2	yes	chr1	205597556	205632011	5	-0.571579	0.0119547	0.132	0.154	IRF1 (interacts with) ATF3	TF
												NME4 (interacts with) RPS3	PPI													CDC20 (interacts with) TROAP	PPI	ETS2	TF	cluster2	yes	chr21	38805183	38824955	3	-1.01526	1.92e-21	0.211	0.339	IRF1 (interacts with) LDLRAD3	TF
												NME4 (interacts with) RPS2	PPI													CDC20 (interacts with) GINS2	PPI	THAP11	TF	cluster2	yes	chr16	67842320	67844195	2	-0.424024	2.57e-07	0.089	0.147	HOXD1 (interacts with) RGS20	TF
												HINT1 (interacts with) RPL35	PPI													CDC20 (interacts with) NCAPG	PPI	CEBPG	TF	cluster3	yes	chr19	33373685	33382686	2	-0.454331	0.00724744	0.143	0.167	HOXA10 (interacts with) FAM174B	TF
												HINT1 (interacts with) RPS3	PPI													CDC20 (interacts with) MYBL2	PPI	NDUFC1	Taget_gene_cluster3	cluster3	yes	chr4	139266880	139302551	3	-0.353377	5.09e-12	0.552	0.545	HES6 (interacts with) FAM174B	TF
												HINT1 (interacts with) NME1	PPI													CDC20 (interacts with) CENPM	PPI	JUND	TF	cluster3	yes	chr19	18279694	18281622	1	-3.08903	2.45e-306	0.351	0.923	HES6 (interacts with) P4HA1	TF
												HINT1 (interacts with) PPIA	PPI													CDC20 (interacts with) PSMD8	PPI	MRPL4	Taget_gene_cluster3	cluster3	no	NA	NA	NA	NA	NA	NA	NA	NA	HES6 (interacts with) ST3GAL4	TF
												RPS6KA2 (interacts with) YBX1	PPI													CDC20 (interacts with) CDC6	PPI	CYC1	Taget_gene_cluster3	cluster3	yes	chr8	144095039	144097525	21	1.07772	5.94e-28	0.589	0.335	HES6 (interacts with) PTP4A3	TF
												PSMD8 (interacts with) RPS2	PPI													CDC20 (interacts with) TRIP13	PPI	NDUFA1	Taget_gene_cluster3	cluster3	no	NA	NA	NA	NA	NA	NA	NA	NA	HES6 (interacts with) AZIN1	TF
												PSMD8 (interacts with) RAN	PPI													CCNA2 (interacts with) UHRF1	PPI	COX16	Taget_gene_cluster3	cluster3	yes	chr14	70325081	70416984	1	-0.416995	2.57e-05	0.337	0.346	HES6 (interacts with) LACTB2	TF
												PSMD8 (interacts with) SNCA	PPI													CCNA2 (interacts with) UBB	PPI	COX6C	Taget_gene_cluster3	cluster3	yes	chr8	99873200	99893707	20	1.16527	2.12e-20	0.706	0.566	HES6 (interacts with) ATP6V1H	TF
												MED15 (interacts with) POLR2L	PPI													CCNA2 (interacts with) SPC24	PPI	COX6B1	Taget_gene_cluster3	cluster3	yes	chr19	35648323	35658782	3	0.453504	0.000889549	0.67	0.572	HES6 (interacts with) LOXL4	TF
												MFSD12 (interacts with) OCA2	PPI													CCNA2 (interacts with) CDCA3	PPI	COX7B	Taget_gene_cluster3	cluster3	no	NA	NA	NA	NA	NA	NA	NA	NA	HES6 (interacts with) UQCR11	TF
												MFSD12 (interacts with) PMEL	PPI													CCNA2 (interacts with) KPNA2	PPI	LSM4	Taget_gene_cluster3	cluster3	yes	chr19	18306236	18323112	1	0.384084	2.51e-11	0.511	0.281	HES6 (interacts with) EIF5A	TF
												MFSD12 (interacts with) TYRP1	PPI													CCNA2 (interacts with) GTSE1	PPI	COX5A	Taget_gene_cluster3	cluster3	yes	chr15	74919791	74938083	10	0.91909	8.68e-20	0.608	0.38	HES6 (interacts with) MRPL52	TF
												NOP10 (interacts with) TIMM13	PPI													CCNA2 (interacts with) HJURP	PPI	COA4	Taget_gene_cluster3	cluster3	yes	chr11	73872667	73876901	4	0.0801887	1.17e-05	0.416	0.242	HES6 (interacts with) SCARB1	TF
												NOP10 (interacts with) PSMB6	PPI													CCNA2 (interacts with) CDC45	PPI	HSPE1	Taget_gene_cluster3	cluster3	no	NA	NA	NA	NA	NA	NA	NA	NA	HES6 (interacts with) ST3GAL4	TF
												NOP10 (interacts with) POLR2L	PPI													CCNA2 (interacts with) RACGAP1	PPI	TUFM	Taget_gene_cluster3	cluster3	no	NA	NA	NA	NA	NA	NA	NA	NA	HES6 (interacts with) ARMC1	TF
												NOP10 (interacts with) RPS19	PPI													CCNA2 (interacts with) KIFC1	PPI	TMEM179B	Taget_gene_cluster3	cluster3	yes	chr11	62787402	62790400	1	0.460856	9.69e-19	0.479	0.217	HES6 (interacts with) MET	TF
												QPRT (interacts with) TPI1	PPI													CCNA2 (interacts with) DIAPH3	PPI	UQCRHL	Taget_gene_cluster3	cluster3	yes	chr1	15807169	15809348	1	1.2337	3.61e-61	0.403	0	HES6 (interacts with) HSPE1	TF
												RAB32 (interacts with) RAB38	PPI													CCNA2 (interacts with) KIF20A	PPI	CHCHD3	Taget_gene_cluster3	cluster3	no	NA	NA	NA	NA	NA	NA	NA	NA	HES6 (interacts with) DUSP2	TF
												RAB32 (interacts with) TYRP1	PPI													CCNA2 (interacts with) CKS2	PPI	FOSL1	TF	cluster3	yes	chr11	65892049	65900573	3	-0.201026	7.3e-05	0.131	0.061	HES6 (interacts with) ITGB1BP1	TF
												RPL28 (interacts with) RPL35	PPI													CCNA2 (interacts with) KIF4A	PPI	CHCHD2	Taget_gene_cluster3	cluster3	no	NA	NA	NA	NA	NA	NA	NA	NA	HES6 (interacts with) ATF3	TF
												RPL28 (interacts with) RPS3	PPI													CCNA2 (interacts with) CDCA8	PPI	SNRPG	Taget_gene_cluster3	cluster3	no	NA	NA	NA	NA	NA	NA	NA	NA	GABPA (interacts with) IGFBP7	TF
												RPL28 (interacts with) RPS2	PPI													CCNA2 (interacts with) YBX1	PPI	MRPL24	Taget_gene_cluster3	cluster3	yes	chr1	156737303	156741590	1	0.139381	4.33e-11	0.425	0.208	FOXK1 (interacts with) LAPTM4B	TF
												RPL28 (interacts with) RPS19	PPI													CCNA2 (interacts with) CDC20	PPI	MRPS16	Taget_gene_cluster3	cluster3	no	NA	NA	NA	NA	NA	NA	NA	NA	FOSL2 (interacts with) NR4A1	TF
												ARNT2 (interacts with) BAX	TF													CCNA2 (interacts with) PSMD4	PPI	TATDN1	Taget_gene_cluster3	cluster3	yes	chr8	124488485	124539458	21	0.289793	3.95e-10	0.42	0.217	FOSL2 (interacts with) ST3GAL1	TF
												ATF4 (interacts with) BCAN	TF													CCNA2 (interacts with) MKI67	PPI	ATP6V1G1	Taget_gene_cluster3	cluster3	yes	chr9	114587769	114598879	2	0.598714	6.55e-10	0.715	0.679	FOSL2 (interacts with) CDKN1A	TF
												ATF6B (interacts with) BCAN	TF													CCNA2 (interacts with) NEK2	PPI	NDUFB10	Taget_gene_cluster3	cluster3	no	NA	NA	NA	NA	NA	NA	NA	NA	FOSL2 (interacts with) DUSP2	TF
												ATF6B (interacts with) L1CAM	TF													CCNA2 (interacts with) IQGAP3	PPI	PTMS	Taget_gene_cluster3	cluster3	no	NA	NA	NA	NA	NA	NA	NA	NA	FOSL2 (interacts with) TPM4	TF
												BHLHE41 (interacts with) AFF3	TF													CCNA2 (interacts with) FOXM1	PPI	UQCRQ	Taget_gene_cluster3	cluster3	no	NA	NA	NA	NA	NA	NA	NA	NA	FOSL2 (interacts with) GNG7	TF
												BHLHE41 (interacts with) BRI3	TF													CCNA2 (interacts with) NOP10	PPI	MRPS12	Taget_gene_cluster3	cluster3	yes	chr19	38930548	38933162	3	0.294406	5.72e-16	0.39	0.158	FOSL2 (interacts with) NR4A1	TF
												BHLHE41 (interacts with) PLEKHA5	TF													CCNA2 (interacts with) CDCA2	PPI	RPL26L1	Taget_gene_cluster3	cluster3	no	NA	NA	NA	NA	NA	NA	NA	NA	FOSL2 (interacts with) PTP4A3	TF
												BHLHE41 (interacts with) CSTB	TF													CCNA2 (interacts with) CLSPN	PPI	NDUFAB1	Taget_gene_cluster3	cluster3	no	NA	NA	NA	NA	NA	NA	NA	NA	FOSL2 (interacts with) TRIB1	TF
												BHLHE41 (interacts with) MME	TF													CCNA2 (interacts with) FANCI	PPI	RPL17	Taget_gene_cluster3	cluster3	no	NA	NA	NA	NA	NA	NA	NA	NA	FOSL2 (interacts with) CDKN1A	TF
												CEBPA (interacts with) OCA2	TF													CCNA2 (interacts with) TPX2	PPI	NDUFB6	Taget_gene_cluster3	cluster3	yes	chr9	32553001	32573184	2	0.226165	0.00010458	0.491	0.308	FOSL2 (interacts with) ATF3	TF
												CREB3 (interacts with) S100A11	TF													CCNA2 (interacts with) PLK1	PPI	CREM	TF	cluster3	no	NA	NA	NA	NA	NA	NA	NA	NA	FOSL1 (interacts with) NR4A1	TF
												CREB3 (interacts with) MAD1L1	TF													CCNA2 (interacts with) POC1A	PPI	DECR1	Taget_gene_cluster3	cluster3	yes	chr8	90001405	90053633	18	0.36771	4.1e-08	0.426	0.242	FOSL1 (interacts with) TRIB1	TF
												CREB3 (interacts with) PFN1	TF													CCNA2 (interacts with) PSMB6	PPI	OCIAD1	Taget_gene_cluster3	cluster3	no	NA	NA	NA	NA	NA	NA	NA	NA	FOSL1 (interacts with) CDKN1A	TF
												CREB3 (interacts with) COX6B1	TF													CCNA2 (interacts with) UBE2S	PPI	TPI1	Taget_gene_cluster3	cluster3	no	NA	NA	NA	NA	NA	NA	NA	NA	FOSL1 (interacts with) ATF3	TF
												CREB3 (interacts with) PSMD8	TF													CCNA2 (interacts with) SGO1	PPI	GPI	Taget_gene_cluster3	cluster3	yes	chr19	34359480	34402413	2	0.282347	9.56e-09	0.484	0.276	FOSL1 (interacts with) TPM4	TF
												CREB3 (interacts with) LGALS1	TF													CCNA2 (interacts with) PKMYT1	PPI	NDUFA4	Taget_gene_cluster3	cluster3	no	NA	NA	NA	NA	NA	NA	NA	NA	FOSL1 (interacts with) ANP32A	TF
												E2F1 (interacts with) EMP2	TF													CCNA2 (interacts with) TROAP	PPI	MDH2	Taget_gene_cluster3	cluster3	no	NA	NA	NA	NA	NA	NA	NA	NA	FOSL1 (interacts with) NR4A1	TF
												E2F1 (interacts with) LGALS1	TF													CCNA2 (interacts with) CCNB1	PPI	ENY2	Taget_gene_cluster3	cluster3	yes	chr8	109334324	109345954	20	-0.160853	0.00406739	0.557	0.538	FOSL1 (interacts with) PTS	TF
												EGR1 (interacts with) EMP2	TF													CCNA2 (interacts with) GINS2	PPI	PHPT1	Taget_gene_cluster3	cluster3	no	NA	NA	NA	NA	NA	NA	NA	NA	FOSL1 (interacts with) PTP4A3	TF
												EGR1 (interacts with) RPS19	TF													CCNA2 (interacts with) NCAPG	PPI	TXNDC17	Taget_gene_cluster3	cluster3	no	NA	NA	NA	NA	NA	NA	NA	NA	FOSL1 (interacts with) TRIB1	TF
												EGR1 (interacts with) RPL28	TF													CCNA2 (interacts with) MYBL2	PPI	CISD2	Taget_gene_cluster3	cluster3	yes	chr4	102868974	102892807	1	0.21037	5.35e-10	0.38	0.186	FOSL1 (interacts with) EIF3H	TF
												ELF4 (interacts with) L1CAM	TF													CCNA2 (interacts with) CENPM	PPI	HMGA1	TF	cluster3	no	NA	NA	NA	NA	NA	NA	NA	NA	FOSL1 (interacts with) YWHAZ	TF
												ETV1 (interacts with) BCAN	TF													CCNA2 (interacts with) PSMD8	PPI	EBAG9	Taget_gene_cluster3	cluster3	yes	chr8	109539711	109565996	20	0.316198	1.17e-18	0.354	0.122	FOSL1 (interacts with) CITED1	TF
												ETV1 (interacts with) CD81	TF													CCNA2 (interacts with) CDC6	PPI	CYP51A1	Taget_gene_cluster3	cluster3	yes	chr7	92112153	92134803	1	0.0744506	1.9e-12	0.231	0.075	FOSL1 (interacts with) RBM3	TF
												ETV1 (interacts with) PPP1R14B	TF													CCNA2 (interacts with) TRIP13	PPI	MRPL57	Taget_gene_cluster3	cluster3	yes	chr13	21176658	21179084	3	1.44469	4.48e-87	0.512	0	FOSL1 (interacts with) SMS	TF
												ETV1 (interacts with) CD63	TF													RACGAP1 (interacts with) UHRF1	PPI	NOP16	Taget_gene_cluster3	cluster3	no	NA	NA	NA	NA	NA	NA	NA	NA	FOSL1 (interacts with) MET	TF
												ETV1 (interacts with) EMP3	TF													RACGAP1 (interacts with) SPC24	PPI	NDUFS3	Taget_gene_cluster3	cluster3	no	NA	NA	NA	NA	NA	NA	NA	NA	FOSL1 (interacts with) CYCS	TF
												ETV4 (interacts with) MAD1L1	TF													RACGAP1 (interacts with) TPX2	PPI	UQCR11	Taget_gene_cluster3	cluster3	yes	chr19	1597169	1605473	1	2.21256	3.15e-114	0.606	0	FOSL1 (interacts with) ACTB	TF
												ETV4 (interacts with) PPP1R14B	TF													RACGAP1 (interacts with) SGO1	PPI	MRPL15	Taget_gene_cluster3	cluster3	yes	chr8	54135241	54148514	9	0.67208	2.71e-26	0.445	0.156	FOSL1 (interacts with) CDKN1A	TF
												ETV4 (interacts with) CD63	TF													RACGAP1 (interacts with) TRIP13	PPI	PDCD5	Taget_gene_cluster3	cluster3	no	NA	NA	NA	NA	NA	NA	NA	NA	FOSL1 (interacts with) TBC1D7	TF
												ETV4 (interacts with) APCDD1	TF													KIF4A (interacts with) RACGAP1	PPI	HES6	TF	cluster3	no	NA	NA	NA	NA	NA	NA	NA	NA	FOSL1 (interacts with) UBE2D3	TF
												FOS (interacts with) DNAJA4	TF													KIF4A (interacts with) KIFC1	PPI	UQCRC2	Taget_gene_cluster3	cluster3	no	NA	NA	NA	NA	NA	NA	NA	NA	FOSL1 (interacts with) IGFBP2	TF
												FOS (interacts with) EMP2	TF													KIF4A (interacts with) UHRF1	PPI	ROMO1	Taget_gene_cluster3	cluster3	no	NA	NA	NA	NA	NA	NA	NA	NA	FOSL1 (interacts with) DUSP2	TF
												FOSL1 (interacts with) HES4	TF													KIF4A (interacts with) SPC24	PPI	PSMG1	Taget_gene_cluster3	cluster3	no	NA	NA	NA	NA	NA	NA	NA	NA	FOSL1 (interacts with) ATF3	TF
												FOSL1 (interacts with) S100A11	TF													KIF4A (interacts with) KPNA2	PPI	COX7A2	Taget_gene_cluster3	cluster3	no	NA	NA	NA	NA	NA	NA	NA	NA	FOSL1 (interacts with) PFDN2	TF
												FOSL1 (interacts with) ACTB	TF													KIF4A (interacts with) MKI67	PPI	MALSU1	Taget_gene_cluster3	cluster3	no	NA	NA	NA	NA	NA	NA	NA	NA	FOSB (interacts with) NR4A1	TF
												FOSL1 (interacts with) FABP5	TF													KIF4A (interacts with) NEK2	PPI	MRPL54	Taget_gene_cluster3	cluster3	yes	chr19	3762682	3768575	1	-0.123896	0.022963	0.422	0.283	FOSB (interacts with) P4HA1	TF
												FOSL1 (interacts with) PPP1R14B	TF													KIF4A (interacts with) TPX2	PPI	MRPL40	Taget_gene_cluster3	cluster3	yes	chr22	19431902	19436075	8	0.12967	0.00527494	0.424	0.283	FOSB (interacts with) ST3GAL4	TF
												FOSL1 (interacts with) PFN1	TF													KIF4A (interacts with) PLK1	PPI	MRPL52	Taget_gene_cluster3	cluster3	no	NA	NA	NA	NA	NA	NA	NA	NA	FOSB (interacts with) EBAG9	TF
												FOSL1 (interacts with) MYL9	TF													KIF4A (interacts with) POC1A	PPI	BCLAF1	TF	cluster3	yes	chr6	136256627	136289851	5	-1.00916	6.35e-16	0.345	0.416	FOSB (interacts with) AZIN1	TF
												FOSL2 (interacts with) MET	TF													KIF4A (interacts with) SGO1	PPI	MRPL41	Taget_gene_cluster3	cluster3	no	NA	NA	NA	NA	NA	NA	NA	NA	FOSB (interacts with) YWHAZ	TF
												HES6 (interacts with) BRI3	TF													KIF4A (interacts with) PKMYT1	PPI	ARMC1	Taget_gene_cluster3	cluster3	yes	chr8	65602458	65634217	11	0.0854713	2.09e-10	0.308	0.136	FOSB (interacts with) TRAM1	TF
												HES6 (interacts with) OCA2	TF													KIF4A (interacts with) TROAP	PPI	GALNT18	Taget_gene_cluster3	cluster3	no	NA	NA	NA	NA	NA	NA	NA	NA	FOSB (interacts with) SDCBP	TF
												HES6 (interacts with) BAX	TF													KIF4A (interacts with) NCAPG	PPI	RBM3	Taget_gene_cluster3	cluster3	no	NA	NA	NA	NA	NA	NA	NA	NA	FOSB (interacts with) ATF3	TF
												HES6 (interacts with) CSTB	TF													KIF4A (interacts with) MYBL2	PPI	MGST3	Taget_gene_cluster3	cluster3	yes	chr1	165631213	165661796	1	0.500586	1.6e-05	0.637	0.475	FOSB (interacts with) ISOC2	TF
												HMGA1 (interacts with) PRELID1	TF													KIF4A (interacts with) TRIP13	PPI	TMEM70	Taget_gene_cluster3	cluster3	yes	chr8	73972437	73982783	15	0.154742	1.22e-07	0.335	0.181	FOSB (interacts with) DAD1	TF
												HMGA1 (interacts with) CLIC1	TF													CDCA3 (interacts with) SPC24	PPI	MRPL13	Taget_gene_cluster3	cluster3	yes	chr8	120380761	120445402	20	0.414092	1.93e-09	0.382	0.206	FOSB (interacts with) NR4A1	TF
												HMGA1 (interacts with) ACTB	TF													CDCA3 (interacts with) UHRF1	PPI	NME4	Taget_gene_cluster3	cluster3	yes	chr16	396725	410367	3	0.635046	1.99e-22	0.512	0.229	FOSB (interacts with) TRIB1	TF
												HMGA1 (interacts with) PFN1	TF													CDCA3 (interacts with) KPNA2	PPI	GADD45GIP1	Taget_gene_cluster3	cluster3	no	NA	NA	NA	NA	NA	NA	NA	NA	FOSB (interacts with) YWHAZ	TF
												HMGA1 (interacts with) NME1	TF													CDCA3 (interacts with) GTSE1	PPI	ZNF580	TF	cluster3	yes	chr19	55635016	55643470	3	-0.170408	2.31e-07	0.308	0.156	FOSB (interacts with) ATF3	TF
												HMGA1 (interacts with) PSMD8	TF													CDCA3 (interacts with) HJURP	PPI	POMP	Taget_gene_cluster3	cluster3	yes	chr13	28659104	28678959	3	-0.31109	2.33e-08	0.539	0.518	ETV5 (interacts with) ST3GAL1	TF
												HSF1 (interacts with) QPRT	TF													CDCA3 (interacts with) RACGAP1	PPI	ATF3	TF	cluster3	yes	chr1	212565334	212620777	1	-0.323366	7.87e-13	0.428	0.559	ETV5 (interacts with) DUSP2	TF
												IRF1 (interacts with) BCAN	TF													CDCA3 (interacts with) KIFC1	PPI	ZBTB2	TF	cluster3	no	NA	NA	NA	NA	NA	NA	NA	NA	ETV5 (interacts with) ISOC2	TF
												IRF4 (interacts with) SOX6	TF													CDCA3 (interacts with) DIAPH3	PPI	CEBPD	TF	cluster3	yes	chr8	47736913	47738164	6	-0.994965	4.55e-27	0.368	0.511	ETV5 (interacts with) SEC11C	TF
												SOX6 (interacts with) AFF3	TF													CDCA3 (interacts with) KIF20A	PPI	NDUFB9	Taget_gene_cluster3	cluster3	yes	chr8	124539101	124580648	21	1.26109	1.06e-29	0.652	0.462	ETV5 (interacts with) CD63	TF
												SOX6 (interacts with) SOX6	TF													CDCA3 (interacts with) CKS2	PPI	BOLA3	Taget_gene_cluster3	cluster3	no	NA	NA	NA	NA	NA	NA	NA	NA	ETV5 (interacts with) CYHR1	TF
												IRF7 (interacts with) HSPB1	TF													CDCA3 (interacts with) KIF4A	PPI	IRF7	TF	cluster3	no	NA	NA	NA	NA	NA	NA	NA	NA	ETV5 (interacts with) PTP4A3	TF
												IRF7 (interacts with) PTMS	TF													CDCA3 (interacts with) CDCA8	PPI	LACTB2	Taget_gene_cluster3	cluster3	yes	chr8	70635318	70669185	13	0.372612	1.25e-19	0.29	0.077	ETV5 (interacts with) ATP6V1H	TF
												JUN (interacts with) SOX6	TF													CDCA3 (interacts with) MKI67	PPI	ETS1	TF	cluster3	no	NA	NA	NA	NA	NA	NA	NA	NA	ETV5 (interacts with) MFF	TF
												JUN (interacts with) NOP10	TF													CDCA3 (interacts with) NEK2	PPI	UQCRH	Taget_gene_cluster3	cluster3	yes	chr1	46303698	46316776	3	0.578786	1.72e-06	0.7	0.602	ETV5 (interacts with) ATF3	TF
												JUN (interacts with) APCDD1	TF													CDCA3 (interacts with) FOXM1	PPI	NDUFA12	Taget_gene_cluster3	cluster3	yes	chr12	94897055	95003748	3	-0.310266	0.00662438	0.432	0.376	ETV5 (interacts with) SCAMP3	TF
												JUN (interacts with) RPS19	TF													CDCA3 (interacts with) CLSPN	PPI	TIMM13	Taget_gene_cluster3	cluster3	yes	chr19	2425625	2427586	1	0.410176	1.72e-09	0.542	0.335	ETV5 (interacts with) ATP6V0B	TF
												JUN (interacts with) RPL28	TF													CDCA3 (interacts with) FANCI	PPI	NDUFA8	Taget_gene_cluster3	cluster3	yes	chr9	122144058	122159779	2	0.0452978	0.001699	0.428	0.271	ETV4 (interacts with) ABCA8	TF
												JUNB (interacts with) AFF3	TF													CDCA3 (interacts with) TPX2	PPI	NDUFA6	Taget_gene_cluster3	cluster3	yes	chr22	42085526	42090884	6	0.166639	0.0126256	0.515	0.357	ETV4 (interacts with) BAIAP2L2	TF
												JUNB (interacts with) HSPB1	TF													CDCA3 (interacts with) PLK1	PPI	NDUFB1	Taget_gene_cluster3	cluster3	yes	chr14	92116122	92121917	1	-0.627061	2.79e-16	0.465	0.507	ETV4 (interacts with) LAPTM4B	TF
												JUNB (interacts with) MET	TF													CDCA3 (interacts with) SGO1	PPI	SNRPD2	Taget_gene_cluster3	cluster3	yes	chr19	45687454	45692569	5	0.420397	0.00165321	0.633	0.502	ETV1 (interacts with) GNG11	TF
												JUNB (interacts with) SOX6	TF													CDCA3 (interacts with) PKMYT1	PPI	PTRHD1	Taget_gene_cluster3	cluster3	no	NA	NA	NA	NA	NA	NA	NA	NA	ETV1 (interacts with) ST3GAL1	TF
												JUNB (interacts with) NOP10	TF													CDCA3 (interacts with) TROAP	PPI	TIMM17A	Taget_gene_cluster3	cluster3	no	NA	NA	NA	NA	NA	NA	NA	NA	ETS1 (interacts with) ZNF706	TF
												JUNB (interacts with) COX6B1	TF													CDCA3 (interacts with) GINS2	PPI	TMEM230	Taget_gene_cluster3	cluster3	no	NA	NA	NA	NA	NA	NA	NA	NA	ETS1 (interacts with) YWHAZ	TF
												JUNB (interacts with) PSMD8	TF													CDCA3 (interacts with) NCAPG	PPI	TOMM22	Taget_gene_cluster3	cluster3	no	NA	NA	NA	NA	NA	NA	NA	NA	ETS1 (interacts with) UQCRHL	TF
												JUNB (interacts with) ENTHD1	TF													CDCA3 (interacts with) MYBL2	PPI	LSM7	Taget_gene_cluster3	cluster3	no	NA	NA	NA	NA	NA	NA	NA	NA	ETS1 (interacts with) ST3GAL4	TF
												JUNB (interacts with) MME	TF													CDCA3 (interacts with) CENPM	PPI	C1QBP	Taget_gene_cluster3	cluster3	yes	chr17	5432777	5448830	2	0.55064	1.85e-09	0.517	0.319	ETS1 (interacts with) PTP4A3	TF
												JUNB (interacts with) RPS19	TF													CDCA3 (interacts with) TRIP13	PPI	COX6A1	Taget_gene_cluster3	cluster3	yes	chr12	120438090	120440737	7	0.454815	0.000212299	0.639	0.532	ETS1 (interacts with) TRIB1	TF
												JUND (interacts with) MET	TF													HJURP (interacts with) UHRF1	PPI	NDUFB3	Taget_gene_cluster3	cluster3	no	NA	NA	NA	NA	NA	NA	NA	NA	ETS1 (interacts with) AZIN1	TF
												JUND (interacts with) L1CAM	TF													HJURP (interacts with) SPC24	PPI	COA6	Taget_gene_cluster3	cluster3	yes	chr1	234373456	234385080	1	-0.0538655	2.93e-05	0.314	0.176	ETS1 (interacts with) MET	TF
												JUND (interacts with) SOX6	TF													HJURP (interacts with) RACGAP1	PPI	ATP6V0B	Taget_gene_cluster3	cluster3	no	NA	NA	NA	NA	NA	NA	NA	NA	ESRRA (interacts with) ISOC2	TF
												JUND (interacts with) PLEKHA5	TF													HJURP (interacts with) KIFC1	PPI	SREBF2	TF	cluster3	yes	chr22	41833079	41907307	3	-0.831758	0.000111622	0.133	0.174	ELK1 (interacts with) LRRC59	TF
												JUND (interacts with) EMP2	TF													HJURP (interacts with) KIF20A	PPI	TMEM256	Taget_gene_cluster3	cluster3	no	NA	NA	NA	NA	NA	NA	NA	NA	ELK1 (interacts with) SMS	TF
												KLF10 (interacts with) PTMS	TF													HJURP (interacts with) KIF4A	PPI	MRPS7	Taget_gene_cluster3	cluster3	no	NA	NA	NA	NA	NA	NA	NA	NA	ELF1 (interacts with) ABCA8	TF
												KLF10 (interacts with) EMP2	TF													HJURP (interacts with) MKI67	PPI	TOMM40	Taget_gene_cluster3	cluster3	no	NA	NA	NA	NA	NA	NA	NA	NA	ELF1 (interacts with) IMPA1	TF
												KLF10 (interacts with) EMP3	TF													HJURP (interacts with) NEK2	PPI	JUNB	TF	cluster3	no	NA	NA	NA	NA	NA	NA	NA	NA	ELF1 (interacts with) TCEA1	TF
												KLF2 (interacts with) L1CAM	TF													HJURP (interacts with) IQGAP3	PPI	GHITM	Taget_gene_cluster3	cluster3	yes	chr10	84139509	84153568	2	-0.168234	0.000158354	0.539	0.471	ELF1 (interacts with) ULK4	TF
												LEF1 (interacts with) CD63	TF													HJURP (interacts with) TPX2	PPI	FUNDC2	Taget_gene_cluster3	cluster3	no	NA	NA	NA	NA	NA	NA	NA	NA	ELF1 (interacts with) UBA2	TF
												LEF1 (interacts with) APCDD1	TF													HJURP (interacts with) PLK1	PPI	SLC52A2	Taget_gene_cluster3	cluster3	yes	chr8	144333957	144361286	21	0.247483	3.14e-18	0.306	0.093	ELF1 (interacts with) PSMD11	TF
												MITF (interacts with) CA14	TF													HJURP (interacts with) POC1A	PPI	MGST2	Taget_gene_cluster3	cluster3	yes	chr4	139665768	139740745	3	0.62568	4.4e-25	0.399	0.127	ELF1 (interacts with) GTF3A	TF
												MITF (interacts with) AFF3	TF													HJURP (interacts with) SGO1	PPI	UROS	Taget_gene_cluster3	cluster3	no	NA	NA	NA	NA	NA	NA	NA	NA	ELF1 (interacts with) ANXA11	TF
												MITF (interacts with) BRI3	TF													HJURP (interacts with) PKMYT1	PPI	CITED1	Taget_gene_cluster3	cluster3	no	NA	NA	NA	NA	NA	NA	NA	NA	ELF1 (interacts with) ST3GAL4	TF
												MITF (interacts with) SOX6	TF													HJURP (interacts with) TROAP	PPI	MPZL1	Taget_gene_cluster3	cluster3	no	NA	NA	NA	NA	NA	NA	NA	NA	ELF1 (interacts with) RAB2A	TF
												MITF (interacts with) MYO5A	TF													HJURP (interacts with) NCAPG	PPI	RNASEH2C	Taget_gene_cluster3	cluster3	yes	chr11	65714005	65720818	2	-0.0966721	0.00205597	0.351	0.222	ELF1 (interacts with) ITM2C	TF
												MITF (interacts with) ABCB5	TF													HJURP (interacts with) MYBL2	PPI	SCAMP3	Taget_gene_cluster3	cluster3	yes	chr1	155255979	155262430	1	0.0724557	4.43e-13	0.382	0.17	ELF1 (interacts with) UFC1	TF
												NFE2L3 (interacts with) L1CAM	TF													HJURP (interacts with) TRIP13	PPI	IRF9	TF	cluster3	no	NA	NA	NA	NA	NA	NA	NA	NA	ELF1 (interacts with) C1orf43	TF
												NFE2L3 (interacts with) EMP2	TF													CDC45 (interacts with) HJURP	PPI	STAT2	TF	cluster3	yes	chr12	56341597	56360167	3	-1.05485	6.3e-11	0.222	0.296	EGR2 (interacts with) DUSP2	TF
												NFIA (interacts with) SOX6	TF													CDC45 (interacts with) CDCA3	PPI	USF1	TF	cluster3	no	NA	NA	NA	NA	NA	NA	NA	NA	EGR1 (interacts with) GNG7	TF
												NFKB2 (interacts with) CA14	TF													CDC45 (interacts with) GTSE1	PPI													EGR1 (interacts with) NR4A1	TF
												POU3F3 (interacts with) BCAN	TF													CDC45 (interacts with) UHRF1	PPI													EGR1 (interacts with) P4HA1	TF
												RELA (interacts with) L1CAM	TF													CDC45 (interacts with) KPNA2	PPI													EGR1 (interacts with) ST3GAL4	TF
[truncated: 2,273 more rows]
[truncated: 83 more columns]
