# Supplementary material for: Dissecting Melanoma Ecosystem Heterogeneity from Molecular Characteristics to Genetic Variation at Single-Cell Resolution
Source: Int J Mol Sci. 2025 Oct 13;26(20):9956. doi: 10.3390/ijms26209956 (PMC12562883; doi:10.3390/ijms26209956)
Supplement: Supplementary file 1 [file ijms-26-09956-s001.zip › Supplementary Table S4.xlsx]

## Sheet: Supp Tab 4
Table S4. Uncovering dysregulated signaling of cytotoxicity of antitumor T cells within three types of melanoma ecosystems
A. T cell cluster markers
	p_val	avg_log2FC	pct.1	pct.2	p_val_adj	cluster	gene	pct
MTRNR2L8	0	3.19152	0.338	0.093	0	0	MTRNR2L8	3.63441
CD8A	0	2.40901	0.548	0.165	0	0	CD8A	3.32121
GNB2L1	0	1.91252	0.382	0.056	0	0	GNB2L1	6.82143
CD8B	0	1.74396	0.437	0.107	0	0	CD8B	4.08411
GZMK	0	1.71408	0.601	0.255	0	0	GZMK	2.35686
ATP5G2	0	1.36539	0.286	0.049	0	0	ATP5G2	5.83673
ALDOA	0	1.30034	0.558	0.22	0	0	ALDOA	2.53636
CD3E	0	0.99175	0.784	0.493	0	0	CD3E	1.59026
MT-ND4L	0	0.884004	0.81	0.471	0	0	MT-ND4L	1.71975
MT-ATP8	0	0.783965	0.67	0.32	0	0	MT-ATP8	2.09375
RPLP0	0	0.718416	0.956	0.894	0	0	RPLP0	1.06935
RPL7A	0	0.668802	0.969	0.907	0	0	RPL7A	1.06836
RPL12	0	0.538156	0.978	0.932	0	0	RPL12	1.04936
EEF1A1	0	0.518604	0.995	0.986	0	0	EEF1A1	1.00913
IGKC	0	-0.766361	0.032	0.265	0	0	IGKC	0.120755
MALAT1	0	-0.884154	0.998	1	0	0	MALAT1	0.998
RPL26	0	-0.915225	0.765	0.857	0	0	RPL26	0.892649
UBB	0	-1.05456	0.762	0.855	0	0	UBB	0.891228
RPL31	0	-1.08049	0.705	0.822	0	0	RPL31	0.857664
RPS20	0	-1.08087	0.658	0.785	0	0	RPS20	0.838217
RPL17	0	-1.08384	0.413	0.66	0	0	RPL17	0.625758
RPL13A	0	-1.17444	0.891	0.88	0	0	RPL13A	1.0125
RPL36A	0	-1.21844	0.455	0.694	0	0	RPL36A	0.65562
RPS29	0	-1.25008	0.764	0.863	0	0	RPS29	0.885284
RPS17	0	-1.31229	0.309	0.626	0	0	RPS17	0.49361
RPL27A	0	-1.39044	0.709	0.817	0	0	RPL27A	0.867809
DNAJA1	0	-1.49142	0.463	0.721	0	0	DNAJA1	0.642164
TNFRSF18	0	-1.56327	0.073	0.33	0	0	TNFRSF18	0.221212
RPS10	0	-1.74506	0.257	0.623	0	0	RPS10	0.41252
HSPA1A	0	-1.78816	0.169	0.469	0	0	HSPA1A	0.360341
KLRD1	0	-1.81613	0.063	0.352	0	0	KLRD1	0.178977
GZMB	0	-1.8565	0.112	0.389	0	0	GZMB	0.287918
TYROBP	0	-1.93587	0.042	0.335	0	0	TYROBP	0.125373
XCL2	0	-2.11733	0.056	0.318	0	0	XCL2	0.176101
GNLY	0	-2.85921	0.09	0.472	0	0	GNLY	0.190678
DYNLL1	4.69168e-301	-1.10283	0.45	0.681	1.85148e-296	0	DYNLL1	0.660793
NEAT1	4.08327e-292	-0.961293	0.441	0.686	1.61138e-287	0	NEAT1	0.642857
RPS2	1.18073e-285	-0.650713	0.917	0.936	4.6595e-281	0	RPS2	0.979701
ATP5E	3.15623e-285	1.36794	0.27	0.05	1.24554e-280	0	ATP5E	5.4
HSP90AA1	9.02998e-285	-1.14883	0.782	0.88	3.5635e-280	0	HSP90AA1	0.888636
HSPA8	7.88953e-282	-0.829499	0.781	0.885	3.11344e-277	0	HSPA8	0.882486
ATP5L	1.23996e-281	1.27481	0.25	0.043	4.89327e-277	0	ATP5L	5.81395
LMNA	5.77695e-262	-1.22669	0.342	0.592	2.27976e-257	0	LMNA	0.577703
RPL7	1.0635e-258	-0.939176	0.795	0.828	4.19689e-254	0	RPL7	0.960145
PPDPF	3.23122e-253	0.743765	0.773	0.596	1.27513e-248	0	PPDPF	1.29698
CCL5	4.06025e-250	1.13685	0.757	0.601	1.6023e-245	0	CCL5	1.25957
HSPA1B	3.13888e-249	-1.47489	0.133	0.369	1.2387e-244	0	HSPA1B	0.360434
RPL21	1.42601e-246	-0.698141	0.93	0.902	5.62746e-242	0	RPL21	1.03104
RPL23	8.63568e-243	-0.853628	0.581	0.743	3.4079e-238	0	RPL23	0.781965
ID2	3.45523e-240	-1.22846	0.498	0.692	1.36354e-235	0	ID2	0.719653
NACA	9.47846e-238	0.566683	0.916	0.842	3.74049e-233	0	NACA	1.08789
LAG3	1.46831e-236	1.05912	0.355	0.13	5.79437e-232	0	LAG3	2.73077
SAP18	2.43515e-218	-0.966477	0.45	0.645	9.60983e-214	0	SAP18	0.697674
ATP5F1E	2.76335e-209	-0.649491	0.47	0.723	1.0905e-204	0	ATP5F1E	0.650069
CST7	4.25947e-207	1.47684	0.677	0.575	1.68092e-202	0	CST7	1.17739
TUBB4B	8.07164e-207	-0.86835	0.354	0.575	3.18531e-202	0	TUBB4B	0.615652
RPL30	9.00188e-204	0.592141	0.977	0.947	3.55241e-199	0	RPL30	1.03168
PMAIP1	8.72273e-192	-0.943468	0.153	0.361	3.44225e-187	0	PMAIP1	0.423823
RPLP2	3.62604e-187	-0.550524	0.907	0.907	1.43094e-182	0	RPLP2	1
REL	1.42814e-184	-1.09846	0.289	0.489	5.63586e-180	0	REL	0.591002
GADD45B	5.70358e-183	-0.797207	0.457	0.681	2.2508e-178	0	GADD45B	0.671072
INTS6	1.20789e-180	-0.992607	0.113	0.298	4.7667e-176	0	INTS6	0.379195
DDX5	5.5346e-178	-0.558105	0.796	0.872	2.18412e-173	0	DDX5	0.912844
MT-ATP6	1.5525e-177	0.585459	0.965	0.943	6.12663e-173	0	MT-ATP6	1.02333
PPIA	1.45603e-172	0.511639	0.839	0.724	5.74595e-168	0	PPIA	1.15884
EIF4A3	1.52749e-169	-0.870145	0.211	0.408	6.02792e-165	0	EIF4A3	0.517157
CCNI	1.31666e-168	0.731703	0.681	0.509	5.19593e-164	0	CCNI	1.33792
ITGA4	2.01608e-168	0.898047	0.319	0.135	7.95606e-164	0	ITGA4	2.36296
SELENOK	1.61294e-167	-0.727208	0.272	0.478	6.36514e-163	0	SELENOK	0.569038
LIMD2	1.84169e-167	0.646256	0.647	0.45	7.26787e-163	0	LIMD2	1.43778
H2AFZ	5.36831e-165	-0.852025	0.524	0.678	2.1185e-160	0	H2AFZ	0.772861
FOSB	5.72522e-165	-0.769473	0.431	0.63	2.25934e-160	0	FOSB	0.684127
UBE2S	7.30144e-164	-0.829614	0.152	0.338	2.88137e-159	0	UBE2S	0.449704
CD3D	1.79267e-163	0.553661	0.776	0.54	7.07441e-159	0	CD3D	1.43704
DAZAP2	1.34215e-162	0.628897	0.61	0.41	5.29652e-158	0	DAZAP2	1.4878
RPS12	4.59964e-162	0.554086	0.989	0.954	1.81516e-157	0	RPS12	1.03669
EIF4A1	2.19729e-159	-0.774288	0.181	0.368	8.67117e-155	0	EIF4A1	0.491848
PCBP2	7.25059e-159	0.647258	0.647	0.466	2.8613e-154	0	PCBP2	1.38841
GZMH	3.11947e-157	-1.09815	0.108	0.279	1.23104e-152	0	GZMH	0.387097
JPT1	3.20545e-156	-0.717276	0.124	0.298	1.26497e-151	0	JPT1	0.416107
NDUFA13	4.9874e-152	-0.697294	0.152	0.335	1.96818e-147	0	NDUFA13	0.453731
ATP5MG	6.14324e-151	-0.522064	0.423	0.657	2.42431e-146	0	ATP5MG	0.643836
HSPH1	1.3829e-145	-1.04458	0.169	0.342	5.45732e-141	0	HSPH1	0.494152
PPIB	2.81157e-145	0.591843	0.643	0.466	1.10953e-140	0	PPIB	1.37983
ARL6IP1	1.83214e-143	-0.733395	0.161	0.338	7.23017e-139	0	ARL6IP1	0.476331
ZFP36	8.49015e-141	0.567553	0.853	0.799	3.35047e-136	0	ZFP36	1.06758
CYTOR	1.29385e-138	-0.761987	0.142	0.309	5.10593e-134	0	CYTOR	0.459547
CD27	2.21259e-138	0.987759	0.447	0.276	8.73155e-134	0	CD27	1.61957
NFKBIA	5.98474e-138	-0.558026	0.584	0.761	2.36176e-133	0	NFKBIA	0.767411
CRIP1	2.74545e-137	-0.825031	0.325	0.496	1.08344e-132	0	CRIP1	0.655242
CLK1	5.01983e-134	-0.725478	0.271	0.449	1.98098e-129	0	CLK1	0.603563
LY6E	9.97225e-134	0.659321	0.63	0.46	3.93535e-129	0	LY6E	1.36957
C12orf57	1.13143e-132	0.602135	0.593	0.414	4.46495e-128	0	C12orf57	1.43237
DNAJB6	3.10717e-129	-0.698334	0.3	0.475	1.22618e-124	0	DNAJB6	0.631579
RPS11	8.97997e-128	-0.514697	0.754	0.815	3.54377e-123	0	RPS11	0.925153
PEBP1	2.32997e-127	0.651253	0.509	0.333	9.19477e-123	0	PEBP1	1.52853
NR4A1	6.66423e-127	-0.852148	0.165	0.33	2.62991e-122	0	NR4A1	0.5
CKLF	5.20848e-125	-0.683854	0.164	0.324	2.05542e-120	0	CKLF	0.506173
RARRES3	6.89226e-124	0.738303	0.535	0.368	2.71989e-119	0	RARRES3	1.4538
CD52	4.84292e-123	-0.620766	0.619	0.749	1.91116e-118	0	CD52	0.826435
DUSP4	7.66591e-123	0.885979	0.522	0.361	3.0252e-118	0	DUSP4	1.44598
CD3G	1.93645e-122	0.59203	0.504	0.319	7.64181e-118	0	CD3G	1.57994
LYST	2.56348e-122	0.853691	0.354	0.2	1.01162e-117	0	LYST	1.77
TRAT1	6.16124e-121	0.631706	0.27	0.119	2.43141e-116	0	TRAT1	2.26891
SELL	9.05175e-121	-0.734862	0.11	0.256	3.57209e-116	0	SELL	0.429688
RGS1	6.29001e-120	0.516235	0.657	0.508	2.48223e-115	0	RGS1	1.29331
PPP1R15A	1.37444e-119	-0.652829	0.441	0.607	5.42394e-115	0	PPP1R15A	0.726524
SIT1	2.74161e-118	0.709015	0.287	0.137	1.08192e-113	0	SIT1	2.09489
HLA-DRB5	6.03775e-117	0.676517	0.293	0.138	2.38268e-112	0	HLA-DRB5	2.12319
CD69	1.41823e-116	-0.836414	0.611	0.733	5.59676e-112	0	CD69	0.833561
MT-ND6	6.55239e-115	0.785728	0.295	0.145	2.58577e-110	0	MT-ND6	2.03448
IFITM1	9.39658e-113	0.811366	0.698	0.635	3.70817e-108	0	IFITM1	1.09921
HEXIM1	1.39552e-111	-0.641002	0.131	0.277	5.50713e-107	0	HEXIM1	0.472924
HNRNPLL	1.05096e-110	0.654431	0.278	0.133	4.14741e-106	0	HNRNPLL	2.09023
RBM39	4.65508e-108	-0.551939	0.47	0.625	1.83704e-103	0	RBM39	0.752
CNBP	8.97994e-108	0.535585	0.622	0.474	3.54375e-103	0	CNBP	1.31224
STAT1	1.47981e-107	0.785209	0.307	0.163	5.83978e-103	0	STAT1	1.88344
CD53	8.73784e-107	-0.605817	0.367	0.526	3.44821e-102	0	CD53	0.697719
PSMB9	7.64517e-106	0.635449	0.601	0.462	3.01701e-101	0	PSMB9	1.30087
RNF19A	2.68006e-105	0.554299	0.422	0.261	1.05763e-100	0	RNF19A	1.61686
PTPN6	6.53668e-104	0.747567	0.253	0.121	2.57957e-99	0	PTPN6	2.09091
MYH9	7.87092e-104	0.57201	0.431	0.267	3.1061e-99	0	MYH9	1.61423
ATP6V0C	1.45129e-103	0.501712	0.32	0.165	5.72722e-99	0	ATP6V0C	1.93939
HSP90AB1	1.5036e-101	-0.61194	0.741	0.808	5.93368e-97	0	HSP90AB1	0.917079
ATP5MPL	1.29531e-99	-0.553825	0.199	0.346	5.11168e-95	0	ATP5MPL	0.575145
ATP5ME	3.72858e-99	-0.55432	0.153	0.293	1.47141e-94	0	ATP5ME	0.522184
IER2	6.49654e-97	-0.513169	0.586	0.727	2.56373e-92	0	IER2	0.806052
DNAJB1	4.33282e-94	-0.813264	0.626	0.719	1.70986e-89	0	DNAJB1	0.870654
GZMA	7.30595e-94	0.513484	0.616	0.457	2.88315e-89	0	GZMA	1.34792
GABARAP	6.01596e-91	0.567331	0.404	0.261	2.37408e-86	0	GABARAP	1.54789
TRA2B	1.19435e-90	-0.583278	0.289	0.436	4.71328e-86	0	TRA2B	0.662844
GIMAP7	2.18312e-90	0.558926	0.384	0.234	8.61523e-86	0	GIMAP7	1.64103
ZC3H12A	6.21646e-85	-0.561114	0.152	0.283	2.4532e-80	0	ZC3H12A	0.537102
JUN	1.44974e-84	-0.517732	0.588	0.728	5.72109e-80	0	JUN	0.807692
CKS2	9.66309e-81	-0.572045	0.165	0.292	3.81334e-76	0	CKS2	0.565068
SAT1	1.36517e-79	-0.528695	0.576	0.689	5.38736e-75	0	SAT1	0.835994
AREG	6.87256e-78	-1.14783	0.179	0.297	2.71212e-73	0	AREG	0.602694
IFRD1	7.00155e-78	-0.55366	0.177	0.305	2.76302e-73	0	IFRD1	0.580328
ZC3HAV1	6.40149e-76	-0.576498	0.27	0.404	2.52622e-71	0	ZC3HAV1	0.668317
DDX3X	8.23103e-76	-0.503915	0.34	0.475	3.24821e-71	0	DDX3X	0.715789
CHMP1B	5.22284e-74	-0.586268	0.16	0.279	2.06109e-69	0	CHMP1B	0.573477
IFNG	2.5145e-73	-1.21107	0.152	0.268	9.92296e-69	0	IFNG	0.567164
PSMB10	2.05662e-69	0.564488	0.313	0.196	8.11604e-65	0	PSMB10	1.59694
SYNGR2	4.68481e-69	0.591185	0.307	0.191	1.84877e-64	0	SYNGR2	1.60733
HSPD1	9.21457e-69	-0.785361	0.275	0.395	3.63635e-64	0	HSPD1	0.696203
SAMSN1	1.36857e-68	-0.643848	0.276	0.393	5.40077e-64	0	SAMSN1	0.70229
NEU1	4.77849e-68	-0.504936	0.139	0.25	1.88574e-63	0	NEU1	0.556
LCP2	2.51597e-65	0.530733	0.311	0.197	9.92879e-61	0	LCP2	1.57868
ITM2A	1.68401e-61	0.530005	0.453	0.333	6.64559e-57	0	ITM2A	1.36036
ITGB1	8.42188e-61	-0.531719	0.231	0.348	3.32353e-56	0	ITGB1	0.663793
CACYBP	2.46639e-60	-0.55389	0.203	0.311	9.73311e-56	0	CACYBP	0.652733
PARK7	2.08526e-58	0.507508	0.527	0.428	8.22907e-54	0	PARK7	1.23131
HSPA5	6.45214e-58	-0.521953	0.505	0.606	2.54621e-53	0	HSPA5	0.833333
HNRNPH1	2.16169e-56	-0.544097	0.242	0.353	8.53068e-52	0	HNRNPH1	0.685552
UBE2L6	1.55773e-55	0.522312	0.29	0.19	6.14726e-51	0	UBE2L6	1.52632
HSPE1	4.86869e-54	-0.582988	0.401	0.503	1.92133e-49	0	HSPE1	0.797217
BIRC3	2.56516e-53	-0.625637	0.34	0.444	1.01229e-48	0	BIRC3	0.765766
KLRB1	1.20066e-49	-0.744817	0.177	0.275	4.73817e-45	0	KLRB1	0.643636
SH2D2A	4.4409e-48	0.561499	0.306	0.213	1.75251e-43	0	SH2D2A	1.43662
CARD16	1.1903e-44	-0.504725	0.171	0.258	4.69729e-40	0	CARD16	0.662791
TRAC	1.7215e-41	-0.589904	0.401	0.48	6.79357e-37	0	TRAC	0.835417
BATF	1.61212e-29	-0.536768	0.251	0.325	6.36193e-25	0	BATF	0.772308
IL32	4.38257e-28	-0.529631	0.863	0.795	1.72949e-23	0	IL32	1.08553
ARID5B	1.71628e-23	-0.560753	0.316	0.373	6.77297e-19	0	ARID5B	0.847185
CCL4	1.97764e-22	-0.52828	0.374	0.447	7.80438e-18	0	CCL4	0.836689
XCL1	0	3.28217	0.63	0.082	0	1	XCL1	7.68293
GNLY.1	0	3.05339	0.866	0.182	0	1	GNLY	4.75824
XCL2.1	0	2.98574	0.721	0.096	0	1	XCL2	7.51042
TYROBP.1	0	2.64188	0.82	0.08	0	1	TYROBP	10.25
KLRC1	0	2.47518	0.652	0.045	0	1	KLRC1	14.4889
TRDC	0	2.34966	0.612	0.037	0	1	TRDC	16.5405
KLRD1.1	0	2.20191	0.755	0.113	0	1	KLRD1	6.68142
AREG.1	0	2.09082	0.548	0.184	0	1	AREG	2.97826
KLRC2	0	1.99998	0.425	0.026	0	1	KLRC2	16.3462
FCER1G	0	1.93476	0.486	0.031	0	1	FCER1G	15.6774
GZMB.1	0	1.69821	0.653	0.182	0	1	GZMB	3.58791
KLRF1	0	1.62562	0.433	0.042	0	1	KLRF1	10.3095
CTSW	0	1.19842	0.873	0.467	0	1	CTSW	1.86938
MATK	0	1.13257	0.396	0.092	0	1	MATK	4.30435
CD3E.1	0	-2.13546	0.185	0.716	0	1	CD3E	0.25838
CD3D.1	0	-2.54216	0.144	0.746	0	1	CD3D	0.193029
ID2.1	1.48942e-306	1.37357	0.87	0.548	5.87772e-302	1	ID2	1.58759
RPL21.1	2.40216e-306	0.835449	0.974	0.905	9.47963e-302	1	RPL21	1.07624
HOPX	5.65685e-304	1.0475	0.548	0.176	2.23236e-299	1	HOPX	3.11364
MAFF	7.01189e-292	1.10164	0.329	0.07	2.7671e-287	1	MAFF	4.7
CD3G.1	1.93173e-288	-1.83695	0.052	0.473	7.62318e-284	1	CD3G	0.109937
RPS10.1	8.87844e-283	1.219	0.738	0.39	3.5037e-278	1	RPS10	1.89231
UBB.1	1.99861e-279	0.944234	0.944	0.785	7.88713e-275	1	UBB	1.20255
IER2.1	1.23034e-277	1.03251	0.902	0.615	4.85528e-273	1	IER2	1.46667
RPS29.1	1.5147e-254	0.89729	0.953	0.79	5.97746e-250	1	RPS29	1.20633
CMC1	1.11502e-250	1.31539	0.613	0.276	4.40022e-246	1	CMC1	2.22101
CD83	1.30013e-244	1.48965	0.344	0.093	5.13071e-240	1	CD83	3.69892
FOSB.1	8.36548e-243	1.10315	0.798	0.485	3.30127e-238	1	FOSB	1.64536
RPL27A.1	2.6833e-239	0.997906	0.913	0.737	1.05891e-234	1	RPL27A	1.23881
IFITM2	4.62461e-239	0.983565	0.844	0.566	1.82501e-234	1	IFITM2	1.49117
RPS27	1.28708e-230	0.591115	0.989	0.954	5.07919e-226	1	RPS27	1.03669
DUSP2	8.64064e-230	0.914177	0.901	0.621	3.40986e-225	1	DUSP2	1.45089
RPL13A.1	7.617e-225	0.962606	0.954	0.873	3.0059e-220	1	RPL13A	1.09278
DNAJA1.1	2.44013e-221	1.03999	0.822	0.554	9.62947e-217	1	DNAJA1	1.48375
RPS2.1	1.14077e-218	0.644864	0.983	0.917	4.50181e-214	1	RPS2	1.07197
CD8A.1	4.01462e-217	-2.79608	0.064	0.405	1.58429e-212	1	CD8A	0.158025
RPL31.1	8.42165e-214	0.83716	0.922	0.737	3.32343e-209	1	RPL31	1.25102
RPL23A	5.06208e-212	0.632602	0.97	0.894	1.99765e-207	1	RPL23A	1.08501
NR4A1.1	9.76827e-212	1.18788	0.504	0.204	3.85485e-207	1	NR4A1	2.47059
TUBB4B.1	1.03267e-211	1.0571	0.72	0.421	4.07524e-207	1	TUBB4B	1.71021
RPL26.1	1.95486e-211	0.744295	0.948	0.788	7.71445e-207	1	RPL26	1.20305
CD27.1	9.22851e-210	-1.95146	0.072	0.411	3.64185e-205	1	CD27	0.175182
REL.1	7.99548e-208	1.25446	0.647	0.345	3.15526e-203	1	REL	1.87536
CAPG	9.75585e-206	0.969347	0.34	0.101	3.84995e-201	1	CAPG	3.36634
RPS17.1	1.73062e-205	0.975153	0.733	0.423	6.82953e-201	1	RPS17	1.73286
RPL17.1	4.93939e-199	0.867919	0.784	0.495	1.94923e-194	1	RPL17	1.58384
UBE2S.1	4.6314e-198	1.02832	0.492	0.203	1.82769e-193	1	UBE2S	2.42365
GADD45B.1	1.11084e-195	0.981435	0.816	0.527	4.3837e-191	1	GADD45B	1.54839
RPS20.1	6.45478e-195	0.838959	0.889	0.693	2.54725e-190	1	RPS20	1.28283
CLIC3	8.04529e-190	0.968431	0.274	0.07	3.17491e-185	1	CLIC3	3.91429
RPL37A	1.29822e-189	0.592354	0.957	0.822	5.12318e-185	1	RPL37A	1.16423
IER3	3.27802e-185	1.05863	0.306	0.089	1.2936e-180	1	IER3	3.4382
RPL36A.1	3.94808e-183	0.834736	0.806	0.536	1.55803e-178	1	RPL36A	1.50373
NFKBIA.1	4.40083e-183	0.89632	0.867	0.64	1.7367e-178	1	NFKBIA	1.35469
HLA-DRA	7.18368e-183	0.998891	0.561	0.262	2.83489e-178	1	HLA-DRA	2.14122
H3F3B	4.38851e-182	0.565364	0.984	0.955	1.73184e-177	1	H3F3B	1.03037
CD8B.1	1.33962e-179	-2.01924	0.019	0.314	5.28654e-175	1	CD8B	0.0605096
IFNG.1	4.85373e-175	1.59022	0.424	0.173	1.91543e-170	1	IFNG	2.45087
EGR1	9.2732e-175	1.0942	0.344	0.116	3.65948e-170	1	EGR1	2.96552
RPS19	1.55677e-174	0.506785	0.985	0.956	6.14346e-170	1	RPS19	1.03033
HSPA1A.1	3.53299e-172	1.21417	0.57	0.277	1.39422e-167	1	HSPA1A	2.05776
RPLP2.1	6.92265e-172	0.576195	0.973	0.895	2.73189e-167	1	RPLP2	1.08715
AC020916.1	3.21184e-161	0.79331	0.271	0.078	1.26749e-156	1	AC020916.1	3.47436
ZC3H12A.1	1.65232e-160	0.896985	0.433	0.181	6.52054e-156	1	ZC3H12A	2.39227
LMNA.1	4.76479e-160	1.23124	0.677	0.431	1.88033e-155	1	LMNA	1.57077
NKG7	2.51766e-158	0.512204	0.886	0.542	9.93545e-154	1	NKG7	1.63469
CRTAM	1.19224e-153	1.07609	0.358	0.132	4.70494e-149	1	CRTAM	2.71212
CD69.1	2.52447e-153	0.926354	0.856	0.64	9.96232e-149	1	CD69	1.3375
PLAC8	7.31286e-149	0.750922	0.294	0.095	2.88587e-144	1	PLAC8	3.09474
MT-ND4L.1	3.22417e-147	-1.06917	0.397	0.681	1.27236e-142	1	MT-ND4L	0.582966
SAP18.1	6.33833e-145	0.88406	0.748	0.514	2.5013e-140	1	SAP18	1.45525
DYNLL1.1	3.32399e-143	0.810976	0.765	0.532	1.31175e-138	1	DYNLL1	1.43797
IGKC.1	2.1267e-141	0.734198	0.326	0.118	8.39261e-137	1	IGKC	2.76271
RPL27	7.13734e-140	0.550482	0.94	0.791	2.81661e-135	1	RPL27	1.18837
RPL23.1	1.77887e-139	0.733264	0.827	0.634	7.01997e-135	1	RPL23	1.30442
TRAC.1	1.82633e-136	-1.54414	0.224	0.478	7.20723e-132	1	TRAC	0.468619
RPL35	3.06909e-135	0.505918	0.955	0.83	1.21115e-130	1	RPL35	1.1506
RPL7.1	1.50456e-134	0.676238	0.901	0.796	5.93743e-130	1	RPL7	1.13191
SRGN	4.89921e-132	0.629092	0.969	0.893	1.93337e-127	1	SRGN	1.08511
GNB2L1.1	2.50396e-131	-2.06687	0.018	0.252	9.88136e-127	1	GNB2L1	0.0714286
INTS6.1	6.60155e-131	0.905348	0.397	0.173	2.60517e-126	1	INTS6	2.2948
HSPA8.1	4.53899e-129	0.722641	0.922	0.818	1.79122e-124	1	HSPA8	1.12714
SELL.1	4.56182e-128	0.820495	0.365	0.152	1.80023e-123	1	SELL	2.40132
RGS1.1	9.466e-127	-1.31155	0.408	0.612	3.73557e-122	1	RGS1	0.666667
KDM6B	2.79829e-124	0.838692	0.329	0.133	1.10429e-119	1	KDM6B	2.47368
ALDOA.1	9.90037e-123	-1.27053	0.175	0.424	3.90698e-118	1	ALDOA	0.412736
RPS11.1	9.87178e-121	0.574065	0.9	0.765	3.8957e-116	1	RPS11	1.17647
MT-ATP8.1	1.57883e-117	-1.05581	0.253	0.535	6.23055e-113	1	MT-ATP8	0.472897
SATB1	1.93594e-117	0.752212	0.263	0.093	7.63982e-113	1	SATB1	2.82796
LAG3.1	1.81817e-116	-1.42444	0.05	0.275	7.17504e-112	1	LAG3	0.181818
XBP1	1.0928e-113	0.750102	0.476	0.25	4.31251e-109	1	XBP1	1.904
EIF4A1.1	4.9666e-108	0.677517	0.468	0.242	1.95997e-103	1	EIF4A1	1.93388
TNFRSF18.1	1.0388e-106	0.674055	0.379	0.172	4.09943e-102	1	TNFRSF18	2.20349
HSPA1B.1	1.4304e-105	0.812529	0.439	0.22	5.6448e-101	1	HSPA1B	1.99545
SERTAD1	2.24068e-105	0.739554	0.531	0.307	8.8424e-101	1	SERTAD1	1.72964
CD63	3.01483e-105	0.621877	0.692	0.45	1.18974e-100	1	CD63	1.53778
ARID5B.1	4.58921e-105	-1.22503	0.15	0.379	1.81104e-100	1	ARID5B	0.395778
NEAT1.1	5.55665e-105	0.618112	0.748	0.532	2.19282e-100	1	NEAT1	1.40602
SKIL	1.32645e-104	0.661923	0.274	0.105	5.23455e-100	1	SKIL	2.60952
SAMD3	5.80309e-103	0.606658	0.25	0.091	2.29007e-98	1	SAMD3	2.74725
GLUL	3.56993e-102	0.663809	0.285	0.114	1.4088e-97	1	GLUL	2.5
PPP1R15A.1	2.03747e-100	0.690462	0.707	0.493	8.04046e-96	1	PPP1R15A	1.43408
EIF4A3.1	4.34202e-100	0.706665	0.5	0.278	1.71349e-95	1	EIF4A3	1.79856
MT-CO2	1.2079e-99	-0.594946	0.991	0.989	4.76674e-95	1	MT-CO2	1.00202
SARAF	1.34013e-99	-0.718094	0.647	0.779	5.28855e-95	1	SARAF	0.830552
HLA-E	3.12361e-97	-0.536439	0.905	0.92	1.23267e-92	1	HLA-E	0.983696
GPR65	1.75084e-95	0.752832	0.441	0.236	6.90934e-91	1	GPR65	1.86864
CRIP1.1	2.24062e-93	0.792071	0.585	0.381	8.84217e-89	1	CRIP1	1.53543
NFKB1	7.67625e-93	0.908258	0.302	0.135	3.02928e-88	1	NFKB1	2.23704
HSP90AA1.1	4.0405e-92	0.686626	0.91	0.818	1.5945e-87	1	HSP90AA1	1.11247
SELENOK.1	4.49979e-92	0.614871	0.565	0.343	1.77575e-87	1	SELENOK	1.64723
PRDM1	3.6348e-90	-1.17109	0.091	0.294	1.4344e-85	1	PRDM1	0.309524
CORO1B	1.95027e-89	-1.05849	0.069	0.261	7.69634e-85	1	CORO1B	0.264368
CD2	1.2397e-88	-0.794848	0.488	0.655	4.89222e-84	1	CD2	0.745038
MYADM	1.39398e-86	0.671303	0.486	0.278	5.50105e-82	1	MYADM	1.7482
HEXIM1.1	2.16437e-85	0.599981	0.362	0.178	8.54125e-81	1	HEXIM1	2.03371
STK17A	2.59104e-85	0.570185	0.575	0.363	1.0225e-80	1	STK17A	1.58402
SPOCK2	1.48278e-84	-0.98915	0.169	0.371	5.85148e-80	1	SPOCK2	0.455526
LAT	5.02001e-84	-0.888812	0.166	0.368	1.98105e-79	1	LAT	0.451087
H2AFZ.1	6.8002e-84	0.66784	0.745	0.577	2.68356e-79	1	H2AFZ	1.29116
CD55	2.01743e-83	0.657483	0.36	0.181	7.96138e-79	1	CD55	1.98895
GSTK1	2.45667e-83	-0.840585	0.312	0.502	9.69477e-79	1	GSTK1	0.621514
ITM2A.1	8.14664e-83	-1.11275	0.229	0.421	3.21491e-78	1	ITM2A	0.543943
HCST	5.63766e-82	0.550172	0.785	0.61	2.22479e-77	1	HCST	1.28689
DUSP4.1	6.62656e-80	-1.23313	0.284	0.468	2.61504e-75	1	DUSP4	0.606838
IL32.1	1.73425e-79	-0.652206	0.696	0.852	6.84389e-75	1	IL32	0.816901
JUN.1	6.28846e-78	0.66942	0.795	0.635	2.48162e-73	1	JUN	1.25197
MT-ATP6.1	1.21007e-77	-0.66738	0.952	0.954	4.77531e-73	1	MT-ATP6	0.997904
YWHAB	1.87855e-77	-0.72808	0.433	0.59	7.41331e-73	1	YWHAB	0.733898
LTB	1.98999e-76	-1.07315	0.279	0.464	7.85309e-72	1	LTB	0.601293
HSPA5.1	1.52153e-75	0.533033	0.709	0.529	6.0044e-71	1	HSPA5	1.34026
PPDPF.1	1.75996e-75	-0.666709	0.599	0.698	6.94534e-71	1	PPDPF	0.858166
BATF.1	5.24904e-72	-1.10549	0.138	0.315	2.07143e-67	1	BATF	0.438095
TPST2	1.09729e-71	0.555399	0.283	0.132	4.33024e-67	1	TPST2	2.14394
RHOH	1.13899e-71	-0.842154	0.178	0.364	4.4948e-67	1	RHOH	0.489011
CHMP1B.1	8.44069e-71	0.661064	0.363	0.195	3.33095e-66	1	CHMP1B	1.86154
CDKN1B	9.67564e-71	-0.901244	0.128	0.303	3.8183e-66	1	CDKN1B	0.422442
CKS2.1	6.08211e-69	0.597367	0.372	0.204	2.40018e-64	1	CKS2	1.82353
FOSL2	1.12258e-67	0.637012	0.278	0.136	4.43006e-63	1	FOSL2	2.04412
SRSF2	7.04414e-67	0.512348	0.709	0.551	2.77983e-62	1	SRSF2	1.28675
LIMD2.1	2.33481e-66	-0.693436	0.412	0.571	9.21385e-62	1	LIMD2	0.721541
LCK	2.71438e-66	-0.723297	0.33	0.502	1.07117e-61	1	LCK	0.657371
NXF1	7.40476e-66	0.524481	0.271	0.128	2.92214e-61	1	NXF1	2.11719
CCL3	1.27881e-64	1.27451	0.253	0.12	5.04657e-60	1	CCL3	2.10833
CCNI.1	1.8177e-64	-0.731521	0.486	0.613	7.17317e-60	1	CCNI	0.792822
GBP5	6.1812e-63	-1.03727	0.111	0.272	2.43929e-58	1	GBP5	0.408088
MYH9.1	2.04618e-62	-0.883453	0.207	0.373	8.07485e-58	1	MYH9	0.55496
KLRB1.1	6.28065e-62	0.737948	0.363	0.203	2.47853e-57	1	KLRB1	1.78818
TRBC2	7.19313e-62	-0.954191	0.437	0.555	2.83862e-57	1	TRBC2	0.787387
HSP90AB1.1	2.27967e-60	0.552018	0.854	0.761	8.99628e-56	1	HSP90AB1	1.12221
ATF4	2.02775e-59	0.560851	0.39	0.234	8.0021e-55	1	ATF4	1.66667
PEBP1.1	7.38721e-59	-0.719382	0.28	0.445	2.91521e-54	1	PEBP1	0.629213
BIN2	9.52226e-58	0.517215	0.366	0.213	3.75777e-53	1	BIN2	1.71831
C12orf57.1	2.58554e-57	-0.660419	0.373	0.525	1.02033e-52	1	C12orf57	0.710476
RNF19A.1	4.62805e-57	-0.947687	0.21	0.363	1.82637e-52	1	RNF19A	0.578512
MAP3K8	1.31263e-56	0.552391	0.335	0.185	5.18004e-52	1	MAP3K8	1.81081
SYNE2	2.02203e-55	-0.943266	0.182	0.342	7.97956e-51	1	SYNE2	0.532164
TGFB1	2.11209e-55	0.514341	0.348	0.202	8.33493e-51	1	TGFB1	1.72277
LAPTM5	7.05557e-55	-0.595559	0.598	0.686	2.78434e-50	1	LAPTM5	0.87172
STAT1.1	1.4919e-54	-0.986054	0.111	0.256	5.88748e-50	1	STAT1	0.433594
NEU1.1	1.61437e-53	0.509036	0.314	0.174	6.37079e-49	1	NEU1	1.8046
RGS10	5.3093e-53	-0.691492	0.131	0.281	2.09521e-48	1	RGS10	0.466192
CLEC2D	1.5319e-52	-0.788091	0.155	0.304	6.04534e-48	1	CLEC2D	0.509868
IL2RB	2.67307e-51	0.552079	0.35	0.207	1.05487e-46	1	IL2RB	1.69082
RHBDD2	4.26748e-50	-0.753334	0.13	0.271	1.68407e-45	1	RHBDD2	0.479705
PTPRC	4.9145e-50	-0.648877	0.666	0.733	1.93941e-45	1	PTPRC	0.908595
DAZAP2.1	2.79173e-49	-0.571164	0.393	0.53	1.1017e-44	1	DAZAP2	0.741509
STAT3	4.47012e-49	-0.794977	0.264	0.407	1.76404e-44	1	STAT3	0.648649
TNFRSF1B	6.44158e-48	-0.80318	0.219	0.361	2.54204e-43	1	TNFRSF1B	0.606648
LDHB	8.53446e-48	-0.610903	0.428	0.543	3.36795e-43	1	LDHB	0.788214
HSPE1.1	2.23301e-47	0.603367	0.579	0.43	8.81213e-43	1	HSPE1	1.34651
NFE2L2	5.09819e-46	0.504422	0.36	0.223	2.0119e-41	1	NFE2L2	1.61435
RNASET2	1.00196e-44	-0.645593	0.153	0.289	3.95404e-40	1	RNASET2	0.529412
GZMK.1	1.47087e-44	-1.3376	0.36	0.438	5.8045e-40	1	GZMK	0.821918
MT-ND5	7.30829e-43	-0.56823	0.722	0.779	2.88407e-38	1	MT-ND5	0.926829
KIAA1551	3.016e-41	-0.789739	0.155	0.282	1.1902e-36	1	KIAA1551	0.549645
PGAM1	2.14086e-38	-0.644783	0.247	0.368	8.44849e-34	1	PGAM1	0.671196
IL7R	6.71244e-38	-0.914254	0.31	0.429	2.64893e-33	1	IL7R	0.722611
GABARAP.1	7.78343e-38	-0.603037	0.227	0.35	3.07158e-33	1	GABARAP	0.648571
PARK7.1	1.0463e-37	-0.630074	0.389	0.492	4.12901e-33	1	PARK7	0.79065
NDUFV2	1.34554e-37	-0.606055	0.238	0.363	5.30992e-33	1	NDUFV2	0.655647
ANXA5	4.63685e-37	-0.65678	0.179	0.302	1.82984e-32	1	ANXA5	0.592715
ANKRD12	1.32613e-36	-0.673409	0.34	0.456	5.23331e-32	1	ANKRD12	0.745614
CD82	2.22964e-36	-0.660987	0.139	0.256	8.79883e-32	1	CD82	0.542969
SMCHD1	3.83307e-36	-0.743992	0.179	0.295	1.51264e-31	1	SMCHD1	0.60678
PKM	1.37007e-35	-0.662724	0.387	0.487	5.40672e-31	1	PKM	0.794661
ANP32B	2.12961e-34	-0.558091	0.251	0.37	8.4041e-30	1	ANP32B	0.678378
SF1	2.72673e-34	-0.591424	0.327	0.443	1.07605e-29	1	SF1	0.738149
LEPROTL1	4.48135e-34	-0.523065	0.386	0.492	1.76847e-29	1	LEPROTL1	0.784553
UCP2	4.53303e-34	-0.706006	0.205	0.318	1.78887e-29	1	UCP2	0.644654
HSPD1.1	5.1322e-34	0.636983	0.442	0.317	2.02532e-29	1	HSPD1	1.39432
PBXIP1	3.2574e-33	-0.663464	0.165	0.278	1.28547e-28	1	PBXIP1	0.593525
RNF213	5.03042e-33	-0.682614	0.27	0.384	1.98515e-28	1	RNF213	0.703125
ISCU	7.79286e-33	-0.565549	0.269	0.384	3.0753e-28	1	ISCU	0.700521
GIMAP7.1	3.8729e-32	-0.602512	0.207	0.326	1.52836e-27	1	GIMAP7	0.634969
PPP1CC	4.2635e-32	-0.558227	0.153	0.264	1.68251e-27	1	PPP1CC	0.579545
LBH	4.37858e-32	-0.683453	0.224	0.333	1.72792e-27	1	LBH	0.672673
IFI6	8.81826e-32	-0.763616	0.151	0.261	3.47995e-27	1	IFI6	0.578544
SH3KBP1	1.97952e-31	-0.562845	0.168	0.28	7.81177e-27	1	SH3KBP1	0.6
SYNGR2.1	3.43464e-31	-0.70011	0.16	0.264	1.35541e-26	1	SYNGR2	0.606061
ADGRE5	5.72169e-31	0.575267	0.45	0.331	2.25795e-26	1	ADGRE5	1.35952
LCP2.1	9.88992e-31	-0.617683	0.163	0.27	3.90286e-26	1	LCP2	0.603704
TRIM22	1.29836e-30	-0.669142	0.159	0.263	5.12374e-26	1	TRIM22	0.604563
EID1	1.49918e-30	-0.512857	0.334	0.438	5.91622e-26	1	EID1	0.762557
PSMB8	1.86328e-30	-0.555717	0.303	0.407	7.35306e-26	1	PSMB8	0.744472
NDFIP1	8.65582e-30	-0.541744	0.212	0.319	3.41585e-25	1	NDFIP1	0.664577
SOD1	2.77989e-29	-0.531476	0.468	0.545	1.09703e-24	1	SOD1	0.858716
FYB1	3.26995e-28	-0.677836	0.255	0.354	1.29042e-23	1	FYB1	0.720339
TRBC1	1.52035e-27	-0.957793	0.262	0.358	5.99976e-23	1	TRBC1	0.731844
CALM3	1.26067e-26	-0.552799	0.258	0.357	4.97496e-22	1	CALM3	0.722689
SLA	4.09222e-26	-0.638738	0.25	0.349	1.61491e-21	1	SLA	0.716332
STK4	1.21752e-25	-0.537841	0.372	0.464	4.80469e-21	1	STK4	0.801724
FKBP1A	5.1609e-24	-0.574774	0.272	0.359	2.03664e-19	1	FKBP1A	0.75766
LY6E.1	7.04471e-24	-0.531053	0.487	0.554	2.78005e-19	1	LY6E	0.879061
TRAF3IP3	8.64344e-24	-0.51435	0.172	0.268	3.41096e-19	1	TRAF3IP3	0.641791
IL10RA	4.26276e-21	-0.507252	0.184	0.27	1.68221e-16	1	IL10RA	0.681481
MBNL1	1.79861e-18	-0.517023	0.318	0.39	7.09785e-14	1	MBNL1	0.815385
CTSC	2.40117e-15	-0.563101	0.314	0.375	9.47573e-11	1	CTSC	0.837333
TIGIT	3.80972e-15	-0.574474	0.226	0.291	1.50343e-10	1	TIGIT	0.776632
S100A4	1.6241e-13	-0.556479	0.825	0.75	6.40917e-09	1	S100A4	1.1
AHNAK	1.55081e-11	-0.558553	0.26	0.311	6.11996e-07	1	AHNAK	0.836013
SLC2A3	6.05123e-08	-0.587839	0.373	0.399	0.002388	1	SLC2A3	0.934837
CST7.1	0.000623193	-0.883749	0.717	0.609	1	1	CST7	1.17734
TRAC.2	0	1.81065	0.881	0.38	0	2	TRAC	2.31842
RPS10.2	0	1.56772	0.927	0.375	0	2	RPS10	2.472
RPL27A.2	0	1.49261	0.99	0.732	0	2	RPL27A	1.35246
RPS29.2	0	1.48526	0.995	0.789	0	2	RPS29	1.26109
RPS17.2	0	1.46575	0.937	0.404	0	2	RPS17	2.31931
RPL13A.2	0	1.39933	0.995	0.87	0	2	RPL13A	1.14368
RPL36A.2	0	1.38633	0.923	0.528	0	2	RPL36A	1.74811
AC016831.5	0	1.36067	0.391	0.08	0	2	AC016831.5	4.8875
RPS20.2	0	1.33382	0.979	0.686	0	2	RPS20	1.42711
RPL31.2	0	1.30257	0.987	0.734	0	2	RPL31	1.34469
RPL7.2	0	1.29758	0.982	0.788	0	2	RPL7	1.24619
RPL17.2	0	1.19618	0.84	0.496	0	2	RPL17	1.69355
RPL26.2	0	1.11314	0.99	0.787	0	2	RPL26	1.25794
RPL23.2	0	1.11073	0.924	0.627	0	2	RPL23	1.47368
RPLP2.2	0	0.977026	0.998	0.894	0	2	RPLP2	1.11633
RPS2.2	0	0.971028	0.997	0.917	0	2	RPS2	1.08724
MALAT1.1	0	0.881592	1	0.999	0	2	MALAT1	1.001
RPL21.2	0	0.842923	0.993	0.905	0	2	RPL21	1.09724
RPS18	0	0.809199	0.999	0.951	0	2	RPS18	1.05047
RPS6	0	0.74504	0.998	0.938	0	2	RPS6	1.06397
TMSB4X	0	0.700959	0.999	0.965	0	2	TMSB4X	1.03523
MT-ATP8.2	0	-2.76844	0.036	0.556	0	2	MT-ATP8	0.0647482
MT-ND4L.2	0	-2.77566	0.213	0.697	0	2	MT-ND4L	0.305595
MTRNR2L12	0	-3.69051	0.025	0.586	0	2	MTRNR2L12	0.0426621
HLA-B	9.16649e-304	-0.864565	0.996	0.991	3.61737e-299	2	HLA-B	1.00505
MT-CO2.1	1.20983e-300	-1.19564	0.976	0.991	4.77437e-296	2	MT-CO2	0.984864
RPL34	2.69052e-294	0.73374	0.998	0.924	1.06176e-289	2	RPL34	1.08009
RPL15	7.31478e-293	0.687061	0.996	0.923	2.88663e-288	2	RPL15	1.07909
RPL3	4.00428e-277	0.688361	0.994	0.935	1.58021e-272	2	RPL3	1.0631
AC058791.1	8.21615e-275	1.3248	0.378	0.091	3.24234e-270	2	AC058791.1	4.15385
RPL23A.1	2.48569e-274	0.744093	0.996	0.893	9.80927e-270	2	RPL23A	1.11534
DNAJA1.2	1.84269e-271	1.20943	0.872	0.555	7.27183e-267	2	DNAJA1	1.57117
IGKC.2	4.28421e-269	0.877107	0.426	0.111	1.69068e-264	2	IGKC	3.83784
RPL38	1.61468e-258	0.89232	0.951	0.715	6.37201e-254	2	RPL38	1.33007
HLA-C	7.27057e-255	-0.77853	0.977	0.98	2.86918e-250	2	HLA-C	0.996939
RPS11.2	1.23452e-241	0.822479	0.96	0.761	4.87177e-237	2	RPS11	1.2615
DYNLL1.2	2.0316e-233	1.06365	0.844	0.528	8.01731e-229	2	DYNLL1	1.59848
ZFP36.1	5.70891e-228	-1.62296	0.666	0.848	2.25291e-223	2	ZFP36	0.785377
RPS27.1	2.21204e-224	0.638388	0.999	0.954	8.72936e-220	2	RPS27	1.04717
RPL35.1	2.33415e-214	0.691782	0.988	0.829	9.21126e-210	2	RPL35	1.1918
CKLF.1	2.79039e-197	1.08553	0.509	0.208	1.10117e-192	2	CKLF	2.44712
UBB.2	1.9853e-192	0.745378	0.956	0.789	7.83459e-188	2	UBB	1.21166
ATP5PO	5.31003e-191	0.932173	0.364	0.109	2.0955e-186	2	ATP5PO	3.33945
IL32.2	1.0155e-190	0.922843	0.966	0.81	4.00746e-186	2	IL32	1.19259
RPL10A	2.31004e-187	0.628739	0.981	0.879	9.11612e-183	2	RPL10A	1.11604
RPS14	2.20283e-184	0.512182	0.999	0.944	8.69305e-180	2	RPS14	1.05826
RPL27.1	1.03699e-183	0.667467	0.97	0.792	4.09228e-179	2	RPL27	1.22475
HLA-E.1	4.86388e-181	-0.846094	0.852	0.927	1.91943e-176	2	HLA-E	0.919094
CD52.1	6.42597e-181	0.813484	0.921	0.652	2.53588e-176	2	CD52	1.41258
RPL41	7.4088e-175	0.544593	0.999	0.954	2.92373e-170	2	RPL41	1.04717
ATP5F1E.1	2.63074e-174	0.793016	0.869	0.56	1.03817e-169	2	ATP5F1E	1.55179
RPL37A.1	4.44916e-172	0.608462	0.983	0.823	1.75577e-167	2	RPL37A	1.19441
ALDOA.2	2.87477e-168	-1.65315	0.088	0.428	1.13447e-163	2	ALDOA	0.205607
NDUFA13.1	1.94709e-166	0.897606	0.496	0.21	7.6838e-162	2	NDUFA13	2.3619
RPS25	2.94676e-166	0.519407	0.997	0.914	1.16288e-161	2	RPS25	1.09081
RPS19.1	6.83689e-166	0.510799	0.998	0.955	2.69804e-161	2	RPS19	1.04503
RPS16	6.54265e-165	0.543338	0.994	0.895	2.58193e-160	2	RPS16	1.11061
MT-ATP6.2	1.43018e-160	-1.17064	0.925	0.957	5.6439e-156	2	MT-ATP6	0.966562
NDUFB8	2.66456e-152	0.813353	0.392	0.141	1.05151e-147	2	NDUFB8	2.78014
SAP18.2	5.1992e-152	0.878401	0.775	0.518	2.05176e-147	2	SAP18	1.49614
ATP5MG.1	5.97213e-152	0.740573	0.811	0.504	2.35678e-147	2	ATP5MG	1.60913
CST7.2	1.99768e-148	-1.80189	0.41	0.655	7.88343e-144	2	CST7	0.625954
CCL5.1	7.47133e-148	-1.65945	0.522	0.7	2.94841e-143	2	CCL5	0.745714
LTB.1	2.22593e-144	1.03198	0.69	0.401	8.78419e-140	2	LTB	1.7207
RPL36	1.53333e-142	0.539833	0.987	0.862	6.05098e-138	2	RPL36	1.14501
RPL7A.1	6.74515e-131	-0.654812	0.946	0.937	2.66184e-126	2	RPL7A	1.00961
H2AFZ.2	1.96858e-129	0.886967	0.794	0.576	7.76862e-125	2	H2AFZ	1.37847
EIF4A3.2	3.64995e-124	0.895505	0.53	0.28	1.44038e-119	2	EIF4A3	1.89286
ATP6V0C.1	3.80788e-124	-1.29993	0.015	0.273	1.5027e-119	2	ATP6V0C	0.0549451
RACK1	5.82078e-123	0.578132	0.949	0.641	2.29706e-118	2	RACK1	1.4805
NKG7.1	2.11163e-122	-2.00699	0.482	0.609	8.33311e-118	2	NKG7	0.791461
DNAJB1.1	6.65034e-121	0.663171	0.86	0.647	2.62443e-116	2	DNAJB1	1.32921
DDX5.1	2.26842e-119	0.602915	0.932	0.821	8.95187e-115	2	DDX5	1.1352
YWHAZ	1.96289e-118	-0.956378	0.436	0.668	7.74614e-114	2	YWHAZ	0.652695
PSMA2	2.32944e-118	0.759248	0.309	0.111	9.19267e-114	2	PSMA2	2.78378
TRBC1.1	5.67014e-117	1.07615	0.55	0.316	2.23761e-112	2	TRBC1	1.74051
ARL6IP1.1	1.00723e-116	0.813107	0.461	0.221	3.97483e-112	2	ARL6IP1	2.08597
CORO1B.1	1.06196e-116	0.909059	0.43	0.205	4.19083e-112	2	CORO1B	2.09756
MT-ND5.1	2.48658e-116	-1.09446	0.654	0.787	9.81278e-112	2	MT-ND5	0.831004
IFITM1.1	2.82601e-116	-1.51177	0.541	0.683	1.11523e-111	2	IFITM1	0.792094
CD8A.2	2.49762e-110	-2.21605	0.137	0.384	9.85637e-106	2	CD8A	0.356771
TRBC2.1	3.2642e-109	0.859295	0.715	0.513	1.28815e-104	2	TRBC2	1.39376
RPL4	1.0713e-106	0.556514	0.899	0.776	4.22768e-102	2	RPL4	1.15851
CRIP1.2	2.05018e-103	0.776278	0.616	0.383	8.09061e-99	2	CRIP1	1.60836
ARPC1B	1.26393e-100	0.768243	0.51	0.283	4.98784e-96	2	ARPC1B	1.80212
CD3D.2	8.23153e-100	0.525063	0.872	0.627	3.24841e-95	2	CD3D	1.39075
DAZAP2.2	1.10299e-99	-0.967194	0.298	0.538	4.35273e-95	2	DAZAP2	0.553903
PRF1	5.21786e-99	-1.44416	0.151	0.393	2.05912e-94	2	PRF1	0.384224
NDUFA11	7.17173e-95	0.682039	0.34	0.148	2.83018e-90	2	NDUFA11	2.2973
JPT1.1	5.61249e-94	0.731083	0.387	0.188	2.21486e-89	2	JPT1	2.05851
VIM	1.79629e-91	-0.946444	0.73	0.843	7.0887e-87	2	VIM	0.865955
ITGA4.1	1.10746e-86	-1.33989	0.046	0.251	4.37036e-82	2	ITGA4	0.183267
SYTL3	3.69436e-86	-1.22043	0.076	0.293	1.4579e-81	2	SYTL3	0.259386
CTSW.1	2.61552e-85	-1.02431	0.348	0.552	1.03216e-80	2	CTSW	0.630435
PTPRC.1	1.03814e-83	-0.904351	0.577	0.743	4.09682e-79	2	PTPRC	0.776581
MINOS1	7.6153e-82	0.670633	0.347	0.167	3.00523e-77	2	MINOS1	2.07784
MBNL1.1	7.90674e-81	-1.03345	0.179	0.407	3.12024e-76	2	MBNL1	0.439803
ATP5MPL.1	9.15096e-81	0.670768	0.445	0.249	3.61124e-76	2	ATP5MPL	1.78715
PPIB.1	4.80831e-80	-0.821221	0.369	0.579	1.8975e-75	2	PPIB	0.637306
PPIA.1	7.20107e-79	-0.616776	0.699	0.792	2.84176e-74	2	PPIA	0.882576
MT-CYB	5.23099e-77	-0.667937	0.965	0.97	2.06431e-72	2	MT-CYB	0.994845
PCBP2.1	2.06509e-76	-0.809092	0.382	0.579	8.14945e-72	2	PCBP2	0.659758
COX7C	3.66264e-76	0.515584	0.832	0.664	1.44539e-71	2	COX7C	1.25301
ECH1	4.78658e-76	0.617828	0.283	0.123	1.88893e-71	2	ECH1	2.30081
CLK1.1	5.9968e-75	0.706371	0.527	0.338	2.36652e-70	2	CLK1	1.55917
ID3	3.95469e-74	0.75357	0.252	0.104	1.56064e-69	2	ID3	2.42308
NDUFC2	7.10801e-74	0.595493	0.266	0.113	2.80503e-69	2	NDUFC2	2.35398
EIF4A1.2	8.7078e-74	0.634295	0.444	0.252	3.43636e-69	2	EIF4A1	1.7619
MT-ND1	2.9177e-72	-0.706619	0.882	0.905	1.15141e-67	2	MT-ND1	0.974586
LITAF	1.7694e-71	-0.957884	0.345	0.539	6.98258e-67	2	LITAF	0.640074
MYH9.2	3.59552e-70	-1.00863	0.168	0.373	1.4189e-65	2	MYH9	0.450402
ADGRE5.1	6.53529e-70	-1.05044	0.168	0.374	2.57902e-65	2	ADGRE5	0.449198
KLRB1.2	2.31481e-69	1.162	0.381	0.205	9.13494e-65	2	KLRB1	1.85854
C6orf48	1.68785e-68	0.612955	0.414	0.234	6.66077e-64	2	C6orf48	1.76923
BHLHE40	2.63667e-68	-1.01684	0.091	0.281	1.04051e-63	2	BHLHE40	0.323843
SELENOK.2	7.05821e-68	0.602403	0.547	0.352	2.78538e-63	2	SELENOK	1.55398
AHNAK.1	1.30978e-67	-1.223	0.135	0.327	5.16879e-63	2	AHNAK	0.412844
LY6E.2	4.33785e-67	-0.899686	0.378	0.567	1.71185e-62	2	LY6E	0.666667
BTG2	1.8928e-66	-0.933839	0.318	0.518	7.46956e-62	2	BTG2	0.6139
ATP5ME.1	2.80356e-66	0.659594	0.372	0.203	1.10637e-61	2	ATP5ME	1.83251
RNF19A.2	4.91111e-65	-1.05981	0.172	0.364	1.93807e-60	2	RNF19A	0.472527
INTS6.2	1.00209e-64	0.616085	0.355	0.186	3.95454e-60	2	INTS6	1.9086
LYST.1	1.47519e-64	-1.05284	0.113	0.299	5.82153e-60	2	LYST	0.377926
ARPC4	5.91902e-63	0.554194	0.302	0.146	2.33582e-58	2	ARPC4	2.06849
CYTOR.1	1.01653e-62	0.676013	0.372	0.206	4.01152e-58	2	CYTOR	1.80583
CSNK2B	1.07416e-62	0.525869	0.25	0.11	4.23894e-58	2	CSNK2B	2.27273
CD69.2	1.81455e-62	0.572739	0.814	0.653	7.16074e-58	2	CD69	1.24655
TNFAIP3	7.97918e-61	-1.03132	0.555	0.682	3.14882e-56	2	TNFAIP3	0.813783
EMD	1.52973e-60	-0.820117	0.104	0.286	6.03678e-56	2	EMD	0.363636
SLC38A1	6.5548e-60	-0.941922	0.13	0.31	2.58672e-55	2	SLC38A1	0.419355
RHOC	9.73451e-60	0.579321	0.282	0.136	3.84153e-55	2	RHOC	2.07353
LIMD2.2	1.05407e-59	-0.757986	0.397	0.568	4.15969e-55	2	LIMD2	0.698944
CHMP4A	1.7075e-59	0.519433	0.256	0.117	6.73831e-55	2	CHMP4A	2.18803
TRIM22.1	6.78134e-59	-0.887232	0.094	0.269	2.67612e-54	2	TRIM22	0.349442
LCP1	3.05474e-57	-0.813881	0.315	0.495	1.20549e-52	2	LCP1	0.636364
UBE2S.2	4.51936e-57	0.578691	0.392	0.226	1.78347e-52	2	UBE2S	1.73451
SARAF.1	7.75451e-57	-0.629823	0.704	0.767	3.06016e-52	2	SARAF	0.917862
CD8B.2	1.46658e-56	-1.16797	0.122	0.291	5.78755e-52	2	CD8B	0.419244
PIK3R1	1.59631e-56	-0.942717	0.152	0.331	6.29951e-52	2	PIK3R1	0.459215
NXF1.1	4.21499e-56	0.583777	0.27	0.133	1.66336e-51	2	NXF1	2.03008
PPDPF.2	1.60899e-55	-0.660519	0.602	0.695	6.34956e-51	2	PPDPF	0.866187
CKS2.2	4.54596e-55	0.608567	0.366	0.21	1.79397e-50	2	CKS2	1.74286
GBP5.1	1.21793e-54	-1.04464	0.104	0.268	4.80633e-50	2	GBP5	0.38806
MT-CO3	2.18125e-54	-0.568799	0.993	0.989	8.60787e-50	2	MT-CO3	1.00404
IFITM3	4.73223e-53	-0.904098	0.197	0.371	1.86748e-48	2	IFITM3	0.530997
CMC1.1	2.1955e-51	-1.09155	0.185	0.345	8.66411e-47	2	CMC1	0.536232
PLIN2	3.39018e-50	0.747186	0.316	0.178	1.33787e-45	2	PLIN2	1.77528
RBM3	5.42788e-49	-0.569975	0.475	0.614	2.142e-44	2	RBM3	0.773616
DNAJB6.1	6.76333e-49	0.543643	0.525	0.369	2.66901e-44	2	DNAJB6	1.42276
SNRPN	2.34761e-47	0.520138	0.292	0.16	9.26436e-43	2	SNRPN	1.825
NR4A2	3.43743e-47	-0.945464	0.51	0.627	1.35651e-42	2	NR4A2	0.813397
ATP5MF	3.05433e-46	0.510582	0.378	0.234	1.20533e-41	2	ATP5MF	1.61538
TNFRSF18.2	6.77266e-46	0.538226	0.329	0.186	2.67269e-41	2	TNFRSF18	1.76882
PPP2R5C	1.04086e-45	0.525641	0.48	0.324	4.10754e-41	2	PPP2R5C	1.48148
DUSP4.2	4.39143e-45	-1.02477	0.315	0.458	1.73299e-40	2	DUSP4	0.687773
NCL	4.57678e-45	-0.636779	0.426	0.57	1.80614e-40	2	NCL	0.747368
SERINC1	5.18616e-45	-0.74161	0.103	0.251	2.04661e-40	2	SERINC1	0.410359
SF1.1	1.81185e-43	-0.729594	0.285	0.445	7.15011e-39	2	SF1	0.640449
CACYBP.1	9.06549e-43	0.584244	0.379	0.24	3.57752e-38	2	CACYBP	1.57917
CBLB	3.53359e-42	-0.797585	0.125	0.27	1.39446e-37	2	CBLB	0.462963
SAMSN1.1	4.09256e-42	0.578689	0.461	0.318	1.61505e-37	2	SAMSN1	1.44969
CCNI.2	4.84876e-42	-0.643511	0.484	0.61	1.91347e-37	2	CCNI	0.793443
WIPF1	6.22918e-42	-0.66778	0.228	0.388	2.45822e-37	2	WIPF1	0.587629
ARID5B.2	2.86172e-41	0.632382	0.465	0.328	1.12932e-36	2	ARID5B	1.41768
LCP2.2	3.08977e-41	-0.717226	0.128	0.271	1.21932e-36	2	LCP2	0.472325
PDIA3	1.00922e-40	-0.624205	0.337	0.491	3.9827e-36	2	PDIA3	0.686354
BATF.2	3.09482e-40	0.5072	0.416	0.271	1.22131e-35	2	BATF	1.53506
JAK1	6.08551e-40	-0.660234	0.245	0.4	2.40152e-35	2	JAK1	0.6125
SQSTM1	1.42222e-39	-0.767868	0.303	0.447	5.61252e-35	2	SQSTM1	0.677852
SH2D2A.1	7.33224e-39	-0.736975	0.136	0.276	2.89352e-34	2	SH2D2A	0.492754
RUNX3	8.96997e-39	-0.644891	0.181	0.333	3.53982e-34	2	RUNX3	0.543544
GZMA.1	3.33857e-38	-0.626353	0.406	0.554	1.3175e-33	2	GZMA	0.732852
CNBP.1	3.39387e-38	-0.553062	0.427	0.564	1.33932e-33	2	CNBP	0.757092
TAPBP	6.36936e-38	-0.681119	0.254	0.4	2.51354e-33	2	TAPBP	0.635
AKNA	1.51822e-37	-0.677875	0.134	0.272	5.99135e-33	2	AKNA	0.492647
RHOA	6.63249e-37	-0.529774	0.479	0.602	2.61738e-32	2	RHOA	0.795681
VCP	7.83325e-37	-0.644899	0.179	0.323	3.09124e-32	2	VCP	0.55418
TNFRSF1B.1	9.99822e-37	-0.755334	0.218	0.357	3.9456e-32	2	TNFRSF1B	0.610644
C12orf57.2	1.18484e-36	-0.57624	0.383	0.519	4.67572e-32	2	C12orf57	0.737958
MSN	3.39759e-36	-0.622761	0.228	0.374	1.34079e-31	2	MSN	0.609626
SYNE2.1	4.99313e-36	-0.918053	0.2	0.334	1.97044e-31	2	SYNE2	0.598802
SMCHD1.1	5.97279e-36	-0.747123	0.157	0.295	2.35704e-31	2	SMCHD1	0.532203
KIAA1551.1	7.01556e-36	-0.827886	0.147	0.28	2.76855e-31	2	KIAA1551	0.525
PNRC1	1.43204e-35	-0.566887	0.523	0.627	5.65125e-31	2	PNRC1	0.834131
SLC2A3.1	2.0904e-35	-0.924004	0.283	0.41	8.24933e-31	2	SLC2A3	0.690244
FLNA	4.9833e-35	-0.664706	0.151	0.288	1.96656e-30	2	FLNA	0.524306
BST2	7.4826e-35	-0.65257	0.224	0.363	2.95286e-30	2	BST2	0.61708
HSP90B1	1.15538e-34	-0.684128	0.276	0.415	4.55946e-30	2	HSP90B1	0.66506
MT-ND3	4.40844e-33	-0.623252	0.843	0.845	1.7397e-28	2	MT-ND3	0.997633
CLEC2B	5.07848e-33	-0.582165	0.209	0.348	2.00412e-28	2	CLEC2B	0.600575
EPC1	1.38484e-32	-0.617999	0.236	0.373	5.46498e-28	2	EPC1	0.632708
CD74	1.42783e-32	-0.708206	0.836	0.833	5.63463e-28	2	CD74	1.0036
PRRC2C	2.43595e-32	-0.629789	0.327	0.459	9.61299e-28	2	PRRC2C	0.712418
CALR	3.87507e-32	-0.633474	0.401	0.524	1.52922e-27	2	CALR	0.765267
CAST	3.56334e-29	-0.639429	0.158	0.278	1.4062e-24	2	CAST	0.568345
LAG3.2	4.73128e-29	-0.740259	0.142	0.255	1.86711e-24	2	LAG3	0.556863
GABARAP.2	6.84938e-29	-0.555597	0.22	0.347	2.70297e-24	2	GABARAP	0.634006
CD63.1	2.03935e-28	-0.574683	0.386	0.5	8.04788e-24	2	CD63	0.772
ZFP36L1	8.88462e-28	-0.646466	0.434	0.541	3.50614e-23	2	ZFP36L1	0.802218
SYNGR2.2	1.5265e-27	-0.620016	0.148	0.262	6.02402e-23	2	SYNGR2	0.564885
GSTP1	1.68873e-27	-0.550209	0.279	0.403	6.66425e-23	2	GSTP1	0.692308
HLA-DRB1	1.92471e-27	-0.683869	0.305	0.426	7.59548e-23	2	HLA-DRB1	0.715962
RAD21	2.37204e-26	-0.536041	0.142	0.255	9.36079e-22	2	RAD21	0.556863
CANX	2.41068e-26	-0.62134	0.14	0.25	9.51326e-22	2	CANX	0.56
RPS26	2.57214e-26	-1.03789	0.687	0.708	1.01504e-21	2	RPS26	0.970339
ARL4C	3.20476e-26	-0.558849	0.201	0.32	1.2647e-21	2	ARL4C	0.628125
GZMB.2	3.57369e-26	-1.36033	0.168	0.264	1.41029e-21	2	GZMB	0.636364
HCLS1	9.9409e-26	-0.512899	0.274	0.395	3.92298e-21	2	HCLS1	0.693671
RNF149	1.43549e-25	-0.560477	0.145	0.257	5.66487e-21	2	RNF149	0.564202
IQGAP1	1.51626e-25	-0.658005	0.161	0.27	5.9836e-21	2	IQGAP1	0.596296
GPR65.1	3.81351e-25	-0.557504	0.167	0.28	1.50493e-20	2	GPR65	0.596429
HIST1H4C	6.41745e-25	-0.556155	0.195	0.31	2.53252e-20	2	HIST1H4C	0.629032
PSMB9.1	1.24422e-24	-0.514219	0.444	0.543	4.91008e-20	2	PSMB9	0.81768
TAP1	1.9491e-24	-0.537832	0.231	0.345	7.69173e-20	2	TAP1	0.669565
GZMK.2	6.11514e-24	-0.597704	0.325	0.44	2.41322e-19	2	GZMK	0.738636
PRKCH	7.84845e-24	-0.567139	0.2	0.306	3.09723e-19	2	PRKCH	0.653595
SLC9A3R1	2.32624e-23	-0.513807	0.181	0.288	9.18006e-19	2	SLC9A3R1	0.628472
RNF213.1	2.08484e-22	-0.611539	0.275	0.38	8.22739e-18	2	RNF213	0.723684
DDX17	1.38855e-21	-0.57502	0.153	0.251	5.47963e-17	2	DDX17	0.609562
EML4	2.3055e-21	-0.642375	0.254	0.357	9.09819e-17	2	EML4	0.711485
PSMB10.1	6.6504e-21	-0.515156	0.168	0.266	2.62445e-16	2	PSMB10	0.631579
BCLAF1	8.35277e-21	-0.538874	0.184	0.284	3.29625e-16	2	BCLAF1	0.647887
SF3B1	4.07989e-20	-0.509619	0.288	0.39	1.61005e-15	2	SF3B1	0.738462
IL10RA.1	5.30079e-20	-0.535469	0.172	0.269	2.09185e-15	2	IL10RA	0.639405
AKAP13	6.26219e-20	-0.537263	0.259	0.362	2.47125e-15	2	AKAP13	0.71547
TUBA4A	1.44148e-19	-0.5574	0.392	0.484	5.6885e-15	2	TUBA4A	0.809917
PTGER4	2.96201e-19	-0.516209	0.196	0.294	1.1689e-14	2	PTGER4	0.666667
HLA-DPA1	2.97026e-19	-0.535097	0.347	0.442	1.17215e-14	2	HLA-DPA1	0.785068
DDX6	1.27714e-18	-0.500072	0.176	0.269	5.03997e-14	2	DDX6	0.654275
RGS1.2	3.63066e-17	0.642179	0.65	0.572	1.43277e-12	2	RGS1	1.13636
IFI6.1	4.17499e-17	-0.571195	0.168	0.255	1.64757e-12	2	IFI6	0.658824
PDE4B	7.01337e-17	-0.576469	0.168	0.255	2.76769e-12	2	PDE4B	0.658824
STAT3.1	3.32209e-15	-0.511444	0.311	0.396	1.311e-10	2	STAT3	0.785354
GATA3	1.49354e-14	-0.500298	0.179	0.258	5.89397e-10	2	GATA3	0.693798
SLA.1	1.40281e-13	-0.507828	0.267	0.344	5.53591e-09	2	SLA	0.776163
CCL4.1	1.38793e-12	-1.37263	0.389	0.414	5.47719e-08	2	CCL4	0.939614
GNLY.2	2.12721e-08	-2.00034	0.277	0.284	0.000839459	2	GNLY	0.975352
ZFP36L2	1.71761e-06	-0.505732	0.817	0.764	0.0677822	2	ZFP36L2	1.06937
TNFRSF4	0	2.63025	0.512	0.111	0	3	TNFRSF4	4.61261
FOXP3	0	2.40439	0.551	0.027	0	3	FOXP3	20.4074
IL2RA	0	1.61554	0.343	0.045	0	3	IL2RA	7.62222
LAYN	0	1.26317	0.304	0.029	0	3	LAYN	10.4828
RTKN2	0	1.25123	0.277	0.029	0	3	RTKN2	9.55172
TBC1D4	7.64328e-300	1.33498	0.384	0.064	3.01627e-295	3	TBC1D4	6
CCL5.2	3.16321e-283	-3.30727	0.179	0.721	1.2483e-278	3	CCL5	0.248266
NKG7.2	7.80812e-252	-3.45186	0.096	0.636	3.08132e-247	3	NKG7	0.150943
TNFRSF18.3	7.49141e-235	1.81701	0.553	0.173	2.95633e-230	3	TNFRSF18	3.19653
LINC01943	7.0938e-233	1.40485	0.337	0.064	2.79943e-228	3	LINC01943	5.26562
BATF.3	7.39886e-223	1.55992	0.658	0.257	2.91981e-218	3	BATF	2.56031
CTLA4	1.01408e-210	1.30055	0.523	0.157	4.00186e-206	3	CTLA4	3.33121
GZMA.2	2.10464e-204	-2.42195	0.084	0.574	8.30553e-200	3	GZMA	0.146341
CTSW.2	3.0949e-197	-2.27651	0.097	0.564	1.22134e-192	3	CTSW	0.171986
CARD16.1	4.65503e-187	1.34587	0.529	0.188	1.83702e-182	3	CARD16	2.81383
LAIR2	1.13332e-184	1.36332	0.302	0.063	4.47241e-180	3	LAIR2	4.79365
TIGIT.1	1.19008e-181	1.31153	0.624	0.252	4.6964e-177	3	TIGIT	2.47619
LTB.2	1.11173e-180	1.50401	0.78	0.407	4.3872e-176	3	LTB	1.91646
IL32.3	1.88881e-168	1.25044	0.938	0.82	7.45379e-164	3	IL32	1.1439
GBP5.2	7.36555e-153	1.1502	0.559	0.222	2.90667e-148	3	GBP5	2.51802
SPOCK2.1	5.73314e-144	0.951935	0.672	0.313	2.26247e-139	3	SPOCK2	2.14696
GZMK.3	6.5285e-141	-2.64705	0.074	0.456	2.57634e-136	3	GZMK	0.162281
RPS26.1	4.41679e-138	1.39532	0.873	0.691	1.743e-133	3	RPS26	1.26339
STAM	4.65193e-130	0.884087	0.326	0.093	1.83579e-125	3	STAM	3.50538
CCL4.2	8.65564e-127	-2.68272	0.073	0.44	3.41578e-122	3	CCL4	0.165909
CD4	1.90541e-123	0.837781	0.274	0.071	7.51932e-119	3	CD4	3.85915
MIR4435-2HG	3.16415e-115	0.922498	0.339	0.109	1.24867e-110	3	MIR4435-2HG	3.11009
PELI1	3.43514e-114	0.806055	0.319	0.097	1.35561e-109	3	PELI1	3.28866
DNPH1	1.06401e-111	1.01744	0.412	0.156	4.1989e-107	3	DNPH1	2.64103
S100A4.1	2.53471e-110	0.929014	0.928	0.747	1.00027e-105	3	S100A4	1.2423
CORO1B.2	4.3319e-109	1.0429	0.487	0.21	1.7095e-104	3	CORO1B	2.31905
ID2.2	2.38526e-107	-1.73809	0.345	0.617	9.41293e-103	3	ID2	0.559157
ARID5B.3	8.08523e-107	0.796973	0.641	0.32	3.19067e-102	3	ARID5B	2.00312
CD8A.3	2.59374e-105	-2.50267	0.062	0.379	1.02357e-100	3	CD8A	0.163588
RHBDD2.1	1.37445e-103	0.962653	0.504	0.229	5.42399e-99	3	RHBDD2	2.20087
ICOS	3.73079e-102	0.884461	0.439	0.178	1.47228e-97	3	ICOS	2.46629
NAMPT	9.04552e-102	0.848219	0.411	0.161	3.56963e-97	3	NAMPT	2.5528
HTATIP2	6.99462e-92	0.716045	0.253	0.075	2.76029e-87	3	HTATIP2	3.37333
UGP2	2.42097e-89	0.8903	0.423	0.183	9.55386e-85	3	UGP2	2.31148
PBXIP1.1	5.82823e-87	0.756961	0.507	0.24	2.29999e-82	3	PBXIP1	2.1125
RPL13A.3	7.99158e-86	-1.18746	0.881	0.886	3.15372e-81	3	RPL13A	0.994357
PHTF2	1.49223e-84	0.616865	0.307	0.107	5.88879e-80	3	PHTF2	2.86916
YWHAB.1	2.29216e-83	0.758776	0.788	0.548	9.04557e-79	3	YWHAB	1.43796
CD69.3	3.5401e-82	-1.29612	0.472	0.689	1.39703e-77	3	CD69	0.685051
FAM129A	1.15596e-80	0.631582	0.394	0.163	4.56177e-76	3	FAM129A	2.41718
CXCR6	1.226e-79	0.794629	0.296	0.105	4.83815e-75	3	CXCR6	2.81905
GADD45A	7.92551e-79	0.871154	0.259	0.088	3.12764e-74	3	GADD45A	2.94318
CTSC.1	1.29608e-75	1.20025	0.57	0.349	5.11474e-71	3	CTSC	1.63324
PIM2	3.84393e-75	0.757071	0.485	0.24	1.51693e-70	3	PIM2	2.02083
CD8B.3	6.81244e-75	-1.71366	0.043	0.29	2.6884e-70	3	CD8B	0.148276
CXCR4	1.5443e-73	-0.874717	0.723	0.848	6.09428e-69	3	CXCR4	0.852594
SLAMF1	7.24983e-73	0.665506	0.254	0.087	2.861e-68	3	SLAMF1	2.91954
ANXA1	8.64575e-72	-0.614813	0.204	0.501	3.41187e-67	3	ANXA1	0.407186
RPS17.3	3.69359e-71	-1.40589	0.261	0.487	1.4576e-66	3	RPS17	0.535934
SAMHD1	7.83593e-71	0.656507	0.311	0.122	3.09229e-66	3	SAMHD1	2.54918
GZMB.3	1.0526e-69	-2.05142	0.036	0.271	4.15386e-65	3	GZMB	0.132841
TNIK	2.26646e-67	0.547271	0.264	0.096	8.94415e-63	3	TNIK	2.75
RPL31.3	2.38066e-67	-1.04054	0.722	0.768	9.39478e-63	3	RPL31	0.940104
RPL27A.3	4.39766e-67	-1.34276	0.735	0.766	1.73545e-62	3	RPL27A	0.95953
PRF1.1	1.20224e-66	-1.56089	0.155	0.382	4.74439e-62	3	PRF1	0.405759
GLRX	1.2552e-65	0.873303	0.338	0.147	4.95338e-61	3	GLRX	2.29932
GBP2	1.29622e-65	0.686683	0.461	0.234	5.11526e-61	3	GBP2	1.97009
TYMP	2.48317e-65	0.973818	0.415	0.212	9.79934e-61	3	TYMP	1.95755
RPS20.3	1.14608e-64	-1.08998	0.65	0.728	4.52279e-60	3	RPS20	0.892857
CMC1.2	2.07672e-64	-1.65817	0.12	0.343	8.19535e-60	3	CMC1	0.349854
ARHGDIB	1.27105e-62	0.565879	0.889	0.768	5.01596e-58	3	ARHGDIB	1.15755
GAPDH	4.22435e-62	0.55691	0.966	0.903	1.66705e-57	3	GAPDH	1.06977
GNLY.3	4.16168e-60	-2.95821	0.088	0.3	1.64232e-55	3	GNLY	0.293333
NDUFV2.1	2.82596e-58	0.698946	0.548	0.327	1.11521e-53	3	NDUFV2	1.67584
RPL7.3	3.80181e-58	-0.919789	0.796	0.813	1.50031e-53	3	RPL7	0.97909
SNX9	5.30616e-58	0.581365	0.353	0.159	2.09397e-53	3	SNX9	2.22013
RPLP2.3	6.5593e-58	-0.609117	0.924	0.905	2.5885e-53	3	RPLP2	1.02099
RPL23A.2	2.12992e-55	-0.551671	0.926	0.903	8.40531e-51	3	RPL23A	1.02547
TNFRSF1B.2	2.45119e-53	0.569414	0.551	0.322	9.67312e-49	3	TNFRSF1B	1.71118
RPL21.3	2.89342e-53	-0.62156	0.938	0.914	1.14183e-48	3	RPL21	1.02626
ZFP36L2.1	4.40636e-52	-0.906052	0.677	0.778	1.73888e-47	3	ZFP36L2	0.87018
BIRC3.1	1.51111e-51	0.664337	0.589	0.376	5.96331e-47	3	BIRC3	1.56649
RPS10.3	2.47899e-51	-1.35558	0.276	0.456	9.78286e-47	3	RPS10	0.605263
PMAIP1.1	1.06847e-50	0.695775	0.443	0.243	4.21652e-46	3	PMAIP1	1.82305
RHOG	2.02026e-50	0.622495	0.445	0.246	7.97254e-46	3	RHOG	1.80894
NR4A2.1	1.79922e-47	-0.994289	0.464	0.625	7.10025e-43	3	NR4A2	0.7424
PRDX1	1.81372e-47	0.560692	0.629	0.418	7.1575e-43	3	PRDX1	1.50478
LITAF.1	2.53736e-47	-0.97293	0.36	0.529	1.00132e-42	3	LITAF	0.680529
ANKRD10	1.21341e-46	0.585265	0.283	0.129	4.78849e-42	3	ANKRD10	2.1938
UBC	3.1595e-46	0.536057	0.962	0.937	1.24683e-41	3	UBC	1.02668
UBE2B	2.19875e-45	0.596617	0.542	0.344	8.67694e-41	3	UBE2B	1.57558
TAGLN2	6.02554e-45	0.590976	0.705	0.519	2.37786e-40	3	TAGLN2	1.35838
SOD1.1	2.8857e-44	0.596336	0.707	0.518	1.13878e-39	3	SOD1	1.36486
BHLHE40.1	7.89021e-43	-1.00637	0.097	0.272	3.11371e-38	3	BHLHE40	0.356618
PTTG1	6.28529e-42	0.521374	0.307	0.149	2.48037e-37	3	PTTG1	2.0604
RPL36A.3	5.60381e-41	-1.00009	0.487	0.583	2.21143e-36	3	RPL36A	0.835334
SAMSN1.2	5.90025e-40	0.521206	0.511	0.32	2.32841e-35	3	SAMSN1	1.59688
ISG20	8.70555e-40	0.604692	0.612	0.435	3.43547e-35	3	ISG20	1.4069
PIM3	2.82395e-39	0.535476	0.358	0.194	1.11442e-34	3	PIM3	1.84536
JUN.2	3.18059e-39	-0.932729	0.534	0.67	1.25515e-34	3	JUN	0.797015
TTC39C	9.28241e-39	0.556727	0.323	0.17	3.66312e-34	3	TTC39C	1.9
NSD3	1.02749e-38	0.51926	0.368	0.204	4.05478e-34	3	NSD3	1.80392
RARRES3.1	1.57796e-38	-0.833489	0.302	0.464	6.22709e-34	3	RARRES3	0.650862
FTH1	2.90401e-38	0.693726	0.979	0.964	1.14601e-33	3	FTH1	1.01556
IFI6.2	1.63287e-37	0.724914	0.401	0.231	6.44379e-33	3	IFI6	1.73593
GBP1	2.46076e-37	0.512529	0.257	0.122	9.71091e-33	3	GBP1	2.10656
GLUD1	4.3865e-37	0.504209	0.357	0.195	1.73104e-32	3	GLUD1	1.83077
SEC11C	5.22509e-37	0.501208	0.414	0.24	2.06198e-32	3	SEC11C	1.725
FOSB.2	5.54949e-37	-0.834832	0.393	0.544	2.19e-32	3	FOSB	0.722426
CST7.3	6.22561e-37	-1.29121	0.571	0.63	2.45681e-32	3	CST7	0.906349
ATP5MC2	2.01952e-36	0.517295	0.659	0.488	7.96964e-32	3	ATP5MC2	1.35041
AREG.2	3.50315e-36	-1.41726	0.095	0.251	1.38245e-31	3	AREG	0.378486
RPS29.3	3.65923e-36	-0.892375	0.873	0.809	1.44404e-31	3	RPS29	1.07911
GIMAP7.2	4.13175e-36	-0.951842	0.16	0.321	1.63051e-31	3	GIMAP7	0.498442
LGALS3	6.26493e-36	0.597546	0.403	0.24	2.47233e-31	3	LGALS3	1.67917
RPS27L	2.68347e-35	0.653649	0.474	0.304	1.05898e-30	3	RPS27L	1.55921
HLA-DRB5.1	5.51029e-35	0.53801	0.365	0.202	2.17453e-30	3	HLA-DRB5	1.80693
COX5A	7.13355e-35	0.568582	0.488	0.307	2.81511e-30	3	COX5A	1.58958
CACYBP.2	1.99797e-34	0.546612	0.408	0.244	7.88459e-30	3	CACYBP	1.67213
PKM.1	4.07905e-32	0.582525	0.613	0.46	1.60972e-27	3	PKM	1.33261
ISG15	9.86637e-31	0.684364	0.455	0.295	3.89357e-26	3	ISG15	1.54237
SAT1.1	2.73007e-30	0.546633	0.753	0.623	1.07737e-25	3	SAT1	1.20867
MT2A	4.19861e-29	0.711409	0.544	0.387	1.6569e-24	3	MT2A	1.40568
ENO1	7.97386e-29	0.508246	0.623	0.466	3.14673e-24	3	ENO1	1.33691
GPR65.2	1.9029e-27	-0.812236	0.145	0.277	7.50943e-23	3	GPR65	0.523466
LAG3.3	9.56103e-26	-0.517301	0.119	0.252	3.77307e-21	3	LAG3	0.472222
GSTP1.1	1.09327e-25	-0.672515	0.275	0.398	4.31437e-21	3	GSTP1	0.690955
TUBA4A.1	3.13644e-25	-0.662481	0.361	0.482	1.23773e-20	3	TUBA4A	0.748963
NEAT1.2	2.70092e-24	-0.691932	0.471	0.573	1.06586e-19	3	NEAT1	0.82199
IER2.2	3.54399e-24	-0.64539	0.6	0.662	1.39857e-19	3	IER2	0.906344
APOBEC3G	5.10722e-23	-0.715339	0.178	0.299	2.01546e-18	3	APOBEC3G	0.595318
FOS	2.44176e-22	-0.740783	0.657	0.728	9.63592e-18	3	FOS	0.902473
PPP2R5C.1	3.74783e-22	-0.672906	0.235	0.352	1.47901e-17	3	PPP2R5C	0.667614
RGS2	4.24222e-22	-0.677742	0.245	0.37	1.67411e-17	3	RGS2	0.662162
CITED2	4.6957e-20	-0.719365	0.315	0.422	1.85307e-15	3	CITED2	0.746445
UBB.3	5.40841e-20	-0.507743	0.799	0.81	2.13432e-15	3	UBB	0.98642
SRSF2.1	1.24998e-19	-0.505025	0.513	0.58	4.9328e-15	3	SRSF2	0.884483
RPL17.3	4.82359e-19	-0.624444	0.491	0.542	1.90353e-14	3	RPL17	0.905904
DNAJA1.3	3.4807e-18	-0.64667	0.535	0.598	1.37359e-13	3	DNAJA1	0.894649
XBP1.1	8.27884e-17	-0.567973	0.193	0.291	3.26708e-12	3	XBP1	0.66323
HSPA5.2	9.18411e-17	-0.507794	0.477	0.562	3.62433e-12	3	HSPA5	0.848754
RPL23.3	3.29858e-16	-0.535452	0.668	0.663	1.30172e-11	3	RPL23	1.00754
MCL1	3.39532e-16	-0.532168	0.506	0.563	1.3399e-11	3	MCL1	0.898757
SERTAD1.1	4.5937e-16	-0.593599	0.256	0.347	1.81281e-11	3	SERTAD1	0.737752
HLA-DRA.1	7.19558e-15	-0.7296	0.22	0.314	2.83959e-10	3	HLA-DRA	0.700637
DUSP2.1	2.01791e-13	-0.506661	0.624	0.666	7.96327e-09	3	DUSP2	0.936937
ARL6IP1.2	2.21402e-13	-0.549184	0.174	0.257	8.7372e-09	3	ARL6IP1	0.677043
CRIP1.3	5.94885e-13	-0.590309	0.347	0.417	2.34759e-08	3	CRIP1	0.832134
MYADM.1	8.12005e-13	-0.530272	0.232	0.315	3.20441e-08	3	MYADM	0.736508
UBE2S.3	1.10521e-12	-0.573663	0.172	0.252	4.36149e-08	3	UBE2S	0.68254
EIF4A1.3	7.96114e-12	-0.50862	0.205	0.281	3.1417e-07	3	EIF4A1	0.729537
VAMP2	1.84068e-11	-0.519925	0.217	0.288	7.26388e-07	3	VAMP2	0.753472
CDK2AP2	6.27797e-11	-0.545387	0.201	0.27	2.47748e-06	3	CDK2AP2	0.744444
ADGRE5.2	1.27311e-10	-0.598783	0.29	0.354	5.02408e-06	3	ADGRE5	0.819209
HSPA1A.2	4.21322e-10	0.772534	0.396	0.314	1.66266e-05	3	HSPA1A	1.26115
GADD45B.2	2.40796e-09	-0.582685	0.567	0.57	9.50253e-05	3	GADD45B	0.994737
LYST.2	4.47055e-08	-0.58868	0.23	0.28	0.00176421	3	LYST	0.821429
TXNIP	0.000698133	-0.51027	0.569	0.554	1	3	TXNIP	1.02708
FGFBP2	0	3.06309	0.693	0.027	0	4	FGFBP2	25.6667
GZMH.1	0	2.78853	0.893	0.144	0	4	GZMH	6.20139
GZMB.4	0	2.55532	0.915	0.204	0	4	GZMB	4.48529
CCL4.3	0	2.38226	0.931	0.373	0	4	CCL4	2.49598
FCGR3A	0	2.18095	0.605	0.064	0	4	FCGR3A	9.45312
MYOM2	0	2.06501	0.415	0.015	0	4	MYOM2	27.6667
GNLY.4	0	2.0059	0.913	0.238	0	4	GNLY	3.83613
KLRD1.2	0	1.93664	0.721	0.171	0	4	KLRD1	4.21637
PRF1.2	0	1.8852	0.849	0.328	0	4	PRF1	2.58841
PLAC8.1	0	1.77477	0.533	0.094	0	4	PLAC8	5.67021
NKG7.3	3.13033e-292	1.36492	0.984	0.565	1.23532e-287	4	NKG7	1.74159
TRGC2	1.03928e-288	1.85667	0.406	0.069	4.10131e-284	4	TRGC2	5.88406
SPON2	1.68818e-273	1.71785	0.371	0.062	6.66205e-269	4	SPON2	5.98387
KLRF1.1	3.48775e-251	1.51974	0.405	0.078	1.37637e-246	4	KLRF1	5.19231
TMSB4X.1	2.74707e-219	1.04891	0.998	0.967	1.08407e-214	4	TMSB4X	1.03206
CCL3.1	7.39623e-204	2.49398	0.448	0.117	2.91877e-199	4	CCL3	3.82906
TYROBP.2	1.10498e-190	1.4281	0.534	0.165	4.36058e-186	4	TYROBP	3.23636
RPL27A.4	2.44469e-169	1.01395	0.959	0.749	9.64746e-165	4	RPL27A	1.28037
RPS10.4	9.0252e-165	1.05703	0.843	0.413	3.56161e-160	4	RPS10	2.04116
C12orf75	3.11552e-161	1.24824	0.481	0.16	1.22948e-156	4	C12orf75	3.00625
MYL12A	5.485e-156	1.00957	0.923	0.72	2.16455e-151	4	MYL12A	1.28194
CCL4L2	1.06693e-153	1.5306	0.478	0.155	4.21044e-149	4	CCL4L2	3.08387
RPS17.4	4.64302e-148	0.96045	0.854	0.441	1.83228e-143	4	RPS17	1.93651
ID2.3	2.08567e-147	1.20866	0.875	0.576	8.23069e-143	4	ID2	1.5191
MTRNR2L12.1	1.79509e-143	-2.45254	0.109	0.548	7.08396e-139	4	MTRNR2L12	0.198905
DUSP4.3	3.87926e-140	-2.64673	0.051	0.469	1.53087e-135	4	DUSP4	0.108742
CTSW.3	1.63294e-138	0.946324	0.863	0.503	6.44406e-134	4	CTSW	1.71571
RPL31.4	7.2175e-133	0.833775	0.948	0.751	2.84824e-128	4	RPL31	1.26232
RPS20.4	3.45296e-132	0.849884	0.935	0.706	1.36264e-127	4	RPS20	1.32436
MT-ND4L.3	1.06616e-130	-1.43647	0.259	0.666	4.20737e-126	4	MT-ND4L	0.388889
MT-ND1.1	3.87882e-129	-1.05729	0.746	0.914	1.5307e-124	4	MT-ND1	0.816193
RPL7.4	8.93231e-125	0.789139	0.953	0.801	3.52496e-120	4	RPL7	1.18976
RPS29.4	1.98858e-124	0.752435	0.969	0.803	7.84755e-120	4	RPS29	1.20672
CD52.2	1.77892e-123	1.04419	0.882	0.67	7.02016e-119	4	CD52	1.31642
UBB.4	1.25585e-122	0.907097	0.95	0.799	4.95597e-118	4	UBB	1.18899
GZMA.3	3.05505e-122	0.864545	0.872	0.511	1.20562e-117	4	GZMA	1.70646
RPL13A.4	3.99114e-121	0.755346	0.975	0.879	1.57502e-116	4	RPL13A	1.10922
RPL21.4	3.50502e-120	0.651804	0.984	0.911	1.38319e-115	4	RPL21	1.08013
MALAT1.2	9.34558e-120	0.655576	1	0.999	3.68805e-115	4	MALAT1	1.001
PLEK	1.15832e-118	0.94422	0.332	0.095	4.57109e-114	4	PLEK	3.49474
CYBA	4.74807e-118	0.822731	0.917	0.706	1.87373e-113	4	CYBA	1.29887
TMSB10	1.04475e-117	0.604241	0.992	0.932	4.12288e-113	4	TMSB10	1.06438
PFN1	1.98145e-117	0.735291	0.98	0.899	7.81939e-113	4	PFN1	1.0901
ACTB	8.92411e-117	0.766561	0.994	0.978	3.52172e-112	4	ACTB	1.01636
IGKC.3	5.37715e-115	0.758504	0.396	0.131	2.12198e-110	4	IGKC	3.0229
LGALS1	3.20429e-114	1.05582	0.744	0.444	1.26451e-109	4	LGALS1	1.67568
LAIR2.1	2.49009e-113	0.818105	0.271	0.068	9.82665e-109	4	LAIR2	3.98529
GZMK.4	8.85927e-112	-2.4905	0.094	0.45	3.49613e-107	4	GZMK	0.208889
RPLP0.1	8.93492e-112	-0.886667	0.876	0.928	3.52599e-107	4	RPLP0	0.943966
TRBC1.2	6.05948e-107	0.916277	0.636	0.323	2.39125e-102	4	TRBC1	1.96904
TNFAIP3.1	3.45365e-106	-1.59877	0.392	0.686	1.36291e-101	4	TNFAIP3	0.571429
RPL26.3	1.28762e-103	0.678207	0.954	0.801	5.08132e-99	4	RPL26	1.19101
IFNG.2	2.88074e-102	1.57568	0.465	0.192	1.13683e-97	4	IFNG	2.42188
RPL36A.4	8.03724e-102	0.911166	0.813	0.558	3.17174e-97	4	RPL36A	1.45699
EEF1A1.1	1.41871e-100	-0.568474	0.997	0.99	5.59867e-96	4	EEF1A1	1.00707
MT-ATP8.3	2.84034e-100	-1.04878	0.127	0.52	1.12088e-95	4	MT-ATP8	0.244231
RGS1.3	3.65e-100	-1.83185	0.298	0.602	1.4404e-95	4	RGS1	0.495017
SARAF.2	7.6907e-98	-1.09126	0.561	0.774	3.03498e-93	4	SARAF	0.724806
HCST.1	7.07661e-95	0.80368	0.842	0.621	2.79264e-90	4	HCST	1.35588
KLRG1	2.43895e-94	0.89919	0.326	0.107	9.62483e-90	4	KLRG1	3.04673
RPLP1	3.48613e-94	-0.575997	0.996	0.984	1.37573e-89	4	RPLP1	1.0122
BIN2.1	1.02657e-93	0.90947	0.483	0.217	4.05116e-89	4	BIN2	2.22581
CD27.2	5.7795e-91	-1.83892	0.065	0.382	2.28076e-86	4	CD27	0.170157
HOPX.1	5.78006e-90	0.827844	0.491	0.213	2.28099e-85	4	HOPX	2.30516
RPL23A.3	2.10887e-89	0.541165	0.981	0.9	8.32224e-85	4	RPL23A	1.09
ARPC4.1	1.17591e-87	0.887952	0.383	0.149	4.64048e-83	4	ARPC4	2.57047
COTL1	1.08421e-86	-1.41625	0.183	0.494	4.27863e-82	4	COTL1	0.370445
MT-CO2.2	6.18012e-86	-0.684384	0.974	0.991	2.43886e-81	4	MT-CO2	0.982846
CD53.1	2.12438e-85	0.857332	0.691	0.429	8.38343e-81	4	CD53	1.61072
XCL2.2	9.92303e-85	0.933112	0.425	0.171	3.91592e-80	4	XCL2	2.48538
C1orf56	1.57808e-82	0.964736	0.265	0.083	6.22758e-78	4	C1orf56	3.19277
RPL7A.2	2.62866e-81	-0.656196	0.93	0.938	1.03735e-76	4	RPL7A	0.991471
S100A4.2	6.67404e-80	0.58427	0.955	0.747	2.63378e-75	4	S100A4	1.27845
MT-CYB.1	7.03807e-78	-0.734519	0.932	0.972	2.77743e-73	4	MT-CYB	0.958848
CD74.1	2.95577e-76	-1.21492	0.719	0.842	1.16644e-71	4	CD74	0.853919
NEAT1.3	4.19525e-76	0.750491	0.782	0.549	1.65557e-71	4	NEAT1	1.42441
IL7R.1	7.25061e-75	-1.80534	0.146	0.431	2.86131e-70	4	IL7R	0.338747
UPP1	1.7514e-74	0.77735	0.284	0.1	6.91156e-70	4	UPP1	2.84
INTS6.3	8.03764e-73	1.02558	0.419	0.191	3.17189e-68	4	INTS6	2.19372
S100A6	9.50717e-71	0.577459	0.913	0.757	3.75181e-66	4	S100A6	1.20608
EFHD2	9.66219e-70	0.780346	0.325	0.132	3.81299e-65	4	EFHD2	2.46212
ADGRG1	1.70384e-68	0.580795	0.263	0.087	6.72386e-64	4	ADGRG1	3.02299
ZEB2	6.44106e-68	0.740066	0.336	0.137	2.54184e-63	4	ZEB2	2.45255
VIM.1	1.08136e-67	-1.0612	0.75	0.835	4.26735e-63	4	VIM	0.898204
RPL12.1	2.93965e-66	-0.504172	0.98	0.953	1.16008e-61	4	RPL12	1.02833
SAMD3.1	6.14065e-66	0.714453	0.279	0.102	2.42328e-61	4	SAMD3	2.73529
SERF2	1.96519e-65	0.54705	0.905	0.767	7.75523e-61	4	SERF2	1.17992
RPL28	6.40623e-65	-0.603232	0.991	0.97	2.52809e-60	4	RPL28	1.02165
IL2RG	8.54499e-64	0.611087	0.642	0.372	3.37211e-59	4	IL2RG	1.72581
IFITM2.1	5.90682e-61	0.616916	0.805	0.593	2.33101e-56	4	IFITM2	1.3575
MT-CO3.1	1.43857e-60	-0.640398	0.985	0.99	5.67704e-56	4	MT-CO3	0.994949
ITGB2	2.08185e-60	0.731562	0.66	0.444	8.21559e-56	4	ITGB2	1.48649
RPL38.1	1.00157e-59	0.510916	0.926	0.731	3.9525e-55	4	RPL38	1.26676
GADD45B.3	1.21445e-59	0.740614	0.769	0.555	4.79259e-55	4	GADD45B	1.38559
MT-ATP6.3	6.55706e-59	-0.76293	0.936	0.955	2.58761e-54	4	MT-ATP6	0.980105
MT-ND5.2	2.83385e-58	-0.876611	0.639	0.78	1.11832e-53	4	MT-ND5	0.819231
RPL17.4	1.72889e-57	0.589608	0.738	0.523	6.82271e-53	4	RPL17	1.41109
HSPA1B.2	3.46461e-57	0.854473	0.453	0.238	1.36724e-52	4	HSPA1B	1.90336
LTB.3	7.89699e-57	-1.62639	0.219	0.452	3.11639e-52	4	LTB	0.484513
ALDOA.3	6.45725e-56	-1.15905	0.153	0.404	2.54823e-51	4	ALDOA	0.378713
RAP1B	3.13255e-55	0.689506	0.585	0.374	1.2362e-50	4	RAP1B	1.56417
RNF19A.3	4.56647e-55	-1.27475	0.12	0.357	1.80207e-50	4	RNF19A	0.336134
DSTN	4.607e-55	0.760233	0.357	0.173	1.81806e-50	4	DSTN	2.06358
CD2.1	5.10719e-55	-0.936568	0.444	0.644	2.01545e-50	4	CD2	0.689441
ARPC2	1.70916e-53	0.569428	0.85	0.712	6.74487e-49	4	ARPC2	1.19382
CD82.1	2.69788e-53	-1.12301	0.039	0.253	1.06466e-48	4	CD82	0.15415
PPP2R5C.2	7.11216e-53	0.732942	0.538	0.328	2.80667e-48	4	PPP2R5C	1.64024
DYNLL1.3	1.84048e-51	0.617882	0.75	0.553	7.2631e-47	4	DYNLL1	1.35624
GZMM	1.28165e-49	0.646392	0.492	0.283	5.05778e-45	4	GZMM	1.73852
CD44	3.46765e-49	-0.877727	0.376	0.581	1.36844e-44	4	CD44	0.64716
SAP18.3	3.81046e-49	0.684721	0.714	0.537	1.50372e-44	4	SAP18	1.32961
PABPC1	4.71843e-49	-0.703161	0.636	0.771	1.86203e-44	4	PABPC1	0.824903
PSMA2.1	4.84223e-49	0.656969	0.286	0.124	1.91089e-44	4	PSMA2	2.30645
ABI3	6.08622e-49	0.612156	0.279	0.117	2.4018e-44	4	ABI3	2.38462
HSP90AA1.2	1.33158e-48	0.508658	0.922	0.825	5.25481e-44	4	HSP90AA1	1.11758
HEXIM1.2	1.11833e-46	0.750885	0.37	0.193	4.41325e-42	4	HEXIM1	1.9171
GPR183	2.1201e-46	-1.22686	0.106	0.316	8.36653e-42	4	GPR183	0.335443
ARL6IP1.3	2.69834e-46	0.633498	0.431	0.237	1.06485e-41	4	ARL6IP1	1.81857
SUN2	1.83295e-44	0.643642	0.427	0.242	7.23338e-40	4	SUN2	1.76446
CCND3	4.66856e-44	0.655431	0.478	0.291	1.84235e-39	4	CCND3	1.64261
ITGB1.1	1.00991e-42	0.626292	0.461	0.278	3.98542e-38	4	ITGB1	1.65827
PIP4K2A	1.54504e-42	0.627471	0.317	0.156	6.0972e-38	4	PIP4K2A	2.03205
ATP6V0C.2	1.57522e-42	-0.886357	0.061	0.255	6.2163e-38	4	ATP6V0C	0.239216
ITM2A.2	7.91893e-42	-1.12712	0.208	0.406	3.12505e-37	4	ITM2A	0.512315
TNF	9.34876e-42	0.651747	0.312	0.152	3.6893e-37	4	TNF	2.05263
ATP5PO.1	2.38131e-41	0.604723	0.279	0.13	9.39735e-37	4	ATP5PO	2.14615
DNAJA1.4	5.35274e-41	0.579248	0.749	0.582	2.11235e-36	4	DNAJA1	1.28694
CHMP1B.2	1.72263e-40	0.724124	0.377	0.209	6.79802e-36	4	CHMP1B	1.80383
MATK.1	1.78872e-40	0.57826	0.275	0.127	7.05881e-36	4	MATK	2.16535
CRIP1.4	3.03006e-40	0.658873	0.583	0.398	1.19575e-35	4	CRIP1	1.46482
DOK2	8.44814e-40	0.622228	0.391	0.219	3.33389e-35	4	DOK2	1.78539
PPP1R18	8.56627e-40	0.606224	0.384	0.213	3.38051e-35	4	PPP1R18	1.80282
AES	9.25591e-40	0.590959	0.486	0.303	3.65266e-35	4	AES	1.60396
CD47	1.68501e-39	0.595481	0.465	0.285	6.64955e-35	4	CD47	1.63158
RPL30.1	2.56531e-39	-0.543341	0.987	0.96	1.01235e-34	4	RPL30	1.02812
DAZAP2.3	1.56036e-38	-0.753583	0.329	0.522	6.15767e-34	4	DAZAP2	0.630268
MT-ND3.1	2.9439e-38	-0.509349	0.765	0.851	1.16175e-33	4	MT-ND3	0.898942
CD247	3.6055e-37	0.680068	0.531	0.37	1.42284e-32	4	CD247	1.43514
RHOB	6.73184e-37	0.61364	0.289	0.142	2.65659e-32	4	RHOB	2.03521
PIM1	7.04486e-37	0.67459	0.32	0.171	2.78011e-32	4	PIM1	1.87135
EML4.1	7.39731e-37	-0.917006	0.164	0.358	2.9192e-32	4	EML4	0.458101
TPST2.1	9.19557e-37	0.564305	0.291	0.145	3.62885e-32	4	TPST2	2.0069
SRSF3	1.43064e-36	0.613747	0.655	0.49	5.64575e-32	4	SRSF3	1.33673
NDUFB8.1	1.79194e-36	0.533301	0.315	0.161	7.07153e-32	4	NDUFB8	1.95652
VAMP2.1	2.49385e-36	0.609881	0.441	0.271	9.84149e-32	4	VAMP2	1.62731
CSNK2B.1	3.4513e-36	0.531322	0.252	0.118	1.36198e-31	4	CSNK2B	2.13559
PEBP1.2	4.17169e-35	-0.760152	0.245	0.433	1.64627e-30	4	PEBP1	0.56582
ZFP36.2	1.22155e-34	-0.931538	0.807	0.827	4.8206e-30	4	ZFP36	0.975816
NDUFA13.2	7.31384e-33	0.530731	0.396	0.233	2.88626e-28	4	NDUFA13	1.69957
RAB5C	1.19709e-32	0.517877	0.25	0.122	4.72406e-28	4	RAB5C	2.04918
GBP5.3	2.53608e-32	-1.06578	0.098	0.259	1.00081e-27	4	GBP5	0.378378
BIRC3.2	2.79454e-32	-1.00053	0.227	0.405	1.10281e-27	4	BIRC3	0.560494
NDUFB2	3.05701e-32	0.516682	0.496	0.335	1.20639e-27	4	NDUFB2	1.4806
SYNGR2.3	5.16981e-32	-0.864736	0.096	0.26	2.04016e-27	4	SYNGR2	0.369231
NR3C1	5.22111e-32	-0.918443	0.156	0.327	2.06041e-27	4	NR3C1	0.477064
GNG2	6.13748e-32	0.542191	0.425	0.266	2.42203e-27	4	GNG2	1.59774
CD48	7.67271e-32	0.509361	0.595	0.424	3.02788e-27	4	CD48	1.4033
LEPROTL1.1	1.05908e-31	-0.706997	0.313	0.488	4.17946e-27	4	LEPROTL1	0.641393
CAP1	2.10067e-31	0.582704	0.546	0.396	8.28989e-27	4	CAP1	1.37879
RGS10.1	4.1167e-31	-0.729477	0.104	0.27	1.62457e-26	4	RGS10	0.385185
EPC1.1	5.09705e-31	-0.785265	0.194	0.369	2.01145e-26	4	EPC1	0.525745
CCNI.3	6.38334e-31	-0.696192	0.456	0.604	2.51906e-26	4	CCNI	0.754967
KLRB1.3	7.82214e-31	0.619029	0.368	0.216	3.08685e-26	4	KLRB1	1.7037
SF1.2	1.17858e-30	-0.748376	0.258	0.438	4.65102e-26	4	SF1	0.589041
MINOS1.1	1.52075e-30	0.502205	0.322	0.179	6.00133e-26	4	MINOS1	1.79888
PDE4B.1	5.71441e-30	-0.884389	0.097	0.255	2.25508e-25	4	PDE4B	0.380392
LY6E.3	5.91721e-30	-0.772245	0.4	0.555	2.33511e-25	4	LY6E	0.720721
FXYD5	1.26593e-29	-0.66285	0.582	0.678	4.99575e-25	4	FXYD5	0.858407
FAM49B	1.88559e-29	0.506347	0.415	0.261	7.44111e-25	4	FAM49B	1.59004
GATA3.1	1.09068e-28	-0.862968	0.104	0.259	4.30415e-24	4	GATA3	0.401544
LYAR	1.1067e-28	0.54474	0.349	0.206	4.36738e-24	4	LYAR	1.69417
ZNF331	2.41941e-28	-0.779348	0.354	0.51	9.54771e-24	4	ZNF331	0.694118
SPOCK2.2	2.89677e-27	-0.781441	0.188	0.352	1.14315e-22	4	SPOCK2	0.534091
EIF4A1.4	3.79434e-27	0.53222	0.408	0.266	1.49736e-22	4	EIF4A1	1.53383
ANKRD12.1	1.12414e-26	-0.767671	0.29	0.45	4.4362e-22	4	ANKRD12	0.644444
EIF4A2	1.15591e-26	0.50948	0.616	0.483	4.56155e-22	4	EIF4A2	1.27536
ECH1.1	1.42574e-26	0.508726	0.252	0.135	5.62638e-22	4	ECH1	1.86667
PBXIP1.2	1.79207e-26	-0.780688	0.12	0.271	7.07205e-22	4	PBXIP1	0.442804
CNBP.2	3.60288e-26	-0.589308	0.41	0.557	1.42181e-21	4	CNBP	0.736086
RHBDD2.2	5.05748e-26	-0.736746	0.113	0.26	1.99583e-21	4	RHBDD2	0.434615
LIMD2.3	6.07227e-26	-0.636441	0.422	0.557	2.3963e-21	4	LIMD2	0.75763
CBLB.1	6.6891e-26	-0.836261	0.118	0.262	2.63972e-21	4	CBLB	0.450382
PCBP2.2	4.65983e-25	-0.577311	0.425	0.565	1.83891e-20	4	PCBP2	0.752212
LYST.3	8.01198e-25	-0.809995	0.141	0.286	3.16177e-20	4	LYST	0.493007
CDC42SE1	1.90892e-24	0.563217	0.363	0.234	7.53318e-20	4	CDC42SE1	1.55128
PPDPF.3	2.40017e-24	-0.524339	0.605	0.689	9.47178e-20	4	PPDPF	0.878084
KIAA1551.2	3.30537e-24	-0.833515	0.131	0.273	1.3044e-19	4	KIAA1551	0.479853
DDX24	9.5691e-24	-0.596981	0.343	0.494	3.77625e-19	4	DDX24	0.694332
NEU1.2	9.5697e-24	0.52972	0.309	0.187	3.77649e-19	4	NEU1	1.65241
MIF	2.95706e-23	-0.597515	0.401	0.535	1.16694e-18	4	MIF	0.749533
SLC38A1.1	2.73381e-22	-0.720101	0.158	0.298	1.07884e-17	4	SLC38A1	0.530201
BATF.4	5.82897e-22	-0.864734	0.164	0.297	2.30029e-17	4	BATF	0.552189
STAT3.2	8.67778e-22	-0.738647	0.257	0.395	3.42451e-17	4	STAT3	0.650633
PTPRC.2	4.75026e-21	-0.613986	0.642	0.729	1.87459e-16	4	PTPRC	0.880658
MYH9.3	6.81418e-21	-0.655989	0.216	0.358	2.68908e-16	4	MYH9	0.603352
PPP1R2	1.55833e-20	-0.601005	0.232	0.368	6.14963e-16	4	PPP1R2	0.630435
LGALS3.1	2.42121e-19	-0.72919	0.14	0.261	9.55482e-15	4	LGALS3	0.536398
EID1.1	2.76409e-19	-0.544294	0.301	0.432	1.09079e-14	4	EID1	0.696759
MBNL1.2	6.3638e-19	-0.663216	0.257	0.388	2.51135e-14	4	MBNL1	0.662371
SQSTM1.1	1.9342e-18	-0.640177	0.31	0.438	7.63293e-14	4	SQSTM1	0.707763
CD3E.2	3.12259e-18	-0.519922	0.541	0.644	1.23227e-13	4	CD3E	0.840062
DNAJB1.2	3.9965e-18	0.54443	0.761	0.666	1.57714e-13	4	DNAJB1	1.14264
ARID5B.4	1.04941e-17	-0.691914	0.23	0.353	4.14128e-13	4	ARID5B	0.651558
PLP2	2.41702e-17	-0.536859	0.222	0.348	9.53827e-13	4	PLP2	0.637931
EMD.1	4.15439e-17	-0.555651	0.154	0.272	1.63945e-12	4	EMD	0.566176
PHLDA1	5.75069e-17	-0.662385	0.162	0.281	2.2694e-12	4	PHLDA1	0.576512
CDKN1B.1	1.14612e-16	-0.587252	0.168	0.285	4.52295e-12	4	CDKN1B	0.589474
LDHB.1	1.20857e-16	-0.50507	0.428	0.533	4.7694e-12	4	LDHB	0.803002
PKM.2	1.24591e-16	-0.594473	0.372	0.479	4.91675e-12	4	PKM	0.776618
PRRC2C.1	4.85675e-16	-0.528385	0.329	0.451	1.91662e-11	4	PRRC2C	0.72949
NDUFV2.2	1.37475e-15	-0.508384	0.234	0.352	5.42518e-11	4	NDUFV2	0.664773
SMCHD1.2	1.49803e-15	-0.638135	0.174	0.286	5.91169e-11	4	SMCHD1	0.608392
LCP2.3	2.40233e-15	-0.594178	0.154	0.261	9.4803e-11	4	LCP2	0.590038
VCP.1	2.41905e-15	-0.507804	0.197	0.313	9.54628e-11	4	VCP	0.629393
IFI6.3	5.03296e-15	-0.812278	0.149	0.251	1.98616e-10	4	IFI6	0.593625
TPR	7.74143e-15	-0.58993	0.162	0.269	3.055e-10	4	TPR	0.60223
CD7	8.36342e-15	-0.612377	0.519	0.582	3.30046e-10	4	CD7	0.891753
USP15	1.16258e-14	-0.560159	0.155	0.264	4.5879e-10	4	USP15	0.587121
FYB1.1	1.73615e-14	-0.650844	0.242	0.346	6.85136e-10	4	FYB1	0.699422
PDCD4	1.92387e-14	-0.511425	0.209	0.321	7.59217e-10	4	PDCD4	0.65109
AHNAK.2	4.72992e-14	-0.77944	0.209	0.311	1.86657e-09	4	AHNAK	0.672026
ZFP36L2.2	5.58893e-14	-0.739629	0.817	0.767	2.20556e-09	4	ZFP36L2	1.06519
SLC2A3.2	1.19126e-13	-0.782873	0.305	0.401	4.70108e-09	4	SLC2A3	0.760599
SF3B1.1	1.76957e-13	-0.531426	0.276	0.385	6.98324e-09	4	SF3B1	0.716883
G3BP2	1.77502e-13	-0.516835	0.208	0.312	7.00478e-09	4	G3BP2	0.666667
TRIM22.2	1.36138e-12	-0.523631	0.157	0.255	5.37242e-08	4	TRIM22	0.615686
EZR	6.20983e-12	-0.50918	0.458	0.541	2.45059e-07	4	EZR	0.84658
SYTL3.1	1.1926e-11	-0.564873	0.18	0.273	4.70636e-07	4	SYTL3	0.659341
RPS26.2	2.0946e-11	-0.909174	0.688	0.707	8.2659e-07	4	RPS26	0.973126
HLA-DRB1.1	9.58007e-11	-0.81242	0.353	0.416	3.78058e-06	4	HLA-DRB1	0.848558
RGCC	2.43555e-09	-0.64641	0.411	0.474	9.61142e-05	4	RGCC	0.867089
IFITM1.2	3.33791e-09	-0.667954	0.68	0.665	0.000131724	4	IFITM1	1.02256
LMNA.2	1.89226e-08	-0.795288	0.423	0.471	0.000746744	4	LMNA	0.898089
TIGIT.2	1.22686e-07	-0.504589	0.217	0.286	0.00484156	4	TIGIT	0.758741
SYNE2.2	7.58512e-07	-0.545365	0.255	0.323	0.0299331	4	SYNE2	0.789474
PRDM1.1	1.4522e-05	-0.530336	0.216	0.267	0.573083	4	PRDM1	0.808989
CD8B.4	4.22817e-05	-0.601364	0.237	0.273	1	4	CD8B	0.868132
HLA-DRA.2	0.00145596	-0.593032	0.282	0.308	1	4	HLA-DRA	0.915584
EEF1A1.2	0	-1.59912	0.895	0.996	0	5	EEF1A1	0.898594
RPS7	0	-1.79021	0.506	0.971	0	5	RPS7	0.521112
RPL11	0	-1.80811	0.653	0.984	0	5	RPL11	0.663618
RPL28.1	0	-1.81973	0.708	0.987	0	5	RPL28	0.717325
RPS15	0	-1.82979	0.564	0.969	0	5	RPS15	0.582043
RPL12.2	0	-1.86183	0.544	0.98	0	5	RPL12	0.555102
RPS9	0	-1.90367	0.398	0.95	0	5	RPS9	0.418947
RPLP1.1	0	-1.91231	0.819	0.995	0	5	RPLP1	0.823116
RPL3.1	0	-1.92383	0.543	0.967	0	5	RPL3	0.561531
RPL30.2	0	-1.96335	0.641	0.982	0	5	RPL30	0.652749
RPL19	0	-1.96351	0.62	0.988	0	5	RPL19	0.62753
RPL18A	0	-1.99533	0.555	0.977	0	5	RPL18A	0.568066
RPL15.1	0	-2.00692	0.45	0.961	0	5	RPL15	0.468262
RPS23	0	-2.01267	0.507	0.977	0	5	RPS23	0.518936
RPS25.1	0	-2.01776	0.474	0.952	0	5	RPS25	0.497899
RPS6.1	0	-2.01895	0.537	0.97	0	5	RPS6	0.553608
RPL13	0	-2.06909	0.692	0.991	0	5	RPL13	0.698285
RPS4X	0	-2.07427	0.52	0.98	0	5	RPS4X	0.530612
RPS3A	0	-2.08135	0.449	0.973	0	5	RPS3A	0.461459
RPS19.2	0	-2.08203	0.628	0.981	0	5	RPS19	0.640163
RPL9	0	-2.10124	0.373	0.951	0	5	RPL9	0.392219
RPL10	0	-2.10846	0.801	0.995	0	5	RPL10	0.805025
RPS27A	0	-2.11267	0.628	0.986	0	5	RPS27A	0.636917
RPL32	0	-2.11666	0.61	0.979	0	5	RPL32	0.623085
RPS12.1	0	-2.16369	0.677	0.989	0	5	RPS12	0.68453
RPS3	0	-2.17774	0.581	0.985	0	5	RPS3	0.589848
RPL39	0	-2.22602	0.485	0.944	0	5	RPL39	0.513771
RPS18.1	0	-2.23157	0.597	0.979	0	5	RPS18	0.609806
RPL35A	0	-2.29013	0.392	0.94	0	5	RPL35A	0.417021
RPLP2.4	0	-2.39105	0.421	0.937	0	5	RPLP2	0.449306
RPL34.1	0	-2.40571	0.535	0.957	0	5	RPL34	0.559039
RPS14.1	0	-2.43146	0.503	0.978	0	5	RPS14	0.514315
RPS15A	0	-2.44757	0.492	0.971	0	5	RPS15A	0.506694
RPL23A.4	0	-2.59299	0.32	0.941	0	5	RPL23A	0.340064
RPS27.2	0	-2.60532	0.679	0.976	0	5	RPS27	0.695697
TMSB4X.2	0	-2.75744	0.702	0.986	0	5	TMSB4X	0.711968
RPL21.5	0	-2.88901	0.365	0.949	0	5	RPL21	0.384615
RPL18	8.33987e-307	-1.78562	0.488	0.97	3.29116e-302	5	RPL18	0.503093
RPS24	8.64916e-306	-1.80771	0.433	0.964	3.41322e-301	5	RPS24	0.44917
TPT1	1.60996e-303	-1.71871	0.585	0.975	6.35337e-299	5	TPT1	0.6
RPL13A.5	1.70195e-303	-2.85898	0.34	0.919	6.7164e-299	5	RPL13A	0.369967
RPL6	4.81921e-303	-1.74927	0.481	0.964	1.90181e-298	5	RPL6	0.498963
RPL41.1	4.39174e-302	-2.18411	0.792	0.97	1.73311e-297	5	RPL41	0.816495
RPS29.5	2.53344e-301	-3.27287	0.21	0.851	9.99772e-297	5	RPS29	0.246769
RPL29	4.7598e-298	-1.84914	0.448	0.959	1.87836e-293	5	RPL29	0.467153
FAU	3.00883e-297	-1.82582	0.477	0.955	1.18737e-292	5	FAU	0.499476
RPS13	7.30991e-295	-1.86032	0.443	0.958	2.88471e-290	5	RPS13	0.462422
RPS28	5.21237e-294	-1.94903	0.56	0.945	2.05696e-289	5	RPS28	0.592593
RPS2.3	1.58926e-292	-2.03486	0.586	0.948	6.27172e-288	5	RPS2	0.618143
TMSB10.1	1.86524e-291	-1.91254	0.508	0.963	7.36081e-287	5	TMSB10	0.527518
RPL26.4	9.68796e-281	-2.66411	0.198	0.849	3.82316e-276	5	RPL26	0.233216
RPL35.2	1.64727e-279	-2.15473	0.269	0.884	6.50063e-275	5	RPL35	0.304299
RPL8	6.66401e-277	-1.53699	0.544	0.974	2.62982e-272	5	RPL8	0.558522
RPS5	1.83084e-274	-1.83921	0.336	0.929	7.22505e-270	5	RPS5	0.361679
RPL24	1.03966e-273	-1.85021	0.324	0.922	4.1028e-269	5	RPL24	0.35141
RPS8	3.86814e-272	-1.57335	0.585	0.979	1.52648e-267	5	RPS8	0.597549
RPL10A.1	1.96355e-270	-1.82393	0.36	0.924	7.74875e-266	5	RPL10A	0.38961
RPL7.5	2.83222e-268	-2.60764	0.207	0.849	1.11768e-263	5	RPL7	0.243816
B2M	3.89579e-268	-1.03749	0.971	0.998	1.53739e-263	5	B2M	0.972946
RPL27.2	7.33896e-268	-2.19386	0.195	0.852	2.89617e-263	5	RPL27	0.228873
UBA52	2.11703e-267	-1.92746	0.264	0.889	8.35444e-263	5	UBA52	0.296963
RPL36.1	3.60099e-267	-1.91584	0.377	0.908	1.42106e-262	5	RPL36	0.415198
RPS16.1	3.85267e-266	-1.7276	0.433	0.936	1.52038e-261	5	RPS16	0.462607
RPL37A.2	2.49428e-258	-2.01972	0.306	0.875	9.84317e-254	5	RPL37A	0.349714
PTPRC.3	4.22031e-257	2.06477	0.873	0.713	1.66546e-252	5	PTPRC	1.2244
RPL37	1.53619e-255	-1.82963	0.453	0.924	6.06228e-251	5	RPL37	0.49026
RPL27A.5	1.21069e-253	-3.03538	0.158	0.801	4.77774e-249	5	RPL27A	0.197253
RPL22	6.63434e-238	-1.85554	0.238	0.861	2.61811e-233	5	RPL22	0.276423
RPL7A.3	4.77821e-237	-1.50871	0.551	0.962	1.88562e-232	5	RPL7A	0.572765
RPS11.3	6.45827e-235	-1.99128	0.186	0.822	2.54863e-230	5	RPS11	0.226277
RPL31.5	2.20016e-234	-2.51744	0.2	0.799	8.6825e-230	5	RPL31	0.250313
PFN1.1	1.95561e-233	-1.66724	0.431	0.934	7.71742e-229	5	PFN1	0.461456
RPL5	7.70665e-230	-1.54251	0.419	0.931	3.04127e-225	5	RPL5	0.450054
RPSA	9.41063e-227	-1.59024	0.403	0.917	3.71372e-222	5	RPSA	0.439477
RPS20.5	9.26539e-224	-2.54223	0.147	0.757	3.6564e-219	5	RPS20	0.194188
SH3BGRL3	1.0978e-217	-1.61955	0.322	0.894	4.33223e-213	5	SH3BGRL3	0.360179
NACA.1	8.70088e-215	-1.56297	0.377	0.91	3.43363e-210	5	NACA	0.414286
RPL38.2	2.07274e-203	-1.93408	0.191	0.778	8.17965e-199	5	RPL38	0.245501
SERF2.1	4.01366e-197	-1.6094	0.198	0.812	1.58391e-192	5	SERF2	0.243842
AHNAK.3	1.79169e-192	2.18431	0.636	0.283	7.07056e-188	5	AHNAK	2.24735
RPS21	3.07402e-191	-1.5548	0.431	0.876	1.2131e-186	5	RPS21	0.492009
RPL14	5.94491e-191	-1.28904	0.577	0.953	2.34604e-186	5	RPL14	0.605456
EEF1D	9.81249e-189	-1.37871	0.395	0.902	3.8723e-184	5	EEF1D	0.437916
PFDN5	3.39731e-188	-1.43688	0.298	0.862	1.34068e-183	5	PFDN5	0.345708
BTF3	1.01126e-179	-1.47916	0.251	0.83	3.99073e-175	5	BTF3	0.30241
RPL23.4	4.00332e-174	-1.88264	0.135	0.696	1.57983e-169	5	RPL23	0.193966
EEF1B2	3.14879e-173	-1.53934	0.236	0.794	1.24261e-168	5	EEF1B2	0.297229
COX4I1	9.34917e-172	-1.41971	0.237	0.805	3.68946e-167	5	COX4I1	0.29441
RPL36A.5	6.56249e-160	-2.21241	0.084	0.606	2.58975e-155	5	RPL36A	0.138614
RPL4.1	9.13813e-160	-1.3676	0.306	0.821	3.60618e-155	5	RPL4	0.372716
SYNE2.3	2.63536e-158	2.26048	0.603	0.3	1.03999e-153	5	SYNE2	2.01
MTRNR2L12.2	4.08374e-158	1.62616	0.84	0.498	1.61157e-153	5	MTRNR2L12	1.68675
TOMM7	3.5853e-153	-1.46833	0.164	0.709	1.41487e-148	5	TOMM7	0.231312
FTL	5.95328e-152	-1.21526	0.526	0.934	2.34934e-147	5	FTL	0.563169
COX7C.1	7.23095e-151	-1.43159	0.172	0.716	2.85355e-146	5	COX7C	0.240223
COMMD6	1.06084e-150	-1.5661	0.103	0.635	4.1864e-146	5	COMMD6	0.162205
ACTB.1	1.1959e-150	-1.10549	0.855	0.987	4.71938e-146	5	ACTB	0.866261
RPL36AL	1.36414e-150	-1.33142	0.23	0.778	5.38331e-146	5	RPL36AL	0.29563
TNFAIP3.2	7.71698e-150	2.00037	0.806	0.658	3.04535e-145	5	TNFAIP3	1.22492
MYL6	3.79641e-148	-1.28225	0.326	0.839	1.49818e-143	5	MYL6	0.388558
CD52.3	4.16989e-146	-1.71988	0.222	0.713	1.64556e-141	5	CD52	0.31136
IL32.4	3.4147e-142	-1.43008	0.41	0.855	1.34754e-137	5	IL32	0.479532
CFL1	1.06447e-141	-1.11053	0.477	0.908	4.2007e-137	5	CFL1	0.52533
NKG7.4	7.60225e-141	-2.36091	0.156	0.621	3.00007e-136	5	NKG7	0.251208
HINT1	1.16278e-138	-1.33224	0.18	0.699	4.58866e-134	5	HINT1	0.257511
RPS17.5	1.69226e-136	-2.6517	0.035	0.496	6.67818e-132	5	RPS17	0.0705645
S100A4.3	2.54635e-136	-1.62353	0.362	0.786	1.00486e-131	5	S100A4	0.46056
CHCHD2	8.43472e-135	-1.2318	0.188	0.721	3.32859e-130	5	CHCHD2	0.260749
SRP14	8.3579e-133	-1.1747	0.203	0.729	3.29828e-128	5	SRP14	0.278464
OAZ1	3.70619e-132	-1.24095	0.299	0.792	1.46257e-127	5	OAZ1	0.377525
SLC2A3.3	2.79304e-129	2.04851	0.638	0.38	1.10222e-124	5	SLC2A3	1.67895
RPS10.5	1.08781e-128	-2.79144	0.026	0.468	4.29283e-124	5	RPS10	0.0555556
CST7.4	4.24595e-127	-1.82492	0.18	0.653	1.67558e-122	5	CST7	0.275651
GAPDH.1	1.55702e-126	-1.03277	0.534	0.931	6.14448e-122	5	GAPDH	0.573577
UQCRB	3.83574e-126	-1.32653	0.12	0.61	1.5137e-121	5	UQCRB	0.196721
PTMA	1.17518e-125	-0.771446	0.815	0.984	4.63761e-121	5	PTMA	0.828252
MYL12A.1	6.28901e-125	-1.2737	0.278	0.762	2.48183e-120	5	MYL12A	0.364829
UBB.5	1.39295e-124	-1.24874	0.373	0.836	5.49701e-120	5	UBB	0.446172
HCST.2	6.26519e-124	-1.36006	0.17	0.665	2.47243e-119	5	HCST	0.255639
TMA7	2.84795e-123	-1.19804	0.185	0.693	1.12389e-118	5	TMA7	0.266955
RPS4Y1	2.6999e-122	-1.45693	0.163	0.628	1.06546e-117	5	RPS4Y1	0.259554
ATP5F1E.2	1.96219e-119	-1.42838	0.158	0.625	7.74339e-115	5	ATP5F1E	0.2528
ITK	3.27066e-118	1.83922	0.463	0.198	1.2907e-113	5	ITK	2.33838
EML4.2	2.59696e-117	1.75843	0.58	0.33	1.02484e-112	5	EML4	1.75758
SNRPD2	1.34998e-116	-1.25505	0.098	0.566	5.32744e-112	5	SNRPD2	0.173145
PSME1	1.55224e-115	-1.14657	0.177	0.67	6.1256e-111	5	PSME1	0.264179
RPLP0.2	2.56748e-115	-0.978841	0.626	0.943	1.01321e-110	5	RPLP0	0.663839
EIF1	2.24873e-114	-0.776532	0.791	0.974	8.87416e-110	5	EIF1	0.812115
ATP5MG.2	3.9976e-113	-1.4919	0.119	0.567	1.57757e-108	5	ATP5MG	0.209877
OST4	1.29436e-109	-1.24324	0.133	0.596	5.10792e-105	5	OST4	0.223154
IL7R.2	3.41541e-108	2.01808	0.641	0.398	1.34782e-103	5	IL7R	1.61055
MT-CO2.3	8.10529e-108	0.834388	0.988	0.99	3.19859e-103	5	MT-CO2	0.99798
COX7A2	9.00614e-106	-1.1861	0.098	0.543	3.55409e-101	5	COX7A2	0.180479
FUS	7.2507e-103	1.53727	0.692	0.566	2.86134e-98	5	FUS	1.22261
PPDPF.4	3.64047e-102	-1.09189	0.251	0.71	1.43664e-97	5	PPDPF	0.353521
HNRNPA1	4.01765e-102	-0.890147	0.422	0.855	1.58549e-97	5	HNRNPA1	0.493567
EIF3K	4.85446e-102	-1.08377	0.167	0.631	1.91572e-97	5	EIF3K	0.264659
IFITM2.2	5.0154e-102	-1.29316	0.194	0.633	1.97923e-97	5	IFITM2	0.306477
CD3D.3	1.90321e-101	-1.24846	0.252	0.682	7.51063e-97	5	CD3D	0.369501
CCL5.3	8.70438e-101	-1.57468	0.338	0.699	3.43501e-96	5	CCL5	0.483548
RARRES3.2	3.84756e-100	-1.47352	0.071	0.474	1.51836e-95	5	RARRES3	0.149789
CLIC1	5.67387e-100	-1.09878	0.215	0.672	2.23908e-95	5	CLIC1	0.31994
MT-ND4L.4	3.17337e-99	1.01461	0.871	0.624	1.25231e-94	5	MT-ND4L	1.39583
RACK1.1	1.57885e-98	-1.2344	0.378	0.697	6.2306e-94	5	RACK1	0.542324
RPL17.5	8.37934e-98	-1.31215	0.141	0.562	3.30674e-93	5	RPL17	0.25089
COX6C	9.3346e-98	-1.07007	0.126	0.56	3.68371e-93	5	COX6C	0.225
COX6B1	3.61577e-97	-1.13399	0.099	0.52	1.42689e-92	5	COX6B1	0.190385
SUB1	4.71523e-97	-1.08958	0.187	0.634	1.86077e-92	5	SUB1	0.294953
SMCHD1.3	1.09e-96	1.69737	0.498	0.264	4.30147e-92	5	SMCHD1	1.88636
MT-CO3.2	1.12543e-95	0.881478	0.972	0.99	4.44128e-91	5	MT-CO3	0.981818
H2AFZ.3	1.44691e-95	-1.24913	0.194	0.627	5.70995e-91	5	H2AFZ	0.30941
DYNLL1.4	8.55858e-95	-1.35843	0.172	0.591	3.37747e-90	5	DYNLL1	0.291032
NDUFA4	1.38798e-94	-0.934195	0.165	0.618	5.47737e-90	5	NDUFA4	0.26699
MBNL1.3	1.57684e-94	1.62695	0.572	0.367	6.22267e-90	5	MBNL1	1.55858
KIAA1551.3	1.38519e-93	1.82873	0.48	0.25	5.46639e-89	5	KIAA1551	1.92
UBL5	1.69507e-92	-1.09619	0.107	0.52	6.68926e-88	5	UBL5	0.205769
SLC25A6	6.63506e-92	-0.934693	0.226	0.676	2.61839e-87	5	SLC25A6	0.33432
CEMIP2	9.74814e-92	1.83095	0.344	0.129	3.84691e-87	5	CEMIP2	2.66667
ANKRD12.2	3.2899e-91	1.60945	0.605	0.429	1.29829e-86	5	ANKRD12	1.41026
MYL12B	1.2733e-90	-0.970509	0.205	0.645	5.02484e-86	5	MYL12B	0.317829
UQCRH	2.51355e-88	-1.08066	0.079	0.466	9.91924e-84	5	UQCRH	0.169528
SAP18.4	7.17211e-88	-1.15846	0.159	0.573	2.83033e-83	5	SAP18	0.277487
NDUFS5	9.55785e-88	-1.10875	0.09	0.482	3.77181e-83	5	NDUFS5	0.186722
EDF1	1.05432e-87	-0.99802	0.151	0.572	4.16067e-83	5	EDF1	0.263986
SUMO2	1.21646e-87	-0.991068	0.205	0.634	4.80053e-83	5	SUMO2	0.323344
KLF6	1.71339e-87	1.48814	0.772	0.695	6.76157e-83	5	KLF6	1.11079
GMFG	6.61996e-87	-1.06813	0.126	0.525	2.61244e-82	5	GMFG	0.24
H3F3A	7.84629e-87	-0.891162	0.363	0.79	3.09638e-82	5	H3F3A	0.459494
PPIA.2	1.16368e-86	-0.846869	0.373	0.806	4.59224e-82	5	PPIA	0.462779
UQCR11	7.53678e-86	-1.1194	0.088	0.474	2.97424e-81	5	UQCR11	0.185654
COX8A	9.60735e-86	-1.03575	0.091	0.483	3.79135e-81	5	COX8A	0.188406
LNPEP	1.17142e-85	1.64619	0.359	0.145	4.62276e-81	5	LNPEP	2.47586
PSMB9.2	5.79025e-85	-1.12567	0.152	0.554	2.28501e-80	5	PSMB9	0.274368
SOD1.2	6.17577e-85	-0.956606	0.144	0.557	2.43714e-80	5	SOD1	0.258528
ACTG1	3.32351e-82	-0.81293	0.59	0.915	1.31156e-77	5	ACTG1	0.644809
CIB1	5.08173e-82	-1.09652	0.091	0.461	2.0054e-77	5	CIB1	0.197397
EIF3E	1.67871e-81	-1.09402	0.103	0.482	6.62469e-77	5	EIF3E	0.213693
C9orf16	2.67317e-81	-1.13094	0.07	0.43	1.05491e-76	5	C9orf16	0.162791
IQGAP1.1	2.81083e-80	1.59992	0.455	0.245	1.10924e-75	5	IQGAP1	1.85714
GPRIN3	3.29726e-80	1.55858	0.328	0.128	1.3012e-75	5	GPRIN3	2.5625
ANAPC16	7.25006e-80	-1.15423	0.057	0.405	2.86109e-75	5	ANAPC16	0.140741
PARK7.2	1.31018e-79	-1.09455	0.121	0.499	5.17038e-75	5	PARK7	0.242485
CRYBG1	1.70835e-79	1.96302	0.349	0.148	6.74167e-75	5	CRYBG1	2.35811
RNF213.2	2.50638e-79	1.56335	0.542	0.356	9.89092e-75	5	RNF213	1.52247
ARPC3	8.14039e-79	-0.875128	0.216	0.632	3.21244e-74	5	ARPC3	0.341772
SSR4	2.34491e-78	-0.810941	0.186	0.599	9.25373e-74	5	SSR4	0.310518
RAC2	5.56511e-78	-0.874043	0.215	0.624	2.19616e-73	5	RAC2	0.344551
RORA	2.68226e-77	1.83052	0.423	0.217	1.0585e-72	5	RORA	1.94931
SEC61G	3.60669e-77	-1.08352	0.052	0.389	1.42331e-72	5	SEC61G	0.133676
IL2RG.1	3.81357e-77	-1.29517	0.069	0.41	1.50495e-72	5	IL2RG	0.168293
NDUFA1	4.21658e-77	-1.00868	0.065	0.416	1.66399e-72	5	NDUFA1	0.15625
C12orf57.3	6.63116e-77	-0.976483	0.141	0.525	2.61685e-72	5	C12orf57	0.268571
AC016831.7	4.48854e-76	1.74418	0.355	0.153	1.77131e-71	5	AC016831.7	2.32026
COX6A1	1.09161e-75	-0.903851	0.127	0.508	4.30781e-71	5	COX6A1	0.25
S100A6.1	1.20351e-74	-0.737147	0.384	0.791	4.74943e-70	5	S100A6	0.485461
SLFN5	2.11879e-74	1.58559	0.37	0.168	8.36138e-70	5	SLFN5	2.20238
CMC1.3	2.8108e-74	-1.79412	0.034	0.344	1.10923e-69	5	CMC1	0.0988372
LGALS1.1	3.14502e-74	-1.19788	0.127	0.486	1.24112e-69	5	LGALS1	0.261317
ZFP36L2.3	3.17252e-74	1.28684	0.814	0.767	1.25197e-69	5	ZFP36L2	1.06128
TRBC2.2	6.92382e-74	-1.02157	0.18	0.56	2.73235e-69	5	TRBC2	0.321429
ATP6V0E1	2.23771e-72	-0.914282	0.119	0.484	8.83066e-68	5	ATP6V0E1	0.245868
UTRN	3.97594e-72	1.63634	0.356	0.158	1.56902e-67	5	UTRN	2.25316
SEC61B	3.02159e-71	-0.889479	0.112	0.471	1.19241e-66	5	SEC61B	0.237792
CALM2	3.53484e-70	-0.81037	0.271	0.673	1.39495e-65	5	CALM2	0.402675
MIF.1	9.68056e-70	-0.740523	0.16	0.549	3.82024e-65	5	MIF	0.291439
ZFAS1	9.78012e-70	-0.785095	0.163	0.546	3.85953e-65	5	ZFAS1	0.298535
FOS.1	1.11865e-69	1.52818	0.787	0.718	4.41453e-65	5	FOS	1.0961
GZMA.4	1.79003e-69	-0.97645	0.201	0.556	7.06399e-65	5	GZMA	0.361511
FAM129A.1	2.15396e-69	1.52528	0.364	0.17	8.50018e-65	5	FAM129A	2.14118
MT-ND1.2	3.34155e-69	0.854359	0.887	0.903	1.31868e-64	5	MT-ND1	0.982281
NDUFB11	3.86663e-69	-0.877604	0.07	0.402	1.52589e-64	5	NDUFB11	0.174129
PSMA7	1.24621e-68	-0.804202	0.173	0.554	4.9179e-64	5	PSMA7	0.312274
C19orf53	1.88583e-68	-0.972469	0.059	0.377	7.44203e-64	5	C19orf53	0.156499
MT-CYB.2	2.34439e-68	0.790573	0.948	0.97	9.25166e-64	5	MT-CYB	0.97732
TPI1	4.99993e-68	-0.845639	0.2	0.581	1.97312e-63	5	TPI1	0.344234
CTSW.4	5.80994e-68	-0.909529	0.19	0.548	2.29278e-63	5	CTSW	0.346715
PDE4B.2	1.8227e-67	1.67268	0.424	0.234	7.19291e-63	5	PDE4B	1.81197
RPS26.3	1.11486e-66	-1.33697	0.341	0.728	4.39958e-62	5	RPS26	0.468407
COX7B	1.12893e-66	-0.937897	0.065	0.381	4.45508e-62	5	COX7B	0.170604
POMP	3.13671e-66	-0.931744	0.069	0.384	1.23784e-61	5	POMP	0.179688
TRAC.3	7.24171e-66	-1.30221	0.134	0.459	2.8578e-61	5	TRAC	0.291939
GUK1	1.03697e-65	-0.735349	0.171	0.548	4.09218e-61	5	GUK1	0.312044
ELOB	1.86515e-65	-0.934887	0.088	0.415	7.36045e-61	5	ELOB	0.212048
BTG2.1	1.6072e-64	1.43795	0.61	0.487	6.34251e-60	5	BTG2	1.25257
NDUFB2.1	7.47422e-64	-0.919734	0.059	0.363	2.94955e-59	5	NDUFB2	0.162534
MACF1	2.02553e-63	1.49606	0.337	0.154	7.99335e-59	5	MACF1	2.18831
SLC38A2	3.09105e-63	1.65697	0.421	0.242	1.21982e-58	5	SLC38A2	1.73967
MALAT1.3	1.52351e-62	0.706239	1	0.999	6.01222e-58	5	MALAT1	1.001
NPM1	1.61281e-62	-0.65149	0.413	0.805	6.36463e-58	5	NPM1	0.513043
CEP350	1.90432e-62	1.53509	0.273	0.107	7.51503e-58	5	CEP350	2.5514
PSME2	4.35058e-62	-0.778346	0.148	0.496	1.71687e-57	5	PSME2	0.298387
APRT	4.53146e-62	-0.799635	0.127	0.466	1.78825e-57	5	APRT	0.272532
UQCR10	1.73988e-61	-0.927809	0.07	0.369	6.86609e-57	5	UQCR10	0.189702
LAMTOR4	3.60858e-61	-0.816708	0.069	0.371	1.42405e-56	5	LAMTOR4	0.185984
GSTP1.2	3.6132e-61	-0.849591	0.09	0.406	1.42588e-56	5	GSTP1	0.221675
NEDD8	5.25897e-61	-0.988588	0.048	0.333	2.07535e-56	5	NEDD8	0.144144
ZFP36.3	7.23394e-61	1.0935	0.837	0.825	2.85473e-56	5	ZFP36	1.01455
GYPC	9.55033e-61	-0.793779	0.095	0.411	3.76885e-56	5	GYPC	0.231144
LDHB.2	1.1375e-60	-0.74258	0.19	0.547	4.48892e-56	5	LDHB	0.347349
POLR2L	1.16196e-60	-0.78165	0.092	0.41	4.58545e-56	5	POLR2L	0.22439
DBI	2.01474e-60	-0.885003	0.08	0.384	7.95079e-56	5	DBI	0.208333
OGA	3.62328e-60	1.42881	0.288	0.121	1.42986e-55	5	OGA	2.38017
SF1.3	3.43848e-59	1.32885	0.548	0.418	1.35693e-54	5	SF1	1.311
WDR83OS	3.70189e-59	-0.708549	0.084	0.391	1.46088e-54	5	WDR83OS	0.214834
STK4.1	7.54327e-59	1.3249	0.558	0.444	2.9768e-54	5	STK4	1.25676
UXT	2.28731e-58	-0.837909	0.078	0.377	9.02642e-54	5	UXT	0.206897
EIF3H	2.37905e-58	-0.739677	0.142	0.475	9.38844e-54	5	EIF3H	0.298947
VAMP8	2.77575e-58	-0.914426	0.059	0.342	1.0954e-53	5	VAMP8	0.172515
SF3B1.2	3.50673e-58	1.3559	0.51	0.369	1.38386e-53	5	SF3B1	1.38211
GPSM3	4.16723e-58	-0.784028	0.112	0.431	1.64452e-53	5	GPSM3	0.259861
CD7.1	7.44563e-58	-0.836439	0.256	0.597	2.93827e-53	5	CD7	0.428811
EIF3G	8.24265e-58	-0.715436	0.128	0.458	3.2528e-53	5	EIF3G	0.279476
COX5B	2.10235e-57	-0.684707	0.128	0.456	8.2965e-53	5	COX5B	0.280702
TXN	3.41167e-57	-0.813633	0.074	0.366	1.34635e-52	5	TXN	0.202186
NDUFB4	5.93264e-57	-0.8545	0.041	0.307	2.3412e-52	5	NDUFB4	0.13355
ATP2B4	6.05762e-57	1.3751	0.288	0.123	2.39052e-52	5	ATP2B4	2.34146
PSMB3	8.85463e-57	-0.789232	0.08	0.374	3.4943e-52	5	PSMB3	0.213904
UQCRQ	2.02771e-56	-0.786066	0.06	0.342	8.00194e-52	5	UQCRQ	0.175439
CORO1A	5.61242e-56	-0.669241	0.363	0.738	2.21483e-51	5	CORO1A	0.49187
HIGD2A	6.22645e-56	-0.74581	0.119	0.43	2.45714e-51	5	HIGD2A	0.276744
GPX4	1.00627e-55	-0.732484	0.1	0.405	3.97105e-51	5	GPX4	0.246914
EIF3F	2.48228e-55	-0.667741	0.184	0.528	9.79582e-51	5	EIF3F	0.348485
MT-ATP8.4	3.5681e-55	0.894139	0.687	0.481	1.40808e-50	5	MT-ATP8	1.42827
ARL6IP4	1.72613e-54	-0.671657	0.114	0.425	6.81182e-50	5	ARL6IP4	0.268235
SARAF.3	1.76405e-54	0.918726	0.764	0.759	6.96148e-50	5	SARAF	1.00659
CUTA	2.86445e-54	-0.675428	0.124	0.439	1.1304e-49	5	CUTA	0.28246
SF3B5	4.84759e-54	-0.780014	0.063	0.338	1.91301e-49	5	SF3B5	0.186391
ARPC1B.1	2.44447e-53	-0.94724	0.059	0.326	9.64661e-49	5	ARPC1B	0.180982
TRMT112	6.04539e-53	-0.615572	0.13	0.448	2.38569e-48	5	TRMT112	0.290179
CYCS	6.33409e-53	-0.667272	0.167	0.491	2.49962e-48	5	CYCS	0.340122
HMGN2	9.33941e-53	-0.699078	0.167	0.491	3.68561e-48	5	HMGN2	0.340122
CASP8	1.08476e-52	1.41232	0.32	0.158	4.28078e-48	5	CASP8	2.02532
CD63.2	4.18316e-52	-0.567087	0.172	0.506	1.6508e-47	5	CD63	0.339921
YBX1	4.24142e-52	-0.555452	0.302	0.674	1.67379e-47	5	YBX1	0.448071
ATF7IP	5.05173e-52	1.40288	0.28	0.125	1.99357e-47	5	ATF7IP	2.24
AKAP13.1	1.01805e-51	1.35496	0.484	0.342	4.01753e-47	5	AKAP13	1.4152
TRAPPC1	1.13812e-51	-0.807537	0.069	0.335	4.49136e-47	5	TRAPPC1	0.20597
CD48.1	1.33246e-51	-0.693187	0.143	0.453	5.25827e-47	5	CD48	0.315673
GABARAPL2	4.00283e-51	-0.81315	0.06	0.322	1.57964e-46	5	GABARAPL2	0.186335
TSPO	4.41687e-51	-0.740615	0.106	0.394	1.74303e-46	5	TSPO	0.269036
SUMO1	5.9254e-51	-0.761559	0.07	0.335	2.33834e-46	5	SUMO1	0.208955
CALM3.1	6.52012e-51	-0.807677	0.085	0.358	2.57303e-46	5	CALM3	0.23743
TMEM258	6.96871e-51	-0.706705	0.094	0.378	2.75006e-46	5	TMEM258	0.248677
PPP1CA	7.34829e-51	-0.662924	0.12	0.415	2.89985e-46	5	PPP1CA	0.289157
SNRPG	1.2828e-50	-0.758898	0.071	0.338	5.06233e-46	5	SNRPG	0.210059
RNF19A.4	1.6628e-50	1.35107	0.484	0.332	6.56191e-46	5	RNF19A	1.45783
SMDT1	1.71097e-50	-0.777545	0.06	0.32	6.75201e-46	5	SMDT1	0.1875
SNRPB	3.72502e-50	-0.661393	0.114	0.405	1.47e-45	5	SNRPB	0.281481
HMGN1	4.45477e-50	-0.62807	0.151	0.464	1.75798e-45	5	HMGN1	0.325431
GNLY.5	5.86855e-50	-2.10268	0.058	0.297	2.3159e-45	5	GNLY	0.195286
LSP1	6.74923e-50	-0.680708	0.255	0.599	2.66345e-45	5	LSP1	0.42571
PRRC2C.2	7.57569e-50	1.28949	0.54	0.437	2.98959e-45	5	PRRC2C	1.2357
C4orf3	8.97104e-50	-0.639019	0.1	0.387	3.54024e-45	5	C4orf3	0.258398
SPCS1	1.87942e-49	-0.57883	0.147	0.456	7.41675e-45	5	SPCS1	0.322368
FKBP1A.1	2.34982e-49	-0.776379	0.091	0.362	9.2731e-45	5	FKBP1A	0.251381
CAMK4	2.97379e-49	1.35957	0.271	0.122	1.17355e-44	5	CAMK4	2.22131
PRDX5	7.21803e-49	-0.696789	0.066	0.325	2.84845e-44	5	PRDX5	0.203077
PDE3B	1.0905e-48	1.41654	0.272	0.123	4.30346e-44	5	PDE3B	2.21138
H3F3B.1	1.12049e-48	-0.501197	0.81	0.969	4.42177e-44	5	H3F3B	0.835913
ARHGDIB.1	1.36234e-48	-0.597341	0.452	0.798	5.37621e-44	5	ARHGDIB	0.566416
CYBA.1	1.36645e-48	-0.576768	0.394	0.741	5.39242e-44	5	CYBA	0.531714
SLC25A5	1.39353e-48	-0.534439	0.151	0.459	5.4993e-44	5	SLC25A5	0.328976
MT-ND3.2	1.71732e-48	0.75567	0.83	0.846	6.77705e-44	5	MT-ND3	0.981087
ERH	3.04684e-48	-0.685309	0.091	0.36	1.20238e-43	5	ERH	0.252778
ATP5MC2.1	3.46389e-48	-0.722862	0.207	0.52	1.36696e-43	5	ATP5MC2	0.398077
COX7A2L	5.5187e-48	-0.821954	0.035	0.266	2.17784e-43	5	COX7A2L	0.131579
ATP5MD	6.6645e-48	-0.787795	0.041	0.277	2.63001e-43	5	ATP5MD	0.148014
LITAF.2	7.05877e-48	-0.819343	0.226	0.533	2.7856e-43	5	LITAF	0.424015
MZT2B	8.74169e-48	-0.838831	0.044	0.281	3.44973e-43	5	MZT2B	0.156584
SMG1	1.98432e-47	1.3515	0.295	0.143	7.83072e-43	5	SMG1	2.06294
TENT5C	2.87662e-47	1.38916	0.364	0.208	1.1352e-42	5	TENT5C	1.75
C6orf48.1	6.81351e-47	-0.822023	0.04	0.269	2.68882e-42	5	C6orf48	0.148699
CRIP1.5	7.39762e-47	-0.83443	0.144	0.427	2.91932e-42	5	CRIP1	0.337237
CD44.1	7.90185e-47	1.09213	0.62	0.564	3.11831e-42	5	CD44	1.09929
TBCA	8.47508e-47	-0.736973	0.053	0.293	3.34452e-42	5	TBCA	0.180887
OCIAD2	1.08689e-46	-0.684067	0.062	0.31	4.2892e-42	5	OCIAD2	0.2
STAT4	1.42537e-46	1.38077	0.313	0.161	5.62494e-42	5	STAT4	1.9441
GNG5	1.73147e-46	-0.738708	0.072	0.323	6.8329e-42	5	GNG5	0.22291
SSR2	1.79263e-46	-0.525738	0.213	0.547	7.07424e-42	5	SSR2	0.389397
SKP1	2.8279e-46	-0.561039	0.26	0.607	1.11597e-41	5	SKP1	0.428336
NDUFB9	4.08283e-46	-0.566339	0.079	0.337	1.61121e-41	5	NDUFB9	0.234421
COX5A.1	1.03193e-45	-0.697944	0.08	0.336	4.07232e-41	5	COX5A	0.238095
PRDX1.1	1.36604e-45	-0.577412	0.156	0.452	5.3908e-41	5	PRDX1	0.345133
JTB	1.63767e-45	-0.631267	0.108	0.381	6.46273e-41	5	JTB	0.283465
PSMB1	2.40639e-45	-0.57231	0.141	0.432	9.49633e-41	5	PSMB1	0.326389
SRPRA	3.85368e-45	1.3513	0.342	0.193	1.52078e-40	5	SRPRA	1.77202
RGS10.2	4.04041e-45	-0.809382	0.045	0.272	1.59447e-40	5	RGS10	0.165441
SNU13	4.0939e-45	-0.553159	0.133	0.417	1.61558e-40	5	SNU13	0.318945
CCNI.4	6.45616e-45	-0.626024	0.283	0.613	2.5478e-40	5	CCNI	0.461664
CAPZB	8.18706e-45	-0.564653	0.194	0.507	3.23086e-40	5	CAPZB	0.382643
HLA-DPB1	1.75658e-44	-0.689542	0.212	0.51	6.93199e-40	5	HLA-DPB1	0.415686
SNRPF	3.21413e-44	-0.729827	0.041	0.263	1.26839e-39	5	SNRPF	0.155894
BRK1	3.44769e-44	-0.724298	0.077	0.323	1.36056e-39	5	BRK1	0.23839
GLG1	4.3391e-44	1.30483	0.288	0.144	1.71234e-39	5	GLG1	2
CKLF.2	4.35436e-44	-0.901171	0.04	0.257	1.71836e-39	5	CKLF	0.155642
VPS13C	4.64545e-44	1.27732	0.271	0.127	1.83323e-39	5	VPS13C	2.13386
PSMB6	6.4331e-44	-0.705603	0.062	0.298	2.5387e-39	5	PSMB6	0.208054
CREM	8.03857e-44	-0.958629	0.301	0.578	3.17226e-39	5	CREM	0.520761
SERINC1.1	8.14292e-44	1.34588	0.367	0.224	3.21344e-39	5	SERINC1	1.63839
UCP2.1	1.42233e-43	-0.913211	0.078	0.315	5.61296e-39	5	UCP2	0.247619
ISG15.1	1.48225e-43	-0.728757	0.078	0.322	5.8494e-39	5	ISG15	0.242236
PIK3R1.1	1.69255e-43	1.3731	0.44	0.301	6.67932e-39	5	PIK3R1	1.46179
RBX1	2.21758e-43	-0.675941	0.065	0.303	8.75125e-39	5	RBX1	0.214521
ENO1.1	2.73744e-43	-0.574186	0.192	0.496	1.08027e-38	5	ENO1	0.387097
HNRNPF	2.86363e-43	-0.561186	0.129	0.405	1.13007e-38	5	HNRNPF	0.318519
TRBC1.3	3.30055e-43	-1.17656	0.114	0.358	1.30249e-38	5	TRBC1	0.318436
CD27.3	3.91651e-43	-0.928564	0.123	0.375	1.54557e-38	5	CD27	0.328
KRT10	5.51254e-43	-0.676151	0.057	0.285	2.17541e-38	5	KRT10	0.2
PRELID1	6.1265e-43	-0.593792	0.098	0.353	2.4177e-38	5	PRELID1	0.27762
SSBP1	6.86329e-43	-0.668692	0.065	0.3	2.70846e-38	5	SSBP1	0.216667
PEBP1.3	7.0044e-43	-0.589228	0.153	0.437	2.76415e-38	5	PEBP1	0.350114
PAG1	9.74759e-43	1.30837	0.331	0.184	3.84669e-38	5	PAG1	1.79891
RHOA.1	1.37739e-42	-0.559156	0.276	0.607	5.43559e-38	5	RHOA	0.454695
RAN	1.49083e-42	-0.525238	0.206	0.512	5.88326e-38	5	RAN	0.402344
CCNH	1.72405e-42	1.53734	0.363	0.221	6.80364e-38	5	CCNH	1.64253
MT-ND5.3	2.30223e-42	0.859028	0.765	0.771	9.08529e-38	5	MT-ND5	0.992218
ATP2B1	3.74218e-42	1.49461	0.317	0.175	1.47678e-37	5	ATP2B1	1.81143
PRDX6	3.87699e-42	-0.627153	0.067	0.3	1.52998e-37	5	PRDX6	0.223333
ATP5MPL.2	4.97861e-42	-0.675247	0.058	0.286	1.96471e-37	5	ATP5MPL	0.202797
RBM3.1	5.13312e-42	-0.576939	0.291	0.616	2.02568e-37	5	RBM3	0.472403
COPE	7.01108e-42	-0.603208	0.088	0.335	2.76678e-37	5	COPE	0.262687
SF3B6	7.51937e-42	-0.674419	0.07	0.301	2.96737e-37	5	SF3B6	0.232558
NDUFB10	1.09069e-41	-0.658943	0.065	0.296	4.30421e-37	5	NDUFB10	0.219595
S100A10	2.42416e-41	-0.57965	0.273	0.585	9.56645e-37	5	S100A10	0.466667
CD3E.3	2.50506e-41	-0.637443	0.347	0.655	9.88573e-37	5	CD3E	0.529771
NIPBL	2.54946e-41	1.31262	0.299	0.157	1.00609e-36	5	NIPBL	1.90446
ALDOA.4	2.73398e-41	-0.721882	0.142	0.402	1.07891e-36	5	ALDOA	0.353234
TMED2	3.23588e-41	-0.622378	0.077	0.312	1.27698e-36	5	TMED2	0.246795
VIM.2	3.24967e-41	0.767102	0.82	0.83	1.28242e-36	5	VIM	0.987952
LSM7	4.00137e-41	-0.578812	0.063	0.29	1.57906e-36	5	LSM7	0.217241
KMT2A	5.96339e-41	1.39616	0.288	0.149	2.35333e-36	5	KMT2A	1.93289
PTBP3	6.25362e-41	1.23369	0.25	0.116	2.46787e-36	5	PTBP3	2.15517
ABRACL	9.79775e-41	-0.663457	0.07	0.297	3.86649e-36	5	ABRACL	0.23569
ZNF292	1.42618e-40	1.33975	0.291	0.151	5.62815e-36	5	ZNF292	1.92715
RSL24D1	2.35817e-40	-0.564235	0.095	0.341	9.30605e-36	5	RSL24D1	0.278592
MT-CO1	2.66855e-40	0.559679	0.978	0.994	1.05309e-35	5	MT-CO1	0.983903
STAT3.3	3.27894e-40	1.19368	0.491	0.379	1.29397e-35	5	STAT3	1.29551
ATP6V1F	7.19625e-40	-0.667098	0.051	0.265	2.83986e-35	5	ATP6V1F	0.192453
FYB1.2	7.55466e-40	1.25549	0.457	0.332	2.98129e-35	5	FYB1	1.37651
UBE2L6.1	2.31569e-39	-0.764394	0.047	0.251	9.13839e-35	5	UBE2L6	0.187251
RPS27L.1	2.69941e-39	-0.648118	0.094	0.332	1.06527e-34	5	RPS27L	0.283133
WNK1	2.97885e-39	1.28984	0.316	0.176	1.17555e-34	5	WNK1	1.79545
MAGOH	3.65101e-39	-0.671234	0.058	0.271	1.4408e-34	5	MAGOH	0.214022
ISG20.1	4.26122e-39	-0.610797	0.187	0.465	1.6816e-34	5	ISG20	0.402151
SERP1	5.29252e-39	-0.504049	0.186	0.476	2.08859e-34	5	SERP1	0.390756
SELENOK.3	5.81586e-39	-0.667837	0.136	0.391	2.29511e-34	5	SELENOK	0.347826
MT-ATP6.4	6.79547e-39	0.553318	0.933	0.955	2.6817e-34	5	MT-ATP6	0.976963
ATP5PF	1.16014e-38	-0.623706	0.058	0.273	4.57824e-34	5	ATP5PF	0.212454
APOBEC3G.1	1.9649e-38	-0.693048	0.08	0.303	7.7541e-34	5	APOBEC3G	0.264026
ANAPC11	3.05297e-38	-0.602006	0.049	0.255	1.20479e-33	5	ANAPC11	0.192157
POLR2K	3.66598e-38	-0.609605	0.053	0.263	1.44671e-33	5	POLR2K	0.201521
CD8B.5	4.11229e-38	-1.10663	0.073	0.282	1.62283e-33	5	CD8B	0.258865
MZT2A	5.57644e-38	-0.648596	0.048	0.251	2.20063e-33	5	MZT2A	0.191235
SIVA1	1.0725e-37	-0.567314	0.058	0.27	4.23241e-33	5	SIVA1	0.214815
LY6E.4	1.31806e-37	-0.526914	0.262	0.562	5.20148e-33	5	LY6E	0.466192
GABARAP.3	1.49563e-37	-0.561912	0.106	0.346	5.90221e-33	5	GABARAP	0.306358
ISCU.1	3.01196e-37	-0.508587	0.129	0.382	1.18861e-32	5	ISCU	0.337696
CHD2	5.15768e-37	1.25234	0.349	0.215	2.03537e-32	5	CHD2	1.62326
COTL1.1	5.44117e-37	-0.611559	0.216	0.489	2.14725e-32	5	COTL1	0.441718
GZMB.5	5.79164e-37	-1.5549	0.067	0.264	2.28555e-32	5	GZMB	0.253788
RABAC1	5.98928e-37	-0.607192	0.066	0.277	2.36355e-32	5	RABAC1	0.238267
SRSF7	7.20863e-37	0.972887	0.66	0.673	2.84474e-32	5	SRSF7	0.980684
NDUFA6	7.3603e-37	-0.56971	0.051	0.252	2.90459e-32	5	NDUFA6	0.202381
IKZF3	1.63455e-36	1.26868	0.293	0.16	6.45042e-32	5	IKZF3	1.83125
FIS1	1.91628e-36	-0.639671	0.059	0.264	7.56221e-32	5	FIS1	0.223485
ATP5MF.1	3.8633e-36	-0.603687	0.059	0.264	1.52457e-31	5	ATP5MF	0.223485
MT-ND2	5.56737e-36	0.695863	0.848	0.898	2.19705e-31	5	MT-ND2	0.944321
USP15.1	9.90424e-36	1.32345	0.372	0.249	3.90851e-31	5	USP15	1.49398
RPL22L1	2.16998e-35	-0.610295	0.077	0.288	8.56339e-31	5	RPL22L1	0.267361
DYNLRB1	4.22719e-35	-0.550261	0.077	0.289	1.66818e-30	5	DYNLRB1	0.266436
SAMHD1.1	5.66666e-35	1.19436	0.255	0.129	2.23623e-30	5	SAMHD1	1.97674
NDUFB7	8.30204e-35	-0.527683	0.064	0.267	3.27623e-30	5	NDUFB7	0.2397
CCL4.4	9.20157e-35	-0.72612	0.184	0.425	3.63122e-30	5	CCL4	0.432941
SEC11A	1.25819e-34	-0.564096	0.084	0.298	4.9652e-30	5	SEC11A	0.281879
BAX	1.29351e-34	-0.57628	0.073	0.28	5.10458e-30	5	BAX	0.260714
FTH1.1	1.3432e-34	-0.545465	0.824	0.974	5.30066e-30	5	FTH1	0.845996
RALGAPA1	3.13964e-34	1.3007	0.288	0.162	1.239e-29	5	RALGAPA1	1.77778
HNRNPA2B1	3.39156e-34	0.99611	0.649	0.682	1.33841e-29	5	HNRNPA2B1	0.951613
CDK2AP2.1	8.50422e-34	-0.640866	0.073	0.276	3.35602e-29	5	CDK2AP2	0.264493
PBXIP1.3	8.73306e-34	1.28231	0.373	0.254	3.44633e-29	5	PBXIP1	1.4685
NDUFA13.3	9.28949e-34	-0.671172	0.062	0.256	3.66591e-29	5	NDUFA13	0.242188
PRF1.3	1.04473e-33	-0.811513	0.15	0.377	4.12283e-29	5	PRF1	0.397878
ARID5B.5	1.2671e-33	1.38439	0.445	0.339	5.00035e-29	5	ARID5B	1.31268
PSMB10.2	1.50437e-33	-0.54873	0.066	0.265	5.93669e-29	5	PSMB10	0.249057
PRDX2	2.86463e-33	-0.507109	0.063	0.259	1.13047e-28	5	PRDX2	0.243243
CDK17	2.91303e-33	1.24589	0.26	0.138	1.14957e-28	5	CDK17	1.88406
SON	3.42768e-33	0.927889	0.574	0.548	1.35267e-28	5	SON	1.04745
LTB.4	4.68806e-33	-0.75405	0.212	0.45	1.85005e-28	5	LTB	0.471111
RANBP2	6.31712e-33	1.20106	0.27	0.145	2.49293e-28	5	RANBP2	1.86207
GOLGA4	1.26092e-32	1.29555	0.308	0.186	4.97597e-28	5	GOLGA4	1.65591
EPC1.2	2.02211e-32	1.14485	0.444	0.351	7.97985e-28	5	EPC1	1.26496
SNRPB2	2.73358e-32	-0.512545	0.08	0.285	1.07875e-27	5	SNRPB2	0.280702
JMJD1C	6.20159e-32	1.31144	0.298	0.177	2.44733e-27	5	JMJD1C	1.68362
SLC38A1.2	1.17745e-31	1.21187	0.393	0.282	4.64659e-27	5	SLC38A1	1.39362
BUD31	1.22969e-31	-0.516755	0.064	0.252	4.85274e-27	5	BUD31	0.253968
NFKB1.1	3.28604e-31	1.26262	0.274	0.153	1.29677e-26	5	NFKB1	1.79085
CCNL1	6.85793e-31	1.08407	0.493	0.432	2.70635e-26	5	CCNL1	1.1412
LCP1.1	5.08513e-30	1.10905	0.516	0.471	2.00674e-25	5	LCP1	1.09554
RNF149.1	5.09851e-30	1.25022	0.348	0.237	2.01203e-25	5	RNF149	1.46835
PRDM1.2	6.38486e-30	1.52549	0.371	0.257	2.51966e-25	5	PRDM1	1.44358
SPTAN1	1.38028e-29	1.17299	0.327	0.209	5.44702e-25	5	SPTAN1	1.56459
UBE2S.4	1.56022e-29	-0.547869	0.072	0.257	6.15708e-25	5	UBE2S	0.280156
GOLGB1	2.37342e-29	1.3123	0.264	0.149	9.36621e-25	5	GOLGB1	1.77181
SPOCK2.3	7.32441e-29	1.12297	0.433	0.336	2.89043e-24	5	SPOCK2	1.28869
HLA-DPA1.1	1.04721e-28	-0.5057	0.206	0.444	4.1326e-24	5	HLA-DPA1	0.463964
HSPA5.3	3.33248e-28	1.24111	0.562	0.555	1.3151e-23	5	HSPA5	1.01261
CANX.1	6.40171e-28	1.20798	0.338	0.23	2.52631e-23	5	CANX	1.46957
PCM1	7.10789e-28	1.20655	0.276	0.164	2.80499e-23	5	PCM1	1.68293
GPR183.1	8.65405e-28	1.26749	0.401	0.295	3.41515e-23	5	GPR183	1.35932
RNF125	1.01423e-27	1.0968	0.252	0.142	4.00245e-23	5	RNF125	1.77465
CNOT6L	1.16751e-27	1.27776	0.364	0.265	4.60734e-23	5	CNOT6L	1.37358
PTGER4.1	3.06074e-27	1.30046	0.374	0.276	1.20786e-22	5	PTGER4	1.35507
RGS2.1	3.6009e-27	-0.527058	0.163	0.372	1.42102e-22	5	RGS2	0.438172
ANKRD44	3.91232e-27	1.11416	0.281	0.171	1.54392e-22	5	ANKRD44	1.64327
CD8A.4	5.16691e-27	-0.870831	0.176	0.365	2.03902e-22	5	CD8A	0.482192
EIF4G2	9.11304e-27	1.01695	0.474	0.42	3.59628e-22	5	EIF4G2	1.12857
FNBP4	1.13517e-26	1.20101	0.288	0.181	4.47973e-22	5	FNBP4	1.59116
STK17B	1.78768e-26	0.967089	0.519	0.484	7.05473e-22	5	STK17B	1.07231
PRPF8	2.40543e-26	1.14734	0.255	0.147	9.49254e-22	5	PRPF8	1.73469
REL.2	4.47565e-26	1.02643	0.463	0.386	1.76623e-21	5	REL	1.19948
GBP5.4	5.7522e-26	1.24979	0.35	0.242	2.26999e-21	5	GBP5	1.44628
CHD1	7.30503e-26	1.17915	0.34	0.236	2.88279e-21	5	CHD1	1.44068
HLA-E.2	1.16641e-25	0.552751	0.84	0.923	4.60299e-21	5	HLA-E	0.910076
DNAJA1.5	2.75328e-25	-0.555809	0.364	0.608	1.08653e-20	5	DNAJA1	0.598684
RBM39.1	3.02769e-25	0.928074	0.55	0.549	1.19482e-20	5	RBM39	1.00182
TXNIP.1	6.41284e-25	1.30469	0.573	0.554	2.5307e-20	5	TXNIP	1.0343
MYCBP2	6.82826e-25	1.25233	0.293	0.192	2.69463e-20	5	MYCBP2	1.52604
NKTR	6.88256e-25	1.21786	0.326	0.227	2.71607e-20	5	NKTR	1.43612
SH2D2A.2	9.86733e-25	-0.529111	0.097	0.269	3.89394e-20	5	SH2D2A	0.360595
MYH9.4	2.34413e-24	0.960358	0.427	0.343	9.25066e-20	5	MYH9	1.2449
TAGAP	3.39945e-24	1.1731	0.374	0.284	1.34153e-19	5	TAGAP	1.3169
CD46	1.30339e-23	1.06964	0.264	0.164	5.14357e-19	5	CD46	1.60976
RBM25	3.49095e-23	1.04799	0.433	0.375	1.37764e-18	5	RBM25	1.15467
CYLD	8.69906e-23	1.14244	0.303	0.207	3.43291e-18	5	CYLD	1.46377
TNRC6B	1.2022e-22	1.19667	0.292	0.194	4.74423e-18	5	TNRC6B	1.50515
NSD3.1	1.73672e-22	1.22783	0.305	0.212	6.85363e-18	5	NSD3	1.43868
ID2.4	2.20249e-22	-0.650671	0.381	0.609	8.69169e-18	5	ID2	0.625616
DDX17.1	3.94619e-22	1.09561	0.327	0.234	1.55728e-17	5	DDX17	1.39744
EMB	7.62547e-22	1.23539	0.335	0.25	3.00924e-17	5	EMB	1.34
NFKBIZ	1.1337e-21	1.23066	0.326	0.235	4.4739e-17	5	NFKBIZ	1.38723
NR3C1.1	1.20671e-21	1.02947	0.39	0.311	4.76204e-17	5	NR3C1	1.25402
CD69.4	1.34811e-21	0.97221	0.664	0.673	5.32005e-17	5	CD69	0.986627
EZR.1	2.91738e-21	1.01559	0.537	0.535	1.15128e-16	5	EZR	1.00374
SYTL3.2	3.58634e-21	1.15283	0.352	0.261	1.41528e-16	5	SYTL3	1.34866
PNRC1.1	3.59192e-21	0.765279	0.595	0.615	1.41748e-16	5	PNRC1	0.96748
IKZF1	8.0581e-21	1.09571	0.359	0.282	3.17997e-16	5	IKZF1	1.27305
ETS1	9.47722e-21	1.07032	0.379	0.308	3.74e-16	5	ETS1	1.23052
DDX24.1	1.23542e-20	0.87555	0.503	0.482	4.87533e-16	5	DDX24	1.04357
JAK1.1	1.71862e-20	0.963714	0.431	0.378	6.78221e-16	5	JAK1	1.14021
TSPYL2	3.69649e-20	1.24603	0.38	0.31	1.45874e-15	5	TSPYL2	1.22581
PARP8	1.45417e-19	1.11571	0.267	0.178	5.7386e-15	5	PARP8	1.5
DYNC1H1	2.82538e-19	1.06436	0.286	0.2	1.11498e-14	5	DYNC1H1	1.43
SRSF11	3.96888e-19	0.915998	0.42	0.369	1.56624e-14	5	SRSF11	1.13821
RGS1.4	8.35568e-19	-0.567719	0.395	0.593	3.2974e-14	5	RGS1	0.666105
KMT2E	1.51179e-18	1.01075	0.471	0.457	5.966e-14	5	KMT2E	1.03063
BCLAF1.1	2.09841e-18	1.05027	0.341	0.268	8.28097e-14	5	BCLAF1	1.27239
ADAR	2.67909e-18	1.09641	0.302	0.222	1.05725e-13	5	ADAR	1.36036
TC2N	2.7641e-18	1.04914	0.264	0.178	1.0908e-13	5	TC2N	1.48315
CBLB.2	3.53246e-18	1.01499	0.331	0.247	1.39402e-13	5	CBLB	1.34008
IL10RA.2	8.74843e-18	1.05046	0.327	0.253	3.45239e-13	5	IL10RA	1.29249
ITGB1.2	1.2713e-17	1.12282	0.352	0.286	5.01694e-13	5	ITGB1	1.23077
DOCK8	3.40014e-17	0.916764	0.26	0.177	1.3418e-12	5	DOCK8	1.46893
MCL1.1	6.94707e-17	0.849891	0.541	0.56	2.74152e-12	5	MCL1	0.966071
HNRNPU	8.05048e-17	1.02595	0.416	0.377	3.17696e-12	5	HNRNPU	1.10345
GLUD1.1	1.00611e-16	1.241	0.279	0.203	3.97043e-12	5	GLUD1	1.37438
DUSP1	2.75779e-16	0.619773	0.713	0.727	1.08831e-11	5	DUSP1	0.980743
BIRC3.3	3.9438e-16	1.25912	0.428	0.391	1.55634e-11	5	BIRC3	1.09463
PPP1R15A.2	4.59843e-16	0.788343	0.526	0.525	1.81468e-11	5	PPP1R15A	1.0019
IDS	4.85918e-16	1.02455	0.403	0.366	1.91758e-11	5	IDS	1.10109
DDX6.1	8.31517e-16	0.998145	0.321	0.253	3.28142e-11	5	DDX6	1.26877
RSRP1	1.16525e-15	0.898714	0.436	0.408	4.59843e-11	5	RSRP1	1.06863
FOXP1	2.33366e-15	1.05246	0.273	0.2	9.20932e-11	5	FOXP1	1.365
TSC22D3	2.49301e-15	0.673697	0.723	0.799	9.83818e-11	5	TSC22D3	0.904881
SAMSN1.3	4.58842e-15	0.974633	0.383	0.333	1.81073e-10	5	SAMSN1	1.15015
TPR.1	5.06211e-15	1.05262	0.32	0.258	1.99766e-10	5	TPR	1.24031
CELF2	6.21556e-15	1.05348	0.349	0.301	2.45284e-10	5	CELF2	1.15947
ROCK1	8.63974e-15	1.02558	0.288	0.221	3.4095e-10	5	ROCK1	1.30317
LRRFIP1	1.21489e-14	0.965401	0.4	0.372	4.7943e-10	5	LRRFIP1	1.07527
CAST.1	1.75553e-14	1.08808	0.317	0.26	6.92784e-10	5	CAST	1.21923
ZC3HAV1.1	2.72599e-14	1.06269	0.376	0.335	1.07576e-09	5	ZC3HAV1	1.12239
FOSB.3	2.61271e-13	0.79389	0.536	0.531	1.03105e-08	5	FOSB	1.00942
NEAT1.4	2.78568e-13	0.834113	0.558	0.565	1.09931e-08	5	NEAT1	0.987611
MBP	8.66953e-13	0.956133	0.291	0.231	3.42126e-08	5	MBP	1.25974
IVNS1ABP	4.38412e-12	0.888572	0.256	0.194	1.73011e-07	5	IVNS1ABP	1.31959
POLR2A	8.13599e-12	0.873906	0.253	0.191	3.21071e-07	5	POLR2A	1.32461
G3BP2.1	1.82429e-11	0.894867	0.344	0.303	7.1992e-07	5	G3BP2	1.13531
LMNA.3	2.12097e-11	0.866132	0.493	0.466	8.36998e-07	5	LMNA	1.05794
YWHAZ.1	2.90919e-11	0.623646	0.564	0.645	1.14805e-06	5	YWHAZ	0.874419
SCAF11	2.97763e-11	0.935379	0.283	0.231	1.17506e-06	5	SCAF11	1.22511
HSP90B1.1	6.2757e-11	0.954622	0.403	0.398	2.47658e-06	5	HSP90B1	1.01256
TCF25	7.38674e-11	0.943205	0.352	0.322	2.91503e-06	5	TCF25	1.09317
JUN.3	1.17676e-10	0.698439	0.631	0.661	4.64386e-06	5	JUN	0.954614
PAK2	1.93928e-10	0.962414	0.256	0.204	7.65297e-06	5	PAK2	1.2549
NCL.1	2.56607e-10	0.667012	0.508	0.555	1.01265e-05	5	NCL	0.915315
PDIA3.1	3.61973e-10	0.857022	0.449	0.474	1.42845e-05	5	PDIA3	0.947257
ILF3	4.34024e-10	0.902647	0.26	0.212	1.71279e-05	5	ILF3	1.22642
GRB2	9.73593e-10	0.892769	0.267	0.22	3.84209e-05	5	GRB2	1.21364
RAD21.1	1.08432e-09	0.860682	0.283	0.239	4.27905e-05	5	RAD21	1.1841
ARID4B	1.12258e-09	0.923186	0.363	0.347	4.43003e-05	5	ARID4B	1.04611
WSB1	1.2724e-09	0.876564	0.365	0.35	5.02126e-05	5	WSB1	1.04286
ADGRE5.3	1.33563e-09	0.944469	0.37	0.347	5.27079e-05	5	ADGRE5	1.06628
PNISR	2.41839e-09	0.851246	0.34	0.313	9.54368e-05	5	PNISR	1.08626
EIF3A	3.16578e-09	0.944833	0.286	0.245	0.000124931	5	EIF3A	1.16735
DDX3X.1	3.95756e-09	0.796572	0.406	0.409	0.000156177	5	DDX3X	0.992665
FAM107B	6.35608e-09	0.847291	0.27	0.226	0.00025083	5	FAM107B	1.19469
TAPBP.1	8.58101e-09	0.768146	0.39	0.382	0.000338633	5	TAPBP	1.02094
CDC37	1.13098e-07	0.785209	0.386	0.398	0.00446317	5	CDC37	0.969849
IFRD1.1	1.30975e-07	0.882808	0.272	0.24	0.00516867	5	IFRD1	1.13333
FYN	1.72226e-07	0.876635	0.37	0.373	0.00679657	5	FYN	0.991957
SRSF10	4.43903e-07	0.873704	0.278	0.251	0.0175177	5	SRSF10	1.10757
ELF1	6.30203e-07	0.674444	0.434	0.464	0.0248697	5	ELF1	0.935345
SFPQ	8.06431e-07	0.723363	0.369	0.377	0.0318242	5	SFPQ	0.97878
ZAP70	8.2062e-07	0.808467	0.284	0.26	0.0323841	5	ZAP70	1.09231
IER2.3	9.3019e-07	0.568172	0.595	0.661	0.0367081	5	IER2	0.900151
TMEM123	9.57261e-07	0.815949	0.265	0.235	0.0377764	5	TMEM123	1.12766
AKAP9	1.17448e-06	0.948466	0.259	0.232	0.0463485	5	AKAP9	1.11638
GADD45B.4	1.23044e-06	0.630188	0.55	0.571	0.0485568	5	GADD45B	0.963222
PIK3IP1	1.35083e-06	0.764235	0.266	0.237	0.0533079	5	PIK3IP1	1.12236
N4BP2L2	1.62928e-06	0.749429	0.315	0.302	0.0642964	5	N4BP2L2	1.04305
CDKN1B.2	2.55166e-06	0.760796	0.297	0.276	0.100696	5	CDKN1B	1.07609
KTN1	4.37312e-06	0.869099	0.253	0.226	0.172576	5	KTN1	1.11947
GPBP1	7.29151e-06	0.789109	0.309	0.302	0.287745	5	GPBP1	1.02318
NCOR1	9.67877e-06	0.81997	0.303	0.295	0.381953	5	NCOR1	1.02712
HSPH1.1	1.17691e-05	1.11382	0.278	0.255	0.464443	5	HSPH1	1.0902
PPP1R12A	1.7201e-05	0.803629	0.25	0.228	0.678804	5	PPP1R12A	1.09649
EWSR1	1.82258e-05	0.735235	0.316	0.315	0.719244	5	EWSR1	1.00317
FNBP1	1.88676e-05	0.725472	0.316	0.312	0.744571	5	FNBP1	1.01282
CFLAR	2.17358e-05	0.780039	0.263	0.244	0.85776	5	CFLAR	1.07787
VCP.2	2.53884e-05	0.686828	0.313	0.305	1	5	VCP	1.02623
CD96	4.25612e-05	0.820795	0.28	0.27	1	5	CD96	1.03704
TRIM22.3	4.37412e-05	0.781938	0.265	0.247	1	5	TRIM22	1.07287
BAZ1A	4.7559e-05	0.913015	0.276	0.265	1	5	BAZ1A	1.04151
DDX21	4.86291e-05	0.800786	0.255	0.239	1	5	DDX21	1.06695
CXCR4.1	5.2976e-05	0.506919	0.733	0.845	1	5	CXCR4	0.867456
UBXN4	8.24508e-05	0.73183	0.298	0.295	1	5	UBXN4	1.01017
ATRX	9.64633e-05	0.817095	0.258	0.243	1	5	ATRX	1.06173
ITGA4.2	0.00011421	0.692914	0.251	0.225	1	5	ITGA4	1.11556
SP100	0.000149908	0.727628	0.292	0.294	1	5	SP100	0.993197
PRKCH.1	0.000175278	0.666198	0.297	0.293	1	5	PRKCH	1.01365
HSP90AB1.2	0.000186373	0.511748	0.648	0.783	1	5	HSP90AB1	0.827586
TAX1BP1	0.000198835	0.7258	0.302	0.306	1	5	TAX1BP1	0.986928
SAT1.2	0.0010775	0.815319	0.534	0.64	1	5	SAT1	0.834375
TOB1	0.00127442	0.872739	0.253	0.248	1	5	TOB1	1.02016
ACAP1	0.00134553	0.643113	0.372	0.416	1	5	ACAP1	0.894231
ZNF207	0.00135989	0.709824	0.25	0.245	1	5	ZNF207	1.02041
SLA.2	0.00191794	0.667796	0.327	0.335	1	5	SLA	0.976119
RSRC2	0.00207322	0.659645	0.28	0.288	1	5	RSRC2	0.972222
HSPA1A.3	0.00251032	0.845032	0.237	0.325	1	5	HSPA1A	0.729231
ACTR2	0.00257623	0.672134	0.269	0.274	1	5	ACTR2	0.981752
RHOH.1	0.00292283	0.680579	0.317	0.337	1	5	RHOH	0.940653
HSPA1B.3	0.00596908	0.760952	0.188	0.256	1	5	HSPA1B	0.734375
SQSTM1.2	0.00809885	0.678271	0.38	0.433	1	5	SQSTM1	0.877598
ARHGEF1	0.00819351	0.619955	0.309	0.336	1	5	ARHGEF1	0.919643
IFI16	0.00933927	0.668351	0.3	0.324	1	5	IFI16	0.925926
HSP90AA1.3	0.00946928	0.593648	0.701	0.84	1	5	HSP90AA1	0.834524
CXCL13	0	3.757	0.765	0.048	0	6	CXCL13	15.9375
GEM	2.96907e-222	1.89435	0.485	0.067	1.17169e-217	6	GEM	7.23881
CD200	1.19185e-207	1.27367	0.282	0.023	4.70338e-203	6	CD200	12.2609
CHN1	2.77734e-176	1.34744	0.317	0.035	1.09602e-171	6	CHN1	9.05714
NMB	6.14171e-173	2.39254	0.368	0.051	2.4237e-168	6	NMB	7.21569
TSHZ2	9.37451e-168	1.26613	0.394	0.056	3.69946e-163	6	TSHZ2	7.03571
PTMS	7.98365e-96	1.38174	0.49	0.136	3.15059e-91	6	PTMS	3.60294
PGM2L1	5.18771e-89	1.65615	0.315	0.066	2.04723e-84	6	PGM2L1	4.77273
DUSP4.4	5.05833e-86	1.1594	0.862	0.428	1.99617e-81	6	DUSP4	2.01402
SESN3	1.60545e-74	1.38263	0.294	0.066	6.33558e-70	6	SESN3	4.45455
PAM	1.61029e-69	0.79109	0.27	0.057	6.35467e-65	6	PAM	4.73684
RBPJ	3.7153e-64	1.21051	0.501	0.186	1.46617e-59	6	RBPJ	2.69355
SNX9.1	2.22433e-56	1.12067	0.452	0.166	8.77787e-52	6	SNX9	2.72289
PMAIP1.2	4.10886e-56	1.13386	0.569	0.249	1.62148e-51	6	PMAIP1	2.28514
TNFRSF18.4	4.21882e-55	0.87162	0.506	0.194	1.66487e-50	6	TNFRSF18	2.60825
ITM2A.3	2.23493e-52	0.934555	0.727	0.383	8.8197e-48	6	ITM2A	1.89817
CD82.2	5.2679e-52	0.950771	0.543	0.229	2.07887e-47	6	CD82	2.37118
AHI1	3.01001e-51	0.878406	0.375	0.123	1.18784e-46	6	AHI1	3.04878
FABP5	3.94606e-51	0.994513	0.517	0.214	1.55723e-46	6	FABP5	2.41589
TSC22D1	2.13428e-50	0.850918	0.273	0.074	8.4225e-46	6	TSC22D1	3.68919
TOX2	5.68001e-46	0.614655	0.254	0.068	2.2415e-41	6	TOX2	3.73529
FTH1.2	3.58167e-45	-0.901132	0.937	0.966	1.41343e-40	6	FTH1	0.969979
NR3C1.2	2.07373e-44	1.2988	0.585	0.308	8.18356e-40	6	NR3C1	1.89935
GRAMD1A	1.10671e-42	0.918631	0.31	0.104	4.36741e-38	6	GRAMD1A	2.98077
SAMSN1.4	1.40452e-42	0.992085	0.608	0.327	5.54266e-38	6	SAMSN1	1.85933
MSI2	2.80456e-40	0.666712	0.287	0.091	1.10676e-35	6	MSI2	3.15385
PDCD1	6.18286e-40	0.793899	0.375	0.14	2.43994e-35	6	PDCD1	2.67857
HSPD1.2	5.03842e-39	1.17129	0.597	0.328	1.98831e-34	6	HSPD1	1.82012
BATF.5	6.74095e-39	0.749641	0.587	0.279	2.66018e-34	6	BATF	2.10394
HSP90AA1.4	1.17498e-38	1.237	0.939	0.829	4.63684e-34	6	HSP90AA1	1.13269
PPP4R2	3.73962e-38	0.617939	0.368	0.137	1.47577e-33	6	PPP4R2	2.68613
CTLA4.1	8.42498e-37	0.649334	0.434	0.178	3.32475e-32	6	CTLA4	2.4382
LAG3.4	3.08986e-36	0.768436	0.503	0.234	1.21935e-31	6	LAG3	2.14957
RPS26.4	5.75673e-36	1.41353	0.851	0.701	2.27178e-31	6	RPS26	1.21398
TOX	7.70196e-36	0.548076	0.394	0.153	3.03942e-31	6	TOX	2.57516
HSPA1A.4	1.00995e-35	1.45044	0.569	0.313	3.98557e-31	6	HSPA1A	1.81789
ICOS.1	1.22638e-35	0.853973	0.438	0.191	4.83965e-31	6	ICOS	2.29319
IGFLR1	1.30731e-35	0.5878	0.268	0.088	5.15903e-31	6	IGFLR1	3.04545
RAB11FIP1	1.3427e-35	0.728401	0.296	0.103	5.29871e-31	6	RAB11FIP1	2.87379
MT1E	4.91826e-35	0.924424	0.287	0.101	1.94089e-30	6	MT1E	2.84158
GAPDH.2	5.84027e-35	0.610693	0.979	0.905	2.30474e-30	6	GAPDH	1.08177
HSPH1.2	1.00119e-34	1.1673	0.487	0.249	3.951e-30	6	HSPH1	1.95582
CDK6	6.80092e-34	0.741862	0.263	0.088	2.68385e-29	6	CDK6	2.98864
BHLHE40.2	1.3323e-32	0.812006	0.508	0.25	5.25764e-28	6	BHLHE40	2.032
TTN	2.0926e-32	0.615022	0.259	0.086	8.25801e-28	6	TTN	3.01163
TRAF1	3.17535e-31	0.558498	0.27	0.095	1.25309e-26	6	TRAF1	2.84211
CNIH1	3.56892e-31	0.887639	0.331	0.138	1.4084e-26	6	CNIH1	2.39855
HSPB1	1.10441e-30	1.2111	0.529	0.292	4.35832e-26	6	HSPB1	1.81164
HSPA4	1.32566e-30	0.612067	0.31	0.119	5.23145e-26	6	HSPA4	2.60504
RGS2.2	1.32625e-30	1.00224	0.599	0.353	5.23377e-26	6	RGS2	1.69688
FAM107B.1	2.56134e-30	0.89769	0.45	0.222	1.01078e-25	6	FAM107B	2.02703
COTL1.2	6.39895e-30	0.732328	0.732	0.465	2.52522e-25	6	COTL1	1.57419
CACYBP.3	9.75928e-30	0.858733	0.483	0.251	3.8513e-25	6	CACYBP	1.9243
RALA	1.0014e-29	0.723274	0.322	0.13	3.95184e-25	6	RALA	2.47692
HSPA1B.4	1.16546e-29	1.17204	0.478	0.246	4.59927e-25	6	HSPA1B	1.94309
LTB.5	1.16678e-29	-1.69337	0.191	0.444	4.60447e-25	6	LTB	0.43018
SEM1	1.74044e-29	0.600477	0.473	0.234	6.86831e-25	6	SEM1	2.02137
CD27.4	5.59305e-28	0.565542	0.632	0.352	2.20718e-23	6	CD27	1.79545
AHSA1	1.23852e-27	0.633944	0.319	0.133	4.88758e-23	6	AHSA1	2.3985
SH2D1A	4.82281e-27	0.710347	0.455	0.228	1.90322e-22	6	SH2D1A	1.99561
TNFRSF9	5.21607e-27	0.720613	0.375	0.169	2.05842e-22	6	TNFRSF9	2.21893
UBC.1	1.42438e-26	0.625278	0.986	0.938	5.62103e-22	6	UBC	1.05117
RGCC.1	1.53089e-25	0.785933	0.69	0.464	6.04134e-21	6	RGCC	1.48707
MYCBP2.1	2.60089e-25	0.612549	0.399	0.192	1.02639e-20	6	MYCBP2	2.07812
HLA-DRB1.2	2.75144e-25	0.755417	0.639	0.405	1.0858e-20	6	HLA-DRB1	1.57778
TNFRSF4.1	5.52764e-25	0.581493	0.315	0.137	2.18137e-20	6	TNFRSF4	2.29927
PIM3.1	7.97172e-25	0.646178	0.408	0.2	3.14588e-20	6	PIM3	2.04
APLP2	2.01532e-24	0.546057	0.261	0.104	7.95306e-20	6	APLP2	2.50962
ZEB2.1	4.43128e-24	0.677293	0.329	0.145	1.74872e-19	6	ZEB2	2.26897
CBLB.3	8.56174e-24	0.53333	0.471	0.246	3.37872e-19	6	CBLB	1.91463
GRSF1	8.94522e-24	0.579018	0.326	0.146	3.53005e-19	6	GRSF1	2.23288
ATP5F1B	1.33484e-23	0.582918	0.543	0.316	5.26766e-19	6	ATP5F1B	1.71835
ARID5B.6	1.38758e-23	0.557345	0.585	0.338	5.47581e-19	6	ARID5B	1.73077
PPM1G	1.84873e-23	0.535849	0.434	0.218	7.29563e-19	6	PPM1G	1.99083
CRTAM.1	2.19073e-23	0.966959	0.338	0.161	8.64527e-19	6	CRTAM	2.09938
IFNG.3	3.40161e-23	0.591192	0.417	0.204	1.34238e-18	6	IFNG	2.04412
SIAH2	4.081e-23	0.594307	0.261	0.106	1.61048e-18	6	SIAH2	2.46226
TOPORS	4.20289e-23	0.504851	0.322	0.142	1.65859e-18	6	TOPORS	2.26761
GADD45G	7.35093e-23	0.568186	0.254	0.103	2.9009e-18	6	GADD45G	2.46602
CD74.2	1.84805e-22	0.568771	0.925	0.831	7.29296e-18	6	CD74	1.11312
NFKB1.2	2.59042e-22	0.813888	0.329	0.155	1.02226e-17	6	NFKB1	2.12258
HIF1A	3.13651e-22	0.545769	0.352	0.166	1.23776e-17	6	HIF1A	2.12048
RNF19A.5	1.37129e-21	0.549338	0.566	0.334	5.41153e-17	6	RNF19A	1.69461
SOD1.3	1.86946e-21	0.639949	0.718	0.528	7.37747e-17	6	SOD1	1.35985
TIGIT.3	3.0378e-21	0.541829	0.501	0.275	1.19881e-16	6	TIGIT	1.82182
TGIF1	8.1799e-21	0.531061	0.413	0.211	3.22803e-16	6	TGIF1	1.95735
HLA-DMA	8.36728e-21	0.521816	0.347	0.166	3.30198e-16	6	HLA-DMA	2.09036
HSPE1.2	9.3854e-21	0.771689	0.646	0.447	3.70376e-16	6	HSPE1	1.44519
PDE4D	1.02202e-20	0.578852	0.319	0.149	4.03321e-16	6	PDE4D	2.14094
HSP90AB1.3	4.60986e-20	0.735554	0.872	0.772	1.81919e-15	6	HSP90AB1	1.12953
CHORDC1	1.00072e-19	0.510513	0.291	0.133	3.94913e-15	6	CHORDC1	2.18797
SEC11A.1	2.99474e-19	0.545407	0.483	0.279	1.18181e-14	6	SEC11A	1.73118
STAT4.1	4.41434e-19	0.684207	0.329	0.165	1.74203e-14	6	STAT4	1.99394
MT2A.1	1.3057e-18	0.800277	0.587	0.394	5.1527e-14	6	MT2A	1.48985
TXNIP.2	6.23593e-18	-0.920141	0.387	0.56	2.46088e-13	6	TXNIP	0.691071
HLA-DRA.3	6.2931e-18	0.956773	0.483	0.301	2.48345e-13	6	HLA-DRA	1.60465
MTRNR2L12.3	8.12206e-18	1.04185	0.636	0.515	3.20521e-13	6	MTRNR2L12	1.23495
REL.3	1.35727e-17	0.926388	0.557	0.385	5.35621e-13	6	REL	1.44675
IQGAP1.2	1.49034e-17	0.639324	0.438	0.251	5.88131e-13	6	IQGAP1	1.74502
STAT3.4	1.81066e-17	0.571921	0.585	0.379	7.14541e-13	6	STAT3	1.54354
BTG2.2	7.77273e-17	-1.01135	0.347	0.498	3.06735e-12	6	BTG2	0.696787
HLA-DQA1	3.00921e-16	0.606556	0.336	0.181	1.18753e-11	6	HLA-DQA1	1.85635
FOS.2	8.57692e-16	-1.01199	0.643	0.725	3.38471e-11	6	FOS	0.886897
SQSTM1.3	1.19802e-15	0.658542	0.599	0.425	4.72773e-11	6	SQSTM1	1.40941
GPR183.2	1.43544e-15	-1.23074	0.145	0.306	5.66468e-11	6	GPR183	0.473856
BIRC3.4	1.6178e-15	0.788931	0.548	0.388	6.38432e-11	6	BIRC3	1.41237
ANXA1.1	1.78192e-15	-0.980917	0.322	0.482	7.03198e-11	6	ANXA1	0.66805
KLF2	1.91707e-15	-1.05225	0.093	0.257	7.56532e-11	6	KLF2	0.361868
TSC22D3.1	2.30848e-15	-0.616033	0.725	0.797	9.10994e-11	6	TSC22D3	0.909661
GNLY.6	2.45844e-15	-2.67652	0.14	0.288	9.70173e-11	6	GNLY	0.486111
HSPA8.2	2.71e-15	0.569671	0.939	0.83	1.06945e-10	6	HSPA8	1.13133
RGS1.5	2.72056e-15	0.638394	0.788	0.575	1.07361e-10	6	RGS1	1.37043
GOLGA4.1	4.80478e-15	0.542104	0.347	0.189	1.89611e-10	6	GOLGA4	1.83598
SMARCA2	8.47541e-15	0.550882	0.28	0.138	3.34465e-10	6	SMARCA2	2.02899
TRAT1.1	1.21175e-14	0.512275	0.345	0.189	4.78192e-10	6	TRAT1	1.8254
PAK2.1	2.27321e-14	0.507637	0.359	0.203	8.97078e-10	6	PAK2	1.76847
IER2.4	3.17082e-14	-0.846561	0.587	0.659	1.2513e-09	6	IER2	0.890744
DNAJA1.6	3.23473e-14	0.649254	0.751	0.589	1.27652e-09	6	DNAJA1	1.27504
NDUFV2.3	1.35936e-13	0.514253	0.515	0.339	5.36445e-09	6	NDUFV2	1.51917
KPNA2	1.56294e-13	0.508939	0.347	0.195	6.16782e-09	6	KPNA2	1.77949
ZFP36.4	3.44176e-12	-0.638083	0.774	0.827	1.35822e-07	6	ZFP36	0.935913
JUNB	3.45951e-12	-0.510171	0.909	0.899	1.36523e-07	6	JUNB	1.01112
CD52.4	5.17071e-12	-0.708308	0.662	0.685	2.04052e-07	6	CD52	0.966423
CD69.5	1.50521e-11	-0.813777	0.604	0.674	5.94003e-07	6	CD69	0.896142
CCL4L2.1	6.62118e-11	1.10517	0.291	0.173	2.61292e-06	6	CCL4L2	1.68208
GPR65.3	1.04367e-10	-0.823168	0.145	0.27	4.11864e-06	6	GPR65	0.537037
PIK3R1.2	2.06707e-10	-0.899598	0.193	0.313	8.15728e-06	6	PIK3R1	0.616613
DYNLL1.5	9.78809e-10	0.552102	0.73	0.561	3.86268e-05	6	DYNLL1	1.30125
H2AFZ.4	1.11921e-09	0.526978	0.732	0.598	4.41673e-05	6	H2AFZ	1.22408
SAT1.3	2.15499e-09	-0.63765	0.587	0.635	8.50425e-05	6	SAT1	0.924409
IFITM3.1	2.25237e-09	-0.636364	0.226	0.354	8.88854e-05	6	IFITM3	0.638418
CD48.2	4.64249e-09	-0.574535	0.326	0.438	0.000183207	6	CD48	0.744292
IL7R.3	5.01349e-09	-1.10658	0.322	0.414	0.000197847	6	IL7R	0.777778
FOSB.4	2.48459e-08	-0.646823	0.441	0.534	0.000980494	6	FOSB	0.825843
LITAF.3	3.36983e-08	-0.678603	0.448	0.518	0.00132984	6	LITAF	0.864865
DUSP1.1	2.74585e-07	-0.52756	0.713	0.726	0.0108359	6	DUSP1	0.982094
XBP1.2	2.38211e-06	-0.548415	0.203	0.286	0.094005	6	XBP1	0.70979
GZMK.5	3.04434e-06	-0.59607	0.329	0.429	0.120139	6	GZMK	0.7669
CLEC2B.1	3.12328e-06	0.580414	0.429	0.329	0.123254	6	CLEC2B	1.30395
CCL5.4	3.58947e-06	-0.509277	0.604	0.68	0.141651	6	CCL5	0.888235
ARL4C.1	3.6388e-06	-0.533131	0.219	0.308	0.143598	6	ARL4C	0.711039
RPS17.6	1.90163e-05	-0.63747	0.417	0.471	0.750439	6	RPS17	0.88535
ZFP36L2.4	0.000110369	-0.565168	0.825	0.768	1	6	ZFP36L2	1.07422
NFKBIA.2	0.000420701	-0.561294	0.695	0.673	1	6	NFKBIA	1.03269
GADD45B.5	0.000699445	-0.604447	0.58	0.57	1	6	GADD45B	1.01754
APOC1	9.68229e-153	3.30963	0.727	0.016	3.82092e-148	7	APOC1	45.4375
MET	3.57856e-130	2.02888	0.409	0.006	1.41221e-125	7	MET	68.1667
MYO10	9.20761e-94	2.67521	0.591	0.017	3.6336e-89	7	MYO10	34.7647
SOCS6	6.39712e-87	1.57405	0.364	0.007	2.5245e-82	7	SOCS6	52
WBP5	5.01838e-63	1.35402	0.318	0.007	1.98041e-58	7	WBP5	45.4286
CMB9-22P13.1	8.85373e-63	1.36363	0.273	0.005	3.49395e-58	7	CMB9-22P13.1	54.6
CPEB2	6.16517e-61	2.50878	0.5	0.019	2.43296e-56	7	CPEB2	26.3158
PDLIM3	1.77134e-58	2.17578	0.318	0.008	6.99025e-54	7	PDLIM3	39.75
CLIC4	1.23872e-57	1.6093	0.5	0.019	4.88836e-53	7	CLIC4	26.3158
CITED1	4.39222e-47	3.35108	0.727	0.054	1.7333e-42	7	CITED1	13.463
RHOQ	1.21965e-46	1.50292	0.364	0.013	4.81309e-42	7	RHOQ	28
FKBP10	2.78718e-46	1.19212	0.273	0.007	1.09991e-41	7	FKBP10	39
TCEB1	5.35668e-43	2.79565	0.727	0.059	2.11391e-38	7	TCEB1	12.322
FABP3	2.08698e-42	1.45223	0.273	0.008	8.23586e-38	7	FABP3	34.125
SLC7A8	2.36776e-42	1.74843	0.273	0.008	9.34389e-38	7	SLC7A8	34.125
RGS12	4.78567e-41	1.26076	0.273	0.008	1.88857e-36	7	RGS12	34.125
ZNF704	2.47468e-39	1.61484	0.273	0.009	9.76583e-35	7	ZNF704	30.3333
BAMBI	9.38375e-39	2.21627	0.364	0.016	3.70311e-34	7	BAMBI	22.75
EFHD1	3.456e-37	1.57235	0.318	0.012	1.36384e-32	7	EFHD1	26.5
RASGRP3	3.49138e-37	1.43516	0.318	0.012	1.3778e-32	7	RASGRP3	26.5
ARC	4.31976e-37	1.70083	0.318	0.013	1.70471e-32	7	ARC	24.4615
SERPINF1	1.30459e-35	2.06933	0.545	0.038	5.14831e-31	7	SERPINF1	14.3421
ST3GAL4	4.69518e-35	2.27622	0.545	0.039	1.85286e-30	7	ST3GAL4	13.9744
NEDD4L	2.06032e-34	1.17887	0.273	0.01	8.13064e-30	7	NEDD4L	27.3
STK3	2.40579e-34	1.15103	0.273	0.01	9.49396e-30	7	STK3	27.3
RGS20	1.01649e-33	0.957347	0.273	0.01	4.01137e-29	7	RGS20	27.3
PHACTR1	8.23127e-32	1.4709	0.364	0.019	3.24831e-27	7	PHACTR1	19.1579
EIF4EBP3	9.6258e-32	1.62311	0.318	0.015	3.79863e-27	7	EIF4EBP3	21.2
ZNF106	3.45629e-31	3.58033	0.818	0.105	1.36396e-26	7	ZNF106	7.79048
MLANA	5.41519e-31	2.92967	0.773	0.093	2.137e-26	7	MLANA	8.31183
NUPR1	7.60476e-31	1.71275	0.364	0.019	3.00106e-26	7	NUPR1	19.1579
GNG11	8.69078e-31	2.06474	0.364	0.02	3.42964e-26	7	GNG11	18.2
LINC00116	2.26652e-30	1.70045	0.409	0.025	8.94437e-26	7	LINC00116	16.36
CTTN	1.39071e-29	1.42941	0.318	0.016	5.48817e-25	7	CTTN	19.875
A2M	1.60585e-28	1.92517	0.5	0.039	6.33715e-24	7	A2M	12.8205
MTSS1	2.85853e-28	2.54819	0.591	0.058	1.12806e-23	7	MTSS1	10.1897
TYMS	4.61375e-28	1.3163	0.318	0.016	1.82072e-23	7	TYMS	19.875
TRIB1	2.08352e-27	2.00952	0.409	0.028	8.22221e-23	7	TRIB1	14.6071
KIAA0196	2.93192e-27	1.33016	0.273	0.013	1.15702e-22	7	KIAA0196	21
IGFBP2	1.04067e-25	1.30739	0.273	0.013	4.10681e-21	7	IGFBP2	21
MITF	1.41883e-25	2.88929	0.455	0.037	5.59913e-21	7	MITF	12.2973
S100A1	1.44167e-25	2.96591	0.682	0.089	5.68926e-21	7	S100A1	7.66292
TRAK2	2.48306e-25	1.59485	0.455	0.036	9.7989e-21	7	TRAK2	12.6389
GDF15	3.77243e-25	1.73296	0.455	0.037	1.48871e-20	7	GDF15	12.2973
PIR	6.12037e-25	1.60611	0.318	0.019	2.41528e-20	7	PIR	16.7368
GPR143	8.74263e-25	1.41433	0.318	0.019	3.4501e-20	7	GPR143	16.7368
GRINA	1.42357e-24	2.4869	0.773	0.116	5.61783e-20	7	GRINA	6.66379
LINC00969	1.95347e-24	1.21529	0.318	0.019	7.70896e-20	7	LINC00969	16.7368
UGDH	4.55708e-24	1.60585	0.364	0.025	1.79836e-19	7	UGDH	14.56
ATP5I	3.06066e-23	2.21807	0.545	0.058	1.20783e-18	7	ATP5I	9.39655
KIAA0907	6.24773e-23	0.705269	0.273	0.015	2.46554e-18	7	KIAA0907	18.2
C17orf89	1.72908e-22	1.41158	0.455	0.04	6.82346e-18	7	C17orf89	11.375
TBC1D16	2.11192e-22	1.10258	0.273	0.015	8.33427e-18	7	TBC1D16	18.2
H1F0	2.21053e-22	1.3152	0.318	0.021	8.72341e-18	7	H1F0	15.1429
RAB38	3.01547e-22	1.85835	0.409	0.034	1.18999e-17	7	RAB38	12.0294
MLPH	3.70849e-21	2.02596	0.273	0.016	1.46348e-16	7	MLPH	17.0625
CAPN3	5.05417e-21	1.52651	0.273	0.016	1.99453e-16	7	CAPN3	17.0625
LAPTM4B	7.61568e-21	1.98711	0.364	0.029	3.00537e-16	7	LAPTM4B	12.5517
LINC00998	1.70559e-20	1.14662	0.273	0.017	6.73078e-16	7	LINC00998	16.0588
TIMP2	2.12804e-20	1.63023	0.318	0.023	8.39788e-16	7	TIMP2	13.8261
ATP5E.1	3.68253e-20	2.5975	0.818	0.158	1.45324e-15	7	ATP5E	5.17722
ATP5G2.1	1.64536e-19	2.33901	0.818	0.165	6.49309e-15	7	ATP5G2	4.95758
FAM210B	1.80281e-19	1.66808	0.455	0.047	7.11445e-15	7	FAM210B	9.68085
GPX1	1.02413e-18	1.97031	0.591	0.081	4.04151e-14	7	GPX1	7.2963
ASPH	1.65316e-18	1.43167	0.318	0.025	6.52386e-14	7	ASPH	12.72
SCD	2.07068e-18	1.96826	0.273	0.019	8.17152e-14	7	SCD	14.3684
PRKDC	3.01672e-18	2.17274	0.636	0.102	1.19049e-13	7	PRKDC	6.23529
PTP4A3	4.13777e-18	1.96528	0.409	0.042	1.63289e-13	7	PTP4A3	9.7381
DIABLO	5.11458e-18	1.01525	0.273	0.019	2.01837e-13	7	DIABLO	14.3684
PLXNC1	1.09993e-17	1.95912	0.273	0.019	4.34065e-13	7	PLXNC1	14.3684
LINC00657	2.65273e-17	1.5778	0.364	0.033	1.04685e-12	7	LINC00657	11.0303
VAT1	2.6627e-17	1.52022	0.409	0.043	1.05078e-12	7	VAT1	9.51163
DMKN	3.28357e-17	1.83657	0.273	0.02	1.2958e-12	7	DMKN	13.65
C11orf24	3.84253e-17	1.43526	0.318	0.027	1.51638e-12	7	C11orf24	11.7778
TYRP1	4.50023e-17	2.49154	0.455	0.055	1.77593e-12	7	TYRP1	8.27273
WDFY1	2.50397e-16	1.67667	0.455	0.055	9.8814e-12	7	WDFY1	8.27273
SHFM1	3.17372e-16	1.97136	0.591	0.097	1.25245e-11	7	SHFM1	6.09278
ASAP1	9.08778e-16	1.54228	0.364	0.038	3.58631e-11	7	ASAP1	9.57895
MRPL15	1.34853e-15	1.6777	0.409	0.048	5.32171e-11	7	MRPL15	8.52083
MFGE8	3.8114e-15	1.59198	0.364	0.039	1.50409e-10	7	MFGE8	9.33333
B2M.1	4.14154e-15	-2.81003	0.909	0.997	1.63438e-10	7	B2M	0.911735
TBC1D7	7.43334e-15	1.45477	0.364	0.04	2.93342e-10	7	TBC1D7	9.1
HLA-B.1	7.49039e-15	-3.00436	0.636	0.992	2.95593e-10	7	HLA-B	0.641129
OXR1	8.5651e-15	1.39957	0.409	0.049	3.38005e-10	7	OXR1	8.34694
ATP5D	1.37512e-14	2.08023	0.545	0.09	5.42664e-10	7	ATP5D	6.05556
S100A13	1.61302e-14	2.1315	0.455	0.064	6.36545e-10	7	S100A13	7.10938
SGK1	1.62306e-14	1.96546	0.636	0.124	6.40506e-10	7	SGK1	5.12903
AC090498.1	1.94258e-14	1.52763	0.5	0.074	7.66601e-10	7	AC090498.1	6.75676
GNB2L1.2	3.03705e-14	1.92466	0.864	0.216	1.19851e-09	7	GNB2L1	4
GEM.1	3.95059e-14	1.80846	0.5	0.078	1.55902e-09	7	GEM	6.41026
C6orf1	4.24972e-14	1.38878	0.318	0.033	1.67707e-09	7	C6orf1	9.63636
SDCBP	1.19801e-13	2.41946	0.955	0.378	4.7277e-09	7	SDCBP	2.52646
APOE	1.37457e-13	2.86517	0.636	0.137	5.42447e-09	7	APOE	4.64234
TCEB2	1.61577e-13	1.91009	0.545	0.098	6.3763e-09	7	TCEB2	5.56122
HACD1	1.72202e-13	2.29391	0.273	0.026	6.79559e-09	7	HACD1	10.5
SRGN.1	1.92263e-13	-4.78044	0	0.906	7.58727e-09	7	SRGN	0
ATP6V1C1	2.32508e-13	2.08382	0.364	0.045	9.17547e-09	7	ATP6V1C1	8.08889
TMSB4X.3	2.5717e-13	-3.73083	0.227	0.97	1.01487e-08	7	TMSB4X	0.234021
RCAN1	3.75396e-13	1.36221	0.273	0.026	1.48142e-08	7	RCAN1	10.5
NSG1	3.94036e-13	1.60279	0.409	0.055	1.55498e-08	7	NSG1	7.43636
EXOSC4	5.13593e-13	1.31158	0.364	0.044	2.02679e-08	7	EXOSC4	8.27273
C4orf48	6.00008e-13	2.57388	0.636	0.157	2.36781e-08	7	C4orf48	4.05096
MYEOV2	7.35951e-13	1.39512	0.364	0.045	2.90429e-08	7	MYEOV2	8.08889
FEM1B	1.52604e-12	1.2364	0.364	0.046	6.02219e-08	7	FEM1B	7.91304
ATAD2	2.92313e-12	1.65284	0.318	0.037	1.15355e-07	7	ATAD2	8.59459
TSPAN3	3.20143e-12	1.59691	0.364	0.049	1.26338e-07	7	TSPAN3	7.42857
MKKS	3.73037e-12	1.06785	0.273	0.028	1.47212e-07	7	MKKS	9.75
RPL8.1	4.54242e-12	1.55132	1	0.949	1.79257e-07	7	RPL8	1.05374
LACTB2	4.66453e-12	0.891122	0.273	0.028	1.84076e-07	7	LACTB2	9.75
HLA-C.1	6.45662e-12	-2.26706	0.545	0.98	2.54798e-07	7	HLA-C	0.556122
C11orf31	8.55965e-12	1.88716	0.545	0.107	3.37789e-07	7	C11orf31	5.09346
ATP5G3	8.68833e-12	1.7396	0.545	0.107	3.42867e-07	7	ATP5G3	5.09346
MRPL44	1.24657e-11	1.64083	0.409	0.064	4.91934e-07	7	MRPL44	6.39062
MIF.2	1.29772e-11	2.43545	0.909	0.526	5.12121e-07	7	MIF	1.72814
UQCRHL	2.33075e-11	1.57437	0.318	0.04	9.19783e-07	7	UQCRHL	7.95
WARS	2.47168e-11	2.03487	0.455	0.079	9.754e-07	7	WARS	5.75949
BTG1	5.06036e-11	-2.75623	0.455	0.921	1.99697e-06	7	BTG1	0.494028
CST3	6.83911e-11	1.60882	0.591	0.132	2.69892e-06	7	CST3	4.47727
HLA-A	7.78887e-11	-1.83851	0.818	0.989	3.07372e-06	7	HLA-A	0.827098
TBC1D14	7.99321e-11	1.03059	0.318	0.041	3.15436e-06	7	TBC1D14	7.7561
ATPIF1	9.72305e-11	1.31642	0.5	0.094	3.83701e-06	7	ATPIF1	5.31915
CXCR4.2	1.86484e-10	-3.35626	0.045	0.84	7.35921e-06	7	CXCR4	0.0535714
COA3	1.91297e-10	1.57251	0.455	0.087	7.54917e-06	7	COA3	5.22989
IL32.5	2.47253e-10	-3.47432	0.136	0.83	9.75734e-06	7	IL32	0.163855
HIST1H2BK	4.40671e-10	1.30152	0.273	0.033	1.73902e-05	7	HIST1H2BK	8.27273
IGFBP7	4.45487e-10	2.66768	0.545	0.132	1.75802e-05	7	IGFBP7	4.12879
SPARC	4.9778e-10	1.23558	0.318	0.045	1.96439e-05	7	SPARC	7.06667
CKAP5	5.12513e-10	0.987441	0.273	0.033	2.02253e-05	7	CKAP5	8.27273
UQCC2	6.3784e-10	1.27738	0.409	0.071	2.51711e-05	7	UQCC2	5.76056
KIF21A	6.55641e-10	1.27598	0.409	0.07	2.58736e-05	7	KIF21A	5.84286
LY96	7.16103e-10	1.51989	0.318	0.046	2.82596e-05	7	LY96	6.91304
CRYAB	7.40028e-10	1.98955	0.364	0.06	2.92037e-05	7	CRYAB	6.06667
C8orf33	8.02005e-10	1.32087	0.318	0.045	3.16495e-05	7	C8orf33	7.06667
ZNF121	9.60968e-10	0.561952	0.273	0.033	3.79227e-05	7	ZNF121	8.27273
ARHGDIB.2	1.15442e-09	-2.95389	0.045	0.779	4.5557e-05	7	ARHGDIB	0.0577664
OTUD6B-AS1	1.41522e-09	1.57015	0.5	0.109	5.58489e-05	7	OTUD6B-AS1	4.58716
MT-ATP8.5	1.42455e-09	2.5225	0.909	0.492	5.62169e-05	7	MT-ATP8	1.84756
TSC22D3.2	2.6659e-09	-3.13938	0.091	0.796	0.000105205	7	TSC22D3	0.114322
CYBA.2	3.14722e-09	-3.17369	0	0.722	0.000124199	7	CYBA	0
BRI3	3.46335e-09	1.46234	0.364	0.063	0.000136674	7	BRI3	5.77778
C19orf43	3.87599e-09	1.32824	0.545	0.126	0.000152958	7	C19orf43	4.3254
NDUFAF6	4.57037e-09	1.07427	0.273	0.037	0.000180361	7	NDUFAF6	7.37838
RPS15A.1	5.66762e-09	-1.71665	0.682	0.944	0.000223661	7	RPS15A	0.722458
ABR	6.08235e-09	1.64125	0.273	0.039	0.000240028	7	ABR	7
HLA-E.3	6.82758e-09	-1.97879	0.455	0.919	0.000269437	7	HLA-E	0.495103
SSU72	8.15799e-09	1.61055	0.682	0.237	0.000321939	7	SSU72	2.87764
GSTP1.3	9.04257e-09	1.85445	0.818	0.387	0.000356847	7	GSTP1	2.1137
PTPRC.4	9.42838e-09	-3.07096	0.045	0.724	0.000372072	7	PTPRC	0.0621547
FNDC3A	1.10219e-08	1.25973	0.364	0.065	0.000434959	7	FNDC3A	5.6
S100A4.4	1.33771e-08	-3.4543	0.182	0.762	0.000527901	7	S100A4	0.238845
LINC00493	1.49523e-08	0.936375	0.273	0.038	0.000590063	7	LINC00493	7.18421
GPN3	1.72706e-08	0.773148	0.273	0.038	0.000681551	7	GPN3	7.18421
AEN	1.74173e-08	0.685465	0.273	0.038	0.00068734	7	AEN	7.18421
RHEB	1.88385e-08	1.72862	0.636	0.21	0.000743423	7	RHEB	3.02857
RACK1.2	1.99718e-08	-3.74152	0	0.68	0.000788146	7	RACK1	0
MALAT1.4	2.23369e-08	-2.10426	0.909	0.999	0.000881481	7	MALAT1	0.90991
METTL9	2.37633e-08	1.93078	0.636	0.214	0.000937771	7	METTL9	2.97196
MT-ND6.1	2.54365e-08	2.4869	0.636	0.218	0.0010038	7	MT-ND6	2.91743
VPS28	2.70196e-08	1.38819	0.773	0.311	0.00106628	7	VPS28	2.48553
PIK3C2A	2.73836e-08	1.44141	0.273	0.041	0.00108064	7	PIK3C2A	6.65854
ATP5J	2.76155e-08	1.62332	0.409	0.084	0.00108979	7	ATP5J	4.86905
CEBPD	2.98296e-08	1.95498	0.364	0.072	0.00117717	7	CEBPD	5.05556
SERF2.2	3.21341e-08	1.17121	1	0.776	0.00126811	7	SERF2	1.28866
UBC.2	3.28479e-08	-1.65101	0.545	0.94	0.00129628	7	UBC	0.579787
ATP6V1H	3.83633e-08	1.65689	0.455	0.104	0.00151393	7	ATP6V1H	4.375
DUSP2.2	3.99019e-08	-3.76639	0	0.663	0.00157465	7	DUSP2	0
RPS27.3	4.22679e-08	-1.7902	0.909	0.959	0.00166802	7	RPS27	0.947862
ZNF593	4.24131e-08	1.42456	0.364	0.07	0.00167375	7	ZNF593	5.2
CD3D.4	5.02715e-08	-3.22886	0	0.658	0.00198387	7	CD3D	0
ATP5A1	5.48906e-08	1.09721	0.409	0.082	0.00216615	7	ATP5A1	4.9878
CCL5.5	6.02476e-08	-4.57357	0.045	0.679	0.00237755	7	CCL5	0.0662739
GLMP	6.3329e-08	1.71251	0.318	0.057	0.00249915	7	GLMP	5.57895
CD74.3	7.29656e-08	-1.33929	0.182	0.835	0.00287944	7	CD74	0.217964
COX6C.1	7.37303e-08	1.97263	0.818	0.534	0.00290962	7	COX6C	1.53184
C14orf166	7.9607e-08	1.25339	0.409	0.086	0.00314153	7	C14orf166	4.75581
TTC3	8.1038e-08	1.91682	0.545	0.152	0.003198	7	TTC3	3.58553
ATP5J2	8.20412e-08	1.75065	0.364	0.075	0.00323759	7	ATP5J2	4.85333
CD52.5	8.65371e-08	-3.03983	0.045	0.686	0.00341501	7	CD52	0.0655977
ILVBL	9.39599e-08	0.882751	0.273	0.042	0.00370794	7	ILVBL	6.5
ENY2	9.93984e-08	1.79161	0.636	0.259	0.00392256	7	ENY2	2.4556
ATF3	1.02108e-07	1.67471	0.455	0.118	0.0040295	7	ATF3	3.85593
C8orf59	1.05426e-07	1.57137	0.591	0.195	0.00416041	7	C8orf59	3.03077
MEA1	1.09314e-07	1.47129	0.5	0.14	0.00431387	7	MEA1	3.57143
CD3E.4	1.11946e-07	-2.99993	0	0.638	0.00441774	7	CD3E	0
EGR1.1	1.13225e-07	2.40268	0.5	0.15	0.00446821	7	EGR1	3.33333
HCST.3	1.15598e-07	-2.87848	0	0.637	0.00456183	7	HCST	0
C12orf76	1.1994e-07	1.18343	0.273	0.044	0.00473319	7	C12orf76	6.20455
USMG5	1.39618e-07	1.74995	0.364	0.076	0.00550975	7	USMG5	4.78947
CD2.2	1.46461e-07	-2.8886	0	0.631	0.00577978	7	CD2	0
JUNB.1	1.584e-07	-2.20956	0.591	0.9	0.00625093	7	JUNB	0.656667
MRPL13	1.66781e-07	1.53741	0.409	0.099	0.00658166	7	MRPL13	4.13131
DNAJB4	1.66978e-07	0.793359	0.318	0.056	0.00658944	7	DNAJB4	5.67857
ATP5H	1.75373e-07	0.964653	0.318	0.057	0.00692074	7	ATP5H	5.57895
CST7.5	1.75656e-07	-3.77346	0	0.626	0.0069319	7	CST7	0
TNFAIP3.3	1.79948e-07	-3.14134	0.045	0.667	0.0071013	7	TNFAIP3	0.0674663
ATP5C1	1.93472e-07	1.07098	0.364	0.072	0.00763497	7	ATP5C1	5.05556
ATP5L.1	2.29623e-07	1.1238	0.545	0.145	0.00906161	7	ATP5L	3.75862
NDUFB9.1	2.46614e-07	1.96983	0.682	0.322	0.00973213	7	NDUFB9	2.11801
RPL10.1	2.5555e-07	-0.9944	1	0.984	0.0100848	7	RPL10	1.01626
CYC1	2.9222e-07	1.46863	0.591	0.185	0.0115319	7	CYC1	3.19459
MT-ND4L.5	3.06255e-07	1.93827	0.909	0.638	0.0120857	7	MT-ND4L	1.42476
POLR2D	3.08307e-07	1.44439	0.318	0.061	0.0121667	7	POLR2D	5.21311
C14orf2	3.21768e-07	1.36166	0.364	0.076	0.0126979	7	C14orf2	4.78947
RPL15.2	3.61444e-07	-1.38137	0.727	0.932	0.0142637	7	RPL15	0.780043
ADI1	3.73476e-07	1.78981	0.409	0.101	0.0147385	7	ADI1	4.0495
STMN1	3.93224e-07	1.80403	0.5	0.154	0.0155178	7	STMN1	3.24675
CD69.6	4.01043e-07	-2.80689	0.045	0.673	0.0158264	7	CD69	0.0668648
UBE2V2	4.25466e-07	1.3654	0.409	0.1	0.0167902	7	UBE2V2	4.09
VIM.3	4.41871e-07	1.1714	1	0.829	0.0174375	7	VIM	1.20627
MT-CO2.4	4.70663e-07	2.03958	1	0.99	0.0185738	7	MT-CO2	1.0101
ATP5G1	5.28551e-07	1.23098	0.273	0.047	0.0208582	7	ATP5G1	5.80851
CORO1A.1	5.5873e-07	-2.05916	0.091	0.717	0.0220491	7	CORO1A	0.126918
RPSA.1	5.7363e-07	-1.45748	0.682	0.888	0.0226372	7	RPSA	0.768018
EMC2	6.58017e-07	0.953464	0.318	0.06	0.0259673	7	EMC2	5.3
RPL13.1	6.62416e-07	-1.01289	0.909	0.974	0.0261409	7	RPL13	0.933265
POLR2K.1	6.96641e-07	1.95984	0.636	0.25	0.0274915	7	POLR2K	2.544
AHCY	7.45387e-07	1.26774	0.273	0.049	0.0294152	7	AHCY	5.57143
MT-CO1.1	7.59377e-07	2.0058	0.955	0.993	0.0299673	7	MT-CO1	0.961732
UBR5	7.90915e-07	1.24518	0.364	0.077	0.0312119	7	UBR5	4.72727
PTTG1IP	8.57017e-07	1.38447	0.364	0.084	0.0338204	7	PTTG1IP	4.33333
RGS1.6	9.02431e-07	-3.58086	0	0.582	0.0356126	7	RGS1	0
NDUFV3	1.01231e-06	1.08791	0.273	0.048	0.0399488	7	NDUFV3	5.6875
RAB2A	1.01252e-06	1.53942	0.591	0.234	0.0399569	7	RAB2A	2.52564
SERPINE2	1.16803e-06	1.72885	0.318	0.069	0.0460941	7	SERPINE2	4.6087
MT-CO3.3	1.18997e-06	1.52475	1	0.989	0.0469598	7	MT-CO3	1.01112
C7orf73	1.23695e-06	0.933091	0.273	0.049	0.0488139	7	C7orf73	5.57143
HDLBP	1.26167e-06	1.29117	0.364	0.082	0.0497895	7	HDLBP	4.43902
YTHDF3	1.29728e-06	0.996315	0.318	0.064	0.0511944	7	YTHDF3	4.96875
REV3L	1.39898e-06	0.826736	0.318	0.063	0.0552078	7	REV3L	5.04762
DDIT4	1.40024e-06	-2.78919	0.091	0.613	0.0552578	7	DDIT4	0.14845
ZFP36L2.5	1.41402e-06	-2.49271	0.318	0.771	0.0558014	7	ZFP36L2	0.412451
FAM207A	1.4821e-06	0.771192	0.273	0.048	0.0584879	7	FAM207A	5.6875
FTL.1	1.6941e-06	0.99877	1	0.91	0.0668541	7	FTL	1.0989
PSME1.1	1.71283e-06	-2.35891	0.182	0.642	0.0675933	7	PSME1	0.283489
RPL41.2	1.73239e-06	-1.52135	0.955	0.96	0.0683652	7	RPL41	0.994792
TCEA1	1.73897e-06	2.10825	0.591	0.238	0.068625	7	TCEA1	2.48319
PPIF	1.91858e-06	1.10076	0.318	0.066	0.0757131	7	PPIF	4.81818
RPL7.6	2.02438e-06	1.07834	0.955	0.811	0.0798882	7	RPL7	1.17756
NME2	2.03418e-06	1.65422	0.409	0.107	0.0802747	7	NME2	3.82243
RIPK2	2.07379e-06	1.063	0.273	0.052	0.0818379	7	RIPK2	5.25
[truncated: 6,701 more rows]
[truncated: 91 more columns]
